# Supplementary material for: Identification of hub genes significantly linked to tuberous sclerosis related-epilepsy and lipid metabolism via bioinformatics analysis
Source: Front Neurol. 2024 Feb 14;15:1354062. doi: 10.3389/fneur.2024.1354062 (PMC10899687; doi:10.3389/fneur.2024.1354062)
Supplement: Supplementary file 1 [file Table_1.XLSX]

## Sheet: Table S1
Table S1 Information of Datasets
Dataset	GSE16969	GSE62019	GSE201048
Organism	Homo sapiens	Homo sapiens	Homo sapiens
Experiment type	Expression profiling by array	Expression profiling by array	Expression profiling by high throughput sequencing
Platform	GPL570[HG-U133_Plus_2] Affymetrix Human Genome U133 Plus 2.0 Array	GPL10558Illumina HumanHT-12 V4.0 expression beadchip	GPL18573Illumina NextSeq 500 (Homo sapiens)
Tissue	Brain (Cortex)	Brain	Brain
No. Samples associated with epilepsy	Total: 11 (4 tuberous sclerosis with epilepsy samples + 4 normal control samples + 2 perituberal tissue of epilepsy samples)	Total: 11 ( 3 tuberous sclerosis with epilepsy samples + 3 normal control samples +5 focal cortical dysplasia with epilepsy samples)	Total: 11 (11 epilepsy samples from 6 patients)
reference	PMID19912235	PMID35945307	PMID35739273

## Sheet: Table S2
Table S2 Lipid Metabolism Related Pathway from Literatures
Liqid Metabolism related Pathway	Class	PMID
Adipocytokine signaling pathway	KEGG	PMID36860853
alpha-Linolenic acid metabolism	KEGG	PMID35222371, PMID36860853
Arachidonic acid metabolism	KEGG	PMID35222371, PMID36860853
Biosynthesis of unsaturated fatty acids	KEGG	PMID35222371, PMID36860853
Cholesterol metabolism	KEGG	PMID35222371, PMID36860853
Ether lipid metabolism	KEGG	PMID35222371, PMID36860853
Fat digestion and absorption	KEGG	PMID36860853
Fatty acid biosynthesis	KEGG	PMID35222371, PMID36860853
Fatty acid degradation	KEGG	PMID35222371, PMID36860853
Fatty acid elongation	KEGG	PMID35222371, PMID36860853
Fatty acid metabolism	KEGG	PMID36860853
Glycerolipid metabolism	KEGG	PMID35222371, PMID36860853
Glycerophospholipid metabolism	KEGG	PMID35222371, PMID36860853
Linoleic acid metabolism	KEGG	PMID35222371, PMID36860853
PPAR signaling pathway	KEGG	PMID36860853
Primary bile acid biosynthesis	KEGG	PMID35222371, PMID36860853
Regulation of lipolysis in adipocytes	KEGG	PMID36860853
Sphingolipid metabolism	KEGG	PMID35222371, PMID36860853
Steroid biosynthesis	KEGG	PMID35222371, PMID36860853
Steroid hormone biosynthesis	KEGG	PMID35222371, PMID36860853
Synthesis and degradation of ketone bodies	KEGG	PMID35222371, PMID36860853
GOBP_PHOSPHOLIPID_METABOLIC_PROCESS	MSigDB (GO)	PMID35222371
GOBP_REGULATION_OF_CHOLESTEROL_METABOLIC_PROCESS	MSigDB (GO)	PMID35222371
GOBP_GLYCEROLIPID_BIOSYNTHETIC_PROCESS	MSigDB (GO)	PMID36091041
GOBP_GLYCEROLIPID_CATABOLIC_PROCESS	MSigDB (GO)	PMID36091041
GOBP_GLYCEROLIPID_METABOLIC_PROCESS	MSigDB (GO)	PMID36091041
GOBP_GPI_ANCHOR_METABOLIC_PROCESS	MSigDB (GO)	PMID36091041
GOBP_LIPID_EXPORT_FROM_CELL	MSigDB (GO)	PMID36091041
GOBP_LIPID_GLYCOSYLATION	MSigDB (GO)	PMID36091041
GOBP_LIPID_HOMEOSTASIS	MSigDB (GO)	PMID36091041
GOBP_LIPID_IMPORT_INTO_CELL	MSigDB (GO)	PMID36091041
GOBP_LIPID_LOCALIZATION	MSigDB (GO)	PMID36091041
GOBP_LIPID_PHOSPHORYLATION	MSigDB (GO)	PMID36091041
GOBP_LIPID_STORAGE	MSigDB (GO)	PMID36091041
GOBP_LIPID_TRANSLOCATION	MSigDB (GO)	PMID36091041
GOBP_LIPOPROTEIN_BIOSYNTHETIC_PROCESS	MSigDB (GO)	PMID36091041
GOBP_LIPOPROTEIN_CATABOLIC_PROCESS	MSigDB (GO)	PMID36091041
GOBP_LIPOPROTEIN_METABOLIC_PROCESS	MSigDB (GO)	PMID36091041
GOBP_MEMBRANE_LIPID_BIOSYNTHETIC_PROCESS	MSigDB (GO)	PMID36091041
GOBP_MEMBRANE_LIPID_CATABOLIC_PROCESS	MSigDB (GO)	PMID36091041
GOBP_MEMBRANE_LIPID_METABOLIC_PROCESS	MSigDB (GO)	PMID36091041
GOBP_PHOSPHOLIPID_BIOSYNTHETIC_PROCESS	MSigDB (GO)	PMID36091041
GOBP_PHOSPHOLIPID_CATABOLIC_PROCESS	MSigDB (GO)	PMID36091041
GOBP_PHOSPHOLIPID_DEPHOSPHORYLATION	MSigDB (GO)	PMID36091041
GOBP_PHOSPHOLIPID_METABOLIC_PROCESS	MSigDB (GO)	PMID36091041
GOBP_REGULATION_OF_CHOLESTEROL_EFFLUX	MSigDB (GO)	PMID36091041
GOBP_REGULATION_OF_CHOLESTEROL_ESTERIFICATION	MSigDB (GO)	PMID36091041
GOBP_REGULATION_OF_CHOLESTEROL_METABOLIC_PROCESS	MSigDB (GO)	PMID36091041
GOBP_RESPONSE_TO_CHOLESTEROL	MSigDB (GO)	PMID36091041
GOBP_RESPONSE_TO_LIPID	MSigDB (GO)	PMID36091041
GOMF_CHOLESTEROL_BINDING	MSigDB (GO)	PMID36091041
HALLMARK_CHOLESTEROL_HOMEOSTASIS	MSigDB (HALLMARK)	PMID36091041
HALLMARK_FATTY_ACID_METABOLISM	MSigDB (HALLMARK)	PMID35222371, PMID37469520
KEGG_ADIPOCYTOKINE_SIGNALING_PATHWAY	MSigDB (KEGG)	PMID37469520
KEGG_ARACHIDONIC_ACID_METABOLISM	MSigDB (KEGG)	PMID37469520
KEGG_ETHER_LIPID_METABOLISM	MSigDB (KEGG)	PMID36091041
KEGG_FATTY_ACID_METABOLISM	MSigDB (KEGG)	PMID35222371, PMID37469520
KEGG_GLYCEROLIPID_METABOLISM	MSigDB (KEGG)	PMID35222371, PMID37469520
KEGG_GLYCEROPHOSPHOLIPID_METABOLISM	MSigDB (KEGG)	PMID35222371, PMID37469520
KEGG_GLYCOSPHINGOLIPID_BIOSYNTHESIS_GANGLIO_SERIES	MSigDB (KEGG)	PMID37469520
KEGG_GLYCOSPHINGOLIPID_BIOSYNTHESIS_GLOBO_SERIES	MSigDB (KEGG)	PMID37469520
KEGG_GLYCOSPHINGOLIPID_BIOSYNTHESIS_LACTO_AND_NEOLACTO_SERIES	MSigDB (KEGG)	PMID37469520
KEGG_PPAR_SIGNALING_PATHWAY	MSigDB (KEGG)	PMID37469520
KEGG_SPHINGOLIPID_METABOLISM	MSigDB (KEGG)	PMID35222371, PMID37469520
KEGG_STEROID_BIOSYNTHESIS	MSigDB (KEGG)	PMID37469520
KEGG_STEROID_HORMONE_BIOSYNTHESIS	MSigDB (KEGG)	PMID37469520
REACTOME_ARACHIDONIC_ACID_METABOLISM	MSigDB (REACTOME)	PMID37469520
REACTOME_BETA_OXIDATION_OF_VERY_LONG_CHAIN_FATTY_ACIDS	MSigDB (REACTOME)	PMID37469520
REACTOME_CHOLESTEROL_BIOSYNTHESIS	MSigDB (REACTOME)	PMID36091041, PMID37469520
REACTOME_FATTY_ACID_METABOLISM	MSigDB (REACTOME)	PMID35222371, PMID37469520
REACTOME_FATTY_ACIDS	MSigDB (REACTOME)	PMID37469520
REACTOME_GLYCEROPHOSPHOLIPID_BIOSYNTHESIS	MSigDB (REACTOME)	PMID37469520
REACTOME_GLYCEROPHOSPHOLIPID_CATABOLISM	MSigDB (REACTOME)	PMID37469520
REACTOME_GLYCOSPHINGOLIPID_METABOLISM	MSigDB (REACTOME)	PMID35222371, PMID37469520
REACTOME_KETONE_BODY_METABOLISM	MSigDB (REACTOME)	PMID35222371, PMID37469520
REACTOME_LIPID_PARTICLE_ORGANIZATION	MSigDB (REACTOME)	PMID36091041
REACTOME_LYSOSPHINGOLIPID_AND_LPA_RECEPTORS	MSigDB (REACTOME)	PMID37469520
REACTOME_METABOLISM_OF_LIPIDS	MSigDB (REACTOME)	PMID35222371, PMID37469520
REACTOME_METABOLISM_OF_STEROID_HORMONES	MSigDB (REACTOME)	PMID37469520
REACTOME_METABOLISM_OF_STEROIDS	MSigDB (REACTOME)	PMID37469520
REACTOME_MITOCHONDRIAL_FATTY_ACID_BETA_OXIDATION	MSigDB (REACTOME)	PMID37469520
REACTOME_MITOCHONDRIAL_FATTY_ACID_BETA_OXIDATION_OF_SATURATED_FATTY_ACIDS	MSigDB (REACTOME)	PMID37469520
REACTOME_MITOCHONDRIAL_FATTY_ACID_BETA_OXIDATION_OF_UNSATURATED_FATTY_ACIDS	MSigDB (REACTOME)	PMID37469520
REACTOME_PHOSPHOLIPID_METABOLISM	MSigDB (REACTOME)	PMID35222371, PMID37469520
REACTOME_REGULATION_OF_CHOLESTEROL_BIOSYNTHESIS_BY_SREBP_SREBF	MSigDB (REACTOME)	PMID37469520
REACTOME_REGULATION_OF_LIPID_METABOLISM_BY_PPARALPHA	MSigDB (REACTOME)	PMID35222371, PMID36091041
REACTOME_SPHINGOLIPID_DE_NOVO_BIOSYNTHESIS	MSigDB (REACTOME)	PMID37469520
REACTOME_SPHINGOLIPID_METABOLISM	MSigDB (REACTOME)	PMID35222371, PMID37469520
REACTOME_SYNTHESIS_OF_KETONE_BODIES	MSigDB (REACTOME)	PMID37469520
REACTOME_TRANSCRIPTIONAL_REGULATION_OF_WHITE_ADIPOCYTE_DIFFERENTIATION	MSigDB (REACTOME)	PMID35222371
REACTOME_TRANSPORT_OF_FATTY_ACIDS	MSigDB (REACTOME)	PMID37469520
WP_CHOLESTEROL_BIOSYNTHESIS_PATHWAY	MSigDB (WikiPathway)	PMID36091041
WP_CHOLESTEROL_METABOLISM_WITH_BLOCH_AND_KANDUTSCHRUSSELL_PATHWAYS	MSigDB (WikiPathway)	PMID35222371
WP_LIPID_METABOLISM_PATHWAY	MSigDB (WikiPathway)	PMID35222371

## Sheet: Table S3
Table S3 GSEA (TSE vs CTRL) results based on MSigDB pathways
Class	Description	setSize	enrichmentScore	NES	pvalue	p.adjust	qvalue	rank	leading_edge	core_enrichment
MSigDB (GO)	GOBP_B_CELL_MEDIATED_IMMUNITY	96	0.768226	2.93166	1e-10	5.84514e-09	4.3396e-09	1216	tags=50%, list=10%, signal=45%	CFI/C3/C4B/C4A/C1R/HLA-DRA/HLA-DPA1/SERPING1/C1QB/HLA-DRB1/HLA-DMA/C1QC/C1S/HLA-DRB5/FCER1G/C1QA/HLA-DRB4/HLA-DMB/C1RL/CD74/TREM2/HLA-E/HLA-DQA1/BCL6/HLA-DRB3/PTPN6/MYD88/NFKBIZ/IRF7/FCGR1A/TRAF3IP2/CD81/BTK/CLU/HLA-DPB1/B2M/TCIRG1/CARD9/C2/FOXJ1/SWAP70/BCL3/HLA-G/C5/ZP3/TNF/INPP5D/HLA-DQB1
MSigDB (GO)	GOBP_ADAPTIVE_IMMUNE_RESPONSE_BASED_ON_SOMATIC_RECOMBINATION_OF_IMMUNE_RECEPTORS_BUILT_FROM_IMMUNOGLOBULIN_SUPERFAMILY_DOMAINS	197	0.658118	2.75576	1e-10	5.84514e-09	4.3396e-09	1463	tags=42%, list=12%, signal=37%	CFI/C3/ANXA1/C4B/C4A/C1R/HLA-DRA/HLA-DPA1/SERPING1/C1QB/HLA-DRB1/HLA-DMA/C1QC/C1S/HLA-DRB5/CTSH/FCER1G/C1QA/HLA-DRB4/IL1B/HLA-DMB/TNFSF13B/C1RL/CD74/TREM2/HLA-E/NCKAP1L/HLA-DQA1/BCL6/HLA-DRB3/PTPN6/MYD88/NFKBIZ/IRF7/FCGR1A/TRAF3IP2/IL33/CD81/BTK/SASH3/CLU/HLA-DPB1/HLA-B/RAB27A/CTSC/B2M/HLA-C/BTN3A2/FADD/TNFRSF1B/IL6R/AHR/TCIRG1/CARD9/C2/STAT3/HAVCR2/TNFAIP3/FOXJ1/HLA-A/SWAP70/RFTN1/BCL3/HLA-F/HLA…
MSigDB (GO)	GOCC_COLLAGEN_CONTAINING_EXTRACELLULAR_MATRIX	262	0.634172	2.75466	1e-10	5.84514e-09	4.3396e-09	1287	tags=36%, list=11%, signal=33%	SERPINA3/AEBP1/TNC/ANXA1/ANGPT1/S100A10/IGFBP7/SERPINA5/LUM/SRPX/SERPING1/EFEMP1/C1QB/SPARC/ANXA2P2/ECM2/TIMP1/BGN/C1QC/LGALS3BP/TGFB1I1/ANXA2/RARRES2/CTSH/MDK/ANGPTL2/C1QA/LAMB2/MXRA5/PXDN/ITGB4/S100A6/MATN2/THBS2/ANXA5/COL1A1/TGFB3/TGFBI/S100A4/ANG/LGALS1/F3/EMILIN1/NPNT/COL1A2/CD151/ANGPTL4/SERPINA1/VCAN/SERPINB1/PLSCR1/COL8A2/SERPINH1/LGALS3/MFAP4/CLU/LGALS9/CTSC/EMILIN2/COL6A2/PLOD3/LAMC1/EF…
MSigDB (GO)	GOBP_LYMPHOCYTE_MEDIATED_IMMUNITY	177	0.665464	2.73995	1e-10	5.84514e-09	4.3396e-09	1216	tags=39%, list=10%, signal=36%	CFI/C3/C4B/C4A/C1R/HLA-DRA/HLA-DPA1/SERPING1/C1QB/HLA-DRB1/HLA-DMA/C1QC/C1S/HLA-DRB5/CTSH/FCER1G/C1QA/HLA-DRB4/IL1B/HLA-DMB/C1RL/CD74/TREM2/HLA-E/NCKAP1L/HLA-DQA1/BCL6/HLA-DRB3/PTPN6/MYD88/NFKBIZ/IRF7/FCGR1A/TRAF3IP2/CD81/BTK/SASH3/CLU/HLA-DPB1/HLA-B/RAB27A/LGALS9/CTSC/B2M/HLA-C/BTN3A2/FADD/TNFRSF1B/AHR/TCIRG1/CARD9/C2/HAVCR2/FOXJ1/HLA-A/SWAP70/RFTN1/BCL3/HLA-F/HLA-G/IL18/MICA/C5/ZP3/BTN3A3/TNF/I…
MSigDB (GO)	GOBP_LEUKOCYTE_MEDIATED_IMMUNITY	242	0.632065	2.71167	1e-10	5.84514e-09	4.3396e-09	1216	tags=38%, list=10%, signal=35%	CFI/C3/C4B/C4A/C1R/HLA-DRA/HLA-DPA1/SERPING1/C1QB/HLA-DRB1/CX3CR1/HLA-DMA/C1QC/C1S/HLA-DRB5/CTSH/TYROBP/CCL3/FCER1G/VAMP8/C1QA/HLA-DRB4/IL1B/HLA-DMB/C1RL/CD74/TREM2/HLA-E/NCKAP1L/HLA-DQA1/BCL6/HLA-DRB3/PTPN6/GAB2/MYD88/NFKBIZ/SYK/ITGB2/IRF7/ITGAM/HMOX1/FCGR1A/TRAF3IP2/LYN/LAT2/CD81/BTK/SASH3/CLU/HLA-DPB1/HLA-B/RAB27A/LGALS9/PRAM1/CTSC/B2M/HLA-C/BTN3A2/FADD/TNFRSF1B/AHR/TCIRG1/PTAFR/CARD9/C2/HAVCR…
MSigDB (GO)	GOCC_BLOOD_MICROPARTICLE	65	0.761354	2.69673	1e-10	5.84514e-09	4.3396e-09	1221	tags=48%, list=10%, signal=43%	SERPINA3/CP/C3/C4B/C4A/C1R/SERPING1/C1QB/CLIC1/C1QC/LGALS3BP/C1S/HBA1/HBA2/MSN/ANXA5/HSPA2/HBB/ANGPTL4/CLU/PROS1/BCHE/CFB/SDCBP/A2M/APOE/ACTC1/PFN1/HBG2/TF/GSN
MSigDB (GO)	GOCC_EXTERNAL_ENCAPSULATING_STRUCTURE	337	0.584663	2.61894	1e-10	5.84514e-09	4.3396e-09	1287	tags=31%, list=11%, signal=29%	SERPINA3/AEBP1/TNC/COLEC12/ANXA1/ANGPT1/S100A10/IGFBP7/SERPINA5/LUM/CHI3L1/SRPX/SERPING1/EFEMP1/C1QB/SPARC/ANXA2P2/ECM2/TIMP1/BGN/VASN/C1QC/LGALS3BP/TGFB1I1/FCGBP/ANXA2/RARRES2/CTSH/MDK/ANGPTL2/C1QA/LAMB2/MXRA5/PXDN/ITGB4/S100A6/MATN2/THBS2/ANXA5/COL1A1/TNFRSF11B/TGFB3/TGFBI/S100A4/ANG/LGALS1/F3/EMILIN1/FGF1/NPNT/COL1A2/CD151/TGFBR3/ANGPTL4/SERPINA1/VCAN/SERPINB1/HPSE/PLSCR1/COL8A2/SERPINH1/LGALS…
MSigDB (GO)	GOBP_COMPLEMENT_ACTIVATION	35	0.832669	2.60166	1e-10	5.84514e-09	4.3396e-09	1013	tags=57%, list=8%, signal=53%	CFI/C3/C4B/C4A/C1R/SERPING1/C1QB/C1QC/C1S/C1QA/IL1B/C1RL/TREM2/VSIG4/MASP1/CLU/CFB/C2/C5/A2M
MSigDB (GO)	GOBP_ADAPTIVE_IMMUNE_RESPONSE	276	0.594813	2.59199	1e-10	5.84514e-09	4.3396e-09	1559	tags=38%, list=13%, signal=34%	CFI/C3/ANXA1/C4B/C4A/C1R/HLA-DRA/HLA-DPA1/SERPING1/C1QB/HLA-DRB1/CX3CR1/HLA-DMA/C1QC/C1S/HLA-DRB5/CTSH/FCER1G/C1QA/HLA-DRB4/IL1B/HLA-DMB/TNFSF13B/C1RL/CD74/TREM2/HLA-E/PYCARD/NCKAP1L/HLA-DQA1/BCL6/HLA-DRB3/PTPN6/IRF1/MYD88/NFKBIZ/SYK/IRF7/FCGR1A/CD86/TRAF3IP2/IL33/LYN/LAT2/CD81/BTK/TAP1/SASH3/CLU/HLA-DPB1/HLA-B/TFEB/RAB27A/CTSC/B2M/HLA-C/BTN3A2/FADD/TNFRSF1B/IL6R/AHR/TCIRG1/CARD9/ERAP2/C2/STAT3/S…
MSigDB (GO)	GOBP_IMMUNE_EFFECTOR_PROCESS	392	0.561982	2.57165	1e-10	5.84514e-09	4.3396e-09	1607	tags=36%, list=13%, signal=32%	CFI/C3/ANXA1/ANGPT1/C4B/C4A/C1R/HLA-DRA/HLA-DPA1/SERPING1/C1QB/IRF8/HLA-DRB1/CX3CR1/HLA-DMA/C1QC/C1S/HLA-DRB5/CTSH/MDK/TYROBP/CCL3/FCER1G/VAMP8/C1QA/HLA-DRB4/IL1B/HLA-DMB/C1RL/CD74/TREM2/HLA-E/PYCARD/VSIG4/TGFB3/NCKAP1L/LITAF/LAPTM5/HLA-DQA1/LGALS1/BCL6/HLA-DRB3/PTPN6/HCK/MASP1/GAB2/MYD88/NFKBIZ/SYK/ITGB2/TLR7/IRF7/ITGAM/HMOX1/NMI/IFI35/FCGR1A/CD86/TRAF3IP2/IL33/LYN/LAT2/CD81/BTK/SASH3/LGALS3/CLU…
MSigDB (GO)	GOBP_POSITIVE_REGULATION_OF_IMMUNE_RESPONSE	430	0.555733	2.55282	1e-10	5.84514e-09	4.3396e-09	1482	tags=33%, list=12%, signal=30%	LTF/CFI/COLEC12/C3/ANXA1/C4B/C4A/C1R/HLA-DRA/SERPING1/GBP1/C1QB/IFI16/HLA-DRB1/C1QC/C1S/CD14/TSPAN6/SCARA3/TYROBP/FCER1G/VAMP8/RNF135/C1QA/IL1B/HLA-DMB/TNFSF13B/C1RL/C3AR1/CD74/TREM2/CASP1/MNDA/TRIM56/HLA-E/PYCARD/PARP9/VSIG4/CAV1/NCKAP1L/LAPTM5/HLA-DRB3/PTPN6/HCK/MASP1/GAB2/IRF1/MYD88/NFKBIZ/SYK/ITGB2/TLR7/IRF7/ITGAM/FPR1/RAB7B/NMI/IFI35/FCGR1A/CD86/IL33/AIM2/CMTM3/LY96/LYN/TLR5/PLSCR1/LAT2/NINJ…
MSigDB (GO)	GOBP_HUMORAL_IMMUNE_RESPONSE_MEDIATED_BY_CIRCULATING_IMMUNOGLOBULIN	31	0.849639	2.54751	1e-10	5.84514e-09	4.3396e-09	1141	tags=68%, list=9%, signal=62%	CFI/C3/C4B/C4A/C1R/SERPING1/C1QB/C1QC/C1S/C1QA/C1RL/TREM2/PTPN6/CD81/CLU/C2/FOXJ1/BCL3/C5/ZP3/TNF
MSigDB (GO)	GOBP_HUMORAL_IMMUNE_RESPONSE	113	0.65173	2.54298	1e-10	5.84514e-09	4.3396e-09	2019	tags=52%, list=17%, signal=44%	LTF/CCL2/CFI/C3/C4B/C4A/C1R/SERPING1/C1QB/HLA-DRB1/C1QC/C1S/RARRES2/C1QA/IL1B/C1RL/TREM2/RNASE6/HLA-E/VSIG4/ANG/PTPN6/MASP1/TRAF3IP2/CD81/CLU/TFEB/RNASE2/CFB/C2/PPBP/FOXJ1/HLA-A/LYZ/ALOX5/BCL3/C5/A2M/ZP3/CXCL10/TNF/TF/HLA-DQB1/NOTCH2/RPL39/EBI3/GPR183/RPL30/HMGN2/S100A9/RBPJ/CD59/SLC11A1/ST6GAL1/RPS19/CFD/LEAP2/FAU/WFDC3
MSigDB (GO)	GOBP_REGULATION_OF_LEUKOCYTE_PROLIFERATION	175	0.606398	2.49354	1e-10	5.84514e-09	4.3396e-09	1564	tags=39%, list=13%, signal=34%	ANXA1/VCAM1/GPNMB/CDKN1A/HLA-DPA1/NMB/HLA-DRB1/CSF1R/TYROBP/IL1B/HLA-DMB/TNFSF13B/CD74/MNDA/HLA-E/PYCARD/VSIG4/SOX11/NCKAP1L/AIF1/BCL6/PTPN6/LST1/IRF1/MYD88/SYK/CD86/IL33/LYN/CD81/BTK/SASH3/LGALS3/HLA-DPB1/LGALS9/HHEX/SLC4A2/FADD/TNFRSF1B/AHR/CCL5/HAVCR2/TNFAIP3/ERBB2/PLA2G5/FOXJ1/TWSG1/HLA-A/TGFBR2/HLA-G/IL18/IL15/CD300A/RASAL3/ZP3/INPP5D/HES1/BST2/BTN2A2/GSTP1/DLG5/PAWR/PKN1/EBI3/RIPK2/CD24/GPR…
MSigDB (GO)	GOBP_ACTIVATION_OF_IMMUNE_RESPONSE	320	0.559838	2.48708	1e-10	5.84514e-09	4.3396e-09	1242	tags=31%, list=10%, signal=29%	LTF/CFI/COLEC12/C3/C4B/C4A/C1R/SERPING1/GBP1/C1QB/IFI16/HLA-DRB1/C1QC/C1S/CD14/TSPAN6/SCARA3/TYROBP/FCER1G/RNF135/C1QA/IL1B/C1RL/C3AR1/TREM2/CASP1/MNDA/PYCARD/VSIG4/CAV1/NCKAP1L/LAPTM5/HLA-DRB3/PTPN6/HCK/MASP1/IRF1/MYD88/NFKBIZ/SYK/TLR7/IRF7/FPR1/RAB7B/NMI/IFI35/AIM2/CMTM3/LY96/LYN/TLR5/PLSCR1/LAT2/NINJ1/CD81/BTK/SLC15A3/LGALS3/CLU/HLA-DPB1/LGALS9/PRAM1/BTN3A2/CYBA/YES1/CFB/C5AR1/ELF1/C2/HAVCR2/T…
MSigDB (GO)	GOBP_POSITIVE_REGULATION_OF_LEUKOCYTE_CELL_CELL_ADHESION	193	0.594084	2.48034	1e-10	5.84514e-09	4.3396e-09	1549	tags=38%, list=13%, signal=34%	CCL2/ANXA1/CD44/VCAM1/HLA-DRA/HLA-DPA1/HLA-DRB1/HLA-DMA/HLA-DRB5/MDK/HLA-DRB4/IL1B/HLA-DMB/TNFSF13B/CD74/HLA-E/PYCARD/CAV1/ACTL6A/NCKAP1L/AIF1/HLA-DQA1/LGALS1/BCL6/HLA-DRB3/PTPN6/NFKBIZ/SYK/ITPKB/ITGB2/CD86/LYN/CD81/SASH3/HLA-DPB1/DOCK8/LGALS9/B2M/FADD/CCL5/YES1/PTAFR/HAVCR2/SELE/HLA-A/ALOX5/TGFBR2/XBP1/HLA-G/IL18/SMARCC1/IL15/CSK/ARID2/RASAL3/SOX4/ZP3/CBFB/TNF/FYN/HES1/BTN2A2/HLA-DQB1/RELA/MAP3K…
MSigDB (GO)	GOMF_EXTRACELLULAR_MATRIX_STRUCTURAL_CONSTITUENT	103	0.642605	2.47598	1e-10	5.84514e-09	4.3396e-09	1487	tags=42%, list=12%, signal=37%	AEBP1/TNC/IGFBP7/LUM/CHI3L1/SRPX/EFEMP1/SPARC/BGN/LAMB2/MXRA5/PXDN/MATN2/THBS2/COL1A1/TGFBI/EMILIN1/NPNT/COL1A2/VCAN/COL8A2/MFAP4/EMILIN2/COL6A2/LAMC1/EFEMP2/ABI3BP/COL3A1/SRPX2/ELN/COL8A1/COL22A1/PCOLCE/CTHRC1/ZP3/COL4A1/COL4A2/COL6A3/LAMA1/LAMA4/FGL2/CD4/LTBP4
MSigDB (GO)	GOBP_ANTIGEN_PROCESSING_AND_PRESENTATION_OF_PEPTIDE_ANTIGEN	50	0.739702	2.47045	8.38631e-10	3.95022e-08	2.93275e-08	1368	tags=62%, list=11%, signal=55%	HLA-DRA/HLA-DPA1/HLA-DRB1/HLA-DMA/HLA-DRB5/FCER1G/HLA-DRB4/HLA-DMB/CD74/TREM2/HLA-E/PYCARD/HLA-DQA1/HLA-DRB3/IFI30/FCGR1A/TAP1/HLA-DPB1/HLA-B/B2M/HLA-C/ERAP2/HLA-A/HLA-F/HLA-G/MICA/CALR/MICB/HLA-DQB1/CTSD/TAPBPL
MSigDB (GO)	GOBP_DEFENSE_RESPONSE_TO_BACTERIUM	133	0.617907	2.46767	1e-10	5.84514e-09	4.3396e-09	2109	tags=53%, list=17%, signal=45%	LTF/GBP2/COLEC12/AQP1/RNASE4/IRF8/RARRES2/TNFRSF1A/FCER1G/IL1B/SLC9A9/TREM2/RNASE6/HLA-E/PYCARD/ANG/EMILIN1/MYD88/NFKBIZ/SYK/CASP7/MPEG1/FCGR1A/TFEB/OAS2/EMILIN2/IL6R/RNASE2/CYBA/C5AR1/CARD9/HAVCR2/PPBP/GSDMC/HLA-A/LYZ/BCL3/CASP4/IL18/MICA/S100A8/F2RL1/ZNFX1/TNF/TF/TLR6/NOTCH2/RPL39/RIPK2/CD4/GRN/RPL30/OAS3/NOD1/SHC1/PRKD1/S100A9/RBPJ/CEBPB/GBP4/OAS1/GSDMD/SLC11A1/RPS19/TLR4/MR1/LEAP2/FAU/WFDC3/D…
MSigDB (GO)	GOBP_INFLAMMATORY_RESPONSE	496	0.53139	2.46298	1e-10	5.84514e-09	4.3396e-09	1520	tags=31%, list=13%, signal=29%	SERPINA3/CCL2/TNC/C3/ANXA1/CD44/VCAM1/NUPR1/C4B/C4A/PROK2/CHI3L1/TIMP1/IFI16/HLA-DRB1/CSF1R/CX3CR1/CD14/RARRES2/TNFRSF1A/MDK/TYROBP/CCL3/CCL3L3/OLR1/VAMP8/C1QA/TPST1/S1PR3/PARP4/LY86/CCL3L1/IL1B/HAMP/C3AR1/TREM2/GGT5/CASP1/ADM/HLA-E/PYCARD/SPP1/CCR1/AIF1/LGALS1/BCL6/F3/HCK/ANO6/MYD88/NFKBIZ/SYK/ITGB2/TLR7/ITGAM/HMOX1/FPR1/NMI/ALOX5AP/IFI35/FCGR1A/SERPINA1/TRAF3IP2/IL33/AIM2/LY96/LYN/CEBPA/IER3/RH…
MSigDB (GO)	GOBP_LEUKOCYTE_CELL_CELL_ADHESION	285	0.561866	2.45997	1e-10	5.84514e-09	4.3396e-09	1728	tags=38%, list=14%, signal=33%	CCL2/ANXA1/CD44/VCAM1/GPNMB/HLA-DRA/HLA-DPA1/HLA-DRB1/CX3CR1/HLA-DMA/HLA-DRB5/MDK/OLR1/HLA-DRB4/IL1B/HLA-DMB/TNFSF13B/MSN/CD74/HLA-E/PYCARD/VSIG4/CAV1/ACTL6A/NCKAP1L/AIF1/LAPTM5/HLA-DQA1/LGALS1/BCL6/HLA-DRB3/PTPN6/IRF1/NFKBIZ/SYK/ITPKB/ITGB2/CD86/LYN/CD81/SASH3/LGALS3/HLA-DPB1/SOCS6/DOCK8/LGALS9/B2M/SLC4A2/JAM2/FADD/CCL5/YES1/PTAFR/ITGA5/HAVCR2/ERBB2/PLA2G5/FOXJ1/SELE/TWSG1/HLA-A/ALOX5/TGFBR2/XBP…
MSigDB (GO)	GOBP_POSITIVE_REGULATION_OF_CELL_ACTIVATION	265	0.564966	2.45928	1e-10	5.84514e-09	4.3396e-09	1549	tags=35%, list=13%, signal=31%	CCL2/ANXA1/VCAM1/CDKN1A/HLA-DRA/HLA-DPA1/HLA-DRB1/HLA-DMA/HLA-DRB5/DDR2/MDK/TYROBP/CCL3/VAMP8/HLA-DRB4/IL1B/HAMP/HLA-DMB/TNFSF13B/FLNA/CD74/TREM2/HLA-E/PYCARD/CAV1/ACTL6A/NCKAP1L/AIF1/HLA-DQA1/LGALS1/BCL6/HLA-DRB3/PTPN6/GAB2/MYD88/NFKBIZ/SYK/ITPKB/ITGB2/ITGAM/CD86/IL33/LYN/CEBPA/CD81/BTK/SASH3/HLA-DPB1/DOCK8/LGALS9/PLEK/CTSC/B2M/FADD/CCL5/YES1/PTAFR/HAVCR2/TNIP2/HLA-A/TGFBR2/RPS6KA1/XBP1/HLA-F/HL…
MSigDB (GO)	GOMF_IMMUNE_RECEPTOR_ACTIVITY	77	0.67001	2.4436	4.44563e-10	2.21721e-08	1.64612e-08	1979	tags=45%, list=16%, signal=38%	CD44/HLA-DRA/HLA-DPA1/HLA-DRB1/CX3CR1/CTSH/IL13RA1/FCER1G/C3AR1/CD74/CCR1/HLA-DQA1/HLA-DRB3/FPR1/FCGR1A/IL10RA/IL6R/GPR17/C5AR1/CSF3R/IL17RA/HLA-DQB1/IL10RB/IL17RB/EBI3/IL4R/CD4/LILRB4/CSF2RA/IFNGR1/MPL/KLRC2/MR1/IL1RAP/LILRA2
MSigDB (GO)	GOBP_LEUKOCYTE_PROLIFERATION	227	0.573676	2.44205	1e-10	5.84514e-09	4.3396e-09	1868	tags=40%, list=15%, signal=35%	ANXA1/VCAM1/GPNMB/CDKN1A/HLA-DPA1/NMB/HLA-DRB1/CSF1R/TYROBP/IL1B/HLA-DMB/TNFSF13B/MSN/CD74/TREM2/MNDA/HLA-E/PYCARD/VSIG4/SOX11/NCKAP1L/AIF1/BCL6/PTPN6/LST1/IRF1/MYD88/NFKBIZ/SYK/CD151/CD86/IL33/LYN/CD81/BTK/SASH3/LGALS3/CLU/HLA-DPB1/DOCK8/LGALS9/HHEX/SLC4A2/FADD/TNFRSF1B/DOCK2/ELF4/AHR/CCL5/TCIRG1/TP53/HAVCR2/TNFAIP3/ERBB2/PLA2G5/FOXJ1/TWSG1/HLA-A/TGFBR2/HLA-G/IL18/IL15/PIK3CG/F2RL1/CD300A/RASAL3…
MSigDB (GO)	GOBP_RESPONSE_TO_BACTERIUM	364	0.538635	2.43787	1e-10	5.84514e-09	4.3396e-09	2026	tags=40%, list=17%, signal=35%	LTF/CCL2/GBP2/COLEC12/C3/VCAM1/C4B/VIM/AQP1/RNASE4/IRF8/HLA-DRB1/CX3CR1/MAOB/PLSCR4/CD14/RARRES2/TNFRSF1A/CCL3/FCER1G/LY86/IL1B/HAMP/SLC9A9/TSPO/TREM2/CASP1/RNASE6/ADM/SOD2/HLA-E/PYCARD/CAV1/LITAF/ANG/HCK/EMILIN1/MYD88/NFKBIZ/SYK/CASP7/MPEG1/FCGR1A/CD86/IFI44/LY96/LYN/BTK/PENK/HLA-B/TFEB/LGALS9/FUCA2/PCK2/B2M/IL10RA/OAS2/PYGL/EMILIN2/ZFP36/TNFRSF1B/IL6R/TRIM6/CCL5/RNASE2/CYBA/CAPN2/C5AR1/PTAFR/CA…
MSigDB (GO)	GOBP_RESPONSE_TO_TYPE_II_INTERFERON	91	0.645168	2.43195	2.08369e-10	1.12425e-08	8.34672e-09	1221	tags=38%, list=10%, signal=35%	CCL2/GBP2/VIM/HLA-DPA1/GBP1/IRF8/IFITM2/IFITM3/IFITM1/CCL3/CCL3L3/CCL3L1/CD74/CASP1/PARP9/AIF1/HCK/IRF1/CD58/AQP4/RAB7B/CXCL16/CCL8/LGALS9/PARP14/CCL5/TP53/CDC42EP4/TRIM21/SP100/TNF/BST2/MYO1C/VAMP3/GSN
MSigDB (GO)	GOBP_POSITIVE_REGULATION_OF_CELL_CELL_ADHESION	223	0.572618	2.43162	1e-10	5.84514e-09	4.3396e-09	1549	tags=35%, list=13%, signal=31%	CCL2/ANXA1/CD44/VCAM1/HLA-DRA/HLA-DPA1/HLA-DRB1/PDPN/HLA-DMA/HLA-DRB5/MDK/HLA-DRB4/IL1B/HLA-DMB/TNFSF13B/CD74/HLA-E/PYCARD/CAV1/ACTL6A/NCKAP1L/AIF1/HLA-DQA1/LGALS1/BCL6/HLA-DRB3/PTPN6/EMILIN1/NFKBIZ/SYK/ITPKB/ITGB2/CD86/LYN/CD81/SASH3/HLA-DPB1/DOCK8/LGALS9/B2M/EMILIN2/FADD/CCL5/YES1/PTAFR/HAVCR2/SELE/HLA-A/ALOX5/TGFBR2/XBP1/HLA-G/IL18/SMARCC1/IL15/CSK/SOX2/ARID2/RASAL3/SOX4/ZP3/CBFB/TNF/FYN/HES1/…
MSigDB (GO)	GOCC_MHC_PROTEIN_COMPLEX	21	0.873962	2.42314	5.20176e-09	2.13476e-07	1.58491e-07	933	tags=86%, list=8%, signal=79%	HLA-DRA/HLA-DPA1/HLA-DRB1/HLA-DMA/HLA-DRB5/HLA-DRB4/HLA-DMB/CD74/HLA-E/HLA-DQA1/HLA-DRB3/HLA-DPB1/HLA-B/B2M/HLA-C/HLA-A/HLA-F/HLA-G
MSigDB (GO)	GOBP_POSITIVE_REGULATION_OF_T_CELL_PROLIFERATION	65	0.681319	2.41325	5.7636e-09	2.31128e-07	1.71596e-07	1464	tags=45%, list=12%, signal=39%	ANXA1/VCAM1/HLA-DPA1/IL1B/HLA-DMB/TNFSF13B/HLA-E/PYCARD/NCKAP1L/AIF1/SYK/CD86/CD81/SASH3/HLA-DPB1/LGALS9/FADD/CCL5/HAVCR2/HLA-A/TGFBR2/IL18/IL15/RASAL3/ZP3/HES1/EBI3/RIPK2/CD24
MSigDB (GO)	GOBP_COMPLEMENT_ACTIVATION_CLASSICAL_PATHWAY	23	0.857759	2.41027	1.39592e-08	5.27692e-07	3.91774e-07	1003	tags=65%, list=8%, signal=60%	CFI/C3/C4B/C4A/C1R/SERPING1/C1QB/C1QC/C1S/C1QA/C1RL/TREM2/CLU/C2/C5
MSigDB (GO)	GOBP_NEGATIVE_REGULATION_OF_IMMUNE_SYSTEM_PROCESS	319	0.541047	2.40321	1e-10	5.84514e-09	4.3396e-09	1592	tags=34%, list=13%, signal=30%	LTF/CCL2/ANXA1/ANGPT1/GPNMB/SERPING1/GBP1/IFI16/HLA-DRB1/CX3CR1/C1QC/TSPAN6/MDK/TYROBP/CCL3/CD74/TREM2/MNDA/HLA-E/VSIG4/SOX11/TNFRSF11B/TGFB3/NCKAP1L/LAPTM5/BCL6/PTPN6/LST1/HCK/EMILIN1/IRF1/SYK/HMOX1/RAB7B/NMI/CD86/SOX9/IL33/LYN/CEBPA/RHBDF2/BTK/LGALS3/SOCS6/HLA-B/LGALS9/SLC4A2/PARP14/LRRC17/FADD/NPY/TMEM176B/AHR/TNFAIP6/YES1/GPR17/GPR137B/ELF1/SAMSN1/HAVCR2/TNFAIP3/ERBB2/PLA2G5/FOXJ1/COL3A1/TWSG…
MSigDB (GO)	GOBP_CELLULAR_RESPONSE_TO_BIOTIC_STIMULUS	160	0.588816	2.40149	1e-10	5.84514e-09	4.3396e-09	1522	tags=36%, list=13%, signal=32%	LTF/CCL2/VIM/IRF8/CX3CR1/PLSCR4/CD14/CCL3/LY86/IL1B/HAMP/TSPO/TREM2/CASP1/PYCARD/LITAF/HCK/MYD88/NFKBIZ/SYK/CD86/LY96/LYN/BTK/ZFP36/TXNIP/TNFRSF1B/CCL5/CAPN2/PTAFR/ABCA1/TP53/HAVCR2/TNFAIP3/PPBP/TNIP2/CD68/XBP1/IL18/PLCG2/TRIM5/CARD8/CXCL10/TNF/TLR10/TRIM41/SPI1/TLR6/NOTCH2/GSTP1/DDIT3/PLSCR3/RELA/NFKB1/RIPK2/TNIP1/HSPA5/CDK4
MSigDB (GO)	GOBP_T_CELL_PROLIFERATION	149	0.596166	2.40019	1e-10	5.84514e-09	4.3396e-09	1783	tags=41%, list=15%, signal=35%	ANXA1/VCAM1/GPNMB/HLA-DPA1/HLA-DRB1/IL1B/HLA-DMB/TNFSF13B/MSN/HLA-E/PYCARD/VSIG4/NCKAP1L/AIF1/BCL6/PTPN6/IRF1/SYK/CD151/CD86/CD81/SASH3/LGALS3/HLA-DPB1/DOCK8/LGALS9/SLC4A2/FADD/TNFRSF1B/DOCK2/ELF4/CCL5/TP53/HAVCR2/ERBB2/PLA2G5/FOXJ1/TWSG1/HLA-A/TGFBR2/HLA-G/IL18/IL15/PIK3CG/RASAL3/BTN3A1/ZP3/FYN/HES1/BTN2A2/DLG5/PAWR/EBI3/RIPK2/CD24/CASP3/RPS3/CEBPB/RPS6/LILRB4/SLC11A1
MSigDB (GO)	GOBP_ANTIGEN_PROCESSING_AND_PRESENTATION_OF_PEPTIDE_OR_POLYSACCHARIDE_ANTIGEN_VIA_MHC_CLASS_II	27	0.82048	2.39712	1.52968e-08	5.70985e-07	4.23916e-07	587	tags=59%, list=5%, signal=57%	HLA-DRA/HLA-DPA1/HLA-DRB1/HLA-DMA/HLA-DRB5/FCER1G/HLA-DRB4/HLA-DMB/CD74/TREM2/PYCARD/HLA-DQA1/HLA-DRB3/IFI30/HLA-DPB1/B2M
MSigDB (GO)	GOMF_CHEMOKINE_RECEPTOR_BINDING	30	0.798476	2.38659	2.45834e-08	8.68466e-07	6.44774e-07	1110	tags=47%, list=9%, signal=43%	CCL2/CX3CR1/CCL3/CCL3L3/CCL3L1/NES/CXCL16/CCL8/CCL5/PPBP/CXCL12/C5/CKLF/CXCL10
MSigDB (GO)	GOBP_ANTIGEN_PROCESSING_AND_PRESENTATION_OF_EXOGENOUS_PEPTIDE_ANTIGEN_VIA_MHC_CLASS_II	23	0.849312	2.38653	4.11306e-08	1.35617e-06	1.00686e-06	587	tags=61%, list=5%, signal=58%	HLA-DRA/HLA-DPA1/HLA-DRB1/HLA-DMA/HLA-DRB5/FCER1G/HLA-DRB4/HLA-DMB/CD74/HLA-DQA1/HLA-DRB3/IFI30/HLA-DPB1/B2M
MSigDB (GO)	GOBP_GRANULOCYTE_MIGRATION	83	0.639661	2.38152	3.15685e-09	1.35054e-07	1.00268e-07	1110	tags=37%, list=9%, signal=34%	CCL2/ANXA1/CD99/CSF1R/RARRES2/MDK/CCL3/CCL3L3/FCER1G/CCL3L1/IL1B/C3AR1/CD74/NCKAP1L/MYD88/SYK/ITGB2/CCL8/LGALS3/CCL5/TNFAIP6/C5AR1/CSF3R/PPBP/IL17RA/PIK3CG/S100A8/CD300A/CKLF/TGFB2/CXCL10
MSigDB (GO)	GOBP_CELLULAR_RESPONSE_TO_MOLECULE_OF_BACTERIAL_ORIGIN	141	0.592959	2.37929	1e-10	5.84514e-09	4.3396e-09	1522	tags=36%, list=13%, signal=32%	LTF/CCL2/VIM/IRF8/CX3CR1/PLSCR4/CD14/CCL3/LY86/IL1B/HAMP/TSPO/TREM2/CASP1/PYCARD/LITAF/HCK/MYD88/NFKBIZ/CD86/LY96/LYN/ZFP36/TNFRSF1B/CCL5/CAPN2/PTAFR/ABCA1/HAVCR2/TNFAIP3/PPBP/TNIP2/CD68/XBP1/IL18/PLCG2/TRIM5/CARD8/CXCL10/TNF/TLR10/TRIM41/SPI1/TLR6/GSTP1/PLSCR3/RELA/NFKB1/RIPK2/TNIP1/CDK4
MSigDB (GO)	GOBP_POSITIVE_REGULATION_OF_LEUKOCYTE_PROLIFERATION	102	0.619707	2.37742	7.00022e-10	3.35051e-08	2.48752e-08	2072	tags=46%, list=17%, signal=39%	ANXA1/VCAM1/CDKN1A/HLA-DPA1/NMB/CSF1R/IL1B/HLA-DMB/TNFSF13B/CD74/HLA-E/PYCARD/NCKAP1L/AIF1/BCL6/MYD88/SYK/CD86/LYN/CD81/BTK/SASH3/HLA-DPB1/LGALS9/FADD/CCL5/HAVCR2/HLA-A/TGFBR2/IL18/IL15/RASAL3/ZP3/HES1/BST2/EBI3/RIPK2/CD24/GPR183/RPS3/CSF2RA/ST6GAL1/MPL/TLR4/MIR21/RAC2/ICOSLG
MSigDB (GO)	GOBP_INTERLEUKIN_8_PRODUCTION	51	0.707603	2.37472	1.61614e-08	5.95763e-07	4.42311e-07	1359	tags=49%, list=11%, signal=44%	ANXA1/CHI3L1/CD14/IL1B/CD74/PYCARD/F3/MYD88/SYK/TLR7/CD58/TLR5/LGALS9/FADD/STAT3/IL17D/BCL3/F2RL1/F2R/TNF/TLR6/CD33/OTUD7B/DDIT3/RELA
MSigDB (GO)	GOBP_POSITIVE_REGULATION_OF_LEUKOCYTE_MEDIATED_IMMUNITY	77	0.650664	2.37304	4.31216e-09	1.7897e-07	1.32872e-07	1197	tags=39%, list=10%, signal=35%	C3/HLA-DRA/HLA-DRB1/TYROBP/IL1B/TREM2/HLA-E/HLA-DRB3/ITGB2/ITGAM/FCGR1A/CD81/BTK/SASH3/HLA-B/B2M/HLA-C/FADD/PTAFR/HLA-A/HLA-F/HLA-G/IL18/MICA/PLCG2/F2RL1/ZP3/TNF/SPI1/MICB
MSigDB (GO)	GOBP_ANTIGEN_PROCESSING_AND_PRESENTATION_OF_EXOGENOUS_ANTIGEN	37	0.743566	2.36651	1.08557e-07	3.18952e-06	2.36799e-06	1270	tags=57%, list=10%, signal=51%	HLA-DRA/HLA-DPA1/HLA-DRB1/HLA-DMA/HLA-DRB5/FCER1G/HLA-DRB4/HLA-DMB/CD74/HLA-E/HLA-DQA1/HLA-DRB3/IFI30/FCGR1A/HLA-DPB1/B2M/HLA-A/HLA-F/PSME1/HLA-DQB1/CTSD
MSigDB (GO)	GOBP_LIPOPOLYSACCHARIDE_MEDIATED_SIGNALING_PATHWAY	49	0.711654	2.36462	1.60014e-08	5.93551e-07	4.40669e-07	1183	tags=39%, list=10%, signal=35%	LTF/CCL2/CD14/CCL3/LY86/IL1B/HCK/MYD88/LY96/LYN/CCL5/PTAFR/TNFAIP3/IL18/PLCG2/TRIM5/CARD8/TNF/SPI1
MSigDB (GO)	GOBP_ANTIGEN_PROCESSING_AND_PRESENTATION	83	0.633942	2.36022	5.40722e-09	2.19807e-07	1.63191e-07	1672	tags=54%, list=14%, signal=47%	HLA-DRA/HLA-DPA1/HLA-DRB1/HLA-DMA/HLA-DRB5/CTSH/FCER1G/HLA-DRB4/HLA-DMB/CD74/TREM2/HLA-E/PYCARD/HLA-DQA1/HLA-DRB3/IFI30/FCGR1A/RAB32/TAP1/HLA-DPB1/HLA-B/RAB27A/B2M/HLA-C/YTHDF1/ERAP2/PSMB8/RAB34/HLA-A/CD68/RFTN1/HLA-F/HLA-G/MICA/CALR/PSME1/MICB/HLA-DQB1/CTSD/TAPBPL/FGL2/CLEC4A/NOD1/WAS/WDFY4
MSigDB (GO)	GOBP_TUMOR_NECROSIS_FACTOR_SUPERFAMILY_CYTOKINE_PRODUCTION	118	0.60103	2.35867	1.7034e-10	9.51861e-09	7.06689e-09	1979	tags=42%, list=16%, signal=36%	LTF/ANGPT1/GPNMB/CX3CR1/CD14/HSPB1/TYROBP/CCL3/TSPO/TREM2/HLA-E/PYCARD/PTPN6/MYD88/SYK/ZBTB20/CD86/IL33/LY96/BTK/SASH3/CLU/LGALS9/OAS2/ZFP36/FADD/ELF4/CYBA/PTAFR/CARD9/STAT3/HAVCR2/TNFAIP3/BCL3/IFIH1/PLCG2/CYBB/CD33/GSTP1/RIPK2/CLEC4A/CD84/OAS3/NOD1/OAS1/LILRB4/IFNGR1/TLR4/THBS1/LILRA2
MSigDB (GO)	GOBP_REGULATION_OF_CELL_ACTIVATION	439	0.513348	2.35645	1e-10	5.84514e-09	4.3396e-09	1577	tags=32%, list=13%, signal=29%	CCL2/ANXA1/VCAM1/GPNMB/CDKN1A/HLA-DRA/HLA-DPA1/HLA-DRB1/PDPN/HLA-DMA/HLA-DRB5/DDR2/MDK/TYROBP/CCL3/FCER1G/VAMP8/HLA-DRB4/IL1B/HAMP/HLA-DMB/TNFSF13B/FLNA/CD74/TREM2/MNDA/HLA-E/PYCARD/VSIG4/SOX11/CAV1/ACTL6A/NCKAP1L/AIF1/LAPTM5/HLA-DQA1/LGALS1/BCL6/HLA-DRB3/PTPN6/LST1/GAB2/EMILIN1/IRF1/MYD88/NFKBIZ/SYK/ITPKB/ITGB2/ZFP36L1/ITGAM/CD9/HMOX1/C1QTNF1/CD86/IL33/LYN/CEBPA/PLSCR1/CD81/BTK/SASH3/LGALS3/HLA-…
MSigDB (GO)	GOCC_LUMENAL_SIDE_OF_ENDOPLASMIC_RETICULUM_MEMBRANE	25	0.823639	2.35536	6.41884e-08	1.97388e-06	1.46546e-06	1436	tags=72%, list=12%, signal=64%	HLA-DRA/HLA-DPA1/HLA-DRB1/HLA-DRB5/HLA-DRB4/CD74/HLA-E/HLA-DQA1/HLA-DRB3/HLA-DPB1/HLA-B/HLA-C/HLA-A/HLA-F/HLA-G/CALR/HLA-DQB1/PKD2
MSigDB (GO)	GOBP_CELLULAR_RESPONSE_TO_TYPE_II_INTERFERON	77	0.64551	2.35424	7.89654e-09	3.1244e-07	2.31964e-07	1221	tags=36%, list=10%, signal=33%	CCL2/GBP2/VIM/HLA-DPA1/GBP1/IRF8/CCL3/CCL3L3/CCL3L1/CASP1/PARP9/AIF1/HCK/IRF1/CD58/AQP4/RAB7B/CCL8/LGALS9/PARP14/CCL5/TP53/CDC42EP4/SP100/TNF/MYO1C/VAMP3/GSN
MSigDB (GO)	GOBP_REGULATION_OF_IMMUNE_EFFECTOR_PROCESS	233	0.549681	2.35189	1e-10	5.84514e-09	4.3396e-09	1944	tags=39%, list=16%, signal=34%	C3/ANXA1/ANGPT1/HLA-DRA/SERPING1/HLA-DRB1/CX3CR1/TYROBP/VAMP8/IL1B/HLA-DMB/CD74/TREM2/HLA-E/PYCARD/VSIG4/TGFB3/NCKAP1L/LITAF/LAPTM5/BCL6/HLA-DRB3/PTPN6/GAB2/MYD88/NFKBIZ/SYK/ITGB2/TLR7/ITGAM/HMOX1/FCGR1A/CD86/IL33/LYN/CD81/BTK/SASH3/LGALS3/HLA-B/LGALS9/PRAM1/B2M/HLA-C/FADD/TNFRSF1B/TRIM6/AHR/PTAFR/CARD9/HAVCR2/PLA2G5/FOXJ1/HLA-A/XBP1/HLA-F/HLA-G/IL18/MICA/PLCG2/A2M/F2RL1/CD300A/TGFB2/ZP3/TNF/SPI1…
MSigDB (GO)	GOBP_POSITIVE_REGULATION_OF_RESPONSE_TO_EXTERNAL_STIMULUS	381	0.515491	2.34967	1e-10	5.84514e-09	4.3396e-09	1750	tags=35%, list=14%, signal=31%	LTF/COLEC12/C3/NUPR1/IFI16/CSF1R/CX3CR1/CD14/RARRES2/TSPAN6/TNFRSF1A/HSPB1/SCARA3/MDK/TYROBP/CCL3/VAMP8/RNF135/LY86/IL1B/FLNA/C3AR1/CD74/TREM2/CASP1/MNDA/TRIM56/HLA-E/PYCARD/PARP9/CAV1/CCR1/NCKAP1L/AIF1/LGALS1/F3/HCK/EMILIN1/ANO6/IRF1/MYD88/NFKBIZ/SYK/TLR7/IRF7/RAB7B/NMI/ALOX5AP/IFI35/FCGR1A/IL33/AIM2/LY96/LYN/CEBPA/TLR5/PLSCR1/NINJ1/CD81/BTK/LPAR1/SLC15A3/LGALS9/CTSC/FGF2/EMILIN2/FADD/NPY/IL6R/T…
MSigDB (GO)	GOCC_PROTEIN_COMPLEX_INVOLVED_IN_CELL_ADHESION	37	0.737821	2.34823	1.82331e-07	5.05671e-06	3.75425e-06	1353	tags=54%, list=11%, signal=48%	TNC/LAMB2/ITGB4/ITGB5/LGALS1/EMILIN1/ITGB2/ITGAM/LYN/EMILIN2/JAM2/LAMC1/ITGA7/PLAU/ITGA5/ITGA2/ITGA6/LAMA1/ITGAX/PLAUR
MSigDB (GO)	GOBP_POSITIVE_REGULATION_OF_PHAGOCYTOSIS	46	0.715026	2.34684	4.2604e-08	1.38172e-06	1.02583e-06	1259	tags=54%, list=10%, signal=49%	CCL2/C3/C4B/C4A/FCER1G/IL1B/TREM2/PYCARD/NCKAP1L/ANO6/FCGR1A/RAB31/BTK/RAB27A/DOCK2/CYBA/C2/PLA2G5/IL15/PLCG2/CALR/F2RL1/ITGA2/TNF/LYAR
MSigDB (GO)	GOMF_PEPTIDE_ANTIGEN_BINDING	25	0.819591	2.34378	9.92993e-08	2.94694e-06	2.18789e-06	1216	tags=72%, list=10%, signal=65%	HLA-DRA/HLA-DPA1/HLA-DRB1/HLA-DRB5/HLA-E/FCGRT/HLA-DQA1/HLA-DRB3/TAP1/HLA-DPB1/HLA-B/HLA-C/HLA-A/HLA-F/HLA-G/MICA/MICB/HLA-DQB1
MSigDB (GO)	GOBP_REGULATION_OF_ADAPTIVE_IMMUNE_RESPONSE	127	0.589729	2.34343	2.84897e-10	1.48154e-08	1.09994e-08	1463	tags=35%, list=12%, signal=31%	C3/ANXA1/HLA-DRA/HLA-DRB1/IL1B/TNFSF13B/TREM2/HLA-E/PYCARD/NCKAP1L/BCL6/HLA-DRB3/PTPN6/IRF1/NFKBIZ/IRF7/FCGR1A/IL33/CD81/BTK/SASH3/HLA-B/B2M/HLA-C/FADD/TNFRSF1B/AHR/CARD9/SAMSN1/HAVCR2/TNFAIP3/FOXJ1/HLA-A/HLA-F/HLA-G/IL18/MICA/ZP3/TNF/MICB/LOXL3/PKN1/RIPK2/IL4R/CD4
MSigDB (GO)	GOBP_NEGATIVE_REGULATION_OF_LYMPHOCYTE_ACTIVATION	110	0.601145	2.34315	3.11965e-09	1.35054e-07	1.00268e-07	1459	tags=40%, list=12%, signal=36%	ANXA1/GPNMB/HLA-DRB1/MDK/TYROBP/CD74/MNDA/VSIG4/SOX11/NCKAP1L/LAPTM5/BCL6/PTPN6/LST1/IRF1/CD86/LYN/BTK/LGALS3/SOCS6/LGALS9/SLC4A2/SAMSN1/HAVCR2/TNFAIP3/ERBB2/PLA2G5/FOXJ1/TWSG1/HLA-F/HLA-G/SFRP1/MICA/PAG1/CD300A/CBFB/INPP5D/BTN2A2/LOXL3/DLG5/PAWR/PKN1/IL4R/FGL2
MSigDB (GO)	GOBP_DEFENSE_RESPONSE_TO_GRAM_POSITIVE_BACTERIUM	44	0.709464	2.33464	9.9307e-08	2.94694e-06	2.18789e-06	1987	tags=59%, list=16%, signal=50%	GBP2/RNASE4/RARRES2/IL1B/RNASE6/HLA-E/PYCARD/ANG/MYD88/MPEG1/RNASE2/C5AR1/CARD9/HAVCR2/HLA-A/LYZ/CASP4/IL18/TNF/RPL39/RIPK2/NOD1/GBP4/GSDMD/MR1/FAU
MSigDB (GO)	GOBP_POSITIVE_REGULATION_OF_RESPONSE_TO_BIOTIC_STIMULUS	216	0.550843	2.33319	1e-10	5.84514e-09	4.3396e-09	1505	tags=35%, list=12%, signal=31%	LTF/COLEC12/IFI16/HLA-DRB1/CD14/TSPAN6/SCARA3/TYROBP/RNF135/LY86/TREM2/CASP1/MNDA/TRIM56/HLA-E/PYCARD/PARP9/CAV1/HLA-DRB3/HCK/EMILIN1/IRF1/MYD88/NFKBIZ/SYK/TLR7/IRF7/RAB7B/NMI/IFI35/AIM2/LY96/LYN/TLR5/PLSCR1/NINJ1/BTK/SLC15A3/LGALS9/EMILIN2/FADD/TRIM6/CCL5/CYBA/CARD9/HAVCR2/TNFAIP3/PLA2G5/TNIP2/CASP6/MAPKAPK3/RFTN1/HLA-F/HLA-G/IFIH1/PLCG2/TRIM5/F2RL1/CD300A/ZNFX1/TNF/TLR10/FYN/TRIM41/SPI1/TLR6/OA…
MSigDB (GO)	GOBP_POSITIVE_REGULATION_OF_VASCULATURE_DEVELOPMENT	113	0.597017	2.3295	6.13291e-10	2.98351e-08	2.21504e-08	1695	tags=37%, list=14%, signal=32%	APLNR/C3/AQP1/CHI3L1/CX3CR1/HSPB1/CTSH/MDK/IL1B/C3AR1/ADM/RRAS/F3/EMILIN1/FGF1/HMOX1/ANGPTL4/SMAD1/NINJ1/HSPB6/HK2/FGF2/EMILIN2/C5AR1/STAT3/ITGA5/TGFBR2/XBP1/NR2E1/C5/CYBB/SEMA5A/ITGAX/SP1/GRN/GAB1/SLC39A12/ITGB1/VEGFB/HIF1A/PRKD1/WARS2
MSigDB (GO)	GOBP_POSITIVE_REGULATION_OF_INTERLEUKIN_8_PRODUCTION	40	0.72541	2.32712	2.64804e-07	6.8331e-06	5.07309e-06	1359	tags=50%, list=11%, signal=45%	CHI3L1/CD14/IL1B/CD74/PYCARD/F3/MYD88/SYK/TLR7/CD58/TLR5/LGALS9/FADD/STAT3/IL17D/F2RL1/F2R/TNF/DDIT3/RELA
MSigDB (GO)	GOBP_GRANULOCYTE_CHEMOTAXIS	73	0.643491	2.32697	2.21897e-08	7.93909e-07	5.89421e-07	1110	tags=38%, list=9%, signal=35%	CCL2/ANXA1/CSF1R/RARRES2/MDK/CCL3/CCL3L3/FCER1G/CCL3L1/IL1B/C3AR1/CD74/NCKAP1L/SYK/ITGB2/CCL8/LGALS3/CCL5/TNFAIP6/C5AR1/CSF3R/PPBP/IL17RA/PIK3CG/S100A8/CKLF/TGFB2/CXCL10
MSigDB (GO)	GOBP_NEUTROPHIL_MIGRATION	66	0.654746	2.3264	3.26128e-08	1.10604e-06	8.21157e-07	1110	tags=39%, list=9%, signal=36%	CCL2/CD99/MDK/CCL3/CCL3L3/FCER1G/CCL3L1/IL1B/C3AR1/CD74/NCKAP1L/MYD88/SYK/ITGB2/CCL8/LGALS3/CCL5/TNFAIP6/C5AR1/CSF3R/PPBP/PIK3CG/S100A8/CKLF/TGFB2/CXCL10
MSigDB (GO)	GOBP_POSITIVE_REGULATION_OF_LYMPHOCYTE_ACTIVATION	224	0.547228	2.3256	1e-10	5.84514e-09	4.3396e-09	1549	tags=33%, list=13%, signal=29%	CCL2/ANXA1/VCAM1/CDKN1A/HLA-DRA/HLA-DPA1/HLA-DRB1/HLA-DMA/HLA-DRB5/MDK/TYROBP/HLA-DRB4/IL1B/HLA-DMB/TNFSF13B/CD74/HLA-E/PYCARD/CAV1/ACTL6A/NCKAP1L/AIF1/HLA-DQA1/LGALS1/BCL6/HLA-DRB3/PTPN6/MYD88/NFKBIZ/SYK/ITPKB/CD86/LYN/CD81/BTK/SASH3/HLA-DPB1/DOCK8/LGALS9/B2M/FADD/CCL5/YES1/HAVCR2/TNIP2/HLA-A/TGFBR2/XBP1/HLA-F/HLA-G/IL18/SMARCC1/IL15/CSK/ARID2/RASAL3/SOX4/ZP3/CBFB/INPP5D/FYN/HES1/SPI1/BTN2A2/HLA…
MSigDB (GO)	GOBP_NEGATIVE_REGULATION_OF_VIRAL_PROCESS	66	0.654398	2.32517	3.41782e-08	1.14603e-06	8.50847e-07	1592	tags=44%, list=13%, signal=38%	LTF/IFI16/IFITM2/IFITM3/IFITM1/CH25H/ZC3HAV1/PLSCR1/FAM111A/OAS2/APOBEC3C/ZFP36/TRIM6/CCL5/IFIH1/TRIM5/TRIM21/ISG20/ZNFX1/TNF/BST2/MX1/GSN/OASL/LARP7/APOBEC3G/TRIM26/TNIP1/OAS3
MSigDB (GO)	GOBP_MYELOID_CELL_ACTIVATION_INVOLVED_IN_IMMUNE_RESPONSE	74	0.641351	2.32512	2.4081e-08	8.55811e-07	6.35379e-07	1559	tags=51%, list=13%, signal=45%	CX3CR1/TYROBP/CCL3/FCER1G/VAMP8/TREM2/PYCARD/PTPN6/GAB2/MYD88/SYK/ITGB2/ITGAM/HMOX1/NMI/IFI35/IL33/LYN/LAT2/BTK/LGALS9/PRAM1/DOCK2/PTAFR/HAVCR2/PLCG2/PIK3CG/F2RL1/PTGDS/CD300A/TNF/SNX6/SPI1/VAMP3/IL4R/GRN/STXBP2/CD84
MSigDB (GO)	GOBP_POSITIVE_REGULATION_OF_CYTOKINE_PRODUCTION	313	0.523042	2.32507	1e-10	5.84514e-09	4.3396e-09	2011	tags=37%, list=17%, signal=32%	C3/ANXA1/LUM/CHI3L1/HLA-DPA1/NMB/IFI16/IRF8/CSF1R/CD14/HSPB1/MDK/TYROBP/CCL3/FCER1G/RNF135/IL1B/C3AR1/CD74/TREM2/CASP1/MNDA/TRIM56/HLA-E/PYCARD/AIF1/LAPTM5/F3/IRF1/MYD88/SYK/TLR7/CD58/IRF7/HMOX1/ZBTB20/RAB7B/CD86/IL33/AIM2/LY96/TLR5/HPSE/CD81/BTK/SASH3/CLU/HLA-DPB1/LGALS9/TMED10/B2M/OAS2/BTN3A2/FADD/IL6R/TRIM6/CYBA/SULF1/C5AR1/PTAFR/CARD9/STAT3/HAVCR2/HLA-A/IL17D/RFTN1/XBP1/BCL3/HLA-F/HLA-G/IFIH1…
MSigDB (GO)	GOBP_REGULATION_OF_INNATE_IMMUNE_RESPONSE	248	0.539785	2.3236	1e-10	5.84514e-09	4.3396e-09	1505	tags=33%, list=12%, signal=29%	LTF/COLEC12/SERPING1/IFI16/CD14/TSPAN6/SCARA3/TYROBP/RNF135/TREM2/CASP1/MNDA/TRIM56/HLA-E/PYCARD/PARP9/VSIG4/CAV1/PTPN6/HCK/IRF1/MYD88/NFKBIZ/SYK/TLR7/IRF7/RAB7B/NMI/IFI35/AIM2/LY96/LYN/TLR5/PLSCR1/NINJ1/BTK/SLC15A3/HLA-B/LGALS9/PARP14/FADD/TRIM6/CCL5/CYBA/CARD9/HAVCR2/TNFAIP3/PLA2G5/TNIP2/HLA-A/CASP6/MAPKAPK3/RFTN1/HLA-F/HLA-G/IFIH1/MICA/PLCG2/TRIM5/TRIM21/A2M/F2RL1/CD300A/APOE/ZNFX1/TNF/TLR10/F…
MSigDB (GO)	GOBP_CELL_KILLING	90	0.618701	2.32303	5.66109e-09	2.28562e-07	1.69691e-07	1197	tags=37%, list=10%, signal=33%	LTF/C3/HLA-DRA/HLA-DRB1/CX3CR1/CTSH/TYROBP/HAMP/HLA-E/NCKAP1L/PTPN6/MYD88/SYK/ITGAM/FCGR1A/HLA-B/RAB27A/LGALS9/CTSC/B2M/HLA-C/FADD/HAVCR2/HLA-A/LYZ/HLA-F/HLA-G/IL18/MICA/F2RL1/TGFB2/SPI1/MICB
MSigDB (GO)	GOBP_CELL_ACTIVATION_INVOLVED_IN_IMMUNE_RESPONSE	197	0.554488	2.32182	1e-10	5.84514e-09	4.3396e-09	1595	tags=37%, list=13%, signal=33%	ANXA1/HLA-DRA/IRF8/HLA-DRB1/CX3CR1/MDK/TYROBP/CCL3/FCER1G/VAMP8/HLA-DMB/CD74/TREM2/PYCARD/NCKAP1L/LGALS1/BCL6/PTPN6/GAB2/MYD88/NFKBIZ/SYK/ITGB2/ITGAM/HMOX1/NMI/IFI35/CD86/IL33/LYN/LAT2/CD81/BTK/LGALS3/LCP1/RAB27A/LGALS9/PRAM1/APBB1IP/IL6R/DOCK2/PTAFR/DOCK11/TP53/STAT3/HAVCR2/SWAP70/XBP1/BCL3/HLA-F/IL18/PLCG2/PIK3CG/F2RL1/PTGDS/CD300A/TNF/SNX6/SPI1/VAMP3/LOXL3/NOTCH2/TMEM98/RIPK2/IL4R/FGL2/DOCK10/…
MSigDB (GO)	GOBP_POSITIVE_REGULATION_OF_DEFENSE_RESPONSE	290	0.526881	2.32026	1e-10	5.84514e-09	4.3396e-09	1513	tags=34%, list=12%, signal=31%	LTF/COLEC12/C3/NUPR1/IFI16/CD14/TSPAN6/TNFRSF1A/SCARA3/MDK/TYROBP/CCL3/VAMP8/RNF135/IL1B/TREM2/CASP1/MNDA/TRIM56/HLA-E/PYCARD/PARP9/CAV1/LGALS1/HCK/EMILIN1/IRF1/MYD88/NFKBIZ/SYK/TLR7/IRF7/RAB7B/NMI/ALOX5AP/IFI35/FCGR1A/IL33/AIM2/LY96/LYN/CEBPA/TLR5/PLSCR1/NINJ1/CD81/BTK/SLC15A3/PENK/LGALS9/CTSC/EMILIN2/FADD/TRIM6/CCL5/CYBA/CARD9/HAVCR2/TNFAIP3/PLA2G5/TNIP2/CASP6/MAPKAPK3/RFTN1/HLA-F/HLA-G/CASP4/I…
MSigDB (GO)	GOBP_ANTIGEN_PROCESSING_AND_PRESENTATION_OF_EXOGENOUS_PEPTIDE_ANTIGEN	32	0.762671	2.31964	2.00401e-07	5.43097e-06	4.03211e-06	1270	tags=62%, list=10%, signal=56%	HLA-DRA/HLA-DPA1/HLA-DRB1/HLA-DMA/HLA-DRB5/FCER1G/HLA-DRB4/HLA-DMB/CD74/HLA-E/HLA-DQA1/HLA-DRB3/IFI30/FCGR1A/HLA-DPB1/B2M/HLA-A/HLA-F/HLA-DQB1/CTSD
MSigDB (GO)	GOBP_POSITIVE_REGULATION_OF_CELL_ADHESION	342	0.514575	2.31024	1e-10	5.84514e-09	4.3396e-09	1549	tags=32%, list=13%, signal=28%	CCL2/ANXA1/ANGPT1/CD44/S100A10/VCAM1/HLA-DRA/HLA-DPA1/ECM2/HLA-DRB1/PDPN/HLA-DMA/HLA-DRB5/MDK/HLA-DRB4/IL1B/LAMB2/HLA-DMB/TNFSF13B/FLNA/CD74/RRAS/HLA-E/PYCARD/CAV1/ACTL6A/NCKAP1L/AIF1/HLA-DQA1/LGALS1/BCL6/HLA-DRB3/PTPN6/EMILIN1/NFKBIZ/SYK/ITPKB/ITGB2/NPNT/CD86/LYN/CD81/SASH3/HLA-DPB1/DOCK8/LGALS9/MAP4K4/B2M/TRIOBP/EMILIN2/FADD/NPY/APBB1IP/RIN2/LAMC1/EFEMP2/CCL5/YES1/PTAFR/ABI3BP/ITGA5/HAVCR2/ERBB…
MSigDB (GO)	GOBP_MONOCYTE_CHEMOTAXIS	36	0.731428	2.30701	2.10157e-07	5.5932e-06	4.15256e-06	1110	tags=44%, list=9%, signal=40%	CCL2/ANXA1/CX3CR1/CCL3/CCL3L3/CCL3L1/CCR1/AIF1/ANO6/LYN/CCL8/LGALS3/IL6R/CCL5/CXCL12/CXCL10
MSigDB (GO)	GOBP_POSITIVE_REGULATION_OF_LYMPHOCYTE_MEDIATED_IMMUNITY	61	0.661987	2.30452	1.29082e-07	3.73709e-06	2.77453e-06	1197	tags=38%, list=10%, signal=34%	C3/HLA-DRA/HLA-DRB1/IL1B/TREM2/HLA-E/HLA-DRB3/FCGR1A/CD81/BTK/SASH3/HLA-B/B2M/HLA-C/FADD/HLA-A/HLA-F/HLA-G/IL18/MICA/ZP3/TNF/MICB
MSigDB (GO)	GOBP_REGULATION_OF_LYMPHOCYTE_ACTIVATION	339	0.514208	2.30361	1e-10	5.84514e-09	4.3396e-09	1564	tags=31%, list=13%, signal=28%	CCL2/ANXA1/VCAM1/GPNMB/CDKN1A/HLA-DRA/HLA-DPA1/HLA-DRB1/HLA-DMA/HLA-DRB5/MDK/TYROBP/HLA-DRB4/IL1B/HLA-DMB/TNFSF13B/CD74/MNDA/HLA-E/PYCARD/VSIG4/SOX11/CAV1/ACTL6A/NCKAP1L/AIF1/LAPTM5/HLA-DQA1/LGALS1/BCL6/HLA-DRB3/PTPN6/LST1/IRF1/MYD88/NFKBIZ/SYK/ITPKB/ZFP36L1/CD86/LYN/CD81/BTK/SASH3/LGALS3/HLA-DPB1/SOCS6/DOCK8/LGALS9/B2M/SLC4A2/FADD/TNFRSF1B/AHR/CCL5/YES1/SAMSN1/HAVCR2/TNFAIP3/ERBB2/PLA2G5/FOXJ1/T…
MSigDB (GO)	GOBP_POSITIVE_REGULATION_OF_ADAPTIVE_IMMUNE_RESPONSE	72	0.638815	2.30355	4.4181e-08	1.41738e-06	1.0523e-06	1463	tags=40%, list=12%, signal=36%	C3/HLA-DRA/HLA-DRB1/IL1B/TNFSF13B/TREM2/HLA-E/PYCARD/HLA-DRB3/NFKBIZ/FCGR1A/CD81/BTK/SASH3/HLA-B/B2M/HLA-C/FADD/CARD9/HLA-A/HLA-F/HLA-G/IL18/MICA/ZP3/TNF/MICB/RIPK2/CD4
MSigDB (GO)	GOBP_REGULATION_OF_T_CELL_ACTIVATION	259	0.529007	2.30322	1e-10	5.84514e-09	4.3396e-09	1564	tags=33%, list=13%, signal=29%	CCL2/ANXA1/VCAM1/GPNMB/HLA-DRA/HLA-DPA1/HLA-DRB1/HLA-DMA/HLA-DRB5/MDK/HLA-DRB4/IL1B/HLA-DMB/TNFSF13B/CD74/HLA-E/PYCARD/VSIG4/CAV1/ACTL6A/NCKAP1L/AIF1/LAPTM5/HLA-DQA1/LGALS1/BCL6/HLA-DRB3/PTPN6/IRF1/NFKBIZ/SYK/ITPKB/CD86/LYN/CD81/SASH3/LGALS3/HLA-DPB1/SOCS6/DOCK8/LGALS9/B2M/SLC4A2/FADD/TNFRSF1B/CCL5/YES1/HAVCR2/ERBB2/PLA2G5/FOXJ1/TWSG1/HLA-A/TGFBR2/XBP1/HLA-G/IL18/SMARCC1/IL15/CSK/PAG1/ARID2/CD300…
MSigDB (GO)	GOBP_NEGATIVE_REGULATION_OF_VIRAL_GENOME_REPLICATION	43	0.702716	2.29891	2.46075e-07	6.46219e-06	4.79772e-06	1750	tags=53%, list=14%, signal=46%	LTF/IFI16/IFITM2/IFITM3/IFITM1/ZC3HAV1/PLSCR1/FAM111A/OAS2/APOBEC3C/TRIM6/CCL5/IFIH1/ISG20/ZNFX1/TNF/BST2/MX1/OASL/APOBEC3G/TNIP1/OAS3/OAS1
MSigDB (GO)	GOBP_REGULATION_OF_RESPONSE_TO_BIOTIC_STIMULUS	308	0.518673	2.29868	1e-10	5.84514e-09	4.3396e-09	1505	tags=31%, list=12%, signal=28%	LTF/COLEC12/SERPING1/IFI16/HLA-DRB1/CD14/TSPAN6/SCARA3/TYROBP/RNF135/DTX3L/LY86/IL1B/HERC5/TREM2/CASP1/MNDA/TRIM56/HLA-E/PYCARD/PARP9/VSIG4/CAV1/HLA-DRB3/PTPN6/HCK/EMILIN1/IRF1/MYD88/NFKBIZ/SYK/TLR7/IRF7/RAB7B/NMI/IFI35/TRAF3IP2/AIM2/LY96/LYN/TLR5/PLSCR1/NINJ1/BTK/SLC15A3/HLA-B/LGALS9/EMILIN2/PARP14/FADD/TRIM6/AHR/TRIM38/CCL5/CYBA/CARD9/HAVCR2/TNFAIP3/PLA2G5/TNIP2/HLA-A/CASP6/MAPKAPK3/RFTN1/HLA-F…
MSigDB (GO)	GOBP_T_CELL_ACTIVATION_INVOLVED_IN_IMMUNE_RESPONSE	73	0.63512	2.2967	5.13012e-08	1.61097e-06	1.19603e-06	1783	tags=47%, list=15%, signal=40%	ANXA1/HLA-DRA/HLA-DRB1/MDK/FCER1G/HLA-DMB/CD74/NCKAP1L/BCL6/NFKBIZ/CD86/CD81/LGALS3/LCP1/RAB27A/LGALS9/APBB1IP/IL6R/TP53/STAT3/HAVCR2/BCL3/IL18/F2RL1/LOXL3/TMEM98/RIPK2/IL4R/FGL2/GPR183/SHB/ICAM1/RPS6/SLC11A1
MSigDB (GO)	GOBP_REGULATION_OF_LEUKOCYTE_MEDIATED_IMMUNITY	143	0.569997	2.296	2.27373e-10	1.21573e-08	9.02593e-09	1197	tags=33%, list=10%, signal=30%	C3/HLA-DRA/HLA-DRB1/CX3CR1/TYROBP/VAMP8/IL1B/TREM2/HLA-E/NCKAP1L/BCL6/HLA-DRB3/PTPN6/GAB2/SYK/ITGB2/ITGAM/HMOX1/FCGR1A/LYN/CD81/BTK/SASH3/HLA-B/LGALS9/PRAM1/B2M/HLA-C/FADD/TNFRSF1B/AHR/PTAFR/HAVCR2/FOXJ1/HLA-A/HLA-F/HLA-G/IL18/MICA/PLCG2/F2RL1/CD300A/ZP3/TNF/SPI1/BST2/MICB
MSigDB (GO)	GOBP_POSITIVE_REGULATION_OF_INFLAMMATORY_RESPONSE	96	0.601621	2.29587	1.67033e-08	6.11938e-07	4.5432e-07	1513	tags=43%, list=12%, signal=38%	C3/NUPR1/TNFRSF1A/MDK/CCL3/VAMP8/IL1B/TREM2/CASP1/HLA-E/PYCARD/LGALS1/NFKBIZ/TLR7/NMI/ALOX5AP/IFI35/FCGR1A/IL33/AIM2/CEBPA/NINJ1/CD81/BTK/CTSC/CASP4/IL18/IL15/IL17RA/PLCG2/PIK3CG/S100A8/GPSM3/ITGA2/ZP3/TNF/MGST2/LDLR/TNIP1/GRN/AGT
MSigDB (GO)	GOBP_NEUTROPHIL_CHEMOTAXIS	58	0.664515	2.29356	8.32093e-08	2.49418e-06	1.85175e-06	1110	tags=41%, list=9%, signal=38%	CCL2/MDK/CCL3/CCL3L3/FCER1G/CCL3L1/IL1B/C3AR1/CD74/NCKAP1L/SYK/ITGB2/CCL8/LGALS3/CCL5/TNFAIP6/C5AR1/CSF3R/PPBP/PIK3CG/S100A8/CKLF/TGFB2/CXCL10
MSigDB (GO)	GOBP_REGULATION_OF_PHAGOCYTOSIS	69	0.63946	2.2934	3.21556e-08	1.0968e-06	8.14297e-07	1259	tags=43%, list=10%, signal=39%	CCL2/C3/C4B/C4A/FCER1G/IL1B/TREM2/PYCARD/NCKAP1L/HCK/ANO6/SYK/FCGR1A/RAB31/PLSCR1/BTK/RAB27A/DOCK2/CYBA/C2/PLA2G5/IL15/CSK/PLCG2/CALR/F2RL1/CD300A/ITGA2/TNF/LYAR
MSigDB (GO)	GOBP_INNATE_IMMUNE_RESPONSE_ACTIVATING_SIGNALING_PATHWAY	145	0.568462	2.29287	2.59007e-10	1.37251e-08	1.01899e-08	1661	tags=36%, list=14%, signal=31%	LTF/COLEC12/CD14/TSPAN6/SCARA3/TYROBP/RNF135/TREM2/CASP1/PYCARD/CAV1/HCK/IRF1/MYD88/NFKBIZ/SYK/TLR7/IRF7/RAB7B/NMI/IFI35/AIM2/LY96/LYN/TLR5/NINJ1/BTK/SLC15A3/LGALS9/CYBA/HAVCR2/TNFAIP3/TNIP2/MAPKAPK3/RFTN1/IFIH1/PLCG2/F2RL1/CD300A/TNF/TLR10/FYN/TLR6/OASL/DDX60/RELA/NLRX1/RIPK2/TNIP1/OAS3/NOD1/ALPK1
MSigDB (GO)	GOBP_T_CELL_ACTIVATION	375	0.505116	2.29235	1e-10	5.84514e-09	4.3396e-09	1783	tags=33%, list=15%, signal=29%	CCL2/ANXA1/CD44/VCAM1/GPNMB/HLA-DRA/HLA-DPA1/HLA-DRB1/HLA-DMA/HLA-DRB5/MDK/FCER1G/HLA-DRB4/IL1B/HLA-DMB/TNFSF13B/MSN/FZD7/CD74/HLA-E/PYCARD/VSIG4/CAV1/ACTL6A/NCKAP1L/AIF1/LAPTM5/HLA-DQA1/LGALS1/BCL6/HLA-DRB3/PTPN6/IRF1/NFKBIZ/SYK/ITPKB/ZFP36L1/CD151/CD86/TRAF3IP2/KIF13B/LYN/CD81/SASH3/LGALS3/LCP1/HLA-DPB1/SOCS6/DOCK8/RAB27A/LGALS9/B2M/SLC4A2/FADD/TNFRSF1B/APBB1IP/IL6R/DOCK2/ELF4/CCL5/TCIRG1/YES1/…
MSigDB (GO)	GOMF_CHEMOKINE_ACTIVITY	20	0.835892	2.29212	3.38692e-07	8.48159e-06	6.29698e-06	1110	tags=60%, list=9%, signal=55%	CCL2/CCL3/CCL3L3/CCL3L1/CXCL16/CCL8/CCL5/PPBP/CXCL12/C5/CKLF/CXCL10
MSigDB (GO)	GOCC_MHC_CLASS_II_PROTEIN_COMPLEX	14	0.907143	2.2886	4.17154e-08	1.36785e-06	1.01553e-06	587	tags=86%, list=5%, signal=82%	HLA-DRA/HLA-DPA1/HLA-DRB1/HLA-DMA/HLA-DRB5/HLA-DRB4/HLA-DMB/CD74/HLA-DQA1/HLA-DRB3/HLA-DPB1/B2M
MSigDB (GO)	GOBP_DEFENSE_RESPONSE_TO_SYMBIONT	206	0.543655	2.28847	1e-10	5.84514e-09	4.3396e-09	1482	tags=34%, list=12%, signal=30%	GBP1/NMB/IFI16/IFITM2/IFITM3/IFITM1/TSPAN6/IFI44L/VAMP8/RNF135/DTX3L/IL1B/HERC5/CASP1/RNASE6/TRIM56/PYCARD/PARP9/TRIM22/IRF1/MYD88/TLR7/IRF7/RAB7B/TRAF3IP2/IL33/AIM2/ZC3HAV1/PLSCR1/IFIT2/OAS2/APOBEC3C/FADD/TRIM6/TRIM38/RNASE2/MAP3K14/CARD9/TNFAIP3/IFIH1/IL15/KCNJ8/IRF2/MICA/TRIM5/TRIM21/CARD8/F2RL1/ISG20/CXCL10/RTP4/ZNFX1/TRIM41/BST2/MLKL/MICB/MX1/OASL/DDX60/ITGAX/APOBEC3G/RELA/IL10RB/NLRX1/IFIT3…
MSigDB (GO)	GOBP_LEUKOCYTE_CHEMOTAXIS	144	0.569055	2.28665	5.01788e-10	2.46125e-08	1.8273e-08	1183	tags=33%, list=10%, signal=30%	CCL2/ANXA1/CSF1R/CX3CR1/RARRES2/MDK/CCL3/CCL3L3/FCER1G/CCL3L1/IL1B/C3AR1/CD74/CH25H/CCR1/NCKAP1L/AIF1/ANO6/SYK/ITGB2/CXCL16/LYN/CCL8/NINJ1/LGALS3/LGALS9/HSD3B7/IL6R/CCL5/TNFAIP6/C5AR1/CSF3R/PPBP/SWAP70/ALOX5/CXCL12/IL17RA/PIK3CG/C5/CALR/S100A8/GPSM3/F2RL1/CKLF/TGFB2/CXCL10/SPI1
MSigDB (GO)	GOBP_ACTIVATION_OF_INNATE_IMMUNE_RESPONSE	164	0.558839	2.28556	1e-10	5.84514e-09	4.3396e-09	1471	tags=33%, list=12%, signal=29%	LTF/COLEC12/IFI16/CD14/TSPAN6/SCARA3/TYROBP/RNF135/TREM2/CASP1/MNDA/PYCARD/CAV1/HCK/IRF1/MYD88/NFKBIZ/SYK/TLR7/IRF7/RAB7B/NMI/IFI35/AIM2/LY96/LYN/TLR5/NINJ1/BTK/SLC15A3/LGALS9/CYBA/HAVCR2/TNFAIP3/TNIP2/CASP6/MAPKAPK3/RFTN1/IFIH1/PLCG2/TRIM5/F2RL1/CD300A/ZNFX1/TNF/TLR10/FYN/TLR6/OASL/DDX60/RELA/NLRX1/RIPK2/TNIP1
MSigDB (GO)	GOCC_COLLAGEN_TRIMER	51	0.680586	2.28406	2.02596e-07	5.46549e-06	4.05774e-06	1332	tags=43%, list=11%, signal=39%	COLEC12/LUM/C1QB/C1QC/SCARA3/C1QA/COL1A1/C1QTNF5/EMILIN1/COL1A2/C1QTNF1/COL8A2/EMILIN2/COL6A2/COL3A1/COL8A1/COL22A1/CTHRC1/COL4A1/COL4A2/COL6A3/EMID1
MSigDB (GO)	GOBP_INTERLEUKIN_1_PRODUCTION	74	0.629883	2.28354	7.33485e-08	2.20976e-06	1.64059e-06	1979	tags=47%, list=16%, signal=40%	ANXA1/IFI16/CX3CR1/HSPB1/TYROBP/CCL3/S1PR3/TREM2/CASP1/MNDA/PYCARD/MYD88/AQP4/SERPINB1/AIM2/LGALS9/TMED10/ELF4/STAT3/HAVCR2/TNFAIP3/CARD8/F2RL1/F2R/TNF/TLR6/CD33/GSTP1/RIPK2/NOD1/LILRB4/GSDMD/S100A13/TLR4/LILRA2
MSigDB (GO)	GOBP_LEUKOCYTE_MIGRATION	247	0.530264	2.28191	1e-10	5.84514e-09	4.3396e-09	1183	tags=30%, list=10%, signal=28%	CCL2/ANXA1/VCAM1/CD99/CSF1R/CX3CR1/RARRES2/MDK/CCL3/CCL3L3/FCER1G/CCL3L1/IL1B/MSN/C3AR1/CD74/CH25H/TREM2/PYCARD/CCR1/NCKAP1L/AIF1/HCK/EMILIN1/ANO6/MYD88/SYK/ITGB2/CD9/HMOX1/IL33/CXCL16/LYN/CCL8/NINJ1/CD81/LGALS3/DOCK8/LGALS9/HSD3B7/EPS8/JAM2/FADD/IL6R/CCL5/TNFAIP6/YES1/C5AR1/ITGA7/PTAFR/CSF3R/PPBP/FOXJ1/SELE/SWAP70/ALOX5/CXCL12/IL17RA/PIK3CG/C5/CALR/S100A8/GPSM3/F2RL1/CD300A/ITGA2/CKLF/TGFB2/ZP3/…
MSigDB (GO)	GOBP_IMMUNOGLOBULIN_PRODUCTION_INVOLVED_IN_IMMUNOGLOBULIN_MEDIATED_IMMUNE_RESPONSE	47	0.697092	2.27651	6.90314e-08	2.10103e-06	1.55987e-06	587	tags=32%, list=5%, signal=30%	HLA-DRA/HLA-DPA1/HLA-DRB1/HLA-DMA/HLA-DRB5/HLA-DRB4/HLA-DMB/HLA-DQA1/BCL6/HLA-DRB3/NFKBIZ/TRAF3IP2/BTK/HLA-DPB1/B2M
MSigDB (GO)	GOBP_RESPONSE_TO_MOLECULE_OF_BACTERIAL_ORIGIN	220	0.537424	2.27523	1e-10	5.84514e-09	4.3396e-09	1606	tags=35%, list=13%, signal=31%	LTF/CCL2/VCAM1/C4B/VIM/IRF8/CX3CR1/MAOB/PLSCR4/CD14/CCL3/LY86/IL1B/HAMP/TSPO/TREM2/CASP1/ADM/SOD2/PYCARD/LITAF/HCK/MYD88/NFKBIZ/CD86/LY96/LYN/BTK/PENK/LGALS9/PCK2/B2M/IL10RA/ZFP36/TNFRSF1B/TRIM6/CCL5/CAPN2/C5AR1/PTAFR/CARD9/ABCA1/C2/HAVCR2/TNFAIP3/PPBP/SELE/TNIP2/CD68/MAPKAPK3/CPS1/XBP1/IL18/NQO1/KCNJ8/ALAD/PLCG2/TRIM5/S100A8/CARD8/F2R/CXCL10/TNF/TLR10/TRIM41/SPI1/TLR6/GSTP1/PLSCR3/RELA/NFKB1/RIP…
MSigDB (GO)	GOBP_REGULATION_OF_BIOLOGICAL_PROCESS_INVOLVED_IN_SYMBIOTIC_INTERACTION	42	0.698597	2.27161	4.93579e-07	1.18599e-05	8.80512e-06	1463	tags=48%, list=12%, signal=42%	LTF/HLA-DRB1/IFITM2/IFITM3/IFITM1/CD74/CH25H/CAV1/TRIM22/LGALS1/LGALS9/FUCA2/TRIM6/TRIM38/TRIM5/TRIM21/F2RL1/GSN/TRIM26/CD4
MSigDB (GO)	GOBP_CELL_CHEMOTAXIS	188	0.544567	2.2681	1e-10	5.84514e-09	4.3396e-09	1266	tags=30%, list=10%, signal=28%	CCL2/ANXA1/VCAM1/RAB13/CSF1R/CX3CR1/RARRES2/HSPB1/MDK/CCL3/CCL3L3/FCER1G/CCL3L1/IL1B/C3AR1/CD74/CH25H/CCR1/NCKAP1L/RHOG/AIF1/ANO6/SYK/ITGB2/FGF1/CXCL16/LYN/CCL8/NINJ1/LPAR1/LGALS3/LGALS9/HSD3B7/FGF2/IL6R/CCL5/TNFAIP6/C5AR1/CSF3R/PPBP/SWAP70/ALOX5/CXCL12/IL17RA/PIK3CG/C5/CALR/S100A8/GPSM3/F2RL1/PLXNB3/CKLF/TGFB2/CXCL10/SPI1/SEMA5A/PADI2
MSigDB (GO)	GOBP_MONONUCLEAR_CELL_MIGRATION	121	0.574077	2.2653	2.29048e-09	1.01448e-07	7.53176e-08	1324	tags=33%, list=11%, signal=30%	CCL2/ANXA1/CD99/CSF1R/CX3CR1/RARRES2/MDK/CCL3/CCL3L3/CCL3L1/MSN/C3AR1/CH25H/PYCARD/CCR1/AIF1/ANO6/CXCL16/LYN/CCL8/LGALS3/DOCK8/LGALS9/HSD3B7/EPS8/JAM2/FADD/IL6R/CCL5/C5AR1/ALOX5/CXCL12/PIK3CG/CALR/CKLF/CXCL10/TNF/SPI1/PADI2/STK10
MSigDB (GO)	GOBP_NEGATIVE_REGULATION_OF_IMMUNE_EFFECTOR_PROCESS	79	0.617904	2.26365	2.59347e-08	9.05426e-07	6.72214e-07	1777	tags=46%, list=15%, signal=39%	ANXA1/ANGPT1/SERPING1/CX3CR1/HLA-E/VSIG4/TGFB3/NCKAP1L/BCL6/PTPN6/HMOX1/IL33/LGALS3/HLA-B/LGALS9/AHR/HAVCR2/FOXJ1/HLA-A/HLA-F/HLA-G/MICA/A2M/CD300A/TGFB2/TNF/SPI1/BST2/LOXL3/NLRX1/IL4R/FGL2/GRN/CD84/CD59/LILRB4
MSigDB (GO)	GOBP_POSITIVE_REGULATION_OF_IMMUNE_EFFECTOR_PROCESS	159	0.556166	2.25903	4.30409e-10	2.16481e-08	1.60722e-08	1607	tags=38%, list=13%, signal=33%	C3/ANXA1/HLA-DRA/HLA-DRB1/TYROBP/VAMP8/IL1B/HLA-DMB/CD74/TREM2/HLA-E/PYCARD/LAPTM5/HLA-DRB3/PTPN6/GAB2/MYD88/NFKBIZ/SYK/ITGB2/TLR7/ITGAM/HMOX1/FCGR1A/CD86/IL33/LYN/CD81/BTK/SASH3/HLA-B/LGALS9/B2M/HLA-C/FADD/TRIM6/PTAFR/CARD9/PLA2G5/HLA-A/XBP1/HLA-F/HLA-G/IL18/MICA/PLCG2/F2RL1/CD300A/ZP3/TNF/SPI1/MICB/VAMP3/DDX60/RIPK2/IL4R/SHB/STXBP2/CD84/NOD1
MSigDB (GO)	GOMF_CYTOKINE_ACTIVITY	98	0.589174	2.25551	3.1772e-08	1.08998e-06	8.09235e-07	1615	tags=38%, list=13%, signal=33%	CCL2/TIMP1/CCL3/CCL3L3/CCL3L1/IL1B/TNFSF13B/SPP1/TNFRSF11B/TGFB3/GDF1/IL33/CXCL16/CMTM3/INHBB/CCL8/FGF2/TNFSF10/CCL5/PPBP/IL17D/CXCL12/IL18/IL15/C5/CMTM7/CKLF/TGFB2/CXCL10/TNF/GDF15/LIF/EBI3/THNSL2/GRN/SCG2/CMTM5
MSigDB (GO)	GOMF_PEPTIDASE_REGULATOR_ACTIVITY	121	0.570813	2.25242	3.16303e-09	1.35054e-07	1.00268e-07	1190	tags=28%, list=10%, signal=26%	SERPINA3/LTF/C3/C4B/C4A/SERPINA5/SERPING1/TIMP1/ANXA2/CTSH/CASP1/PYCARD/CAV1/RENBP/SERPINA1/SERPINB1/SERPINH1/RPS27L/PROS1/CTSC/CTSK/CST3/PI16/RPS6KA1/PCOLCE/C5/A2M/CARD8/TIMP2/PSME1/COL6A3/SERPINB6/CAST/BST2
MSigDB (GO)	GOBP_REGULATION_OF_CELL_CELL_ADHESION	335	0.503966	2.25139	1e-10	5.84514e-09	4.3396e-09	1577	tags=32%, list=13%, signal=28%	CCL2/ANXA1/CD44/VCAM1/GPNMB/HLA-DRA/HLA-DPA1/HLA-DRB1/PDPN/HLA-DMA/HLA-DRB5/MDK/HLA-DRB4/IL1B/HLA-DMB/TNFSF13B/CD74/HLA-E/PYCARD/VSIG4/CAV1/ACTL6A/NCKAP1L/AIF1/LAPTM5/HLA-DQA1/LGALS1/BCL6/HLA-DRB3/PTPN6/EMILIN1/IRF1/NFKBIZ/SYK/ITPKB/ITGB2/CD9/C1QTNF1/CD86/LYN/CD81/FXYD5/SASH3/LGALS3/HLA-DPB1/SOCS6/DOCK8/LGALS9/B2M/EMILIN2/SLC4A2/FADD/CCL5/YES1/PTAFR/ZDHHC2/HAVCR2/ERBB2/PLA2G5/FOXJ1/SELE/TWSG1/HLA…
MSigDB (GO)	GOBP_REGULATION_OF_LEUKOCYTE_MEDIATED_CYTOTOXICITY	45	0.68361	2.25132	9.38377e-07	2.15863e-05	1.60263e-05	1197	tags=44%, list=10%, signal=40%	HLA-DRA/HLA-DRB1/CX3CR1/TYROBP/HLA-E/NCKAP1L/ITGAM/HLA-B/LGALS9/B2M/HLA-C/FADD/HAVCR2/HLA-A/HLA-F/HLA-G/MICA/F2RL1/SPI1/MICB
MSigDB (GO)	GOMF_CYTOKINE_RECEPTOR_BINDING	134	0.562637	2.24971	4.11231e-09	1.71877e-07	1.27606e-07	1669	tags=34%, list=14%, signal=29%	CCL2/CX3CR1/CCL3/CCL3L3/CCL3L1/IL1B/TNFSF13B/PXDN/TMBIM1/PYCARD/TRIP6/TGFB3/MYD88/SYK/TGFBR3/NES/IL33/CXCL16/TLR5/CCL8/FADD/IL6R/TNFSF10/CCL5/ITGA5/PPBP/SDCBP/TGFBR2/CXCL12/FERMT2/IL18/IL15/C5/CKLF/TGFB2/CXCL10/TNF/SNX6/LIF/EBI3/BAMBI/CASP3/VEGFB/TRAF1/SHC1
MSigDB (GO)	GOCC_ENDOPLASMIC_RETICULUM_LUMEN	210	0.532339	2.24871	1e-10	5.84514e-09	4.3396e-09	1943	tags=38%, list=16%, signal=33%	TNC/CP/C3/C4A/IGFBP7/SERPING1/TIMP1/FSTL1/GPX8/LAMB2/COL1A1/SPP1/DBI/LGALS1/MTTP/COL1A2/RCN1/SERPINA1/RDH5/VCAN/COL8A2/SERPINH1/PDIA5/MXRA8/CLU/PENK/TSPAN33/FUCA2/CTSC/B2M/PRSS23/COL6A2/BCHE/PLOD3/CST3/LAMC1/SUMF1/CRTAP/CES1/ERAP2/COL3A1/GPX7/ANO8/FAM20C/COL8A1/COL22A1/CALR/APOE/COL4A1/ARSD/COL4A2/CTSZ/RNASET2/COL6A3/TF/KTN1/IGFBP5/PLAUR/OS9/PDGFA/EBI3/CD4/ARSA/HSPA5/SCG2/PDIA6/COL4A5/SDF2L1/P4HA…
MSigDB (GO)	GOBP_REGULATION_OF_LYMPHOCYTE_MEDIATED_IMMUNITY	99	0.585586	2.24733	3.3374e-08	1.12542e-06	8.35548e-07	1197	tags=31%, list=10%, signal=28%	C3/HLA-DRA/HLA-DRB1/IL1B/TREM2/HLA-E/NCKAP1L/BCL6/HLA-DRB3/PTPN6/FCGR1A/CD81/BTK/SASH3/HLA-B/LGALS9/B2M/HLA-C/FADD/TNFRSF1B/AHR/HAVCR2/FOXJ1/HLA-A/HLA-F/HLA-G/IL18/MICA/ZP3/TNF/MICB
MSigDB (GO)	GOBP_NEGATIVE_REGULATION_OF_HEMOPOIESIS	76	0.619297	2.24732	1.17935e-07	3.43111e-06	2.54735e-06	1459	tags=38%, list=12%, signal=34%	LTF/ANXA1/C1QC/MDK/CCL3/CD74/TNFRSF11B/BCL6/IRF1/LYN/CEBPA/SLC4A2/LRRC17/TMEM176B/TNFAIP6/GPR137B/ERBB2/FOXJ1/IL17D/HLA-G/SFRP1/TOB2/MAFB/CBFB/INPP5D/LOXL3/MYC/IL4R/FGL2
MSigDB (GO)	GOBP_T_CELL_MEDIATED_IMMUNITY	73	0.621024	2.24572	1.75995e-07	4.92703e-06	3.65797e-06	1197	tags=38%, list=10%, signal=35%	HLA-DRA/HLA-DRB1/CTSH/IL1B/HLA-E/NCKAP1L/HLA-DRB3/NFKBIZ/CD81/SASH3/HLA-B/RAB27A/CTSC/B2M/HLA-C/BTN3A2/FADD/TNFRSF1B/AHR/HLA-A/RFTN1/HLA-F/HLA-G/IL18/MICA/ZP3/BTN3A3/MICB
MSigDB (GO)	GOBP_NEGATIVE_REGULATION_OF_LEUKOCYTE_PROLIFERATION	63	0.641352	2.24549	3.35264e-07	8.43132e-06	6.25965e-06	1317	tags=46%, list=11%, signal=41%	GPNMB/HLA-DRB1/TYROBP/MNDA/VSIG4/SOX11/BCL6/PTPN6/LST1/CD86/IL33/LYN/BTK/LGALS9/SLC4A2/HAVCR2/TNFAIP3/ERBB2/PLA2G5/FOXJ1/TWSG1/HLA-G/CD300A/INPP5D/BTN2A2/GSTP1/DLG5/PAWR/PKN1
MSigDB (GO)	GOBP_CELL_ADHESION_MEDIATED_BY_INTEGRIN	65	0.633709	2.24461	5.58856e-07	1.32672e-05	9.84998e-06	1851	tags=46%, list=15%, signal=39%	EFNA1/ITGB4/MUC1/NCKAP1L/ITGB5/PTPN6/EMILIN1/SYK/ITGB2/NPNT/ITGAM/LYN/EMILIN2/CCL5/ITGA7/PLAU/ITGA5/SWAP70/PIK3CG/FERMT3/LPXN/ITGA2/TGFB2/ITGA6/ITGAX/LIF/ITGB1/P2RY12/CIB1/MMRN1
MSigDB (GO)	GOBP_DEFENSE_RESPONSE_TO_GRAM_NEGATIVE_BACTERIUM	31	0.748034	2.24286	1.28366e-06	2.85338e-05	2.11843e-05	1944	tags=65%, list=16%, signal=54%	LTF/AQP1/RARRES2/TREM2/RNASE6/PYCARD/NFKBIZ/MPEG1/IL6R/RNASE2/LYZ/F2RL1/CD4/RPL30/PRKD1/GSDMD/SLC11A1/RPS19/TLR4/MR1
MSigDB (GO)	GOBP_MYELOID_LEUKOCYTE_ACTIVATION	163	0.548401	2.24125	3.99748e-10	2.02778e-08	1.50548e-08	1979	tags=45%, list=16%, signal=38%	ANXA1/CX3CR1/TYROBP/CCL3/FCER1G/VAMP8/C1QA/HAMP/CD74/TREM2/PYCARD/VSIG4/AIF1/PTPN6/GAB2/MYD88/SYK/ITGB2/ITGAM/HMOX1/CD93/NMI/IFI35/TRAF3IP2/IL33/LYN/CEBPA/PLSCR1/LAT2/BTK/CLU/LGALS9/PRAM1/CTSC/NPY/DOCK2/CCL5/C5AR1/GPR137B/PTAFR/HAVCR2/TNIP2/TGFBR2/IL18/IL15/PLCG2/PIK3CG/F2RL1/PTGDS/CD300A/NDRG1/TNF/SNX6/SPI1/VAMP3/TLR6/NOTCH2/CD33/LDLR/IL4R/GRN/STXBP2/CD84/PREX1/RBPJ/LILRB4/SLC11A1/IFNGR1/S100A13…
MSigDB (GO)	GOBP_PEPTIDE_ANTIGEN_ASSEMBLY_WITH_MHC_CLASS_II_PROTEIN_COMPLEX	13	0.903485	2.24043	1.3281e-07	3.82634e-06	2.84078e-06	587	tags=85%, list=5%, signal=81%	HLA-DRA/HLA-DPA1/HLA-DRB1/HLA-DMA/HLA-DRB5/HLA-DRB4/HLA-DMB/HLA-DQA1/HLA-DRB3/HLA-DPB1/B2M
MSigDB (GO)	GOBP_POSITIVE_REGULATION_OF_T_CELL_MEDIATED_IMMUNITY	37	0.703222	2.23811	2.59699e-06	5.24256e-05	3.89223e-05	1197	tags=49%, list=10%, signal=44%	HLA-DRA/HLA-DRB1/IL1B/HLA-E/HLA-DRB3/CD81/SASH3/HLA-B/B2M/HLA-C/FADD/HLA-A/HLA-F/HLA-G/IL18/MICA/ZP3/MICB
MSigDB (GO)	GOBP_PEPTIDE_ANTIGEN_ASSEMBLY_WITH_MHC_PROTEIN_COMPLEX	16	0.865027	2.23514	6.39032e-07	1.50502e-05	1.11737e-05	1368	tags=88%, list=11%, signal=78%	HLA-DRA/HLA-DPA1/HLA-DRB1/HLA-DMA/HLA-DRB5/HLA-DRB4/HLA-DMB/HLA-DQA1/HLA-DRB3/HLA-DPB1/B2M/CALR/HLA-DQB1/TAPBPL
MSigDB (GO)	GOBP_POSITIVE_REGULATION_OF_CELL_KILLING	34	0.720675	2.23375	5.61035e-06	0.000101208	7.51398e-05	1197	tags=50%, list=10%, signal=45%	HLA-DRA/HLA-DRB1/TYROBP/HLA-E/SYK/ITGAM/HLA-B/B2M/HLA-C/FADD/HLA-A/HLA-F/HLA-G/MICA/F2RL1/SPI1/MICB
MSigDB (GO)	GOBP_WOUND_HEALING	300	0.504332	2.2327	1e-10	5.84514e-09	4.3396e-09	1948	tags=36%, list=16%, signal=31%	ANXA1/CD44/S100A10/AQP1/CDKN1A/SERPING1/CLIC1/TIMP1/PDPN/ANXA2/HSPB1/DDR2/FCER1G/MYOF/FZD7/FLNA/DDR1/ANXA5/COL1A1/CAV1/SYTL4/TGFB3/F3/PTPN6/EMILIN1/ANO6/HBB/SYK/FGF1/CD9/CASP7/HMOX1/CD151/C1QTNF1/SERPINA1/GNA12/IL33/CSRP1/LYN/HPSE/PLSCR1/RHOC/YAP1/LCP1/RAB27A/PLEK/ENTPD1/PROS1/FGF2/EMILIN2/AHNAK/GNA13/PLAU/ITGA5/TNFAIP3/ERBB2/COL3A1/ALOX5/TGFBR2/XBP1/FERMT2/ENTPD2/PLCG2/PIK3CG/FERMT3/S100A8/VCL/F…
MSigDB (GO)	GOBP_NEGATIVE_REGULATION_OF_CELL_ACTIVATION	147	0.552712	2.23114	1.13299e-09	5.21263e-08	3.87001e-08	1577	tags=39%, list=13%, signal=35%	ANXA1/GPNMB/HLA-DRB1/MDK/TYROBP/CD74/TREM2/MNDA/VSIG4/SOX11/NCKAP1L/LAPTM5/BCL6/PTPN6/LST1/EMILIN1/IRF1/CD9/HMOX1/C1QTNF1/CD86/LYN/BTK/LGALS3/SOCS6/LGALS9/SLC4A2/SAMSN1/HAVCR2/TNFAIP3/ERBB2/PLA2G5/FOXJ1/TWSG1/HLA-F/HLA-G/SFRP1/MICA/PAG1/CD300A/APOE/CBFB/INPP5D/SPI1/BTN2A2/LOXL3/CD33/DLG5/PAWR/PKN1/LDLR/PDGFA/IL4R/FGL2/GRN/CD84/CASP3/PRKG1
MSigDB (GO)	GOBP_CYTOKINE_MEDIATED_SIGNALING_PATHWAY	299	0.503741	2.22825	1e-10	5.84514e-09	4.3396e-09	1482	tags=29%, list=12%, signal=26%	CCL2/ANGPT1/CD44/CSF1R/CX3CR1/IFITM2/IFITM3/PLP2/IFITM1/TNFRSF1A/CCL3/IL13RA1/CCL3L3/FCER1G/CCL3L1/IL1B/TNFSF13B/PXDN/CD74/TREM2/CASP1/TRIM56/PYCARD/PARP9/CAV1/CCR1/FAS/LAPTM5/PTPN6/HCK/IRF1/MYD88/NFKBIZ/SYK/IRF7/TRAF3IP2/IL33/AIM2/LYN/CEBPA/CCL8/YAP1/OAS2/PARP14/FADD/TNFRSF1B/IL6R/TRIM6/CCL5/GPR17/STAT5A/CSF3R/TP53/STAT3/TNFAIP3/PPBP/TNIP2/TNFRSF19/CXCL12/CASP4/IL18/IL15/IL17RA/CARD8/F2RL1/SP100…
MSigDB (GO)	GOMF_CCR_CHEMOKINE_RECEPTOR_BINDING	16	0.861906	2.22707	7.99846e-07	1.85433e-05	1.37671e-05	690	tags=44%, list=6%, signal=41%	CCL2/CCL3/CCL3L3/CCL3L1/NES/CCL8/CCL5
MSigDB (GO)	GOBP_INTERLEUKIN_6_PRODUCTION	99	0.579542	2.22413	6.09333e-08	1.88354e-06	1.39839e-06	1979	tags=49%, list=16%, signal=42%	NMB/TYROBP/IL1B/CD74/TREM2/PYCARD/NCKAP1L/AIF1/PTPN6/MYD88/SYK/TLR7/AQP4/ZBTB20/RAB7B/IL33/BTK/HLA-B/LGALS9/IL6R/ELF4/CYBA/CAPN2/PTAFR/CARD9/STAT3/HAVCR2/TNFAIP3/FOXJ1/IL17D/XBP1/IFIH1/IL17RA/CSK/PLCG2/F2RL1/F2R/TNF/INPP5D/TLR6/NLRX1/RIPK2/CD84/NOD1/CEBPB/LILRB4/TLR4/IL1RAP/LILRA2
MSigDB (GO)	GOBP_REGULATION_OF_B_CELL_ACTIVATION	80	0.604302	2.22391	1.96433e-07	5.37249e-06	3.98869e-06	1564	tags=38%, list=13%, signal=33%	CDKN1A/TYROBP/TNFSF13B/CD74/MNDA/NCKAP1L/LAPTM5/BCL6/PTPN6/SYK/ZFP36L1/LYN/CD81/BTK/SASH3/AHR/SAMSN1/TNFAIP3/FOXJ1/TNIP2/XBP1/SFRP1/CD300A/ZFP36L2/INPP5D/SPI1/PAWR/PKN1/GPR183/CASP3
MSigDB (GO)	GOBP_ACUTE_INFLAMMATORY_RESPONSE	63	0.634533	2.22162	4.84995e-07	1.1701e-05	8.68717e-06	1141	tags=35%, list=9%, signal=32%	SERPINA3/C3/VCAM1/NUPR1/IL1B/HAMP/HLA-E/F3/ANO6/ALOX5AP/FCGR1A/SERPINA1/PLSCR1/BTK/NPY/IL6R/PIK3CG/S100A8/A2M/KLKB1/ZP3/TNF
MSigDB (GO)	GOBP_PRODUCTION_OF_MOLECULAR_MEDIATOR_OF_IMMUNE_RESPONSE	154	0.54824	2.22047	2.07918e-09	9.27816e-08	6.88838e-08	1456	tags=33%, list=12%, signal=30%	ANGPT1/HLA-DRA/HLA-DPA1/HLA-DRB1/HLA-DMA/HLA-DRB5/HLA-DRB4/IL1B/HLA-DMB/CD74/HLA-E/PYCARD/TGFB3/LITAF/LAPTM5/HLA-DQA1/BCL6/HLA-DRB3/MYD88/NFKBIZ/SYK/TLR7/HMOX1/CD86/TRAF3IP2/IL33/CD81/BTK/SASH3/HLA-DPB1/B2M/TNFRSF1B/TRIM6/CARD9/HLA-A/SWAP70/XBP1/HLA-F/HLA-G/IL18/PLCG2/F2RL1/TGFB2/TNF/BST2/VAMP3/HLA-DQB1/PKN1/NLRX1/RIPK2/IL4R
MSigDB (GO)	GOCC_LUMENAL_SIDE_OF_MEMBRANE	29	0.749521	2.21893	4.57422e-06	8.45732e-05	6.27896e-05	1436	tags=62%, list=12%, signal=55%	HLA-DRA/HLA-DPA1/HLA-DRB1/HLA-DRB5/HLA-DRB4/CD74/HLA-E/HLA-DQA1/HLA-DRB3/HLA-DPB1/HLA-B/HLA-C/HLA-A/HLA-F/HLA-G/CALR/HLA-DQB1/PKD2
MSigDB (GO)	GOBP_IMMUNOGLOBULIN_PRODUCTION	80	0.601486	2.21355	2.23517e-07	5.92219e-06	4.39681e-06	1456	tags=32%, list=12%, signal=29%	HLA-DRA/HLA-DPA1/HLA-DRB1/HLA-DMA/HLA-DRB5/HLA-DRB4/HLA-DMB/HLA-E/HLA-DQA1/BCL6/HLA-DRB3/NFKBIZ/CD86/TRAF3IP2/IL33/BTK/SASH3/HLA-DPB1/B2M/SWAP70/XBP1/TNF/VAMP3/HLA-DQB1/PKN1/IL4R
MSigDB (GO)	GOBP_RESPONSE_TO_VIRUS	283	0.505946	2.213	1e-10	5.84514e-09	4.3396e-09	1672	tags=33%, list=14%, signal=29%	GBP1/NMB/IFI16/IFITM2/IFITM3/IFITM1/TSPAN6/HSPB1/NPC2/IFI44L/VAMP8/RNF135/DTX3L/IL1B/HERC5/CASP1/RNASE6/TRIM56/PYCARD/PARP9/TRIM22/IRF1/MYD88/TLR7/IRF7/RAB7B/NMI/TRAF3IP2/IL33/AIM2/IFI44/ZC3HAV1/PLSCR1/CCL8/IFIT2/CLU/PENK/LGALS9/OAS2/APOBEC3C/FADD/TRIM6/TRIM38/CCL5/RNASE2/MAP3K14/CARD9/TNFAIP3/BCL3/DCLK1/CXCL12/IFIH1/IL15/KCNJ8/IRF2/IL17RA/MICA/TRIM5/CALR/TRIM21/CARD8/F2RL1/ISG20/CXCL10/RTP4/ZNFX…
MSigDB (GO)	GOCC_VESICLE_LUMEN	240	0.516417	2.21079	1e-10	5.84514e-09	4.3396e-09	1505	tags=30%, list=12%, signal=27%	SERPINA3/LTF/C3/S100A11/FABP5/CHI3L1/SERPING1/SPARC/TIMP1/LGALS3BP/ANXA2/RARRES2/VAT1/CTSH/NPC2/MVP/DYNLT1/MNDA/PYCARD/TGFB3/PTPN6/DERA/MAN2B1/SERPINA1/SERPINB1/HPSE/PRDX4/CLU/PENK/RAB27A/PROS1/FUCA2/CTSC/CAT/FTL/B2M/COTL1/PYGL/PRDX6/AGA/DOCK2/RNASE2/CYFIP1/PPBP/SDCBP/GM2A/GYG1/LYZ/ALOX5/ALAD/FERMT3/S100A8/A2M/VCL/TIMP2/TGFB2/IDH1/GMFG/CTSZ/RNASET2/TF/GSN/PADI2/CTSD/GSTP1/HEBP2/HSPA6/NFKB1/PDGFA/…
MSigDB (GO)	GOBP_ANTIGEN_PROCESSING_AND_PRESENTATION_OF_ENDOGENOUS_ANTIGEN	20	0.805975	2.21008	4.54123e-06	8.42256e-05	6.25316e-05	1197	tags=70%, list=10%, signal=63%	HLA-DRA/HLA-DRB1/CD74/HLA-E/TAP1/HLA-B/B2M/HLA-C/ERAP2/HLA-A/HLA-F/HLA-G/MICA/MICB
MSigDB (GO)	GOCC_EXTERNAL_SIDE_OF_PLASMA_MEMBRANE	196	0.52717	2.21003	1.00456e-10	5.84514e-09	4.3396e-09	1944	tags=40%, list=16%, signal=34%	ANXA1/VCAM1/SERPINA5/HLA-DRB1/CD14/IL13RA1/FCER1G/CD74/ANXA5/HLA-E/TMEM123/CCR1/FCGRT/FAS/F3/ITGB2/ITGAM/CD9/AQP4/TGFBR3/FCGR1A/CD86/HLA-B/B2M/CTSK/HLA-C/BTN3A2/IL6R/ATP1B2/CAPN2/ITGA7/TCN2/ABCA1/CSF3R/ITGA5/CLEC2B/SELE/HLA-A/ERMAP/ABCC4/ANTXR1/TGFBR2/HLA-F/CXCL12/HLA-G/MICA/CALR/CUBN/ITGA2/BTN3A1/BTN3A3/CXCL10/ITGA6/AMOT/TNF/MICB/BTN2A2/TF/CD302/ITGAX/CD33/LDLR/LY6G5C/EBI3/BMPR1A/IL4R/CD4/CD24/C…
MSigDB (GO)	GOBP_GRANULOCYTE_ACTIVATION	31	0.73677	2.20909	3.00122e-06	5.82099e-05	4.32167e-05	1598	tags=71%, list=13%, signal=62%	ANXA1/TYROBP/CCL3/FCER1G/VAMP8/MYD88/SYK/ITGB2/ITGAM/TRAF3IP2/PRAM1/CCL5/PTAFR/IL18/IL15/F2RL1/CD300A/TNF/SPI1/GRN/STXBP2/PREX1
MSigDB (GO)	GOBP_ANTIGEN_PROCESSING_AND_PRESENTATION_OF_ENDOGENOUS_PEPTIDE_ANTIGEN	17	0.84352	2.207	1.66825e-06	3.60039e-05	2.67304e-05	1197	tags=76%, list=10%, signal=69%	HLA-DRA/HLA-DRB1/HLA-E/TAP1/HLA-B/B2M/HLA-C/ERAP2/HLA-A/HLA-F/HLA-G/MICA/MICB
MSigDB (GO)	GOBP_REGULATION_OF_CELL_KILLING	53	0.6492	2.20679	1.23334e-06	2.75184e-05	2.04304e-05	1197	tags=42%, list=10%, signal=38%	HLA-DRA/HLA-DRB1/CX3CR1/TYROBP/HLA-E/NCKAP1L/SYK/ITGAM/HLA-B/LGALS9/B2M/HLA-C/FADD/HAVCR2/HLA-A/HLA-F/HLA-G/MICA/F2RL1/TGFB2/SPI1/MICB
MSigDB (GO)	GOBP_T_CELL_MEDIATED_CYTOTOXICITY	30	0.73788	2.20547	3.2226e-06	6.20978e-05	4.61032e-05	1197	tags=53%, list=10%, signal=48%	HLA-DRA/HLA-DRB1/CTSH/HLA-E/NCKAP1L/HLA-B/RAB27A/CTSC/B2M/HLA-C/FADD/HLA-A/HLA-F/HLA-G/MICA/MICB
MSigDB (GO)	GOBP_RESPONSE_TO_FUNGUS	33	0.717255	2.20527	2.79775e-06	5.57203e-05	4.13684e-05	1183	tags=42%, list=10%, signal=38%	LTF/CX3CR1/RARRES2/HAMP/MYD88/SYK/BTK/COTL1/CARD9/PLA2G5/IL17RA/PLCG2/S100A8/SPI1
MSigDB (GO)	GOBP_REGULATION_OF_DEFENSE_RESPONSE	484	0.476047	2.20172	1e-10	5.84514e-09	4.3396e-09	1513	tags=29%, list=12%, signal=27%	LTF/TNC/COLEC12/C3/ANXA1/NUPR1/SERPING1/IFI16/HLA-DRB1/CD14/TSPAN6/TNFRSF1A/SCARA3/MDK/TYROBP/CCL3/VAMP8/RNF135/DTX3L/IL1B/HAMP/HERC5/TREM2/CASP1/MNDA/TRIM56/HLA-E/PYCARD/PARP9/VSIG4/CAV1/LGALS1/BCL6/PTPN6/HCK/EMILIN1/IRF1/MYD88/NFKBIZ/SYK/TLR7/IRF7/RAB7B/NMI/ALOX5AP/IFI35/FCGR1A/TRAF3IP2/IL33/AIM2/LY96/LYN/CEBPA/IER3/RHBDF2/TLR5/PLSCR1/NINJ1/CD81/BTK/SLC15A3/PENK/HLA-B/LGALS9/MMP3/CTSC/EMILIN2/P…
MSigDB (GO)	GOBP_REGULATION_OF_LEUKOCYTE_DIFFERENTIATION	220	0.519446	2.19912	1e-10	5.84514e-09	4.3396e-09	1549	tags=31%, list=13%, signal=28%	LTF/ANXA1/HLA-DRA/HLA-DRB1/C1QC/MDK/TYROBP/EVI2B/CCL3/HCLS1/CD74/TREM2/TNFRSF11B/CCR1/ACTL6A/NCKAP1L/LGALS1/BCL6/PTPN6/IRF1/NFKBIZ/SYK/ITPKB/ZFP36L1/IRF7/CD86/LYN/BTK/SASH3/LGALS3/HLA-B/LGALS9/SLC4A2/LRRC17/FADD/TMEM176B/TNFAIP6/GPR137B/ERBB2/FOXJ1/TGFBR2/XBP1/HLA-G/SFRP1/IL18/SMARCC1/IL15/TOB2/ARID2/MAFB/SOX4/ZFP36L2/CBFB/TNF/INPP5D/RASSF2/SPI1/BTN2A2/LOXL3/NOTCH2/MYC/LIF/ZEB1/RIPK2/IL4R/FGL2/CD…
MSigDB (GO)	GOMF_ANTIGEN_BINDING	35	0.703099	2.19682	2.5449e-06	5.15494e-05	3.82718e-05	1216	tags=51%, list=10%, signal=46%	HLA-DRA/HLA-DPA1/HLA-DRB1/HLA-DRB5/HLA-E/FCGRT/HLA-DQA1/HLA-DRB3/TAP1/HLA-DPB1/HLA-B/HLA-C/HLA-A/HLA-F/HLA-G/MICA/MICB/HLA-DQB1
MSigDB (GO)	GOBP_POSITIVE_REGULATION_OF_TYPE_II_INTERFERON_PRODUCTION	45	0.666367	2.19453	2.92417e-06	5.72771e-05	4.25242e-05	1443	tags=47%, list=12%, signal=41%	HLA-DPA1/IRF8/CD14/IL1B/PYCARD/TLR7/SASH3/HLA-DPB1/LGALS9/BTN3A2/FADD/HAVCR2/HLA-A/BCL3/IL18/F2RL1/BTN3A1/ZP3/TNF/EBI3/RIPK2
MSigDB (GO)	GOBP_REGULATION_OF_MYELOID_LEUKOCYTE_DIFFERENTIATION	83	0.589231	2.19376	3.77046e-07	9.36305e-06	6.9514e-06	1920	tags=40%, list=16%, signal=34%	LTF/HLA-DRB1/C1QC/TYROBP/EVI2B/CCL3/HCLS1/CD74/TREM2/TNFRSF11B/CCR1/ZFP36L1/IRF7/LYN/LRRC17/FADD/TNFAIP6/GPR137B/SFRP1/TOB2/MAFB/TNF/INPP5D/RASSF2/NOTCH2/MYC/LIF/CD4/CEBPB/MITF/LILRB4/TLR4/FSTL3
MSigDB (GO)	GOBP_MYELOID_LEUKOCYTE_DIFFERENTIATION	160	0.537092	2.19053	1.38173e-09	6.30813e-08	4.68334e-08	1777	tags=33%, list=15%, signal=29%	LTF/IFI16/HLA-DRB1/CSF1R/C1QC/ANXA2/TYROBP/EVI2B/CCL3/HCLS1/CD74/TREM2/UCP2/TNFRSF11B/CCR1/GAB2/ZFP36L1/IRF7/PIR/IL33/LYN/CEBPA/CD81/LGALS9/SLC4A2/LRRC17/FADD/LBR/TCIRG1/TNFAIP6/GPR137B/TGFBR2/SFRP1/IL15/FAM20C/TOB2/F2RL1/MAFB/TNF/INPP5D/RASSF2/SPI1/TF/NOTCH2/MYC/LIF/CD4/GPR183/RBPJ/CEBPB/MITF/OSCAR/LILRB4
MSigDB (GO)	GOBP_NEGATIVE_REGULATION_OF_IMMUNE_RESPONSE	131	0.549184	2.18176	2.09836e-08	7.59377e-07	5.63784e-07	1906	tags=40%, list=16%, signal=34%	ANXA1/SERPING1/IFI16/HLA-DRB1/TREM2/HLA-E/VSIG4/NCKAP1L/BCL6/PTPN6/HCK/SYK/HMOX1/NMI/IL33/LYN/RHBDF2/LGALS3/HLA-B/LGALS9/PARP14/NPY/AHR/YES1/GPR17/SAMSN1/HAVCR2/TNFAIP3/FOXJ1/COL3A1/HLA-A/HLA-F/HLA-G/MICA/TRIM21/A2M/CD300A/INPP5D/FYN/SPI1/LOXL3/LYAR/NLRX1/IL4R/FGL2/GRN/CD84/OAS3/CD59/OAS1/LILRB4/TRAFD1/RPS19
MSigDB (GO)	GOBP_REGULATION_OF_INFLAMMATORY_RESPONSE_TO_ANTIGENIC_STIMULUS	35	0.697768	2.18016	3.6334e-06	6.88952e-05	5.11498e-05	1163	tags=49%, list=10%, signal=44%	C3/HLA-DRB1/TREM2/HLA-E/HCK/SYK/FCGR1A/LYN/RHBDF2/CD81/BTK/NPY/YES1/GPR17/ZP3/TNF/FYN
MSigDB (GO)	GOBP_REGULATION_OF_LEUKOCYTE_MIGRATION	151	0.538818	2.1736	2.22054e-08	7.93909e-07	5.89421e-07	1324	tags=32%, list=11%, signal=29%	CCL2/ANXA1/CD99/CSF1R/CX3CR1/RARRES2/MDK/CCL3/MSN/C3AR1/CD74/TREM2/PYCARD/CCR1/NCKAP1L/AIF1/EMILIN1/ANO6/MYD88/CD9/HMOX1/IL33/LYN/CD81/LGALS3/DOCK8/LGALS9/JAM2/FADD/IL6R/CCL5/TNFAIP6/C5AR1/PTAFR/SELE/SWAP70/CXCL12/C5/CALR/GPSM3/F2RL1/CD300A/ITGA2/ZP3/CXCL10/TNF/SPI1/PADI2/STK10
MSigDB (GO)	GOBP_LEUKOCYTE_MEDIATED_CYTOTOXICITY	70	0.602564	2.17236	4.97131e-07	1.18971e-05	8.83273e-06	1197	tags=39%, list=10%, signal=35%	HLA-DRA/HLA-DRB1/CX3CR1/CTSH/TYROBP/HLA-E/NCKAP1L/PTPN6/MYD88/ITGAM/FCGR1A/HLA-B/RAB27A/LGALS9/CTSC/B2M/HLA-C/FADD/HAVCR2/HLA-A/HLA-F/HLA-G/IL18/MICA/F2RL1/SPI1/MICB
MSigDB (GO)	GOBP_DEFENSE_RESPONSE_TO_FUNGUS	24	0.763495	2.16814	4.86181e-06	8.96114e-05	6.65301e-05	1704	tags=54%, list=14%, signal=47%	LTF/CX3CR1/RARRES2/HAMP/COTL1/CARD9/PLA2G5/IL17RA/PLCG2/S100A8/SPI1/CLEC4A/S100A9
MSigDB (GO)	GOBP_RESPONSE_TO_TUMOR_NECROSIS_FACTOR	168	0.526642	2.16471	6.0406e-09	2.4061e-07	1.78636e-07	1379	tags=29%, list=11%, signal=26%	CCL2/GBP2/VCAM1/CHI3L1/GBP1/CD14/TNFRSF1A/CCL3/CCL3L3/CCL3L1/HAMP/TNFSF13B/CASP1/COL1A1/PYCARD/FAS/LAPTM5/SYK/ZFP36L1/CD58/NPNT/TRAF3IP2/AIM2/CXCL16/CEBPA/CCL8/PCK2/CTSK/ZFP36/TNFRSF1B/CCL5/CYBA/ZFAND6/TP53/TNFAIP3/SELE/TNFRSF19/CASP4/SFRP1/TUBA1A/CARD8/F2RL1/ZFP36L2/LIMS1/TNF/HES1/GSTP1/RELA/NFKB1
MSigDB (GO)	GOBP_REGULATION_OF_TISSUE_REMODELING	49	0.650867	2.16264	2.32355e-06	4.81788e-05	3.57693e-05	1209	tags=43%, list=10%, signal=39%	GPNMB/CSF1R/DDR2/MDK/HAMP/TMBIM1/TMEM119/SPP1/TNFRSF11B/SYK/SLC4A2/CST3/GPR137B/TP53/TNFAIP3/SFRP1/IL18/IL15/CSK/INPP5D/TF
MSigDB (GO)	GOBP_MYELOID_LEUKOCYTE_MIGRATION	143	0.536458	2.16091	1.44671e-08	5.43431e-07	4.03459e-07	1183	tags=31%, list=10%, signal=29%	CCL2/ANXA1/CD99/CSF1R/CX3CR1/RARRES2/MDK/CCL3/CCL3L3/FCER1G/CCL3L1/IL1B/C3AR1/CD74/TREM2/CCR1/NCKAP1L/AIF1/EMILIN1/ANO6/MYD88/SYK/ITGB2/CD9/LYN/CCL8/CD81/LGALS3/IL6R/CCL5/TNFAIP6/C5AR1/CSF3R/PPBP/SWAP70/CXCL12/IL17RA/PIK3CG/C5/S100A8/CD300A/CKLF/TGFB2/CXCL10/SPI1
MSigDB (GO)	GOBP_POSITIVE_REGULATION_OF_ALPHA_BETA_T_CELL_ACTIVATION	52	0.639164	2.15981	2.06858e-06	4.36904e-05	3.2437e-05	1549	tags=42%, list=13%, signal=37%	ANXA1/HLA-DRA/HLA-DRB1/HLA-E/NCKAP1L/HLA-DRB3/NFKBIZ/SYK/ITPKB/CD86/CD81/SASH3/LGALS9/HLA-A/TGFBR2/IL18/RASAL3/CBFB/EBI3/RIPK2/IL4R/SHB
MSigDB (GO)	GOBP_POSITIVE_REGULATION_OF_HEMOPOIESIS	135	0.539073	2.15891	5.57731e-08	1.74218e-06	1.29344e-06	1549	tags=33%, list=13%, signal=29%	ANXA1/HLA-DRA/HLA-DRB1/MDK/TYROBP/EVI2B/HCLS1/CD74/TREM2/CCR1/ACTL6A/NCKAP1L/LGALS1/BCL6/NFKBIZ/SYK/ITPKB/ZFP36L1/CD86/BTK/SASH3/LGALS3/LGALS9/FADD/TGFBR2/XBP1/HLA-G/IL18/SMARCC1/IL15/ARID2/SOX4/CBFB/TNF/INPP5D/SPI1/BTN2A2/NOTCH2/LIF/RIPK2/IL4R/CD4/SMARCD2/SHB
MSigDB (GO)	GOMF_COLLAGEN_BINDING	43	0.658506	2.15428	6.66925e-06	0.000116418	8.64318e-05	1071	tags=37%, list=9%, signal=34%	AEBP1/CD44/LUM/SPARC/ECM2/DDR2/DDR1/TGFBI/C1QTNF1/SERPINH1/CTSK/COL6A2/CRTAP/ANTXR1/PCOLCE/ITGA2
MSigDB (GO)	GOBP_CYTOKINE_PRODUCTION_INVOLVED_IN_IMMUNE_RESPONSE	79	0.587898	2.15373	3.06465e-07	7.82805e-06	5.81177e-06	1443	tags=39%, list=12%, signal=35%	ANGPT1/IL1B/CD74/HLA-E/PYCARD/TGFB3/LITAF/LAPTM5/BCL6/MYD88/SYK/TLR7/HMOX1/CD81/BTK/SASH3/B2M/TNFRSF1B/TRIM6/CARD9/HLA-A/HLA-F/HLA-G/IL18/PLCG2/F2RL1/TGFB2/TNF/BST2/NLRX1/RIPK2
MSigDB (GO)	GOMF_INTEGRIN_BINDING	107	0.556832	2.15324	1.99301e-07	5.42592e-06	4.02836e-06	1287	tags=32%, list=11%, signal=29%	GFAP/VCAM1/GPNMB/ECM2/S1PR3/IL1B/ITGB4/SPP1/TGFBI/ITGB5/EMILIN1/SYK/ITGB2/FGF1/NPNT/ITGAM/CD9/CD151/LYN/CD81/LCP1/FGF2/JAM2/ITGA7/ITGA5/COL3A1/CXCL12/FERMT2/FERMT3/CALR/ITGA2/ITGA6/ITGAX/PTPRZ1
MSigDB (GO)	GOBP_IMMUNE_RESPONSE_REGULATING_SIGNALING_PATHWAY	291	0.488691	2.15073	1e-10	5.84514e-09	4.3396e-09	1816	tags=34%, list=15%, signal=29%	LTF/COLEC12/GBP1/HLA-DRB1/CD14/TSPAN6/CTSH/SCARA3/TYROBP/FCER1G/RNF135/C3AR1/TREM2/CASP1/MNDA/PYCARD/CAV1/NCKAP1L/LAPTM5/HLA-DRB3/PTPN6/HCK/IRF1/MYD88/NFKBIZ/SYK/TLR7/IRF7/FPR1/RAB7B/NMI/IFI35/FCGR1A/AIM2/CMTM3/LY96/LYN/TLR5/PLSCR1/LAT2/NINJ1/CD81/BTK/SLC15A3/LGALS3/HLA-DPB1/LGALS9/PRAM1/BTN3A2/CYBA/YES1/C5AR1/ELF1/HAVCR2/TNFAIP3/TNIP2/HLA-A/ERMAP/MAPKAPK3/RFTN1/HLA-G/IFIH1/CSK/PLCG2/F2RL1/LPXN/C…
MSigDB (GO)	GOBP_REGULATION_OF_TOLL_LIKE_RECEPTOR_4_SIGNALING_PATHWAY	21	0.775211	2.14934	2.77868e-05	0.000401253	0.000297902	1035	tags=43%, list=9%, signal=39%	LTF/CD14/TREM2/RAB7B/IFI35/LYN/NINJ1/TNFAIP3/F2RL1
MSigDB (GO)	GOBP_I_KAPPAB_KINASE_NF_KAPPAB_SIGNALING	219	0.507985	2.14882	3.18716e-10	1.63067e-08	1.21066e-08	1915	tags=35%, list=16%, signal=30%	LTF/ANGPT1/HLA-DRB1/CX3CR1/TSPAN6/TNFRSF1A/HSPB1/IL1B/FLNA/CD74/TREM2/CASP1/PYCARD/TRIM22/LITAF/S100A4/LGALS1/MYD88/TLR7/HMOX1/TRAF3IP2/HDAC1/BTK/LPAR1/GJA1/PRDX4/RHOC/EDNRA/LGALS9/FADD/TRIM6/TNFSF10/TRIM38/ZFAND6/MAP3K14/CARD9/ROR1/TNFAIP3/TNIP2/TNFRSF19/BCL3/SLC35B2/PLCG2/TRIM5/TRIM21/CARD8/F2RL1/F2R/SLC44A2/TNF/FYN/BST2/TLR6/NEK6/APOL3/OTUD7B/SQSTM1/GSTP1/RELA/NFKB1/NLRX1/RIPK2/CD4/TNIP1/IKBKE…
MSigDB (GO)	GOBP_NEGATIVE_REGULATION_OF_RESPONSE_TO_BIOTIC_STIMULUS	86	0.572159	2.14569	7.13699e-07	1.66764e-05	1.2381e-05	2011	tags=40%, list=17%, signal=33%	LTF/SERPING1/IFI16/TSPAN6/HLA-E/VSIG4/RAB7B/NMI/HLA-B/LGALS9/PARP14/AHR/TRIM38/HAVCR2/TNFAIP3/HLA-A/HLA-F/HLA-G/MICA/TRIM21/A2M/CARD8/F2RL1/MICB/LYAR/NLRX1/FGL2/GRN/OAS3/OAS1/TRAFD1/RPS19/LILRA2/MIR21
MSigDB (GO)	GOBP_REGULATION_OF_MYELOID_LEUKOCYTE_MEDIATED_IMMUNITY	45	0.650342	2.14176	8.31773e-06	0.000140643	0.000104417	1559	tags=49%, list=13%, signal=43%	C3/CX3CR1/TYROBP/VAMP8/HLA-E/GAB2/SYK/ITGB2/ITGAM/HMOX1/FCGR1A/LYN/BTK/LGALS9/PRAM1/PTAFR/F2RL1/CD300A/SPI1/IL4R/STXBP2/CD84
MSigDB (GO)	GOBP_REGULATION_OF_VIRAL_GENOME_REPLICATION	67	0.60115	2.14088	5.25126e-06	9.53095e-05	7.07606e-05	1592	tags=36%, list=13%, signal=31%	LTF/IFI16/IFITM2/IFITM3/IFITM1/ZC3HAV1/PLSCR1/FAM111A/OAS2/APOBEC3C/PABPC1/TRIM6/TRIM38/CCL5/IFIH1/ISG20/ZNFX1/TNF/BST2/MX1/OASL/APOBEC3G/TNIP1/OAS3
MSigDB (GO)	GOBP_MYELOID_LEUKOCYTE_MEDIATED_IMMUNITY	74	0.590337	2.14017	1.65532e-06	3.58552e-05	2.662e-05	1559	tags=42%, list=13%, signal=37%	C3/CX3CR1/TYROBP/CCL3/VAMP8/HLA-E/GAB2/MYD88/SYK/ITGB2/ITGAM/HMOX1/FCGR1A/TRAF3IP2/LYN/LAT2/BTK/LGALS9/PRAM1/PTAFR/CARD9/PIK3CG/F2RL1/PTGDS/CD300A/SNX6/SPI1/VAMP3/IL4R/STXBP2/CD84
MSigDB (GO)	GOBP_POSITIVE_REGULATION_OF_INTERLEUKIN_6_PRODUCTION	63	0.610891	2.13884	2.40996e-06	4.91517e-05	3.64916e-05	1215	tags=43%, list=10%, signal=39%	TYROBP/IL1B/CD74/PYCARD/AIF1/MYD88/SYK/TLR7/ZBTB20/RAB7B/IL33/BTK/LGALS9/IL6R/CYBA/PTAFR/CARD9/STAT3/IL17D/XBP1/IFIH1/IL17RA/PLCG2/F2RL1/F2R/TNF/TLR6
MSigDB (GO)	GOBP_REGULATION_OF_ALPHA_BETA_T_CELL_ACTIVATION	76	0.589349	2.13864	1.33708e-06	2.95003e-05	2.19019e-05	1549	tags=37%, list=13%, signal=32%	ANXA1/HLA-DRA/HLA-DRB1/HLA-E/NCKAP1L/BCL6/HLA-DRB3/IRF1/NFKBIZ/SYK/ITPKB/CD86/CD81/SASH3/LGALS9/SLC4A2/TWSG1/HLA-A/TGFBR2/IL18/CD300A/RASAL3/CBFB/LOXL3/EBI3/RIPK2/IL4R/SHB
MSigDB (GO)	GOBP_RESPONSE_TO_WOUNDING	396	0.467718	2.13666	1e-10	5.84514e-09	4.3396e-09	1948	tags=35%, list=16%, signal=31%	TNC/GFAP/ANXA1/CD44/S100A10/AQP1/CDKN1A/SERPING1/CLIC1/TIMP1/PDPN/CX3CR1/ANXA2/ID3/HSPB1/DDR2/MDK/TYROBP/FCER1G/MYOF/LAMB2/FZD7/FLNA/DDR1/ITGB4/TSPO/TREM2/DPYSL3/ANXA5/ADM/SOD2/COL1A1/CAV1/SPP1/CCR1/SYTL4/TGFB3/AIF1/F3/PTPN6/EMILIN1/ANO6/HBB/NFKBIZ/SYK/ZFP36L1/FGF1/CD9/CASP7/HMOX1/CD151/C1QTNF1/PAX6/SERPINA1/GNA12/IL33/CSRP1/LYN/INHBB/HPSE/PLSCR1/RHOC/YAP1/EDNRA/LCP1/RAB27A/PLEK/ENTPD1/ADORA3/PRO…
MSigDB (GO)	GOCC_PLATELET_ALPHA_GRANULE_LUMEN	45	0.648434	2.13547	9.85542e-06	0.000161135	0.000119631	1943	tags=38%, list=16%, signal=32%	SERPINA3/SERPING1/SPARC/TIMP1/TGFB3/SERPINA1/CLU/PROS1/PPBP/FERMT3/A2M/TGFB2/PDGFA/VEGFB/MMRN1/CFD/THBS1
MSigDB (GO)	GOMF_MHC_CLASS_II_PROTEIN_COMPLEX_BINDING	22	0.763189	2.13348	2.03847e-05	0.000305513	0.000226822	587	tags=59%, list=5%, signal=56%	HLA-DRA/HLA-DPA1/HLA-DRB1/HLA-DMA/HLA-DRB5/HLA-DRB4/HLA-DMB/CD74/HLA-DQA1/HLA-DRB3/CD81/HLA-DPB1/B2M
MSigDB (GO)	GOBP_LYMPHOCYTE_CHEMOTAXIS	30	0.71371	2.13323	1.38534e-05	0.000217513	0.000161488	1266	tags=43%, list=10%, signal=39%	CCL2/CCL3/CCL3L3/CCL3L1/CH25H/CXCL16/CCL8/HSD3B7/CCL5/PIK3CG/CKLF/CXCL10/PADI2
MSigDB (GO)	GOMF_ANTIOXIDANT_ACTIVITY	59	0.616829	2.13027	3.15732e-06	6.10381e-05	4.53164e-05	1449	tags=42%, list=12%, signal=37%	GPX8/HBA1/GPX3/HBA2/PXDN/SOD2/HBB/ALOX5AP/PTGS1/PRDX4/CAT/PRDX6/GPX7/TP53INP1/NQO1/GSTK1/HBG1/APOE/APOM/GSTM2/MGST1/HBG2/GSTP1/MGST2/LTC4S
MSigDB (GO)	GOBP_POSITIVE_REGULATION_OF_TUMOR_NECROSIS_FACTOR_SUPERFAMILY_CYTOKINE_PRODUCTION	75	0.585925	2.12942	2.38105e-06	4.87293e-05	3.61781e-05	1979	tags=47%, list=16%, signal=39%	CD14/HSPB1/TYROBP/CCL3/HLA-E/PYCARD/MYD88/SYK/ZBTB20/CD86/IL33/LY96/BTK/SASH3/CLU/LGALS9/OAS2/FADD/CYBA/PTAFR/CARD9/STAT3/HAVCR2/IFIH1/PLCG2/CYBB/RIPK2/CD84/OAS3/NOD1/OAS1/IFNGR1/TLR4/THBS1/LILRA2
MSigDB (GO)	GOBP_REGULATION_OF_T_CELL_MEDIATED_IMMUNITY	55	0.625642	2.1283	3.76028e-06	7.10741e-05	5.27675e-05	1197	tags=38%, list=10%, signal=35%	HLA-DRA/HLA-DRB1/IL1B/HLA-E/NCKAP1L/HLA-DRB3/CD81/SASH3/HLA-B/B2M/HLA-C/FADD/TNFRSF1B/AHR/HLA-A/HLA-F/HLA-G/IL18/MICA/ZP3/MICB
MSigDB (GO)	GOBP_EOSINOPHIL_MIGRATION	14	0.84342	2.12784	1.74915e-05	0.000267417	0.000198538	1049	tags=57%, list=9%, signal=52%	CCL2/CCL3/CCL3L3/CCL3L1/CCL8/LGALS3/CCL5/CD300A
MSigDB (GO)	GOBP_LYMPHOCYTE_MIGRATION	69	0.593191	2.12746	1.74057e-06	3.73772e-05	2.77499e-05	1545	tags=35%, list=13%, signal=31%	CCL2/CD99/CCL3/CCL3L3/CCL3L1/MSN/CH25H/PYCARD/AIF1/CXCL16/CCL8/DOCK8/HSD3B7/JAM2/FADD/CCL5/CXCL12/PIK3CG/CKLF/CXCL10/PADI2/STK10/F11R/GPR183
MSigDB (GO)	GOBP_REGULATION_OF_EXTRACELLULAR_MATRIX_ORGANIZATION	42	0.653772	2.12585	1.1136e-05	0.000179112	0.000132978	1548	tags=40%, list=13%, signal=35%	AEBP1/PDPN/TNFRSF1A/DDR2/LAMB2/DDR1/EMILIN1/SLC2A10/SOX9/CST3/TNFRSF1B/LAMC1/EFEMP2/ANTXR1/LAMA1/AGT/HAS2
MSigDB (GO)	GOCC_BASEMENT_MEMBRANE	57	0.621012	2.12552	2.51909e-06	5.12014e-05	3.80134e-05	1274	tags=39%, list=11%, signal=35%	TNC/SPARC/ANXA2P2/TIMP1/ANXA2/LAMB2/PXDN/ITGB4/THBS2/TGFBI/ANG/NPNT/CD151/COL8A2/LAMC1/EFEMP2/ENTPD2/COL8A1/COL4A1/COL4A2/LAMA1/LAMA4
MSigDB (GO)	GOBP_PHAGOCYTOSIS	170	0.515581	2.12308	1.18398e-08	4.5335e-07	3.3658e-07	1334	tags=32%, list=11%, signal=29%	CCL2/COLEC12/C3/ANXA1/C4B/C4A/SRPX/IRF8/CD14/TYROBP/FCER1G/IL1B/TREM2/PYCARD/NCKAP1L/AIF1/HCK/ANO6/MYD88/SYK/ITGB2/ITGAM/RAB7B/CD93/FCGR1A/RAB31/LYN/PLSCR1/BTK/RAB27A/NCF2/DOCK2/CYBA/YES1/ABCA1/C2/PLA2G5/P2RY6/RAB34/PLD4/IL15/CSK/PLCG2/CALR/F2RL1/CD300A/ITGA2/ARHGAP25/TNF/FYN/GSN/CD302/LYAR/CRYBA1/LDLR
MSigDB (GO)	GOBP_POSITIVE_REGULATION_OF_T_CELL_MEDIATED_CYTOTOXICITY	19	0.784421	2.12133	2.62703e-05	0.000382143	0.000283714	1197	tags=63%, list=10%, signal=57%	HLA-DRA/HLA-DRB1/HLA-E/HLA-B/B2M/HLA-C/FADD/HLA-A/HLA-F/HLA-G/MICA/MICB
MSigDB (GO)	GOBP_TYPE_II_INTERFERON_PRODUCTION	64	0.602702	2.12091	2.35621e-06	4.85337e-05	3.60329e-05	1443	tags=39%, list=12%, signal=35%	HLA-DPA1/IRF8/HLA-DRB1/CD14/IL1B/PYCARD/LAPTM5/TLR7/IL33/SASH3/HLA-DPB1/LGALS9/BTN3A2/FADD/HAVCR2/HLA-A/BCL3/IL18/F2RL1/BTN3A1/ZP3/TNF/DDIT3/EBI3/RIPK2
MSigDB (GO)	GOBP_POSITIVE_REGULATION_OF_CHEMOKINE_PRODUCTION	48	0.645379	2.12059	5.14333e-06	9.40559e-05	6.98298e-05	1750	tags=52%, list=14%, signal=45%	CSF1R/IL1B/CD74/PYCARD/AIF1/MYD88/SYK/TLR7/HMOX1/IL33/LGALS9/IL6R/CARD9/HAVCR2/IL18/IL17RA/C5/F2RL1/TNF/RIPK2/IL4R/CD84/OAS3/HIF1A/OAS1
MSigDB (GO)	GOBP_REGULATION_OF_T_CELL_MEDIATED_CYTOTOXICITY	25	0.741112	2.11936	4.49246e-05	0.000605971	0.000449891	1197	tags=52%, list=10%, signal=47%	HLA-DRA/HLA-DRB1/HLA-E/NCKAP1L/HLA-B/B2M/HLA-C/FADD/HLA-A/HLA-F/HLA-G/MICA/MICB
MSigDB (GO)	GOMF_MHC_PROTEIN_COMPLEX_BINDING	26	0.726471	2.11855	1.89913e-05	0.000287534	0.000213473	587	tags=50%, list=5%, signal=48%	HLA-DRA/HLA-DPA1/HLA-DRB1/HLA-DMA/HLA-DRB5/HLA-DRB4/HLA-DMB/CD74/HLA-DQA1/HLA-DRB3/CD81/HLA-DPB1/B2M
MSigDB (GO)	GOBP_LEUKOCYTE_DIFFERENTIATION	412	0.464131	2.1174	1e-10	5.84514e-09	4.3396e-09	1777	tags=28%, list=15%, signal=25%	LTF/ANXA1/VCAM1/HLA-DRA/IFI16/IRF8/HLA-DRB1/CSF1R/C1QC/ANXA2/MDK/TYROBP/EVI2B/CCL3/HCLS1/FCER1G/IL1B/TNFSF13B/FZD7/CD74/TREM2/UCP2/RRAS/TNFRSF11B/CCR1/ACTL6A/NCKAP1L/LGALS1/BCL6/PTPN6/GAB2/IRF1/NFKBIZ/SYK/ITPKB/ZFP36L1/IRF7/CD86/TRAF3IP2/PIR/IL33/LYN/CEBPA/CD81/BTK/SASH3/LGALS3/HLA-B/LYL1/LGALS9/B2M/HHEX/CTSK/SLC4A2/LRRC17/FADD/LBR/TMEM176B/IL6R/DOCK2/TCIRG1/TNFAIP6/GPR137B/DOCK11/TP53/STAT3/KLF6…
MSigDB (GO)	GOBP_REGULATION_OF_B_CELL_PROLIFERATION	41	0.655233	2.11542	1.3797e-05	0.000217202	0.000161257	1564	tags=44%, list=13%, signal=38%	CDKN1A/TYROBP/TNFSF13B/CD74/MNDA/NCKAP1L/BCL6/LYN/CD81/BTK/SASH3/AHR/CD300A/INPP5D/PAWR/PKN1/GPR183/CASP3
MSigDB (GO)	GOBP_NEGATIVE_REGULATION_OF_CYTOKINE_PRODUCTION	183	0.510095	2.11188	5.21551e-09	2.13476e-07	1.58491e-07	1783	tags=33%, list=15%, signal=29%	LTF/ANXA1/ANGPT1/GPNMB/GBP1/NMB/HLA-DRB1/CX3CR1/TYROBP/TSPO/TREM2/PYCARD/VSIG4/TGFB3/NCKAP1L/LAPTM5/BCL6/PTPN6/SLC2A10/AQP4/HMOX1/NMI/SERPINB1/IL33/INHBB/BTK/LGALS9/HOMER3/ZFP36/ELF4/HAVCR2/TNFAIP3/FOXJ1/TWSG1/BCL3/HLA-F/CSK/CARD8/F2RL1/TGFB2/TNF/INPP5D/BST2/BTN2A2/TLR6/CD33/OTUD7B/GSTP1/DDIT3/CRYBA1/NFKB1/NLRX1/CD24/CLEC4A/CD84/OAS3/EZR/ADCY7/OAS1/LILRB4/SLC11A1
MSigDB (GO)	GOMF_ENDOPEPTIDASE_REGULATOR_ACTIVITY	95	0.551991	2.11047	2.90476e-06	5.70852e-05	4.23817e-05	1190	tags=26%, list=10%, signal=24%	SERPINA3/LTF/C3/C4B/C4A/SERPINA5/SERPING1/TIMP1/ANXA2/RENBP/SERPINA1/SERPINB1/SERPINH1/PROS1/CST3/RPS6KA1/C5/A2M/CARD8/TIMP2/PSME1/COL6A3/SERPINB6/CAST/BST2
MSigDB (GO)	GOBP_POSITIVE_REGULATION_OF_CD4_POSITIVE_ALPHA_BETA_T_CELL_ACTIVATION	31	0.703792	2.11021	2.86421e-05	0.000408152	0.000303023	1549	tags=48%, list=13%, signal=42%	ANXA1/HLA-DRA/HLA-DRB1/NCKAP1L/HLA-DRB3/NFKBIZ/CD86/CD81/SASH3/LGALS9/TGFBR2/IL18/RIPK2/IL4R/SHB
MSigDB (GO)	GOBP_REGULATION_OF_INFLAMMATORY_RESPONSE	240	0.492861	2.10994	1.97284e-10	1.0742e-08	7.97519e-09	1513	tags=31%, list=12%, signal=28%	TNC/C3/ANXA1/NUPR1/HLA-DRB1/TNFRSF1A/MDK/CCL3/VAMP8/IL1B/HAMP/TREM2/CASP1/HLA-E/PYCARD/LGALS1/BCL6/HCK/MYD88/NFKBIZ/SYK/TLR7/NMI/ALOX5AP/IFI35/FCGR1A/IL33/AIM2/LYN/CEBPA/IER3/RHBDF2/NINJ1/CD81/BTK/MMP3/CTSC/ZFP36/TNFRSF1B/NPY/ELF4/CCL5/TNFAIP6/YES1/GPR17/TNFAIP3/SOCS3/SELE/ALOX5/CASP4/IL18/IL15/IL17RA/PLCG2/PIK3CG/S100A8/GPSM3/KLKB1/APOE/ITGA2/ZP3/TNF/FYN/SNX6/SIGLEC10/VAMP3/GSTP1/MGST2/LDLR/RELA…
MSigDB (GO)	GOBP_OSTEOCLAST_DIFFERENTIATION	72	0.58417	2.1065	3.5676e-06	6.80826e-05	5.05465e-05	1920	tags=43%, list=16%, signal=36%	LTF/CSF1R/ANXA2/TYROBP/CCL3/TREM2/TNFRSF11B/CCR1/GAB2/CD81/SLC4A2/LRRC17/TCIRG1/TNFAIP6/GPR137B/SFRP1/FAM20C/TOB2/MAFB/TNF/INPP5D/RASSF2/TF/NOTCH2/GPR183/CEBPB/MITF/OSCAR/LILRB4/TLR4/FSTL3
MSigDB (GO)	GOBP_NEGATIVE_REGULATION_OF_LEUKOCYTE_CELL_CELL_ADHESION	90	0.560709	2.10529	1.28853e-06	2.85351e-05	2.11853e-05	1564	tags=37%, list=13%, signal=32%	ANXA1/GPNMB/HLA-DRB1/MDK/CD74/VSIG4/NCKAP1L/LAPTM5/BCL6/PTPN6/IRF1/CD86/LGALS3/SOCS6/LGALS9/SLC4A2/HAVCR2/ERBB2/PLA2G5/FOXJ1/TWSG1/CXCL12/HLA-G/PAG1/CD300A/CBFB/BTN2A2/LOXL3/DLG5/PAWR/IL4R/FGL2/CASP3
MSigDB (GO)	GOBP_REGULATION_OF_LIPOPOLYSACCHARIDE_MEDIATED_SIGNALING_PATHWAY	18	0.792385	2.10502	2.62174e-05	0.000382143	0.000283714	1032	tags=39%, list=9%, signal=36%	LTF/CD14/LY86/LY96/TNFAIP3/TRIM5/CARD8
MSigDB (GO)	GOBP_REGULATION_OF_VASCULATURE_DEVELOPMENT	199	0.501113	2.10497	8.088e-09	3.17896e-07	2.36015e-07	1695	tags=32%, list=14%, signal=28%	APLNR/C3/AQP1/GPNMB/CHI3L1/SPARC/CX3CR1/EFNA1/HSPB1/CTSH/MDK/IL1B/C3AR1/THBS2/ADM/RRAS/F3/EMILIN1/FGF1/HMOX1/GADD45A/ANGPTL4/SMAD1/NINJ1/HSPB6/HK2/HHEX/FGF2/EMILIN2/SULF1/C5AR1/STAT3/ITGA5/TNFAIP3/ERBB2/ALOX5/TGFBR2/XBP1/HLA-G/SFRP1/NR2E1/C5/SP100/TGFB2/COL4A2/CYBB/CXCL10/AMOT/TNF/SEMA5A/ITGAX/SEMA6A/SP1/GRN/AGT/GAB1/VASH1/SLC39A12/ITGB1/VEGFB/HIF1A/PRKD1/WARS2
MSigDB (GO)	GOBP_REGULATION_OF_VIRAL_PROCESS	124	0.531052	2.10447	2.47603e-07	6.47366e-06	4.80623e-06	1471	tags=31%, list=12%, signal=27%	LTF/IFI16/HLA-DRB1/IFITM2/IFITM3/IFITM1/DYNLT1/CD74/CH25H/TRIM22/LGALS1/ZC3HAV1/PLSCR1/FAM111A/LGALS9/OAS2/APOBEC3C/ZFP36/PABPC1/TRIM6/TRIM38/CCL5/MDFIC/IFIH1/TRIM5/TRIM21/ISG20/ZNFX1/TNF/BST2/MX1/GSN/OASL/LARP7/APOBEC3G/TRIM26/CD4/TNIP1
MSigDB (GO)	GOCC_AZUROPHIL_GRANULE	116	0.538906	2.104	3.26024e-07	8.26904e-06	6.13917e-06	2259	tags=42%, list=19%, signal=35%	SERPINA3/C3/FABP5/ANXA2/VAT1/NPC2/VAMP8/C3AR1/MNDA/PYCARD/MAN2B1/FPR1/FUCA2/CD63/CTSC/FTL/LAMP2/PRDX6/AGA/RNASE2/CMTM6/SDCBP/GM2A/LYZ/CD68/RNASET2/MGST1/BST2/PADI2/HEBP2/CPNE3/ARSA/GRN/TMEM179B/STXBP2/MAGT1/MANBA/TXNDC5/PRCP/CKAP4/BRI3/CREG1/B4GALT1/GLA/CAP1/DNAJC3/LAMP1/RAP1B/GLB1
MSigDB (GO)	GOCC_AZUROPHIL_GRANULE_LUMEN	66	0.592153	2.104	5.15049e-06	9.40559e-05	6.98298e-05	1505	tags=35%, list=12%, signal=31%	SERPINA3/C3/FABP5/ANXA2/VAT1/NPC2/MNDA/PYCARD/MAN2B1/FUCA2/CTSC/FTL/PRDX6/AGA/RNASE2/SDCBP/GM2A/LYZ/RNASET2/PADI2/HEBP2/ARSA/GRN
MSigDB (GO)	GOBP_LYMPHOCYTE_ACTIVATION_INVOLVED_IN_IMMUNE_RESPONSE	129	0.527861	2.1025	2.4489e-07	6.45966e-06	4.79584e-06	1915	tags=36%, list=16%, signal=31%	ANXA1/HLA-DRA/IRF8/HLA-DRB1/MDK/FCER1G/HLA-DMB/CD74/NCKAP1L/LGALS1/BCL6/NFKBIZ/CD86/CD81/LGALS3/LCP1/RAB27A/LGALS9/APBB1IP/IL6R/DOCK11/TP53/STAT3/HAVCR2/SWAP70/XBP1/BCL3/HLA-F/IL18/PLCG2/F2RL1/SPI1/LOXL3/NOTCH2/TMEM98/RIPK2/IL4R/FGL2/DOCK10/GPR183/SHB/MFNG/ICAM1/RPS6/SLC11A1/KLRC2/TLR4
MSigDB (GO)	GOBP_NEUROINFLAMMATORY_RESPONSE	55	0.617535	2.10072	6.58906e-06	0.000116172	8.62498e-05	1626	tags=44%, list=13%, signal=38%	NUPR1/CX3CR1/TYROBP/CCL3/C1QA/IL1B/TREM2/AIF1/ITGB2/ITGAM/IL33/CLU/MT1X/MMP3/CTSC/TNFRSF1B/C5AR1/ADCY8/IL18/PLCG2/TNF/LDLR/GRN/ITGB1
MSigDB (GO)	GOBP_APOPTOTIC_CELL_CLEARANCE	35	0.672227	2.10036	1.72424e-05	0.000265113	0.000196828	213	tags=20%, list=2%, signal=20%	CCL2/C3/ANXA1/C4B/C4A/TYROBP/TREM2
MSigDB (GO)	GOMF_OXIDOREDUCTASE_ACTIVITY_ACTING_ON_PEROXIDE_AS_ACCEPTOR	43	0.641827	2.09971	1.5657e-05	0.000242622	0.00018013	1449	tags=47%, list=12%, signal=41%	GPX8/HBA1/GPX3/HBA2/PXDN/HBB/ALOX5AP/PTGS1/PRDX4/CAT/PRDX6/GPX7/GSTK1/HBG1/GSTM2/MGST1/HBG2/GSTP1/MGST2/LTC4S
MSigDB (GO)	GOBP_TISSUE_REMODELING	108	0.542988	2.09949	6.43642e-07	1.50989e-05	1.12098e-05	2009	tags=43%, list=17%, signal=36%	GPNMB/TIMP1/CSF1R/DDR2/MDK/HAMP/TMBIM1/FLNA/TMEM119/ADRB2/CAV1/SPP1/TNFRSF11B/SYK/GJA1/EDNRA/CTSK/SLC4A2/CST3/TCIRG1/CBS/GPR137B/TP53/TNFAIP3/SFRP1/IL18/IL15/CSK/CTHRC1/F2R/INPP5D/RASSF2/TF/NOTCH2/IGFBP5/LIF/NFKB1/AGT/HIF1A/RBPJ/MITF/CAPN1/PTH1R/LRP5/LTBP3/CHD7
MSigDB (GO)	GOBP_EXTERNAL_ENCAPSULATING_STRUCTURE_ORGANIZATION	197	0.501052	2.09807	4.07175e-09	1.71389e-07	1.27244e-07	1226	tags=28%, list=10%, signal=26%	AEBP1/GFAP/LUM/ECM2/PDPN/ANXA2/CAPG/TNFRSF1A/DDR2/LAMB2/PXDN/DDR1/MATN2/COL1A1/CAV1/TNFRSF11B/TGFBI/EMILIN1/NPNT/SLC2A10/COL1A2/SOX9/COL8A2/SERPINH1/PRDX4/MFAP4/LCP1/MMP3/CTSK/PLOD3/CST3/TNFRSF1B/LAMC1/EFEMP2/SULF1/CRTAP/ABI3BP/COL3A1/ANTXR1/BCL3/ELN/COL8A1/COL22A1/PBXIP1/NR2E1/TGFB2/COL4A1/COL4A2/LOXL4/TNF/CAV2/ADAMTSL3/LOXL3/GSN/LAMA1
MSigDB (GO)	GOBP_ICOSANOID_BIOSYNTHETIC_PROCESS	38	0.65803	2.09735	2.14075e-05	0.000320033	0.000237602	1449	tags=47%, list=12%, signal=42%	ANXA1/FABP5/IL1B/CD74/GGT5/CASP1/PYCARD/SYK/ALOX5AP/PTGS1/TBXAS1/FADS1/PLA2G5/ALOX5/PTGDS/AKR1C3/MGST2/LTC4S
MSigDB (GO)	GOBP_INTRINSIC_APOPTOTIC_SIGNALING_PATHWAY_IN_RESPONSE_TO_DNA_DAMAGE_BY_P53_CLASS_MEDIATOR	32	0.689028	2.09566	3.75532e-05	0.000517119	0.000383924	928	tags=31%, list=8%, signal=29%	CD44/NUPR1/CDKN1A/IFI16/CD74/PYCARD/MUC1/RPS27L/TP53/BCL3
MSigDB (GO)	GOCC_INTEGRIN_COMPLEX	22	0.748586	2.09265	4.91067e-05	0.000650554	0.00048299	1626	tags=55%, list=13%, signal=47%	ITGB4/ITGB5/EMILIN1/ITGB2/ITGAM/LYN/ITGA7/ITGA5/ITGA2/ITGA6/ITGAX/ITGB1
MSigDB (GO)	GOCC_PLATELET_ALPHA_GRANULE	63	0.597303	2.09127	6.0982e-06	0.000108687	8.06925e-05	1082	tags=27%, list=9%, signal=25%	SERPINA3/SERPINA5/SERPING1/SPARC/TIMP1/THBS2/SYTL4/TGFB3/CD9/LHFPL2/SERPINA1/CLU/PROS1/PPBP/FERMT3/A2M/TGFB2
MSigDB (GO)	GOBP_REGULATION_OF_CD4_POSITIVE_ALPHA_BETA_T_CELL_ACTIVATION	49	0.627668	2.08556	1.11675e-05	0.000179133	0.000132994	1549	tags=39%, list=13%, signal=34%	ANXA1/HLA-DRA/HLA-DRB1/NCKAP1L/BCL6/HLA-DRB3/NFKBIZ/CD86/CD81/SASH3/LGALS9/TWSG1/TGFBR2/IL18/CBFB/LOXL3/RIPK2/IL4R/SHB
MSigDB (GO)	GOBP_LEUKOCYTE_ACTIVATION_INVOLVED_IN_INFLAMMATORY_RESPONSE	35	0.667474	2.08551	2.43672e-05	0.000357969	0.000265766	1505	tags=49%, list=12%, signal=43%	CX3CR1/TYROBP/CCL3/C1QA/TREM2/AIF1/MYD88/ITGB2/ITGAM/TRAF3IP2/IL33/CLU/CTSC/C5AR1/TNF/LDLR/GRN
MSigDB (GO)	GOBP_COLLAGEN_FIBRIL_ORGANIZATION	41	0.645611	2.08435	2.4033e-05	0.0003557	0.000264082	1219	tags=39%, list=10%, signal=35%	AEBP1/LUM/ANXA2/DDR2/PXDN/COL1A1/EMILIN1/COL1A2/SERPINH1/PLOD3/EFEMP2/CRTAP/COL3A1/TGFB2/LOXL4/LOXL3
MSigDB (GO)	GOBP_REGULATION_OF_HEMOPOIESIS	275	0.478068	2.083	1.71608e-10	9.51861e-09	7.06689e-09	1501	tags=28%, list=12%, signal=25%	LTF/ANXA1/HLA-DRA/HLA-DRB1/SCIN/C1QC/MDK/TYROBP/EVI2B/CCL3/HCLS1/CD74/TREM2/TNFRSF11B/CCR1/ACTL6A/NCKAP1L/LGALS1/BCL6/PTPN6/IRF1/NFKBIZ/SYK/ITPKB/ZFP36L1/IRF7/RAB7B/CD86/LYN/CEBPA/BTK/SASH3/LGALS3/HLA-B/LGALS9/B2M/SLC4A2/ZFP36/LRRC17/FADD/TMEM176B/TNFAIP6/GPR137B/CSF3R/STAT3/ERBB2/FOXJ1/IL17D/TGFBR2/XBP1/HLA-G/SFRP1/IL18/SMARCC1/IL15/TOB2/ARID2/MAFB/SOX4/ZFP36L2/CBFB/TNF/INPP5D/RASSF2/SPI1/BTN2A2…
MSigDB (GO)	GOBP_POSITIVE_REGULATION_OF_I_KAPPAB_KINASE_NF_KAPPAB_SIGNALING	149	0.516742	2.08042	1.07966e-07	3.18796e-06	2.36684e-06	1915	tags=35%, list=16%, signal=30%	LTF/HLA-DRB1/TSPAN6/TNFRSF1A/IL1B/FLNA/CD74/CASP1/TRIM22/LITAF/S100A4/LGALS1/MYD88/HMOX1/TRAF3IP2/LPAR1/GJA1/RHOC/LGALS9/FADD/TRIM6/TNFSF10/TRIM38/MAP3K14/CARD9/ROR1/TNIP2/TNFRSF19/SLC35B2/TRIM5/TRIM21/F2RL1/F2R/SLC44A2/TNF/FYN/BST2/TLR6/NEK6/APOL3/RELA/RIPK2/CD4/IKBKE/NOD1/ALPK1/PRKD1/TNFRSF10B/EEF1D/DDX21/S100A13/TLR4
MSigDB (GO)	GOBP_REGULATION_OF_VIRAL_ENTRY_INTO_HOST_CELL	34	0.670791	2.07914	8.13164e-05	0.000980921	0.000728264	1463	tags=47%, list=12%, signal=41%	HLA-DRB1/IFITM2/IFITM3/IFITM1/CD74/CH25H/TRIM22/LGALS1/LGALS9/TRIM6/TRIM38/TRIM5/TRIM21/GSN/TRIM26/CD4
MSigDB (GO)	GOBP_REGULATION_OF_LEUKOCYTE_CHEMOTAXIS	81	0.560192	2.07351	1.03593e-05	0.000168908	0.000125402	1266	tags=33%, list=10%, signal=30%	CCL2/CSF1R/CX3CR1/RARRES2/MDK/CCL3/C3AR1/CD74/CCR1/NCKAP1L/AIF1/ANO6/LYN/LGALS9/IL6R/CCL5/TNFAIP6/C5AR1/SWAP70/CXCL12/C5/CALR/GPSM3/F2RL1/CXCL10/SPI1/PADI2
MSigDB (GO)	GOBP_POSITIVE_REGULATION_OF_INTERLEUKIN_1_PRODUCTION	46	0.63153	2.07279	2.02528e-05	0.000304305	0.000225925	1979	tags=50%, list=16%, signal=42%	IFI16/HSPB1/TYROBP/CCL3/CASP1/MNDA/PYCARD/MYD88/AIM2/LGALS9/TMED10/STAT3/HAVCR2/CARD8/F2RL1/TNF/TLR6/RIPK2/NOD1/GSDMD/S100A13/TLR4/LILRA2
MSigDB (GO)	GOBP_POSITIVE_REGULATION_OF_ALPHA_BETA_T_CELL_DIFFERENTIATION	39	0.650899	2.07264	5.47031e-05	0.000701216	0.000520603	2076	tags=49%, list=17%, signal=41%	ANXA1/HLA-DRA/HLA-DRB1/NCKAP1L/NFKBIZ/SYK/ITPKB/CD86/SASH3/LGALS9/TGFBR2/IL18/CBFB/RIPK2/IL4R/SHB/LILRB4/MIR21/HLX
MSigDB (GO)	GOBP_REGULATION_OF_EPITHELIAL_CELL_APOPTOTIC_PROCESS	62	0.594316	2.07213	1.06293e-05	0.000172836	0.000128318	1243	tags=31%, list=10%, signal=28%	CCL2/ANGPT1/NUPR1/SFRP4/MDK/ANO6/ZFP36L1/HMOX1/ANGPTL4/YAP1/ZFP36/TNFAIP3/TNIP2/HLA-G/AKR1C3/TNF/CAST/GSN/SEMA5A
MSigDB (GO)	GOCC_PHAGOCYTIC_VESICLE	114	0.529459	2.06853	7.89402e-07	1.8373e-05	1.36406e-05	1664	tags=39%, list=14%, signal=34%	LTF/VIM/VAMP8/SLC9A9/HLA-E/ITGB5/HVCN1/SYK/TLR7/ATP6V0E1/MPEG1/RAB7B/RAB31/RAB32/TAP1/HLA-B/B2M/ATP6V0D2/HLA-C/LAMP2/NCF2/TCIRG1/CYBA/ABCA1/PLA2G5/RAB34/PLD4/HLA-A/HLA-F/HLA-G/RAB38/CDC42EP4/CALR/CYBB/MYO1C/VAMP3/TLR6/GSN/RAB23/STXBP2/NOD1/NCF4/RAB9A/WAS
MSigDB (GO)	GOBP_GLIAL_CELL_ACTIVATION	39	0.649605	2.06852	6.15937e-05	0.000779442	0.00057868	1505	tags=44%, list=12%, signal=38%	CX3CR1/TYROBP/CCL3/C1QA/IL1B/TREM2/AIF1/ITGB2/ITGAM/IL33/CLU/MT1X/CTSC/C5AR1/TNF/LDLR/GRN
MSigDB (GO)	GOBP_INFLAMMATORY_RESPONSE_TO_ANTIGENIC_STIMULUS	51	0.615887	2.06692	2.35042e-05	0.000348744	0.000258918	1435	tags=41%, list=12%, signal=36%	C3/HLA-DRB1/TREM2/HLA-E/HCK/SYK/FCGR1A/LYN/RHBDF2/CD81/BTK/NPY/YES1/GPR17/CD68/A2M/ZP3/TNF/FYN/NOTCH2/CYSLTR1
MSigDB (GO)	GOBP_B_CELL_ACTIVATION	174	0.501952	2.06402	5.98563e-08	1.85993e-06	1.38087e-06	1626	tags=30%, list=13%, signal=27%	VCAM1/CDKN1A/IRF8/TYROBP/TNFSF13B/CD74/MNDA/NCKAP1L/LAPTM5/LGALS1/BCL6/PTPN6/NFKBIZ/SYK/ZFP36L1/CD86/TRAF3IP2/LYN/LAT2/CD81/BTK/SASH3/LYL1/HHEX/AHR/TCIRG1/DOCK11/TP53/SAMSN1/KLF6/TNFAIP3/FOXJ1/TNIP2/SWAP70/XBP1/BCL3/SFRP1/PLCG2/CD300A/CMTM7/ZFP36L2/INPP5D/SPI1/BST2/NOTCH2/PAWR/PKN1/DOCK10/GPR183/SHB/CASP3/MFNG/ITGB1
MSigDB (GO)	GOMF_CYTOKINE_BINDING	80	0.560829	2.06392	4.19283e-06	7.82529e-05	5.80972e-05	1989	tags=40%, list=16%, signal=34%	GBP1/CSF1R/PDPN/CX3CR1/VASN/PLP2/TNFRSF1A/IL13RA1/PXDN/CD74/CCR1/TGFB3/TGFBR3/IL10RA/FGF2/ZFP36/TNFRSF1B/IL6R/CSF3R/TWSG1/TGFBR2/A2M/EBI3/BMPR1A/CD4/LTBP4/ITGB1/CSF2RA/IFNGR1/THBS1/TSKU/LTBP3
MSigDB (GO)	GOBP_MACROPHAGE_ACTIVATION	80	0.560821	2.06389	4.19283e-06	7.82529e-05	5.80972e-05	1943	tags=44%, list=16%, signal=37%	CX3CR1/TYROBP/CCL3/C1QA/HAMP/CD74/TREM2/VSIG4/AIF1/SYK/ITGB2/ITGAM/CD93/NMI/IFI35/IL33/CEBPA/CLU/CTSC/C5AR1/GPR137B/HAVCR2/TNIP2/PLCG2/TNF/TLR6/LDLR/IL4R/GRN/CD84/SLC11A1/IFNGR1/TLR4/MYO18A/THBS1
MSigDB (GO)	GOBP_CELL_SURFACE_TOLL_LIKE_RECEPTOR_SIGNALING_PATHWAY	38	0.647396	2.06346	4.13391e-05	0.000565317	0.000419707	1979	tags=50%, list=16%, signal=42%	LTF/CD14/TREM2/RAB7B/NMI/IFI35/LY96/LYN/NINJ1/LGALS9/CYBA/TNFAIP3/TNIP2/F2RL1/TLR6/RIPK2/OAS1/TLR4/LILRA2
MSigDB (GO)	GOBP_CELLULAR_OXIDANT_DETOXIFICATION	65	0.58248	2.06316	1.41319e-05	0.000220717	0.000163867	1449	tags=38%, list=12%, signal=34%	GPX8/HBA1/GPX3/HBA2/PXDN/SOD2/HBB/ALOX5AP/PTGS1/PRDX4/CAT/PRDX6/GPX7/TP53INP1/NQO1/GSTK1/HBG1/APOE/APOM/GSTM2/MGST1/HBG2/GSTP1/MGST2/LTC4S
MSigDB (GO)	GOBP_REGULATION_OF_BONE_REMODELING	34	0.665631	2.06314	0.000105199	0.00121707	0.000903589	1209	tags=41%, list=10%, signal=37%	CSF1R/MDK/HAMP/TMEM119/SPP1/TNFRSF11B/SYK/SLC4A2/GPR137B/TNFAIP3/SFRP1/CSK/INPP5D/TF
MSigDB (GO)	GOBP_BLOOD_VESSEL_MORPHOGENESIS	421	0.450093	2.06257	1e-10	5.84514e-09	4.3396e-09	1706	tags=29%, list=14%, signal=26%	CCL2/APLNR/C3/ANXA1/ANGPT1/AQP1/GPNMB/PROK2/CHI3L1/SPARC/CX3CR1/EFNA1/ANXA2/PRRX1/HSPB1/CTSH/MDK/IL1B/PXDN/FLNA/C3AR1/THBS2/ADM/RRAS/CAV1/TGFBI/ANG/F3/EMILIN1/SYK/ZFP36L1/FGF1/HMOX1/TGFBR3/GADD45A/ANGPTL4/WASF2/APLN/HPSE/COL8A2/SMAD1/NINJ1/YAP1/EDNRA/CLIC4/HSPB6/HK2/HHEX/FGF2/VEZF1/EMILIN2/RIN2/EFEMP2/SULF1/GNA13/RAMP1/C5AR1/FMNL3/STAT3/ITGA5/TNFAIP3/ERBB2/COL3A1/SGPL1/ALOX5/QKI/TGFBR2/XBP1/TIPAR…
MSigDB (GO)	GOBP_REGULATION_OF_MEMBRANE_INVAGINATION	12	0.855709	2.05995	4.66876e-05	0.000625279	0.000464225	1071	tags=75%, list=9%, signal=68%	C3/TREM2/NCKAP1L/ANO6/RAB31/PLCG2/F2RL1/CD300A/ITGA2
MSigDB (GO)	GOBP_POSITIVE_REGULATION_OF_LEUKOCYTE_MIGRATION	100	0.538454	2.05992	2.71982e-06	5.45342e-05	4.04878e-05	1183	tags=34%, list=10%, signal=31%	CD99/CSF1R/CX3CR1/RARRES2/MDK/CCL3/C3AR1/CD74/TREM2/PYCARD/CCR1/NCKAP1L/AIF1/ANO6/LGALS3/DOCK8/LGALS9/JAM2/FADD/IL6R/CCL5/C5AR1/PTAFR/SELE/SWAP70/CXCL12/CALR/GPSM3/F2RL1/ITGA2/ZP3/CXCL10/TNF/SPI1
MSigDB (GO)	GOBP_REGULATION_OF_ALPHA_BETA_T_CELL_DIFFERENTIATION	50	0.616181	2.05791	3.35326e-05	0.000467173	0.000346843	1549	tags=38%, list=13%, signal=33%	ANXA1/HLA-DRA/HLA-DRB1/NCKAP1L/BCL6/NFKBIZ/SYK/ITPKB/CD86/SASH3/LGALS9/SLC4A2/TGFBR2/IL18/CBFB/LOXL3/RIPK2/IL4R/SHB
MSigDB (GO)	GOBP_REGULATION_OF_B_CELL_DIFFERENTIATION	21	0.740641	2.0535	0.000185861	0.00198186	0.00147139	1183	tags=52%, list=10%, signal=47%	NCKAP1L/BCL6/PTPN6/SYK/ZFP36L1/BTK/XBP1/SFRP1/ZFP36L2/INPP5D/SPI1
MSigDB (GO)	GOBP_CELL_SURFACE_PATTERN_RECOGNITION_RECEPTOR_SIGNALING_PATHWAY	40	0.640024	2.05321	5.61912e-05	0.000718739	0.000533613	1979	tags=48%, list=16%, signal=40%	LTF/CD14/TREM2/RAB7B/NMI/IFI35/LY96/LYN/NINJ1/LGALS9/CYBA/TNFAIP3/TNIP2/F2RL1/TLR6/RIPK2/OAS1/TLR4/LILRA2
MSigDB (GO)	GOBP_MYELOID_CELL_DIFFERENTIATION	294	0.464466	2.04935	7.80187e-10	3.70433e-08	2.7502e-08	1920	tags=28%, list=16%, signal=24%	LTF/IFI16/IRF8/HLA-DRB1/CSF1R/SCIN/C1QC/ANXA2/TYROBP/EVI2B/CCL3/HCLS1/FLNA/CD74/TREM2/UCP2/TNFRSF11B/CCR1/NCKAP1L/BCL6/PTPN6/GAB2/ITPKB/ZFP36L1/IRF7/TGFBR3/RAB7B/WASF2/PIR/IL33/LYN/CEBPA/CD81/LGALS9/B2M/SLC4A2/ZFP36/LRRC17/FADD/LBR/TCIRG1/TNFAIP6/GPR137B/CSF3R/STAT3/TGFBR2/SFRP1/IL15/FAM20C/TOB2/F2RL1/MAFB/CBFB/TNF/INPP5D/RASSF2/SPI1/TF/NOTCH2/LYAR/MYC/IKZF1/LIF/ZNF385A/CD4/GPR183/CASP3/PRKX/HIF1…
MSigDB (GO)	GOBP_NEGATIVE_REGULATION_OF_B_CELL_ACTIVATION	25	0.716417	2.04874	0.000150639	0.00164648	0.0012224	1564	tags=60%, list=13%, signal=52%	TYROBP/MNDA/LAPTM5/BCL6/LYN/BTK/SAMSN1/TNFAIP3/FOXJ1/SFRP1/CD300A/INPP5D/PAWR/PKN1/CASP3
MSigDB (GO)	GOBP_ALPHA_BETA_T_CELL_ACTIVATION	112	0.524696	2.04547	2.81009e-06	5.57789e-05	4.14119e-05	1553	tags=34%, list=13%, signal=30%	ANXA1/HLA-DRA/HLA-DRB1/HLA-E/NCKAP1L/BCL6/HLA-DRB3/IRF1/NFKBIZ/SYK/ITPKB/CD86/CD81/SASH3/LGALS9/SLC4A2/IL6R/DOCK2/ELF4/TCIRG1/STAT3/TWSG1/HLA-A/TGFBR2/BCL3/IL18/IL15/CD300A/RASAL3/CBFB/LOXL3/TMEM98/EBI3/RIPK2/IL4R/GPR183/SHB/CLEC4A
MSigDB (GO)	GOBP_HEMOSTASIS	156	0.504587	2.04481	1.43047e-07	4.04277e-06	3.00147e-06	1995	tags=40%, list=16%, signal=34%	SERPING1/CLIC1/PDPN/ANXA2/HSPB1/FCER1G/FLNA/ANXA5/CAV1/F3/PTPN6/EMILIN1/ANO6/HBB/SYK/CD9/C1QTNF1/SERPINA1/GNA12/CSRP1/LYN/HPSE/PLSCR1/RAB27A/PLEK/ENTPD1/PROS1/EMILIN2/GNA13/PLAU/COL3A1/ENTPD2/PLCG2/PIK3CG/FERMT3/VCL/F2RL1/KLKB1/APOE/ITGA2/AK3/F2R/MYL12A/HPS5/PLAUR/PDGFA/ZNF385A/F11R/PROCR/PRKG1/WAS/DGKD/CYP4F11/P2RY12/CD59/PLAT/GP9/MMRN1/MPL/TLR4/THBS1/VKORC1/ILK
MSigDB (GO)	GOBP_CELLULAR_RESPONSE_TO_TOXIC_SUBSTANCE	82	0.550709	2.04349	6.97398e-06	0.000120321	8.93302e-05	1449	tags=34%, list=12%, signal=30%	GPX8/HBA1/GPX3/HBA2/PXDN/SOD2/HBB/ALOX5AP/PTGS1/PRDX4/PIM1/CAT/PRDX6/PTPN13/GPX7/TP53INP1/NQO1/GSTK1/HBG1/APOE/APOM/TNF/GSTM2/MGST1/HBG2/GSTP1/MGST2/LTC4S
MSigDB (GO)	GOMF_LIPOPOLYSACCHARIDE_BINDING	18	0.769074	2.04309	9.23154e-05	0.00109798	0.000815172	771	tags=39%, list=6%, signal=36%	LTF/CD14/TREM2/LY96/NINJ1/RNASE2/PTAFR
MSigDB (GO)	GOMF_COMPLEMENT_BINDING	15	0.790901	2.04276	8.95577e-05	0.00106947	0.000794003	1005	tags=53%, list=8%, signal=49%	C4B/C4A/VSIG4/ITGB2/ITGAM/CD93/CFB/CALR
MSigDB (GO)	GOBP_EPITHELIAL_CELL_APOPTOTIC_PROCESS	82	0.550283	2.0419	7.24481e-06	0.000124632	9.25302e-05	1740	tags=37%, list=14%, signal=32%	CCL2/ANGPT1/NUPR1/SFRP4/MDK/ANO6/NFKBIZ/ZFP36L1/HMOX1/ANGPTL4/YAP1/EDNRA/ZFP36/STK3/TNFAIP3/TNIP2/CASP6/TGFBR2/HLA-G/PIK3CG/AKR1C3/TNF/CAST/GSN/SEMA5A/SCG2/CASP3/TCF7L2/ICAM1/USP53
MSigDB (GO)	GOBP_RESPONSE_TO_CHEMOKINE	46	0.621818	2.04091	3.33047e-05	0.000466188	0.000346111	1266	tags=35%, list=10%, signal=31%	CCL2/CX3CR1/CCL3/CCL3L3/CCL3L1/TREM2/CCR1/LYN/CCL8/DOCK8/CCL5/GPR17/PPBP/CXCL12/CXCL10/PADI2
MSigDB (GO)	GOBP_NEGATIVE_REGULATION_OF_CELL_KILLING	16	0.789739	2.0406	7.90589e-05	0.00096348	0.000715315	968	tags=62%, list=8%, signal=58%	CX3CR1/HLA-E/NCKAP1L/HLA-B/LGALS9/HAVCR2/HLA-A/HLA-F/HLA-G/MICA
MSigDB (GO)	GOBP_RESPONSE_TO_INTERLEUKIN_1	86	0.544077	2.04038	5.11688e-06	9.40206e-05	6.98036e-05	1728	tags=34%, list=14%, signal=29%	CCL2/GBP2/ANXA1/CHI3L1/GBP1/CCL3/CCL3L3/CCL3L1/IL1B/PYCARD/MYD88/AQP4/SOX9/INHBB/CCL8/LGALS9/CCL5/CYBA/SELE/TNIP2/SFRP1/HES1/RELA/NFKB1/RIPK2/HAS2/HIF1A/TRIM63/CEBPB
MSigDB (GO)	GOBP_POSITIVE_REGULATION_OF_MYELOID_LEUKOCYTE_DIFFERENTIATION	38	0.639951	2.03973	7.29127e-05	0.000898336	0.000666951	1463	tags=34%, list=12%, signal=30%	HLA-DRB1/TYROBP/EVI2B/HCLS1/CD74/TREM2/CCR1/ZFP36L1/FADD/TNF/NOTCH2/LIF/CD4
MSigDB (GO)	GOBP_ALPHA_BETA_T_CELL_PROLIFERATION	32	0.669574	2.03648	0.000114067	0.0013044	0.000968426	1443	tags=50%, list=12%, signal=44%	HLA-E/IRF1/SYK/CD81/LGALS9/SLC4A2/DOCK2/ELF4/TWSG1/HLA-A/TGFBR2/IL18/IL15/RASAL3/EBI3/RIPK2
MSigDB (GO)	GOCC_COPII_COATED_ER_TO_GOLGI_TRANSPORT_VESICLE	77	0.558144	2.03561	1.36047e-05	0.000214744	0.000159432	1263	tags=32%, list=10%, signal=29%	HLA-DRA/HLA-DPA1/HLA-DRB1/HLA-DRB5/HLA-DRB4/CD74/HLA-E/HLA-DQA1/HLA-DRB3/SERPINA1/HLA-DPB1/HLA-B/CTSC/TMED10/B2M/HLA-C/YIF1A/HLA-A/HLA-F/HLA-G/LMAN2L/CTSZ/SREBF1/HLA-DQB1/TMED1
MSigDB (GO)	GOBP_CELLULAR_RESPONSE_TO_INTERLEUKIN_1	64	0.578261	2.0349	1.13245e-05	0.000181161	0.000134499	1728	tags=34%, list=14%, signal=30%	CCL2/GBP2/GBP1/CCL3/CCL3L3/CCL3L1/IL1B/PYCARD/MYD88/AQP4/SOX9/INHBB/CCL8/CCL5/TNIP2/SFRP1/HES1/RELA/NFKB1/HAS2/HIF1A/CEBPB
MSigDB (GO)	GOBP_CYTOSOLIC_PATTERN_RECOGNITION_RECEPTOR_SIGNALING_PATHWAY	70	0.5643	2.03441	8.80573e-06	0.000147217	0.000109298	1750	tags=36%, list=14%, signal=31%	COLEC12/TSPAN6/SCARA3/RNF135/CAV1/MYD88/TLR7/IRF7/RAB7B/SLC15A3/HAVCR2/TNFAIP3/TNIP2/RFTN1/IFIH1/F2RL1/TNF/OASL/DDX60/RELA/NLRX1/RIPK2/OAS3/ALPK1/OAS1
MSigDB (GO)	GOMF_CADHERIN_BINDING_INVOLVED_IN_CELL_CELL_ADHESION	15	0.787367	2.03363	9.62327e-05	0.00113547	0.000843006	603	tags=40%, list=5%, signal=38%	ANXA1/S100A11/ANXA2/CNN3/CDC42EP1/PDLIM1
MSigDB (GO)	GOBP_POSITIVE_REGULATION_OF_ERK1_AND_ERK2_CASCADE	128	0.510641	2.0329	1.18982e-06	2.66475e-05	1.97839e-05	1141	tags=29%, list=9%, signal=26%	CCL2/ANGPT1/CD44/GPNMB/RAMP3/CHI3L1/HLA-DRB1/CSF1R/DDR2/GLIPR2/CCL3/CCL3L3/CCL3L1/DDR1/CD74/TREM2/PYCARD/CCR1/FGF1/NPNT/CCL8/LGALS9/FGF2/NPY/CCL5/C5AR1/CARD9/ROR1/HAVCR2/PLA2G5/P2RY6/FERMT2/GNAI2/F2RL1/APOE/F2R/TNF
MSigDB (GO)	GOMF_PEPTIDASE_ACTIVATOR_ACTIVITY_INVOLVED_IN_APOPTOTIC_PROCESS	15	0.787057	2.03283	9.95703e-05	0.00116558	0.000865361	1607	tags=53%, list=13%, signal=46%	CTSH/CASP1/PYCARD/RPS27L/CTSC/CTSK/CARD8/NOD1
MSigDB (GO)	GOCC_VACUOLAR_LUMEN	132	0.510343	2.02877	1.87843e-06	3.99587e-05	2.96665e-05	1505	tags=28%, list=12%, signal=25%	SERPINA3/C3/LUM/FABP5/BGN/ANXA2/VAT1/NPC2/CD74/MNDA/PYCARD/IFI30/MAN2B1/VCAN/HPSE/CLN5/FUCA2/CTSC/FTL/CTSK/LAMP2/PRDX6/AGA/RNASE2/TCN2/SDCBP/GM2A/GYG1/LYZ/CUBN/RNASET2/PADI2/CTSD/HEBP2/NAGLU/ARSA/GRN
MSigDB (GO)	GOBP_POSITIVE_REGULATION_OF_NEUROINFLAMMATORY_RESPONSE	11	0.856295	2.02768	0.000124283	0.00140232	0.00104112	1141	tags=82%, list=9%, signal=74%	NUPR1/CCL3/IL1B/TREM2/IL33/CTSC/IL18/PLCG2/TNF
MSigDB (GO)	GOMF_CARGO_RECEPTOR_ACTIVITY	49	0.610032	2.02696	3.34885e-05	0.000467173	0.000346843	1825	tags=41%, list=15%, signal=35%	CFI/COLEC12/LGALS3BP/SCARA3/OLR1/LRP10/ITGB2/ITGAM/CXCL16/ABCA1/CUBN/LOXL4/LOXL3/TMPRSS5/LDLR/DAB2/TEX261/SORL1/STBD1/MEGF10
MSigDB (GO)	GOCC_ENDOCYTIC_VESICLE	266	0.465066	2.02646	1.44398e-09	6.54199e-08	4.85696e-08	1625	tags=32%, list=13%, signal=28%	LTF/COLEC12/VIM/RAB13/HLA-DRA/HLA-DPA1/SPARC/HLA-DRB1/HLA-DRB5/HCLS1/VAMP8/HBA1/HLA-DRB4/HBA2/SLC9A9/ADRB2/CD74/HLA-E/GOLIM4/CAV1/ITGB5/HLA-DQA1/HVCN1/HLA-DRB3/HBB/SYK/TLR7/ATP6V0E1/CD9/MPEG1/RAB7B/FCGR1A/RAB31/STON1/LYN/RAB32/LPAR1/TAP1/HLA-DPB1/HLA-B/HEATR5A/B2M/ATP6V0D2/HLA-C/LAMP2/NCF2/RIN2/TCIRG1/CYBA/ABCA1/CSF3R/PLA2G5/EHD2/RAB34/PLD4/HLA-A/HLA-F/HLA-G/GPR161/RAB38/CDC42EP4/CALR/CUBN/APOE/C…
MSigDB (GO)	GOBP_REGULATION_OF_FIBROBLAST_PROLIFERATION	65	0.571744	2.02513	2.95281e-05	0.000418256	0.000310526	1614	tags=32%, list=13%, signal=28%	NUPR1/AQP1/CDKN1A/DDR2/S100A6/CD74/SOD2/CAV1/IFI30/TP53/TP53INP1/SFRP1/CD300A/MYC/GSTP1/PAWR/LIF/PDGFA/AGT/CDK4/FTH1
MSigDB (GO)	GOCC_CELL_SUBSTRATE_JUNCTION	367	0.446953	2.02443	1.32049e-10	7.53565e-09	5.59469e-09	2044	tags=34%, list=17%, signal=29%	TNC/ANXA1/CD44/VIM/CD99/NEXN/FLNC/TGFB1I1/FAM107A/PALLD/HSPB1/DDR2/CSRP2/TNFSF13B/MSN/FLNA/ITGB4/ANXA5/RRAS/CAV1/TRIP6/RHOG/ITGB5/CNN3/HCK/ITGB2/ASAP3/CD9/ENAH/CD151/GNA12/CSRP1/CDC42EP1/CD81/GJA1/LCP1/MAP4K4/IQGAP1/CAT/B2M/TRIOBP/ARPC1B/PDLIM1/SLC4A2/LIMA1/PABPC1/APBB1IP/AHNAK/LAP3/EFS/REXO2/CYBA/CAPN2/CYFIP1/YES1/GNA13/PLAU/DOCK7/ITGA5/TNS1/SDCBP/MAPRE1/FERMT2/IRF2/SVIL/PARVG/FERMT3/CALR/VCL/RP…
MSigDB (GO)	GOCC_ER_TO_GOLGI_TRANSPORT_VESICLE_MEMBRANE	52	0.598698	2.02307	2.81765e-05	0.000403685	0.000299708	1216	tags=37%, list=10%, signal=33%	HLA-DRA/HLA-DPA1/HLA-DRB1/HLA-DRB5/HLA-DRB4/CD74/HLA-E/HLA-DQA1/HLA-DRB3/HLA-DPB1/HLA-B/TMED10/B2M/HLA-C/HLA-A/HLA-F/HLA-G/SREBF1/HLA-DQB1
MSigDB (GO)	GOBP_REGULATION_OF_MONONUCLEAR_CELL_MIGRATION	83	0.542715	2.02058	1.14203e-05	0.000182203	0.000135273	1324	tags=33%, list=11%, signal=29%	CCL2/CSF1R/CX3CR1/RARRES2/MDK/CCL3/MSN/C3AR1/PYCARD/CCR1/AIF1/ANO6/LYN/LGALS3/DOCK8/LGALS9/JAM2/FADD/CCL5/C5AR1/CXCL12/CALR/CXCL10/TNF/SPI1/PADI2/STK10
MSigDB (GO)	GOBP_MACROPHAGE_DIFFERENTIATION	34	0.651849	2.02043	0.000222866	0.00227314	0.00168765	1463	tags=35%, list=12%, signal=31%	HLA-DRB1/CSF1R/C1QC/HCLS1/UCP2/IL33/CEBPA/FADD/IL15/SPI1/LIF/CD4
MSigDB (GO)	GOMF_SCAVENGER_RECEPTOR_ACTIVITY	24	0.71122	2.01969	0.000102844	0.00119448	0.000886815	1283	tags=33%, list=11%, signal=30%	CFI/COLEC12/LGALS3BP/SCARA3/CXCL16/LOXL4/LOXL3/TMPRSS5
MSigDB (GO)	GOBP_GLAND_MORPHOGENESIS	80	0.546682	2.01186	9.38622e-06	0.000154964	0.00011505	1823	tags=41%, list=15%, signal=35%	TNC/CSF1R/MDK/MSN/DDR1/CAV1/TGFB3/FGF1/AR/PAX6/NTN1/SOX9/SULF1/TNFAIP3/TWSG1/TGFBR2/RPS6KA1/XBP1/SFRP1/SLC9A3R1/TGFB2/TNF/LAMA1/NOTCH2/IGFBP5/NFKB1/PDGFA/PLAG1/EZR/BTBD7/CEBPB/LAMA5/CAPN1
MSigDB (GO)	GOBP_REGULATION_OF_ANTIGEN_PROCESSING_AND_PRESENTATION	14	0.796962	2.01063	0.000285434	0.00276354	0.00205173	2214	tags=86%, list=18%, signal=70%	CD74/TREM2/PYCARD/YTHDF1/CD68/TAPBPL/FGL2/NOD1/WAS/SLC11A1/THBS1/HLA-DOA
MSigDB (GO)	GOBP_VIRAL_GENOME_REPLICATION	97	0.524361	2.01025	5.43434e-06	9.83318e-05	7.30043e-05	1999	tags=33%, list=16%, signal=28%	LTF/CCL2/IFI16/IFITM2/IFITM3/IFITM1/ZC3HAV1/PLSCR1/CCL8/FAM111A/OAS2/APOBEC3C/PABPC1/TRIM6/TRIM38/CCL5/IFIH1/NFIA/ISG20/ZNFX1/TNF/BST2/MX1/OASL/APOBEC3G/TNIP1/OAS3/ZBED1/OAS1/EEF1A1/CTBP2/RNASEL
MSigDB (GO)	GOBP_DETOXIFICATION	91	0.533	2.00914	1.09934e-05	0.000177298	0.000131631	1499	tags=31%, list=12%, signal=27%	SLC47A2/GPX8/HBA1/GPX3/HBA2/PXDN/SOD2/HBB/ALOX5AP/PTGS1/PRDX4/PIM1/CAT/PRDX6/GPX7/TP53INP1/NQO1/GSTK1/HBG1/APOE/APOM/GSTM2/MGST1/HBG2/GSTP1/MGST2/LTC4S/RALBP1
MSigDB (GO)	GOBP_ENDOLYSOSOMAL_TOLL_LIKE_RECEPTOR_SIGNALING_PATHWAY	29	0.678327	2.00816	0.000202705	0.00210253	0.00156098	1141	tags=41%, list=9%, signal=38%	COLEC12/SCARA3/CAV1/MYD88/TLR7/RAB7B/HAVCR2/TNFAIP3/TNIP2/RFTN1/F2RL1/TNF
MSigDB (GO)	GOBP_NEGATIVE_REGULATION_OF_ENDOPEPTIDASE_ACTIVITY	97	0.523203	2.00581	5.90689e-06	0.000105914	7.86333e-05	1178	tags=23%, list=10%, signal=21%	SERPINA3/LTF/CD44/AQP1/SERPINA5/SERPING1/TIMP1/IFI16/CRYAB/RENBP/SERPINA1/SERPINB1/SERPINH1/TMED10/CST3/RPS6KA1/A2M/CARD8/TIMP2/TNF/SERPINB6/CAST
MSigDB (GO)	GOBP_CD4_POSITIVE_ALPHA_BETA_T_CELL_ACTIVATION	72	0.555519	2.00319	2.58848e-05	0.00037839	0.000280927	1549	tags=35%, list=13%, signal=30%	ANXA1/HLA-DRA/HLA-DRB1/NCKAP1L/BCL6/HLA-DRB3/NFKBIZ/CD86/CD81/SASH3/LGALS9/IL6R/TCIRG1/STAT3/TWSG1/TGFBR2/BCL3/IL18/CBFB/LOXL3/TMEM98/RIPK2/IL4R/GPR183/SHB
MSigDB (GO)	GOBP_POSITIVE_REGULATION_OF_ALPHA_BETA_T_CELL_PROLIFERATION	17	0.765194	2.00207	0.000211866	0.00217548	0.00161514	1443	tags=59%, list=12%, signal=52%	HLA-E/SYK/CD81/LGALS9/HLA-A/TGFBR2/IL18/RASAL3/EBI3/RIPK2
MSigDB (GO)	GOBP_REGULATION_OF_CD4_POSITIVE_ALPHA_BETA_T_CELL_DIFFERENTIATION	37	0.629026	2.00197	0.000175728	0.00189282	0.00140529	1549	tags=41%, list=13%, signal=35%	ANXA1/HLA-DRA/HLA-DRB1/NCKAP1L/BCL6/NFKBIZ/CD86/SASH3/LGALS9/IL18/CBFB/LOXL3/RIPK2/IL4R/SHB
MSigDB (GO)	GOBP_B_CELL_DIFFERENTIATION	97	0.521993	2.00117	6.44694e-06	0.000114559	8.50517e-05	1706	tags=33%, list=14%, signal=29%	VCAM1/IRF8/TNFSF13B/NCKAP1L/LGALS1/BCL6/PTPN6/NFKBIZ/SYK/ZFP36L1/TRAF3IP2/BTK/LYL1/HHEX/TCIRG1/DOCK11/TP53/KLF6/XBP1/BCL3/SFRP1/PLCG2/CMTM7/ZFP36L2/INPP5D/SPI1/NOTCH2/DOCK10/GPR183/MFNG/ITGB1/RBPJ
MSigDB (GO)	GOBP_POSITIVE_REGULATION_OF_MYELOID_LEUKOCYTE_MEDIATED_IMMUNITY	17	0.763826	1.99849	0.000225609	0.00229279	0.00170223	1183	tags=59%, list=10%, signal=53%	C3/TYROBP/HLA-E/ITGB2/ITGAM/FCGR1A/BTK/PTAFR/F2RL1/SPI1
MSigDB (GO)	GOBP_SUPEROXIDE_ANION_GENERATION	28	0.678815	1.99848	0.000137735	0.00152226	0.00113017	1681	tags=64%, list=14%, signal=56%	TYROBP/SOD2/HVCN1/SYK/ITGB2/ITGAM/NCF2/CYBA/GNAI3/NCF1C/GNAI2/F2RL1/CYBB/AATF/GSTP1/AGT/NCF4/SH3PXD2B
MSigDB (GO)	GOBP_REGULATION_OF_MYELOID_CELL_DIFFERENTIATION	140	0.49699	1.99641	1.55507e-06	3.40565e-05	2.52845e-05	1920	tags=32%, list=16%, signal=27%	LTF/HLA-DRB1/SCIN/C1QC/TYROBP/EVI2B/CCL3/HCLS1/CD74/TREM2/TNFRSF11B/CCR1/NCKAP1L/ITPKB/ZFP36L1/IRF7/RAB7B/LYN/B2M/ZFP36/LRRC17/FADD/TNFAIP6/GPR137B/CSF3R/STAT3/SFRP1/TOB2/MAFB/TNF/INPP5D/RASSF2/SPI1/NOTCH2/MYC/LIF/CD4/HIF1A/CEBPB/MITF/LILRB4/CIB1/MPL/TLR4/FSTL3
MSigDB (GO)	GOBP_CHEMOKINE_PRODUCTION	63	0.57018	1.99631	3.36683e-05	0.000467966	0.000347432	1777	tags=44%, list=15%, signal=38%	CSF1R/IL1B/CD74/TREM2/PYCARD/AIF1/MYD88/SYK/TLR7/HMOX1/IL33/LGALS9/IL6R/CARD9/HAVCR2/IL18/IL17RA/C5/F2RL1/TNF/GSTP1/RIPK2/IL4R/CD84/OAS3/HIF1A/OAS1/LILRB4
MSigDB (GO)	GOBP_POSITIVE_REGULATION_OF_LOCOMOTION	384	0.436798	1.99573	1e-10	5.84514e-09	4.3396e-09	1703	tags=29%, list=14%, signal=26%	ANXA1/ANGPT1/AQP1/GPNMB/S100A11/CD99/SPARC/CSF1R/PDPN/CX3CR1/RARRES2/FAM107A/HSPB1/DDR2/CTSH/MDK/GLIPR2/CCL3/IL1B/C3AR1/CD74/TREM2/SOD2/RRAS/COL1A1/PYCARD/CAV1/TRIP6/CCR1/NCKAP1L/AIF1/F3/ANO6/FGF1/HMOX1/CD151/NTN1/SOX9/CXCL16/LYN/LPAR1/RHOC/LGALS3/DOCK8/LGALS9/MAP4K4/FGF2/JAM2/FADD/RIN2/IL6R/CCL5/TNFAIP6/DAAM2/C5AR1/PLAU/PTAFR/DOCK7/STAT5A/STAT3/ITGA5/SDCBP/P2RY6/SELE/SWAP70/TGFBR2/XBP1/CXCL12/FE…
MSigDB (GO)	GOMF_TRANSFORMING_GROWTH_FACTOR_BETA_BINDING	17	0.76222	1.99429	0.000237084	0.0023849	0.00177062	2474	tags=71%, list=20%, signal=56%	VASN/TGFB3/TGFBR3/TWSG1/TGFBR2/LTBP4/THBS1/TSKU/LTBP3/LRRC32/ENG/ITGAV
MSigDB (GO)	GOBP_ERK1_AND_ERK2_CASCADE	208	0.473268	1.99394	1.37053e-07	3.92952e-06	2.91739e-06	1703	tags=34%, list=14%, signal=30%	CCL2/ANGPT1/CD44/GPNMB/RAMP3/CHI3L1/GBP1/HLA-DRB1/CSF1R/DDR2/CTSH/GLIPR2/CCL3/CCL3L3/CCL3L1/IL1B/DDR1/CD74/TREM2/RRAS/PYCARD/CCR1/PTPN6/EMILIN1/SYK/ZFP36L1/FGF1/NPNT/TGFBR3/SOX9/LYN/CCL8/LGALS9/FGF2/NPY/CCL5/C5AR1/CARD9/ROR1/HAVCR2/ERBB2/PLA2G5/P2RY6/FERMT2/CSK/SLC9A3R1/GNAI2/F2RL1/APOE/F2R/ZFP36L2/TNF/BTN2A2/TF/NOTCH2/MYC/GSTP1/SEMA6A/CRYBA1/LIF/DAB2/PDGFA/RIPK2/CD4/TNIP1/AGT/GPR183/NOD1/SHC1/EZ…
MSigDB (GO)	GOBP_INNATE_IMMUNE_RESPONSE_ACTIVATING_CELL_SURFACE_RECEPTOR_SIGNALING_PATHWAY	55	0.58582	1.99283	3.89327e-05	0.000533639	0.000396189	1215	tags=35%, list=10%, signal=31%	LTF/CD14/TYROBP/TREM2/SYK/RAB7B/NMI/IFI35/LY96/LYN/NINJ1/LGALS9/CYBA/TNFAIP3/TNIP2/PLCG2/F2RL1/FYN/TLR6
MSigDB (GO)	GOBP_NEGATIVE_REGULATION_OF_LEUKOCYTE_MEDIATED_IMMUNITY	42	0.612749	1.99246	8.81401e-05	0.00105679	0.000784592	1190	tags=43%, list=10%, signal=39%	CX3CR1/HLA-E/NCKAP1L/BCL6/PTPN6/HMOX1/HLA-B/LGALS9/AHR/HAVCR2/FOXJ1/HLA-A/HLA-F/HLA-G/MICA/CD300A/SPI1/BST2
MSigDB (GO)	GOBP_MACROPHAGE_ACTIVATION_INVOLVED_IN_IMMUNE_RESPONSE	17	0.761065	1.99127	0.00024629	0.00245257	0.00182086	1505	tags=65%, list=12%, signal=57%	CX3CR1/TYROBP/TREM2/SYK/NMI/IFI35/IL33/HAVCR2/PLCG2/TNF/GRN
MSigDB (GO)	GOBP_BONE_REMODELING	55	0.584626	1.98877	4.28539e-05	0.000582009	0.0004321	1245	tags=38%, list=10%, signal=34%	CSF1R/MDK/HAMP/TMEM119/ADRB2/SPP1/TNFRSF11B/SYK/GJA1/CTSK/SLC4A2/TCIRG1/GPR137B/TNFAIP3/SFRP1/CSK/CTHRC1/INPP5D/RASSF2/TF/NOTCH2
MSigDB (GO)	GOBP_LONG_CHAIN_FATTY_ACID_TRANSPORT	38	0.623803	1.98826	0.000191985	0.00202603	0.00150419	1214	tags=29%, list=10%, signal=26%	ANXA1/FABP5/NMB/SYK/PLA2G5/PLIN2/APOE/CPT1B/CPT2/SLC27A6/SLC27A1
MSigDB (GO)	GOBP_B_CELL_PROLIFERATION	55	0.582992	1.98321	4.9576e-05	0.000655309	0.00048652	1564	tags=36%, list=13%, signal=32%	CDKN1A/TYROBP/TNFSF13B/CD74/MNDA/NCKAP1L/BCL6/NFKBIZ/LYN/CD81/BTK/SASH3/AHR/CD300A/INPP5D/PAWR/PKN1/GPR183/SHB/CASP3
MSigDB (GO)	GOCC_ACTIN_FILAMENT_BUNDLE	59	0.574187	1.983	5.77847e-05	0.000734373	0.00054522	2341	tags=44%, list=19%, signal=36%	CRYAB/FAM107A/PALLD/BAG3/FLNA/PDLIM3/LCP1/PDLIM1/LIMA1/CYBA/ROR1/FERMT2/DAAM1/SORBS1/MYO1C/ABLIM1/MYLK/PXN/CORO1B/LPP/ILK/MARCKS/FHL3/ACTA2/MICALL2/PLS3
MSigDB (GO)	GOBP_MEMBRANE_RAFT_ORGANIZATION	19	0.732992	1.98225	0.000346162	0.00324561	0.00240963	1562	tags=47%, list=13%, signal=41%	COLEC12/S100A10/ANXA2/CAV1/DOCK2/RFTN1/CAV2/GSN/NPC1
MSigDB (GO)	GOCC_PODOSOME	25	0.692811	1.98123	0.000493527	0.00430115	0.0031933	1221	tags=36%, list=10%, signal=32%	VCAM1/SCIN/PALLD/LCP1/SVIL/FERMT3/VCL/LPXN/GSN
MSigDB (GO)	GOBP_ANTIGEN_PROCESSING_AND_PRESENTATION_VIA_MHC_CLASS_IB	14	0.784565	1.97935	0.000555031	0.004781	0.00354955	1197	tags=64%, list=10%, signal=58%	HLA-E/HLA-B/B2M/HLA-C/HLA-A/HLA-F/HLA-G/MICA/MICB
MSigDB (GO)	GOBP_NEGATIVE_REGULATION_OF_MYELOID_LEUKOCYTE_DIFFERENTIATION	36	0.627518	1.97926	0.000191641	0.00202603	0.00150419	1293	tags=36%, list=11%, signal=32%	LTF/C1QC/CCL3/TNFRSF11B/LYN/LRRC17/TNFAIP6/GPR137B/SFRP1/TOB2/MAFB/INPP5D/MYC
MSigDB (GO)	GOBP_DENDRITIC_CELL_ANTIGEN_PROCESSING_AND_PRESENTATION	12	0.821769	1.97825	0.000210222	0.00216233	0.00160538	1943	tags=83%, list=16%, signal=70%	HLA-DRA/HLA-DRB1/CD74/HLA-DRB3/CD68/FGL2/CLEC4A/NOD1/SLC11A1/THBS1
MSigDB (GO)	GOBP_ASTROCYTE_DEVELOPMENT	35	0.632931	1.97758	0.000139993	0.00154434	0.00114657	1915	tags=49%, list=16%, signal=41%	GFAP/VIM/C1QA/IL1B/LAMB2/TREM2/MT1X/C5AR1/ROR1/POU3F2/S100A8/TNF/LDLR/GRN/S100A9/IFNGR1/TLR4
MSigDB (GO)	GOBP_MACROPHAGE_MIGRATION	42	0.606829	1.97321	0.000115435	0.00131751	0.000978158	1081	tags=38%, list=9%, signal=35%	CCL2/CSF1R/CX3CR1/RARRES2/MDK/CCL3/C3AR1/TREM2/EMILIN1/CD9/CD81/LGALS3/CCL5/C5AR1/C5/CKLF
MSigDB (GO)	GOBP_POSITIVE_REGULATION_OF_PATTERN_RECOGNITION_RECEPTOR_SIGNALING_PATHWAY	35	0.631275	1.97241	0.000149248	0.0016343	0.00121335	1242	tags=31%, list=10%, signal=28%	LTF/CD14/CAV1/IFI35/TLR5/NINJ1/SLC15A3/CYBA/F2RL1/OASL/DDX60
MSigDB (GO)	GOBP_ANTIGEN_PROCESSING_AND_PRESENTATION_OF_PEPTIDE_ANTIGEN_VIA_MHC_CLASS_IB	11	0.832891	1.97226	0.000359225	0.00333125	0.00247321	1197	tags=82%, list=10%, signal=74%	HLA-E/HLA-B/B2M/HLA-C/HLA-A/HLA-F/HLA-G/MICA/MICB
MSigDB (GO)	GOBP_POSITIVE_CHEMOTAXIS	40	0.614631	1.97174	0.000192423	0.00202603	0.00150419	1633	tags=38%, list=13%, signal=33%	ANGPT1/GPNMB/CCL3/F3/LGALS3/FGF2/CCL5/CXCL12/F2RL1/PLXNB3/ITGA2/CXCL10/SEMA5A/SCG2/VEGFB
MSigDB (GO)	GOMF_CHEMOATTRACTANT_ACTIVITY	19	0.728676	1.97057	0.00041952	0.00377907	0.00280569	1633	tags=42%, list=13%, signal=36%	GPNMB/CCL3/LGALS3/FGF2/CCL5/CXCL10/SCG2/VEGFB
MSigDB (GO)	GOBP_HOMOTYPIC_CELL_CELL_ADHESION	69	0.549102	1.96934	4.75258e-05	0.000633227	0.000470126	2242	tags=48%, list=18%, signal=39%	CD99/CLIC1/PDPN/HSPB1/FLNA/PTPN6/EMILIN1/HBB/SYK/CD9/TJP2/C1QTNF1/CSRP1/LYN/PLEK/EMILIN2/CCL5/DSC2/PIK3CG/FERMT3/VCL/MYL12A/PLAUR/F11R/PRKG1/P2RY12/MEGF10/MMRN1/MPL/ILK/ACTG1/RDX/SH2B3
MSigDB (GO)	GOBP_POSITIVE_REGULATION_OF_CD4_POSITIVE_ALPHA_BETA_T_CELL_DIFFERENTIATION	25	0.688294	1.96832	0.000560606	0.00482203	0.00358001	1549	tags=48%, list=13%, signal=42%	ANXA1/HLA-DRA/HLA-DRB1/NCKAP1L/NFKBIZ/CD86/SASH3/LGALS9/IL18/RIPK2/IL4R/SHB
MSigDB (GO)	GOBP_REGULATION_OF_ENDOPEPTIDASE_ACTIVITY	226	0.462706	1.96808	3.98817e-08	1.32233e-06	9.81739e-07	1391	tags=23%, list=11%, signal=21%	SERPINA3/LTF/CD44/AQP1/SERPINA5/SERPING1/TIMP1/IFI16/CRYAB/EFNA1/CTSH/CASP1/ANP32B/PYCARD/FAS/LAPTM5/F3/SYK/PSMB9/RENBP/SERPINA1/SERPINB1/AIM2/LYN/RHBDF2/SERPINH1/HDAC1/RPS27L/LGALS9/TMED10/FADD/CST3/TNFSF10/CARD9/STAT3/PSMB8/RPS6KA1/S100A8/SOX2/A2M/CARD8/TIMP2/F2R/PSME1/TNF/FYN/SERPINB6/CAST/GSN/CTSD/MYC/PLAUR/HIP1
MSigDB (GO)	GOBP_POSITIVE_REGULATION_OF_TOLL_LIKE_RECEPTOR_4_SIGNALING_PATHWAY	10	0.841635	1.96786	0.000192874	0.00202603	0.00150419	1035	tags=50%, list=9%, signal=46%	LTF/CD14/IFI35/NINJ1/F2RL1
MSigDB (GO)	GOBP_LEUKOCYTE_DEGRANULATION	62	0.564359	1.96768	5.44651e-05	0.000699676	0.00051946	1559	tags=44%, list=13%, signal=38%	CCL3/VAMP8/NCKAP1L/HCK/GAB2/SYK/ITGB2/ITGAM/HMOX1/LYN/LAT2/BTK/RAB27A/LGALS9/PRAM1/PTAFR/HLA-F/PIK3CG/F2RL1/PTGDS/CD300A/SNX6/SPI1/VAMP3/IL4R/STXBP2/CD84
MSigDB (GO)	GOBP_WATER_TRANSPORT	15	0.761098	1.96578	0.000330319	0.0031267	0.00232136	664	tags=33%, list=5%, signal=32%	SLC14A1/AQP1/PDPN/AQP4/SLC4A11
MSigDB (GO)	GOBP_POSITIVE_REGULATION_OF_LEUKOCYTE_CHEMOTAXIS	65	0.554789	1.96508	6.38695e-05	0.000801407	0.000594988	1183	tags=34%, list=10%, signal=31%	CSF1R/CX3CR1/RARRES2/MDK/CCL3/C3AR1/CD74/CCR1/NCKAP1L/AIF1/ANO6/LGALS9/IL6R/CCL5/C5AR1/SWAP70/CXCL12/CALR/GPSM3/F2RL1/CXCL10/SPI1
MSigDB (GO)	GOBP_HYDROGEN_PEROXIDE_METABOLIC_PROCESS	39	0.616594	1.9634	0.000223293	0.00227314	0.00168765	1196	tags=38%, list=10%, signal=35%	MAOB/HBA1/GPX3/HBA2/PXDN/SOD2/HBB/PRDX4/MMP3/CAT/CYBA/HBG1/CYBB/FYN/HBG2
MSigDB (GO)	GOBP_REGULATION_OF_INTEGRIN_MEDIATED_SIGNALING_PATHWAY	16	0.759386	1.96217	0.000378256	0.00347515	0.00258005	1226	tags=69%, list=10%, signal=62%	TIMP1/LAMB2/FLNA/SLC2A10/CD63/LAMC1/CTNNA1/LIMS1/PHACTR4/LOXL3/LAMA1
MSigDB (GO)	GOCC_ENDOCYTIC_VESICLE_LUMEN	14	0.777732	1.96211	0.000713607	0.00580968	0.00431328	1068	tags=50%, list=9%, signal=46%	LTF/SPARC/HBA1/HBA2/HBB/CALR/APOE
MSigDB (GO)	GOBP_REGULATION_OF_OSTEOCLAST_DIFFERENTIATION	46	0.596857	1.95898	0.000134538	0.00150091	0.00111432	1920	tags=46%, list=16%, signal=39%	LTF/TYROBP/CCL3/TREM2/TNFRSF11B/CCR1/LRRC17/TNFAIP6/GPR137B/SFRP1/TOB2/MAFB/TNF/INPP5D/RASSF2/NOTCH2/CEBPB/MITF/LILRB4/TLR4/FSTL3
MSigDB (GO)	GOBP_ENDOTHELIAL_CELL_PROLIFERATION	107	0.50647	1.95849	8.59814e-06	0.000144561	0.000107326	1691	tags=28%, list=14%, signal=24%	CCL2/APLNR/ANGPT1/PROK2/SPARC/MDK/CAV1/ANG/F3/HMOX1/APLN/FGF2/CYBA/SULF1/STAT5A/STAT3/ALOX5/CXCL12/PLXNB3/APOE/TNF/CAV2/SEMA5A/SP1/SCG2/VASH1/VEGFB/PRKX/HIF1A/PRKD1
MSigDB (GO)	GOBP_REGULATION_OF_COMPLEMENT_ACTIVATION	15	0.757979	1.95773	0.000393236	0.00357953	0.00265755	249	tags=33%, list=2%, signal=33%	C3/SERPING1/IL1B/TREM2/VSIG4
MSigDB (GO)	GOBP_REGULATION_OF_GLIAL_CELL_MIGRATION	14	0.775357	1.95612	0.000806888	0.00643667	0.00477877	1699	tags=64%, list=14%, signal=55%	CX3CR1/CCL3/TREM2/RRAS/NTN1/ATP1B2/GPR183/RRAS2/P2RY12
MSigDB (GO)	GOBP_ANTIFUNGAL_INNATE_IMMUNE_RESPONSE	13	0.788346	1.95491	0.000365239	0.00337647	0.00250679	1553	tags=54%, list=13%, signal=47%	CX3CR1/RARRES2/CARD9/PLA2G5/PLCG2/SPI1/CLEC4A
MSigDB (GO)	GOBP_MACROPHAGE_CYTOKINE_PRODUCTION	28	0.663744	1.95411	0.000281406	0.00274279	0.00203632	2639	tags=68%, list=22%, signal=53%	CD74/PYCARD/TGFB3/LITAF/LAPTM5/MYD88/TLR7/CARD9/HLA-G/PLCG2/TGFB2/NLRX1/RIPK2/NOD1/TLR4/MAPKAPK2/SIRT1/IRAK3/AXL
MSigDB (GO)	GOBP_REGULATION_OF_COAGULATION	48	0.594665	1.95396	0.000110194	0.001265	0.000939172	1947	tags=50%, list=16%, signal=42%	SERPING1/ANXA2/ANXA5/CAV1/F3/EMILIN1/ANO6/CD9/C1QTNF1/HPSE/PROS1/EMILIN2/PLAU/F2RL1/KLKB1/APOE/F2R/PLAUR/PDGFA/PROCR/PRKG1/PLAT/THBS1/VKORC1
MSigDB (GO)	GOBP_MONONUCLEAR_CELL_DIFFERENTIATION	325	0.438152	1.95338	3.14456e-09	1.35054e-07	1.00268e-07	1626	tags=26%, list=13%, signal=24%	ANXA1/VCAM1/HLA-DRA/IFI16/IRF8/HLA-DRB1/CSF1R/MDK/FCER1G/IL1B/TNFSF13B/FZD7/CD74/TREM2/ACTL6A/NCKAP1L/LGALS1/BCL6/PTPN6/IRF1/NFKBIZ/SYK/ITPKB/ZFP36L1/IRF7/CD86/TRAF3IP2/PIR/LYN/BTK/SASH3/LGALS3/HLA-B/LYL1/LGALS9/B2M/HHEX/CTSK/SLC4A2/FADD/TMEM176B/IL6R/DOCK2/TCIRG1/DOCK11/TP53/STAT3/KLF6/ERBB2/FOXJ1/TGFBR2/XBP1/BCL3/HLA-G/SFRP1/IL18/SMARCC1/IL15/PLCG2/ARID2/F2RL1/CMTM7/MAFB/SOX4/ZFP36L2/CBFB/INPP5…
MSigDB (GO)	GOBP_POSITIVE_REGULATION_OF_B_CELL_PROLIFERATION	26	0.669409	1.95214	0.000379809	0.00347866	0.00258265	507	tags=31%, list=4%, signal=30%	CDKN1A/TNFSF13B/CD74/NCKAP1L/BCL6/CD81/BTK/SASH3
MSigDB (GO)	GOBP_POSITIVE_REGULATION_OF_LYMPHOCYTE_DIFFERENTIATION	96	0.511346	1.95137	3.6113e-05	0.000499606	0.000370922	1549	tags=32%, list=13%, signal=28%	ANXA1/HLA-DRA/HLA-DRB1/MDK/CD74/ACTL6A/NCKAP1L/BCL6/NFKBIZ/SYK/ITPKB/CD86/BTK/SASH3/LGALS9/TGFBR2/XBP1/HLA-G/IL18/SMARCC1/IL15/ARID2/SOX4/CBFB/INPP5D/SPI1/BTN2A2/RIPK2/IL4R/SMARCD2/SHB
MSigDB (GO)	GOBP_CELLULAR_RESPONSE_TO_LIPID	411	0.427296	1.95084	2.78245e-10	1.4614e-08	1.08499e-08	1597	tags=25%, list=13%, signal=23%	LTF/CCL2/ANXA1/VIM/AQP1/RAMP3/IRF8/CX3CR1/PLSCR4/CD14/FAM107A/ID3/CCL3/FBXO32/LY86/IL1B/HAMP/PHEX/MSN/FZD7/TSPO/TREM2/CASP1/COL1A1/PYCARD/SPP1/LITAF/HCK/MYD88/NFKBIZ/SYK/ZFP36L1/AQP4/AR/CD86/SOX9/LY96/LYN/KANK2/INHBB/HDAC1/LPAR1/YAP1/PENK/PIM1/PCK2/ZFP36/TNFRSF1B/AHR/MLC1/CCL5/CAPN2/YES1/CES1/NEDD4/PTAFR/ABCA1/HAVCR2/TNFAIP3/PPBP/P2RY6/TNIP2/CD68/ADCY8/CPS1/XBP1/SFRP1/IL18/IL15/PLCG2/NR2E1/TRIM5/…
MSigDB (GO)	GOBP_CELLULAR_RESPONSE_TO_MECHANICAL_STIMULUS	56	0.571574	1.9501	0.000143984	0.00158543	0.00117707	1711	tags=45%, list=14%, signal=39%	AQP1/TNFRSF1A/BAG3/IL1B/CASP1/COL1A1/FAS/IRF1/MYD88/TLR7/GADD45A/SOX9/IL33/TLR5/FGF2/FADD/CYBA/MAP3K14/KCNJ2/ITGA2/NFKB1/F11R/AGT/MAP3K1/TNFRSF10B
MSigDB (GO)	GOBP_AMINO_SUGAR_CATABOLIC_PROCESS	12	0.809893	1.94965	0.00030663	0.00293524	0.00217921	626	tags=33%, list=5%, signal=32%	CHI3L2/CHI3L1/RENBP/NPL
MSigDB (GO)	GOCC_TERTIARY_GRANULE	114	0.498956	1.94936	1.07236e-05	0.000173418	0.000128751	1783	tags=43%, list=15%, signal=37%	LTF/CTSH/OLR1/FCER1G/VAMP8/NCKAP1L/PTPN6/ANO6/HBB/ITGB2/CD58/ITGAM/FPR1/CD93/GPR84/LGALS3/B2M/LAMP2/CD53/CST3/FRMPD3/TCIRG1/CYBA/CYFIP1/TNFAIP6/PLAU/PTAFR/PPBP/LYZ/TIMP2/CD300A/ATP8B4/IDH1/CYBB/SERPINB6/ITGAX/CTSD/CD33/LAIR1/TMEM179B/STXBP2/CSTB/FTH1/CD59/PRCP/OSCAR/STBD1/GSDMD/SLC11A1
MSigDB (GO)	GOBP_IMMUNE_RESPONSE_REGULATING_CELL_SURFACE_RECEPTOR_SIGNALING_PATHWAY	208	0.462428	1.94827	4.30612e-07	1.06045e-05	7.87307e-06	1464	tags=30%, list=12%, signal=27%	LTF/GBP1/HLA-DRB1/CD14/TYROBP/FCER1G/C3AR1/TREM2/MNDA/NCKAP1L/LAPTM5/HLA-DRB3/PTPN6/HCK/NFKBIZ/SYK/FPR1/RAB7B/NMI/IFI35/FCGR1A/CMTM3/LY96/LYN/PLSCR1/LAT2/NINJ1/CD81/BTK/LGALS3/HLA-DPB1/LGALS9/PRAM1/BTN3A2/CYBA/YES1/C5AR1/ELF1/TNFAIP3/TNIP2/HLA-A/ERMAP/RFTN1/HLA-G/CSK/PLCG2/F2RL1/LPXN/CD300A/BTN3A1/BTN3A3/INPP5D/FYN/MICB/BTN2A2/TLR6/HLA-DQB1/PAWR/RELA/NFKB1/RIPK2/CD24
MSigDB (GO)	GOMF_CHEMOKINE_BINDING	13	0.785247	1.94722	0.000397398	0.00360636	0.00267747	1013	tags=54%, list=8%, signal=49%	PDPN/CX3CR1/PLP2/CCR1/FGF2/ZFP36/A2M
MSigDB (GO)	GOBP_REGULATION_OF_BODY_FLUID_LEVELS	241	0.454387	1.94661	4.7178e-08	1.49733e-06	1.11166e-06	1995	tags=35%, list=16%, signal=30%	APLNR/AQP1/SERPING1/CLIC1/PDPN/ANXA2/HSPB1/FCER1G/VAMP8/FLNA/DDR1/ANXA5/ADM/CAV1/F3/PTPN6/EMILIN1/ANO6/HBB/SYK/CD9/AQP4/C1QTNF1/SERPINA1/TRAF3IP2/GNA12/APLN/CSRP1/LYN/HPSE/PLSCR1/RAB27A/PLEK/ENTPD1/PROS1/HK2/OAS2/EMILIN2/CYBA/GNA13/PLAU/STAT5A/COL3A1/XBP1/ENTPD2/PLCG2/PIK3CG/FERMT3/GNAI2/VCL/F2RL1/KLKB1/APOE/ITGA2/AK3/F2R/VAMP3/MYL12A/HPS5/PLAUR/PDGFA/ZNF385A/F11R/CCND1/PROCR/HAS2/EXT2/PRKG1/HIF1…
MSigDB (GO)	GOBP_TYPE_I_INTERFERON_PRODUCTION	78	0.533806	1.94636	3.17778e-05	0.000446923	0.000331808	1606	tags=31%, list=13%, signal=27%	NMB/IRF8/CD14/RNF135/TRIM56/PYCARD/IRF1/MYD88/SYK/TLR7/IRF7/ZBTB20/NMI/OAS2/TRIM38/HAVCR2/IFIH1/PLCG2/TRIM21/POLA1/NLRX1/RIPK2/OAS3/IRF5
MSigDB (GO)	GOBP_NEGATIVE_REGULATION_OF_NATURAL_KILLER_CELL_MEDIATED_IMMUNITY	11	0.821737	1.94585	0.000616807	0.00520733	0.00386607	968	tags=73%, list=8%, signal=67%	HLA-E/HLA-B/LGALS9/HAVCR2/HLA-A/HLA-F/HLA-G/MICA
MSigDB (GO)	GOBP_GLUCOSAMINE_CONTAINING_COMPOUND_METABOLIC_PROCESS	19	0.718757	1.94375	0.000649668	0.00543067	0.00403189	398	tags=21%, list=3%, signal=20%	CHI3L2/CHST6/CHI3L1/RENBP
MSigDB (GO)	GOBP_ENTRY_INTO_HOST	105	0.502679	1.94372	1.58672e-05	0.000245239	0.000182072	1703	tags=30%, list=14%, signal=26%	HLA-DRB1/IFITM2/IFITM3/IFITM1/VAMP8/DYNLT1/CD74/CH25H/CAV1/TRIM22/ITGB5/LGALS1/CD86/PLSCR1/CD81/LGALS9/FUCA2/TRIM6/TRIM38/ITGA5/TRIM5/TRIM21/ITGA2/CAV2/GSN/LDLR/TRIM26/F11R/CD4/NPC1/ITGB1/ICAM1
MSigDB (GO)	GOBP_POSITIVE_REGULATION_OF_PHOSPHATIDYLINOSITOL_3_KINASE_SIGNALING	55	0.571307	1.94346	9.40122e-05	0.00111592	0.000828495	1513	tags=38%, list=12%, signal=34%	ANGPT1/DDR2/HCLS1/DDR1/TREM2/PTPN6/SOX9/CAT/FGF2/CCL5/NEDD4/ROR1/RGL2/IL18/F2RL1/TGFB2/F2R/HCST/TNF/PDGFA/AGT
MSigDB (GO)	GOBP_AMINOGLYCAN_CATABOLIC_PROCESS	21	0.700948	1.94344	0.0010345	0.00793247	0.00588929	602	tags=19%, list=5%, signal=18%	CHI3L2/CD44/CHI3L1/FGF2
MSigDB (GO)	GOBP_REGULATION_OF_LEUKOCYTE_DEGRANULATION	38	0.609295	1.94202	0.000358468	0.00332943	0.00247187	1559	tags=47%, list=13%, signal=41%	VAMP8/NCKAP1L/GAB2/SYK/ITGB2/ITGAM/HMOX1/LYN/LGALS9/PRAM1/PTAFR/HLA-F/F2RL1/CD300A/SPI1/IL4R/STXBP2/CD84
MSigDB (GO)	GOBP_CELLULAR_DEFENSE_RESPONSE	30	0.649708	1.94193	0.000628698	0.00529265	0.00392942	1913	tags=53%, list=16%, signal=45%	CX3CR1/LGALS3BP/TYROBP/MNDA/IL33/LY96/VEZF1/NCF2/TCIRG1/C5AR1/HLA-G/RAB23/RELA/ITGB1/LSP1/KLRC2
MSigDB (GO)	GOBP_TOLERANCE_INDUCTION	18	0.730857	1.94156	0.00056559	0.00484384	0.0035962	1780	tags=61%, list=15%, signal=52%	HLA-E/LYN/HLA-B/LGALS9/HAVCR2/TNFAIP3/FOXJ1/TGFBR2/HLA-G/LILRB4/XKR8
MSigDB (GO)	GOBP_T_CELL_DIFFERENTIATION_INVOLVED_IN_IMMUNE_RESPONSE	52	0.574378	1.94089	0.000116076	0.00132163	0.000981219	1549	tags=37%, list=13%, signal=32%	ANXA1/HLA-DRA/HLA-DRB1/FCER1G/BCL6/NFKBIZ/CD86/LGALS9/IL6R/STAT3/BCL3/IL18/LOXL3/TMEM98/RIPK2/IL4R/FGL2/GPR183/SHB
MSigDB (GO)	GOBP_EPIBOLY	28	0.659109	1.94046	0.000336313	0.00316326	0.0023485	2008	tags=46%, list=17%, signal=39%	CD44/PDPN/FLNA/DDR1/CD151/RHOC/LCP1/ITGA5/FERMT2/ARHGAP24/ITGB1/RREB1/FERMT1
MSigDB (GO)	GOBP_HEPATOCYTE_DIFFERENTIATION	10	0.829734	1.94004	0.000335967	0.00316326	0.0023485	1071	tags=50%, list=9%, signal=46%	ANXA1/FRZB/PCK2/CPS1/ITGA2
MSigDB (GO)	GOBP_POSITIVE_REGULATION_OF_MACROPHAGE_MIGRATION	19	0.717321	1.93987	0.000695743	0.00568765	0.00422267	735	tags=47%, list=6%, signal=45%	CSF1R/CX3CR1/RARRES2/MDK/CCL3/C3AR1/TREM2/CCL5/C5AR1
MSigDB (GO)	GOBP_AMINOGLYCAN_METABOLIC_PROCESS	95	0.507243	1.93938	5.71626e-05	0.000728026	0.000540507	1671	tags=24%, list=14%, signal=21%	CHI3L2/CHST6/ANGPT1/CD44/CHI3L1/BGN/IL1B/UST/HPSE/CHST9/EDNRA/CHST14/FGF2/TNFAIP6/SLC35D2/IL15/HS3ST3A1/CTBS/NFKB1/CHSY1/HAS2/EXT2/UGDH
MSigDB (GO)	GOBP_LEUKOCYTE_APOPTOTIC_PROCESS	87	0.516481	1.93889	5.42168e-05	0.000697997	0.000518213	932	tags=25%, list=8%, signal=24%	ANXA1/EFNA1/HCLS1/CD74/FAS/BCL6/NFKBIZ/ITPKB/IRF7/CASP7/TRAF3IP2/LYN/BTK/LGALS3/DOCK8/LGALS9/FADD/CCL5/PLEKHO2/TP53/BCL3/CXCL12
MSigDB (GO)	GOBP_SYNAPSE_PRUNING	13	0.781663	1.93834	0.000475544	0.00418473	0.00310687	346	tags=54%, list=3%, signal=52%	C3/C1QB/CX3CR1/C1QC/C1QA/TREM2/ITGAM
MSigDB (GO)	GOBP_T_CELL_MIGRATION	47	0.593536	1.93833	8.92238e-05	0.00106763	0.000792637	1545	tags=32%, list=13%, signal=28%	CCL2/CD99/CCL3/MSN/PYCARD/AIF1/CXCL16/DOCK8/FADD/CCL5/CXCL12/PIK3CG/CXCL10/F11R/GPR183
MSigDB (GO)	GOMF_CYTOKINE_RECEPTOR_ACTIVITY	51	0.577227	1.93718	0.00022245	0.00227314	0.00168765	1946	tags=37%, list=16%, signal=31%	CD44/CX3CR1/IL13RA1/CD74/CCR1/IL10RA/IL6R/GPR17/CSF3R/IL17RA/IL10RB/IL17RB/EBI3/IL4R/CD4/CSF2RA/IFNGR1/MPL/IL1RAP
MSigDB (GO)	GOBP_GLIAL_CELL_PROLIFERATION	41	0.59994	1.9369	0.000252946	0.00251043	0.00186381	1177	tags=39%, list=10%, signal=35%	GFAP/CSF1R/IL1B/TSPO/TREM2/SOX11/NTN1/IL33/LYN/CLU/PENK/TP53/SOX4/SOX10/TNF/HES1
MSigDB (GO)	GOMF_PATTERN_RECOGNITION_RECEPTOR_ACTIVITY	13	0.781077	1.93688	0.000484778	0.00423734	0.00314593	1915	tags=69%, list=16%, signal=58%	COLEC12/CD14/TLR7/LY96/PTAFR/TRIM5/CARD8/NOD1/TLR4
MSigDB (GO)	GOCC_SIDE_OF_MEMBRANE	361	0.428698	1.93594	2.41323e-09	1.06093e-07	7.87663e-08	1559	tags=28%, list=13%, signal=25%	GFAP/ANXA1/VCAM1/SERPINA5/HLA-DRA/PLEKHA4/HLA-DPA1/GEM/HLA-DRB1/CD14/HLA-DRB5/IL13RA1/FCER1G/HLA-DRB4/S100A6/CD74/ANXA5/HLA-E/TMEM123/CCR1/FCGRT/FAS/LITAF/HLA-DQA1/F3/HLA-DRB3/HCK/SYK/ITGB2/ITGAM/CD9/AQP4/TGFBR3/FCGR1A/CD86/GNA12/LYN/HLA-DPB1/HLA-B/GNG5/IQGAP1/B2M/CTSK/HLA-C/BTN3A2/IL6R/ATP1B2/CAPN2/YES1/GNA13/GNAI3/ITGA7/TCN2/ABCA1/CSF3R/ITGA5/CLEC2B/SELE/GM2A/HLA-A/ERMAP/ABCC4/ANTXR1/TGFBR2/HLA…
MSigDB (GO)	GOBP_POSITIVE_REGULATION_OF_TYPE_I_INTERFERON_PRODUCTION	47	0.592608	1.93529	9.84339e-05	0.00115684	0.000858873	1915	tags=38%, list=16%, signal=32%	NMB/CD14/RNF135/TRIM56/IRF1/MYD88/SYK/TLR7/IRF7/ZBTB20/OAS2/IFIH1/PLCG2/RIPK2/OAS3/IRF5/OAS1/TLR4
MSigDB (GO)	GOBP_INTERLEUKIN_2_PRODUCTION	46	0.589237	1.93398	0.000212729	0.00218057	0.00161892	1777	tags=39%, list=15%, signal=34%	ANXA1/GBP1/IL1B/VSIG4/LAPTM5/CD86/SASH3/HOMER3/ZFP36/CARD9/HAVCR2/TNFAIP3/PLCG2/RIPK2/CD4/EZR/RPS3/LILRB4
MSigDB (GO)	GOBP_RESPONSE_TO_INTERLEUKIN_17	14	0.766542	1.93388	0.00107805	0.00819232	0.00608222	1482	tags=64%, list=12%, signal=56%	IL1B/NFKBIZ/TRAF3IP2/STAT3/SOCS3/IL17RA/CXCL10/NFKB1/IKBKE
MSigDB (GO)	GOBP_NEGATIVE_REGULATION_OF_FIBROBLAST_PROLIFERATION	26	0.663042	1.93357	0.000529211	0.00457852	0.00339923	1614	tags=46%, list=13%, signal=40%	NUPR1/SOD2/CAV1/IFI30/TP53/TP53INP1/SFRP1/CD300A/MYC/GSTP1/PAWR/FTH1
MSigDB (GO)	GOBP_POSITIVE_REGULATION_OF_INFLAMMATORY_RESPONSE_TO_ANTIGENIC_STIMULUS	10	0.826336	1.93209	0.00040175	0.00363473	0.00269853	1141	tags=70%, list=9%, signal=63%	C3/HLA-E/FCGR1A/CD81/BTK/ZP3/TNF
MSigDB (GO)	GOBP_NIK_NF_KAPPAB_SIGNALING	96	0.506176	1.93164	4.98964e-05	0.000656619	0.000487493	2080	tags=36%, list=17%, signal=30%	CHI3L1/CD14/TSPAN6/IL1B/TREM2/TRIP6/LITAF/LAPTM5/TLR7/NMI/IFI35/CD86/LGALS9/TRIM6/MAP3K14/HAVCR2/BCL3/IL18/CALR/LIMS1/TNF/RASSF2/SPI1/TLR6/RELA/NFKB1/IKBKE/NOD1/EZR/TNFRSF10B/RPS3/TLR4/ILK/MIR21/PTP4A3
MSigDB (GO)	GOBP_NEGATIVE_REGULATION_OF_CELL_CELL_ADHESION	129	0.484434	1.92953	1.18762e-05	0.000188462	0.00013992	1577	tags=30%, list=13%, signal=27%	ANXA1/GPNMB/HLA-DRB1/MDK/CD74/VSIG4/NCKAP1L/LAPTM5/BCL6/PTPN6/IRF1/CD9/C1QTNF1/CD86/FXYD5/LGALS3/SOCS6/LGALS9/SLC4A2/HAVCR2/ERBB2/PLA2G5/FOXJ1/TWSG1/SWAP70/CXCL12/HLA-G/PAG1/CD300A/CBFB/SPI1/BTN2A2/LOXL3/DLG5/PAWR/IL4R/FGL2/CASP3/PRKG1
MSigDB (GO)	GOBP_REGULATION_OF_PATTERN_RECOGNITION_RECEPTOR_SIGNALING_PATHWAY	75	0.530672	1.92862	0.000109555	0.00126254	0.000937348	1242	tags=27%, list=10%, signal=24%	LTF/CD14/TSPAN6/TREM2/CAV1/IRF1/IRF7/RAB7B/IFI35/LYN/TLR5/NINJ1/SLC15A3/CYBA/TNFAIP3/F2RL1/CD300A/TLR6/OASL/DDX60
MSigDB (GO)	GOBP_REGULATION_OF_NEUROINFLAMMATORY_RESPONSE	26	0.661331	1.92858	0.000585409	0.0049848	0.00370086	1505	tags=50%, list=12%, signal=44%	NUPR1/CCL3/IL1B/TREM2/IL33/MMP3/CTSC/TNFRSF1B/IL18/PLCG2/TNF/LDLR/GRN
MSigDB (GO)	GOBP_ALPHA_BETA_T_CELL_DIFFERENTIATION	79	0.52616	1.92755	4.22611e-05	0.000576596	0.000428082	1549	tags=32%, list=13%, signal=28%	ANXA1/HLA-DRA/HLA-DRB1/NCKAP1L/BCL6/IRF1/NFKBIZ/SYK/ITPKB/CD86/SASH3/LGALS9/SLC4A2/IL6R/STAT3/TGFBR2/BCL3/IL18/CBFB/LOXL3/TMEM98/RIPK2/IL4R/GPR183/SHB
MSigDB (GO)	GOBP_PRODUCTION_OF_MOLECULAR_MEDIATOR_INVOLVED_IN_INFLAMMATORY_RESPONSE	56	0.564901	1.92733	0.000187065	0.00198966	0.00147718	2011	tags=50%, list=17%, signal=42%	VAMP8/TREM2/PYCARD/MYD88/SYK/ALOX5AP/LYN/BTK/CARD9/STAT3/PLD4/IL17D/ALOX5/IL17RA/PBXIP1/GPSM3/TNF/SNX6/VAMP3/TLR6/IL4R/GRN/HIF1A/ADCY7/LILRB4/RPS19/TLR4/MIR21
MSigDB (GO)	GOBP_GAS_TRANSPORT	14	0.763294	1.92569	0.00120928	0.00907345	0.00673639	1293	tags=64%, list=11%, signal=58%	AQP1/HBA1/HBA2/HBB/AQP4/HBG1/CA2/HBG2/MYC
MSigDB (GO)	GOBP_NEGATIVE_REGULATION_OF_LYMPHOCYTE_MEDIATED_IMMUNITY	32	0.633096	1.92554	0.000511443	0.00443126	0.0032899	968	tags=41%, list=8%, signal=37%	HLA-E/NCKAP1L/BCL6/PTPN6/HLA-B/LGALS9/AHR/HAVCR2/FOXJ1/HLA-A/HLA-F/HLA-G/MICA
MSigDB (GO)	GOBP_POSITIVE_REGULATION_OF_CYTOKINE_PRODUCTION_INVOLVED_IN_IMMUNE_RESPONSE	53	0.566347	1.92516	0.000190452	0.00202207	0.00150124	1035	tags=36%, list=9%, signal=33%	IL1B/CD74/HLA-E/PYCARD/LAPTM5/MYD88/SYK/TLR7/CD81/SASH3/B2M/TRIM6/CARD9/HLA-A/HLA-F/HLA-G/IL18/PLCG2/F2RL1
MSigDB (GO)	GOBP_RESPONSE_TO_TUMOR_CELL	26	0.660099	1.92499	0.000613508	0.00519425	0.00385636	1944	tags=58%, list=16%, signal=49%	HLA-DRB1/LAPTM5/HLA-DRB3/DLEC1/TXNIP/AHR/HAVCR2/HLA-A/MICA/SPI1/NOTCH2/RELA/ABI3/TNFRSF10B/MR1
MSigDB (GO)	GOBP_POSITIVE_REGULATION_OF_ACUTE_INFLAMMATORY_RESPONSE	16	0.744042	1.92252	0.000660096	0.00546398	0.00405662	1141	tags=56%, list=9%, signal=51%	C3/IL1B/HLA-E/ALOX5AP/FCGR1A/BTK/PIK3CG/ZP3/TNF
MSigDB (GO)	GOBP_REGULATION_OF_PRODUCTION_OF_MOLECULAR_MEDIATOR_OF_IMMUNE_RESPONSE	119	0.488416	1.92077	3.26761e-05	0.00045847	0.000340381	1456	tags=31%, list=12%, signal=28%	ANGPT1/IL1B/CD74/HLA-E/PYCARD/TGFB3/LITAF/LAPTM5/BCL6/MYD88/SYK/TLR7/HMOX1/CD86/IL33/CD81/BTK/SASH3/B2M/TNFRSF1B/TRIM6/CARD9/HLA-A/XBP1/HLA-F/HLA-G/IL18/PLCG2/F2RL1/TGFB2/TNF/BST2/VAMP3/PKN1/NLRX1/RIPK2/IL4R
MSigDB (GO)	GOBP_REGULATION_OF_PLATELET_ACTIVATION	35	0.613487	1.91683	0.000318573	0.00303488	0.00225318	1915	tags=49%, list=16%, signal=41%	PDPN/FCER1G/FLNA/EMILIN1/SYK/CD9/C1QTNF1/LYN/PLEK/EMILIN2/APOE/PDGFA/F11R/PRKG1/GP9/MMRN1/TLR4
MSigDB (GO)	GOBP_REGULATION_OF_NIK_NF_KAPPAB_SIGNALING	73	0.529394	1.91437	0.000101997	0.00118814	0.00088211	2080	tags=40%, list=17%, signal=33%	CD14/TSPAN6/IL1B/TREM2/TRIP6/LITAF/LAPTM5/TLR7/NMI/IFI35/CD86/LGALS9/TRIM6/HAVCR2/BCL3/IL18/CALR/LIMS1/TNF/RASSF2/SPI1/RELA/NOD1/EZR/RPS3/TLR4/ILK/MIR21/PTP4A3
MSigDB (GO)	GOBP_INTRINSIC_APOPTOTIC_SIGNALING_PATHWAY_IN_RESPONSE_TO_DNA_DAMAGE	77	0.524802	1.91401	0.000125091	0.00140876	0.0010459	1497	tags=27%, list=12%, signal=24%	CD44/NUPR1/CDKN1A/IFI16/TNFRSF1A/CD74/SOD2/PYCARD/MUC1/HMOX1/IER3/RPS27L/CLU/TNFRSF1B/TP53/BCL3/CXCL12/TNF/ZNF385A/IKBKE/TPT1
MSigDB (GO)	GOBP_COLLAGEN_ACTIVATED_SIGNALING_PATHWAY	13	0.771379	1.91283	0.000697151	0.00569132	0.0042254	1757	tags=69%, list=14%, signal=59%	DDR2/DDR1/COL1A1/SYK/ITGA2/COL4A1/COL4A2/COL4A5/OSCAR
MSigDB (GO)	GOBP_REGULATION_OF_SUPEROXIDE_ANION_GENERATION	16	0.739927	1.91189	0.000787562	0.00633357	0.00470223	1513	tags=75%, list=12%, signal=66%	TYROBP/HVCN1/SYK/ITGB2/ITGAM/CYBA/GNAI3/GNAI2/F2RL1/AATF/GSTP1/AGT
MSigDB (GO)	GOBP_UNSATURATED_FATTY_ACID_BIOSYNTHETIC_PROCESS	36	0.606049	1.91155	0.000449755	0.00399035	0.00296255	1059	tags=31%, list=9%, signal=28%	ANXA1/FABP5/IL1B/CD74/PTGS1/TBXAS1/FADS1/FADS2/ELOVL1/PTGDS/AKR1C3
MSigDB (GO)	GOBP_POSITIVE_REGULATION_OF_CHEMOTAXIS	102	0.498234	1.91141	5.29665e-05	0.000687869	0.000510694	1243	tags=28%, list=10%, signal=26%	CSF1R/CX3CR1/RARRES2/HSPB1/MDK/CCL3/C3AR1/CD74/TREM2/CCR1/NCKAP1L/AIF1/F3/ANO6/LPAR1/LGALS9/FGF2/IL6R/CCL5/C5AR1/SWAP70/CXCL12/CALR/GPSM3/F2RL1/ITGA2/CXCL10/SPI1/SEMA5A
MSigDB (GO)	GOBP_REGULATION_OF_WOUND_HEALING	87	0.509041	1.91096	9.14466e-05	0.00108983	0.000809121	2318	tags=47%, list=19%, signal=38%	ANXA1/SERPING1/ANXA2/DDR2/CAV1/F3/EMILIN1/ANO6/CD9/C1QTNF1/HPSE/PROS1/FGF2/EMILIN2/PLAU/TNFAIP3/ALOX5/XBP1/FERMT2/F2RL1/KLKB1/APOE/F2R/TNF/PLAUR/MYLK/PDGFA/MYOZ1/PRKG1/ITGB1/PLAT/MMRN1/RREB1/THBS1/VKORC1/FERMT1/ST3GAL4/ACTG1/SH2B3/ACTA2/ADRA2A
MSigDB (GO)	GOBP_POSITIVE_REGULATION_OF_MACROPHAGE_ACTIVATION	19	0.706535	1.9107	0.000990896	0.00761783	0.0056557	1943	tags=63%, list=16%, signal=53%	CCL3/HAMP/TREM2/IL33/CEBPA/CTSC/HAVCR2/TNIP2/TLR6/IL4R/TLR4/THBS1
MSigDB (GO)	GOBP_ANTIGEN_PROCESSING_AND_PRESENTATION_OF_PEPTIDE_ANTIGEN_VIA_MHC_CLASS_I	27	0.653539	1.90939	0.000689855	0.00565433	0.00419794	1553	tags=63%, list=13%, signal=55%	FCER1G/HLA-E/IFI30/FCGR1A/TAP1/HLA-B/B2M/HLA-C/ERAP2/HLA-A/HLA-F/HLA-G/MICA/CALR/MICB/TAPBPL/CLEC4A
MSigDB (GO)	GOBP_TISSUE_HOMEOSTASIS	174	0.46429	1.90915	3.59655e-06	6.84151e-05	5.07933e-05	1209	tags=23%, list=10%, signal=21%	SERPINA3/LTF/ANGPT1/CSF1R/HSPB1/HAMP/TMEM119/ADRB2/CYTL1/SPP1/TNFRSF11B/RPE65/NFKBIZ/SYK/TJP2/SOX9/BARD1/TP53INP2/SASH3/GJA1/YAP1/B2M/CTSK/SLC4A2/JAM2/LAMC1/ATP1B2/TCIRG1/GPR137B/TNFAIP3/COL3A1/LYZ/TUBA1A/CSK/CUBN/VCL/F2R/PROM1/INPP5D/TF
MSigDB (GO)	GOBP_IMMUNOLOGICAL_SYNAPSE_FORMATION	13	0.769688	1.90864	0.000752553	0.00606848	0.00450542	810	tags=46%, list=7%, signal=43%	MSN/CD81/LGALS3/DOCK8/DOCK2/HAVCR2
MSigDB (GO)	GOBP_VASCULAR_ASSOCIATED_SMOOTH_MUSCLE_CELL_PROLIFERATION	53	0.560804	1.90631	0.000255947	0.00253175	0.00187964	1577	tags=40%, list=13%, signal=35%	CDKN1A/DDR2/SOD2/TGFB3/HMOX1/GNA12/APLN/GJA1/FGF2/EFEMP2/GNA13/GNAI3/P2RY6/GNAI2/TNF/IGFBP5/LDLRAP1/DDIT3/BMPR1A/AGT/PRKG1
MSigDB (GO)	GOBP_INTERLEUKIN_4_PRODUCTION	26	0.653509	1.90577	0.000791469	0.00635639	0.00471916	1305	tags=42%, list=11%, signal=38%	HLA-DRB1/FCER1G/HLA-E/SYK/CD86/IL33/SASH3/LGALS9/HAVCR2/ZP3/DDIT3
MSigDB (GO)	GOBP_PROSTANOID_METABOLIC_PROCESS	35	0.60982	1.90537	0.000383682	0.00350309	0.0026008	1300	tags=31%, list=11%, signal=28%	ANXA1/FABP5/TNFRSF1A/IL1B/CD74/PTGS1/TBXAS1/PTGDS/AKR1C2/AKR1C3/GSTP1
MSigDB (GO)	GOBP_PHAGOCYTOSIS_ENGULFMENT	38	0.597657	1.90493	0.000564452	0.00484108	0.00359415	1943	tags=53%, list=16%, signal=44%	C3/TREM2/NCKAP1L/AIF1/ANO6/ITGB2/ITGAM/FCGR1A/RAB31/ABCA1/PLCG2/F2RL1/CD300A/ITGA2/ARHGAP25/GSN/ARHGAP12/XKR8/MEGF10/THBS1
MSigDB (GO)	GOBP_REGULATION_OF_FATTY_ACID_BIOSYNTHETIC_PROCESS	31	0.634878	1.90358	0.000687028	0.00563971	0.00418709	861	tags=26%, list=7%, signal=24%	ANXA1/FABP5/IL1B/CD74/APOC1/ACADL/MID1IP1/ERLIN2
MSigDB (GO)	GOBP_PHAGOCYTOSIS_RECOGNITION	12	0.790296	1.90248	0.000703635	0.00573636	0.00425884	834	tags=42%, list=7%, signal=39%	COLEC12/C4B/TREM2/FCGR1A/PLA2G5
MSigDB (GO)	GOMF_GLUTATHIONE_PEROXIDASE_ACTIVITY	17	0.726672	1.90128	0.000892865	0.00698176	0.00518346	1863	tags=71%, list=15%, signal=60%	GPX8/GPX3/ALOX5AP/PRDX6/GPX7/GSTK1/GSTM2/MGST1/GSTP1/MGST2/LTC4S/GSTZ1
MSigDB (GO)	GOBP_REGULATION_OF_PEPTIDASE_ACTIVITY	262	0.437648	1.90102	1.94804e-07	5.3526e-06	3.97392e-06	1743	tags=26%, list=14%, signal=22%	SERPINA3/LTF/CD44/AQP1/SERPINA5/SERPING1/TIMP1/IFI16/CRYAB/EFNA1/CTSH/CASP1/ANP32B/PYCARD/CAV1/FAS/LAPTM5/F3/SYK/PSMB9/RENBP/SERPINA1/SERPINB1/AIM2/LYN/RHBDF2/SERPINH1/HDAC1/RPS27L/LGALS9/TMED10/CTSK/FADD/CST3/TNFSF10/CARD9/PI16/STAT3/PSMB8/ANTXR1/RPS6KA1/S100A8/SOX2/A2M/CARD8/TIMP2/F2R/PSME1/TNF/COL6A3/FYN/SERPINB6/CAST/GSN/CTSD/MYC/PLAUR/HIP1/RIPK2/GRN/CSTB/APH1B/NOD1/PSME2/S100A9/RPS3/SORL1
MSigDB (GO)	GOBP_EMBRYO_IMPLANTATION	37	0.597239	1.9008	0.000627435	0.00528953	0.0039271	1365	tags=38%, list=11%, signal=34%	IGFBP7/TIMP1/IL1B/DDR1/TPPP3/ITGB4/SPP1/GJA1/ARHGDIB/PCSK5/TGFBR2/CALR/LIF/SYDE1
MSigDB (GO)	GOBP_RESPONSE_TO_PROTOZOAN	14	0.753063	1.89988	0.00175298	0.0122112	0.00906596	2109	tags=64%, list=17%, signal=53%	GBP2/IRF8/MYD88/IER3/BCL3/IL4R/GBP4/SLC11A1/LYST
MSigDB (GO)	GOBP_DENDRITIC_CELL_DIFFERENTIATION	35	0.607657	1.89862	0.000420887	0.00377907	0.00280569	1728	tags=43%, list=14%, signal=37%	IRF8/TREM2/LGALS1/LYN/LGALS3/HLA-B/LGALS9/TMEM176B/TGFBR2/HLA-G/F2RL1/SPI1/NOTCH2/RBPJ/CEBPB
MSigDB (GO)	GOBP_SYNCYTIUM_FORMATION	38	0.595442	1.89787	0.000637875	0.00534716	0.00396989	1773	tags=42%, list=15%, signal=36%	TYROBP/TREM2/TANC1/CD9/CD81/JAM2/CD53/DOCK2/CAPN2/EHD2/CCNG1/CXCL10/GDF15/IL4R/ITGB1/ADAMTS15
MSigDB (GO)	GOBP_POSITIVE_REGULATION_OF_EPITHELIAL_TO_MESENCHYMAL_TRANSITION	39	0.595985	1.89778	0.000602904	0.00511907	0.00380055	2742	tags=54%, list=23%, signal=42%	PDPN/TGFB1I1/MDK/GLIPR2/IL1B/COL1A1/TGFB3/SDCBP/TGFBR2/FERMT2/TGFB2/DAB2/BAMBI/TCF7L2/MIR21/FOXC1/BMP7/ENG/BMP2/NOTCH1/SMAD4
MSigDB (GO)	GOBP_REGULATION_OF_DEFENSE_RESPONSE_TO_VIRUS_BY_HOST	25	0.663609	1.89772	0.00143491	0.0104996	0.0077952	1325	tags=44%, list=11%, signal=39%	DTX3L/IL1B/PYCARD/PARP9/TRAF3IP2/AIM2/TRIM6/TNFAIP3/IL15/MICB/APOBEC3G
MSigDB (GO)	GOBP_INTEGRIN_MEDIATED_SIGNALING_PATHWAY	85	0.508874	1.89688	6.63265e-05	0.000830481	0.000616573	1355	tags=33%, list=11%, signal=29%	TIMP1/LAMB2/FLNA/ITGB4/ITGB5/HCK/SYK/ITGB2/ITGAM/SLC2A10/PLEK/CD63/PRAM1/LAMC1/ITGA7/ITGA5/COL3A1/FERMT2/FERMT3/ITGA2/CTNNA1/LIMS1/ITGA6/PHACTR4/LOXL3/LAMA1/ITGAX/DAB2
MSigDB (GO)	GOBP_NEGATIVE_REGULATION_OF_MYELOID_CELL_DIFFERENTIATION	57	0.554039	1.89629	0.000207285	0.00213583	0.0015857	1920	tags=35%, list=16%, signal=30%	LTF/C1QC/CCL3/TNFRSF11B/ITPKB/ZFP36L1/LYN/ZFP36/LRRC17/TNFAIP6/GPR137B/SFRP1/TOB2/MAFB/INPP5D/MYC/LILRB4/CIB1/TLR4/FSTL3
MSigDB (GO)	GOBP_DETECTION_OF_EXTERNAL_BIOTIC_STIMULUS	11	0.800721	1.89608	0.00168176	0.0118825	0.00882189	1915	tags=82%, list=16%, signal=69%	C4B/HLA-DRB1/TREM2/LY96/HLA-B/HLA-A/TLR6/NOD1/TLR4
MSigDB (GO)	GOBP_POSITIVE_REGULATION_OF_B_CELL_MEDIATED_IMMUNITY	19	0.700821	1.89525	0.00123167	0.00921809	0.00684378	1141	tags=32%, list=9%, signal=29%	C3/TREM2/HLA-E/FCGR1A/BTK/TNF
MSigDB (GO)	GOBP_CD4_POSITIVE_ALPHA_BETA_T_CELL_DIFFERENTIATION	58	0.548982	1.89481	0.000125592	0.00141173	0.00104811	1549	tags=34%, list=13%, signal=30%	ANXA1/HLA-DRA/HLA-DRB1/NCKAP1L/BCL6/NFKBIZ/CD86/SASH3/LGALS9/IL6R/STAT3/BCL3/IL18/CBFB/LOXL3/TMEM98/RIPK2/IL4R/GPR183/SHB
MSigDB (GO)	GOMF_ENZYME_INHIBITOR_ACTIVITY	211	0.448772	1.8945	9.479e-07	2.17212e-05	1.61264e-05	1202	tags=20%, list=10%, signal=18%	SERPINA3/LTF/C3/ANXA1/C4B/C4A/CDKN1A/SERPINA5/SERPING1/ANXA2P2/TIMP1/ANXA2/DTX3L/APOC1/ANXA5/PARP9/ANGPTL4/RENBP/PPP1R1C/SERPINA1/SERPINB1/SERPINH1/LGALS3/PROS1/IQGAP1/TXNIP/CST3/PPP1R14B/PI16/SOCS3/RPS6KA1/C5/A2M/F2RL1/TIMP2/GMFG/COL6A3/IQGAP2/SERPINB6/CAST/BST2/ITPRIP
MSigDB (GO)	GOBP_RESPONSE_TO_TOXIC_SUBSTANCE	156	0.467436	1.89426	6.59648e-06	0.000116172	8.62498e-05	1499	tags=28%, list=12%, signal=24%	SLC47A2/NUPR1/MAOB/CCL3/GPX8/HBA1/GPX3/HBA2/PXDN/SOD2/HBB/ALOX5AP/PTGS1/LYN/INHBB/PRDX4/PENK/PIM1/CAT/PRDX6/AHR/CCL5/CES1/PTPN13/GPX7/TP53INP1/CPS1/NQO1/ALAD/GSTK1/HBG1/APOE/APOM/TNF/GSTM2/MGST1/HBG2/PON2/GSTP1/MGST2/MPST/LTC4S/RALBP1
MSigDB (GO)	GOBP_INFLAMMATORY_RESPONSE_TO_WOUNDING	14	0.750811	1.8942	0.00194065	0.0133307	0.00989713	2011	tags=79%, list=17%, signal=66%	TIMP1/MDK/NFKBIZ/HMOX1/ALOX5/F2R/SIGLEC10/GRN/HIF1A/TLR4/MIR21
MSigDB (GO)	GOBP_REGULATION_OF_B_CELL_MEDIATED_IMMUNITY	35	0.606067	1.89365	0.000439489	0.00392236	0.00291207	1141	tags=26%, list=9%, signal=23%	C3/TREM2/HLA-E/BCL6/PTPN6/FCGR1A/BTK/FOXJ1/TNF
MSigDB (GO)	GOBP_REGULATION_OF_DEFENSE_RESPONSE_TO_VIRUS	54	0.557649	1.89243	0.000261521	0.00258258	0.00191738	1459	tags=33%, list=12%, signal=29%	TSPAN6/DTX3L/IL1B/HERC5/PYCARD/PARP9/RAB7B/TRAF3IP2/AIM2/TRIM6/TRIM38/TNFAIP3/IL15/F2RL1/MICB/APOBEC3G/NLRX1/FGL2
MSigDB (GO)	GOCC_COMPLEX_OF_COLLAGEN_TRIMERS	14	0.750102	1.89241	0.00197833	0.0134959	0.0100197	1624	tags=57%, list=13%, signal=50%	LUM/COL1A1/COL1A2/COL3A1/COL8A1/COL4A1/COL4A2/COL4A5
MSigDB (GO)	GOBP_NEGATIVE_REGULATION_OF_TUMOR_NECROSIS_FACTOR_SUPERFAMILY_CYTOKINE_PRODUCTION	39	0.594085	1.89173	0.000687028	0.00563971	0.00418709	1915	tags=38%, list=16%, signal=32%	LTF/GPNMB/TSPO/TREM2/PTPN6/LGALS9/ELF4/HAVCR2/TNFAIP3/BCL3/CD33/GSTP1/CLEC4A/LILRB4/TLR4
MSigDB (GO)	GOBP_MATURE_B_CELL_DIFFERENTIATION_INVOLVED_IN_IMMUNE_RESPONSE	23	0.672786	1.8905	0.00195084	0.013339	0.00990326	1595	tags=57%, list=13%, signal=49%	IRF8/LGALS1/BCL6/NFKBIZ/DOCK11/XBP1/BCL3/PLCG2/SPI1/NOTCH2/DOCK10/GPR183/MFNG
MSigDB (GO)	GOBP_NEGATIVE_REGULATION_OF_INNATE_IMMUNE_RESPONSE	53	0.556029	1.89008	0.000310307	0.00296088	0.00219825	2011	tags=45%, list=17%, signal=38%	SERPING1/IFI16/HLA-E/VSIG4/NMI/HLA-B/LGALS9/PARP14/HAVCR2/TNFAIP3/HLA-A/HLA-F/HLA-G/MICA/TRIM21/A2M/LYAR/NLRX1/GRN/OAS3/OAS1/TRAFD1/RPS19/MIR21
MSigDB (GO)	GOBP_NEGATIVE_REGULATION_OF_CELL_POPULATION_PROLIFERATION	492	0.407347	1.88947	8.6903e-10	4.06118e-08	3.01513e-08	1355	tags=24%, list=11%, signal=22%	CCL2/NUPR1/GPNMB/CDKN1A/IGFBP7/S100A11/SFRP4/SRPX/SPARC/FRZB/HLA-DRB1/CSF1R/PDPN/SCIN/TGFB1I1/IFITM1/TYROBP/CCL3L3/CCL3L1/IL1B/DDR1/TSPO/TREM2/MNDA/TAX1BP3/ADM/SOD2/VSIG4/SOX11/CAV1/TGFB3/AIF1/ANG/BCL6/PTPN6/LST1/IRF1/IFI30/CD9/HMOX1/AR/TGFBR3/PAX6/NMI/IFI35/CD86/SOX9/GNA12/IL33/APLN/LYN/KANK2/CEBPA/PMP22/SMAD1/BTK/PRDX4/DLEC1/LGALS9/ADORA3/B2M/FGF2/BCHE/SLC4A2/EFEMP2/SULF1/GNA13/STK3/TP53/STAT3/…
MSigDB (GO)	GOBP_MORPHOGENESIS_OF_AN_EPITHELIAL_SHEET	44	0.57415	1.88936	0.000463496	0.00409151	0.00303766	2690	tags=52%, list=22%, signal=41%	CD44/PDPN/FLNA/DDR1/SOX11/CD151/RHOC/LCP1/ITGA5/FERMT2/PHACTR4/LAMA1/NOTCH2/ARHGAP12/ARHGAP24/ITGB1/RREB1/FERMT1/DAG1/BMP7/HBEGF/COL5A1/NOTCH1
MSigDB (GO)	GOBP_CD40_SIGNALING_PATHWAY	11	0.797546	1.88856	0.00189318	0.0130349	0.00967745	1626	tags=64%, list=13%, signal=55%	TREM2/CD86/TRAF3IP2/ITGA5/TNFAIP3/TNIP2/ITGB1
MSigDB (GO)	GOBP_NEGATIVE_REGULATION_OF_DEFENSE_RESPONSE	172	0.457518	1.8867	8.93975e-06	0.000149038	0.00011065	1505	tags=29%, list=12%, signal=26%	SERPING1/IFI16/HLA-DRB1/TSPAN6/TNFRSF1A/MDK/HAMP/TREM2/HLA-E/VSIG4/HCK/SYK/RAB7B/NMI/LYN/IER3/RHBDF2/HLA-B/LGALS9/PARP14/ZFP36/TNFRSF1B/NPY/ELF4/TRIM38/TNFAIP6/YES1/GPR17/HAVCR2/TNFAIP3/SOCS3/HLA-A/ALOX5/HLA-F/HLA-G/MICA/TRIM21/A2M/F2RL1/APOE/FYN/SIGLEC10/MICB/LYAR/GSTP1/LDLR/NFKB1/NLRX1/FGL2/GRN
MSigDB (GO)	GOBP_PROSTATE_GLAND_MORPHOGENESIS	11	0.796498	1.88608	0.00195084	0.013339	0.00990326	940	tags=45%, list=8%, signal=42%	TNC/AR/SOX9/SULF1/SFRP1
MSigDB (GO)	GOBP_FIBROBLAST_PROLIFERATION	78	0.516796	1.88434	8.08256e-05	0.000976986	0.000725342	1614	tags=29%, list=13%, signal=26%	NUPR1/AQP1/CDKN1A/DDR2/S100A6/CD74/SOD2/CAV1/IFI30/CKS2/TP53/COL3A1/TP53INP1/SFRP1/CD300A/MYC/GSTP1/PAWR/LIF/PDGFA/AGT/CDK4/FTH1
MSigDB (GO)	GOBP_POSITIVE_REGULATION_OF_PROTEIN_KINASE_B_SIGNALING	72	0.522552	1.88431	0.000196529	0.00204991	0.00152192	1699	tags=35%, list=14%, signal=30%	ANGPT1/RAMP3/CHI3L1/CX3CR1/CCL3/HCLS1/F3/C1QTNF1/HPSE/FGF2/STK3/FERMT2/IL18/PIK3CG/AKR1C2/AKR1C3/TNF/GDF15/SEMA5A/IGFBP5/HIP1/PDGFA/TCF7L2/ITGB1/P2RY12
MSigDB (GO)	GOBP_MYELOID_LEUKOCYTE_CYTOKINE_PRODUCTION	41	0.583606	1.88417	0.000564359	0.00484108	0.00359415	1915	tags=46%, list=16%, signal=39%	CD74/PYCARD/TGFB3/LITAF/LAPTM5/BCL6/MYD88/SYK/TLR7/HMOX1/CARD9/HLA-G/PLCG2/TGFB2/NLRX1/RIPK2/NOD1/DDX21/TLR4
MSigDB (GO)	GOBP_NEGATIVE_REGULATION_OF_LYMPHOCYTE_DIFFERENTIATION	37	0.591327	1.88199	0.000801465	0.00640201	0.00475304	2076	tags=43%, list=17%, signal=36%	ANXA1/MDK/CD74/BCL6/IRF1/SLC4A2/ERBB2/FOXJ1/SFRP1/CBFB/LOXL3/IL4R/FGL2/LILRB4/MIR21/HLX
MSigDB (GO)	GOBP_POSITIVE_REGULATION_OF_GLIAL_CELL_PROLIFERATION	15	0.728586	1.88181	0.00109835	0.00833597	0.00618886	1493	tags=47%, list=12%, signal=41%	GFAP/IL1B/TSPO/NTN1/LYN/TNF/PLAG1
MSigDB (GO)	GOBP_SUPEROXIDE_METABOLIC_PROCESS	45	0.571067	1.88068	0.000612808	0.00519425	0.00385636	1681	tags=49%, list=14%, signal=42%	TYROBP/SOD2/HVCN1/SYK/ITGB2/ITGAM/NCF2/CYBA/GNAI3/CBS/NQO1/NCF1C/GNAI2/F2RL1/CYBB/AATF/GSTP1/AGT/PREX1/NCF4/IMMP2L/SH3PXD2B
MSigDB (GO)	GOBP_SKELETAL_SYSTEM_DEVELOPMENT	353	0.417034	1.87978	2.89572e-08	9.99192e-07	7.41829e-07	2251	tags=29%, list=19%, signal=24%	LTF/CD44/SFRP4/CHI3L1/EFEMP1/TIMP1/FRZB/BGN/SCIN/ANXA2/PRRX1/DDR2/MDK/TYROBP/PHEX/FLNA/TMEM119/COL1A1/CYTL1/SOX11/TNFRSF11B/TGFB3/TGFBI/DHRS3/PTPN6/SLC2A10/COL1A2/WASF2/SOX9/SMAD1/SERPINH1/GJA1/EDNRA/CTSK/FGF2/LRRC17/BNC2/SULF1/CBS/TULP3/TP53/PCSK5/COL3A1/TWSG1/SGPL1/TGFBR2/TIPARP/SFRP1/FAM20C/SLC39A1/PBXIP1/BBX/SOX4/TGFB2/RASSF2/CREB3L2/TRPS1/NOTCH2/RAB23/INPPL1/HOXD1/ZEB1/ZNF385A/BMPR1A/RDH10/C…
MSigDB (GO)	GOBP_NEGATIVE_REGULATION_OF_CYTOKINE_PRODUCTION_INVOLVED_IN_IMMUNE_RESPONSE	20	0.685331	1.87926	0.00104055	0.0079686	0.00591612	1777	tags=50%, list=15%, signal=43%	ANGPT1/TGFB3/BCL6/HMOX1/HLA-F/TGFB2/TNF/BST2/NLRX1/LILRB4
MSigDB (GO)	GOBP_BONE_RESORPTION	41	0.581485	1.87732	0.000583015	0.00497154	0.00369102	1209	tags=37%, list=10%, signal=33%	CSF1R/HAMP/TMEM119/ADRB2/SPP1/TNFRSF11B/SYK/CTSK/SLC4A2/TCIRG1/GPR137B/TNFAIP3/CSK/INPP5D/TF
MSigDB (GO)	GOBP_INTERFERON_MEDIATED_SIGNALING_PATHWAY	64	0.533452	1.87722	0.000146251	0.00160741	0.00119339	1855	tags=36%, list=15%, signal=31%	IFITM2/IFITM3/IFITM1/TRIM56/PARP9/PTPN6/HCK/IRF1/MYD88/IRF7/OAS2/PARP14/FADD/TRIM6/TP53/SP100/TRIM41/IL10RB/RBM47/IKBKE/OAS3/OAS1/IFNGR1
MSigDB (GO)	GOBP_POSITIVE_REGULATION_OF_RESPONSE_TO_WOUNDING	46	0.57175	1.87658	0.000372093	0.00342915	0.0025459	2318	tags=52%, list=19%, signal=42%	ANXA1/DDR2/MDK/FLNA/F3/EMILIN1/ANO6/HPSE/EMILIN2/PLAU/XBP1/FERMT2/F2R/MYLK/GRN/ITGB1/PLAT/RREB1/THBS1/FERMT1/MIR21/ST3GAL4/ACTG1/ADRA2A
MSigDB (GO)	GOBP_MONOCYTE_DIFFERENTIATION	29	0.633574	1.87567	0.00101351	0.00778162	0.0057773	1463	tags=34%, list=12%, signal=30%	IFI16/HLA-DRB1/CSF1R/CD74/ZFP36L1/IRF7/PIR/INPP5D/MYC/CD4
MSigDB (GO)	GOBP_T_HELPER_1_TYPE_IMMUNE_RESPONSE	31	0.624755	1.87323	0.0011554	0.00870217	0.00646074	2131	tags=52%, list=18%, signal=43%	ANXA1/HLA-DRB1/IL1B/NFKBIZ/IL33/HAVCR2/BCL3/IL18/TMEM98/EBI3/RIPK2/IL4R/SLC11A1/TLR4/HLX/IL18BP
MSigDB (GO)	GOBP_ICOSANOID_METABOLIC_PROCESS	76	0.516169	1.87308	0.000184008	0.00196773	0.0014609	1731	tags=33%, list=14%, signal=28%	ANXA1/FABP5/TNFRSF1A/IL1B/CD74/GGT5/CASP1/PYCARD/SYK/CYP4F3/ALOX5AP/PTGS1/TBXAS1/FADS1/PLA2G5/ALOX5/PTGDS/AKR1C2/AKR1C3/GSTP1/MGST2/LTC4S/DPEP2/CYP4F11/CYP2U1
MSigDB (GO)	GOBP_MACROPHAGE_CHEMOTAXIS	28	0.636137	1.87283	0.000850679	0.00672275	0.00499116	1081	tags=39%, list=9%, signal=36%	CCL2/CSF1R/RARRES2/MDK/CCL3/C3AR1/LGALS3/CCL5/C5AR1/C5/CKLF
MSigDB (GO)	GOBP_POSITIVE_REGULATION_OF_INTERLEUKIN_4_PRODUCTION	19	0.69246	1.87264	0.00156505	0.0112316	0.00833868	1083	tags=47%, list=9%, signal=43%	FCER1G/HLA-E/SYK/CD86/IL33/SASH3/LGALS9/HAVCR2/ZP3
MSigDB (GO)	GOBP_ENDOTHELIAL_CELL_APOPTOTIC_PROCESS	36	0.593391	1.87162	0.00073707	0.00596246	0.00442671	1952	tags=39%, list=16%, signal=33%	CCL2/ANGPT1/ANO6/ANGPTL4/TNFAIP3/TNIP2/HLA-G/AKR1C3/TNF/SEMA5A/SCG2/ICAM1/THBS1/MAPK7
MSigDB (GO)	GOBP_TOLL_LIKE_RECEPTOR_3_SIGNALING_PATHWAY	17	0.714911	1.87051	0.00144122	0.0105142	0.00780608	1141	tags=53%, list=9%, signal=48%	COLEC12/SCARA3/CAV1/HAVCR2/TNFAIP3/TNIP2/RFTN1/F2RL1/TNF
MSigDB (GO)	GOBP_POSITIVE_REGULATION_OF_MYELOID_CELL_DIFFERENTIATION	69	0.521365	1.86986	0.000201073	0.00208996	0.00155165	1463	tags=26%, list=12%, signal=23%	HLA-DRB1/SCIN/TYROBP/EVI2B/HCLS1/CD74/TREM2/CCR1/NCKAP1L/ZFP36L1/RAB7B/FADD/STAT3/TNF/INPP5D/NOTCH2/LIF/CD4
MSigDB (GO)	GOBP_POSITIVE_REGULATION_OF_ENDOCYTOSIS	76	0.514943	1.86864	0.000206866	0.00213522	0.00158525	1391	tags=33%, list=11%, signal=29%	C3/ANGPT1/SFRP4/ANXA2/CD14/TREM2/NCKAP1L/ANO6/SYK/CD151/RAB31/APLN/CLU/CD63/B2M/SELE/PLCG2/F2RL1/APOE/ITGA2/TF/BICD1/LDLRAP1/DAB2/HIP1
MSigDB (GO)	GOBP_REGULATION_OF_CELL_ADHESION_MEDIATED_BY_INTEGRIN	39	0.586377	1.86718	0.000836583	0.006629	0.00492156	2008	tags=44%, list=17%, signal=36%	EFNA1/MUC1/NCKAP1L/PTPN6/SYK/LYN/CCL5/PLAU/SWAP70/PIK3CG/FERMT3/LPXN/TGFB2/LIF/P2RY12/CIB1/FERMT1
MSigDB (GO)	GOBP_MATURE_B_CELL_DIFFERENTIATION	26	0.640146	1.8668	0.00136485	0.0101255	0.00751746	1595	tags=54%, list=13%, signal=47%	IRF8/LGALS1/BCL6/NFKBIZ/DOCK11/XBP1/BCL3/PLCG2/CMTM7/SPI1/NOTCH2/DOCK10/GPR183/MFNG
MSigDB (GO)	GOMF_GROWTH_FACTOR_BINDING	91	0.495072	1.86617	0.000185997	0.00198186	0.00147139	2474	tags=45%, list=20%, signal=36%	IGFBP7/CSF1R/VASN/PXDN/ITGB4/COL1A1/TGFB3/COL1A2/TGFBR3/RHBDF2/IL10RA/IL6R/HAP1/ERBB2/SDCBP/COL3A1/TWSG1/TGFBR2/SRPX2/A2M/COL4A1/ITGA6/IGFBP5/PDGFA/LTBP4/SEC61B/SHC1/RPS2/S100A13/RPS19/THBS1/TSKU/LTBP3/PCSK6/FGFRL1/LTBP2/LRRC32/KDR/FGFBP3/ENG/ITGAV
MSigDB (GO)	GOBP_PYROPTOSIS	13	0.752394	1.86576	0.00145686	0.0105609	0.00784068	935	tags=54%, list=8%, signal=50%	TREM2/CASP1/PYCARD/AIM2/GSDMC/CASP6/CASP4
MSigDB (GO)	GOBP_PROSTATE_GLAND_DEVELOPMENT	25	0.652317	1.86543	0.00199365	0.0135848	0.0100857	940	tags=24%, list=8%, signal=22%	TNC/ANXA1/AR/SOX9/SULF1/SFRP1
MSigDB (GO)	GOBP_POSITIVE_REGULATION_OF_VASCULAR_ENDOTHELIAL_GROWTH_FACTOR_PRODUCTION	21	0.672653	1.86499	0.00226996	0.0151203	0.0112257	1003	tags=33%, list=8%, signal=31%	C3/IL1B/C3AR1/HPSE/SULF1/C5AR1/C5
MSigDB (GO)	GOBP_POSITIVE_REGULATION_OF_LEUKOCYTE_ADHESION_TO_VASCULAR_ENDOTHELIAL_CELL	19	0.689481	1.86458	0.00175026	0.0122065	0.00906249	2145	tags=47%, list=18%, signal=39%	MDK/ITGB2/PTAFR/SELE/ALOX5/TNF/RELA/MIR21/ST3GAL4
MSigDB (GO)	GOCC_CLATHRIN_COATED_ENDOCYTIC_VESICLE_MEMBRANE	53	0.548407	1.86417	0.000441675	0.00393595	0.00292216	1463	tags=40%, list=12%, signal=35%	HLA-DRA/HLA-DPA1/HLA-DRB1/HLA-DRB5/VAMP8/HLA-DRB4/ADRB2/CD74/HLA-DQA1/HLA-DRB3/CD9/FCGR1A/STON1/HLA-DPB1/APOE/VAMP3/TF/HLA-DQB1/LDLRAP1/LDLR/CD4
MSigDB (GO)	GOBP_MYOBLAST_FUSION	26	0.639229	1.86413	0.00142133	0.0104272	0.00774143	2241	tags=58%, list=18%, signal=47%	TANC1/CD9/CD81/JAM2/CD53/DOCK2/CAPN2/EHD2/CXCL10/GDF15/IL4R/ITGB1/ADAMTS15/PLEKHO1/PTGFRN
MSigDB (GO)	GOBP_POSITIVE_REGULATION_OF_OSTEOBLAST_DIFFERENTIATION	52	0.551625	1.864	0.000351076	0.00328132	0.00243615	1016	tags=31%, list=8%, signal=28%	LTF/CLIC1/IFITM1/DDR2/TMEM119/SOX11/NPNT/CEBPA/SMAD1/YAP1/FGF2/IL6R/GDPD2/FERMT2/FAM20C/CTHRC1
MSigDB (GO)	GOBP_NEUTROPHIL_ACTIVATION_INVOLVED_IN_IMMUNE_RESPONSE	16	0.721337	1.86386	0.00145481	0.0105609	0.00784068	1556	tags=69%, list=13%, signal=60%	TYROBP/FCER1G/VAMP8/MYD88/SYK/ITGB2/ITGAM/PRAM1/PTAFR/SPI1/STXBP2
MSigDB (GO)	GOBP_POSITIVE_REGULATION_OF_REACTIVE_OXYGEN_SPECIES_METABOLIC_PROCESS	48	0.567235	1.86383	0.000380562	0.00348018	0.00258379	1300	tags=44%, list=11%, signal=39%	CDKN1A/TYROBP/TSPO/SOD2/HVCN1/SYK/ITGB2/ITGAM/GADD45A/RAB27A/CYBA/GNAI3/TP53/TGFBR2/DHRS4/PLCG2/GNAI2/F2RL1/AKR1C3/TLR6/GSTP1
MSigDB (GO)	GOBP_LEUKOCYTE_HOMEOSTASIS	75	0.512724	1.86339	0.000333622	0.00314793	0.00233711	1868	tags=35%, list=15%, signal=30%	ANXA1/TNFSF13B/CD74/NCKAP1L/FAS/ITPKB/TRAF3IP2/LYN/BTK/SASH3/SLC40A1/LGALS9/FADD/TCIRG1/DOCK11/TNFAIP3/F2R/PKN1/DOCK10/GPR183/CASP3/MTHFD1/HIF1A/RPS6/XKR8/MPL
MSigDB (GO)	GOBP_REGULATION_OF_OSTEOBLAST_DIFFERENTIATION	93	0.489817	1.86299	0.000135372	0.00150174	0.00111493	2011	tags=38%, list=17%, signal=32%	LTF/CLIC1/IFITM1/ID3/DDR2/TMEM119/SOX11/NPNT/SOX9/CEBPA/SMAD1/YAP1/FGF2/IL6R/TCIRG1/TNFAIP6/GDPD2/TWSG1/FERMT2/SFRP1/FAM20C/CTHRC1/TNF/RASSF2/IGFBP5/BMPR1A/BAMBI/SMOC1/PRKD1/CEBPB/TOB1/SMAD5/LRP5/ILK/MIR21
MSigDB (GO)	GOBP_POSITIVE_REGULATION_BY_SYMBIONT_OF_ENTRY_INTO_HOST	12	0.772986	1.86081	0.00129718	0.00965969	0.00717164	1463	tags=58%, list=12%, signal=51%	HLA-DRB1/CD74/LGALS1/LGALS9/TRIM38/TRIM21/CD4
MSigDB (GO)	GOBP_REGULATION_OF_ACUTE_INFLAMMATORY_RESPONSE	29	0.628181	1.85971	0.00129245	0.00963657	0.00715447	1300	tags=41%, list=11%, signal=37%	C3/IL1B/HLA-E/ALOX5AP/FCGR1A/BTK/NPY/PIK3CG/KLKB1/ZP3/TNF/GSTP1
MSigDB (GO)	GOBP_POSITIVE_REGULATION_OF_RECEPTOR_MEDIATED_ENDOCYTOSIS	39	0.58385	1.85914	0.00094875	0.00734609	0.00545395	1391	tags=41%, list=11%, signal=36%	C3/ANGPT1/SFRP4/ANXA2/SYK/APLN/CLU/CD63/B2M/SELE/PLCG2/TF/BICD1/LDLRAP1/DAB2/HIP1
MSigDB (GO)	GOBP_REGULATION_OF_MORPHOGENESIS_OF_AN_EPITHELIUM	45	0.564517	1.85911	0.000852398	0.00672737	0.00499459	2405	tags=42%, list=20%, signal=34%	MDK/FGF1/AR/SOX9/GJA1/FGF2/SULF1/SFRP1/CXCL10/TNF/ITGAX/LIF/PDGFA/AGT/BTBD7/SOX8/MIR21/SMO/BMP7
MSigDB (GO)	GOBP_POSITIVE_REGULATION_OF_WOUND_HEALING	39	0.583678	1.85859	0.00094875	0.00734609	0.00545395	2318	tags=51%, list=19%, signal=42%	ANXA1/DDR2/F3/EMILIN1/ANO6/HPSE/EMILIN2/PLAU/XBP1/FERMT2/F2R/MYLK/ITGB1/PLAT/RREB1/THBS1/FERMT1/ST3GAL4/ACTG1/ADRA2A
MSigDB (GO)	GOBP_NEGATIVE_REGULATION_OF_T_CELL_DIFFERENTIATION	31	0.619411	1.85721	0.00139963	0.0103433	0.0076792	2076	tags=48%, list=17%, signal=40%	ANXA1/MDK/CD74/BCL6/IRF1/SLC4A2/ERBB2/FOXJ1/CBFB/LOXL3/IL4R/FGL2/LILRB4/MIR21/HLX
MSigDB (GO)	GOBP_PROSTANOID_BIOSYNTHETIC_PROCESS	22	0.664183	1.85671	0.00155342	0.0111752	0.00829679	1059	tags=36%, list=9%, signal=33%	ANXA1/FABP5/IL1B/CD74/PTGS1/TBXAS1/PTGDS/AKR1C3
MSigDB (GO)	GOBP_NEGATIVE_REGULATION_OF_VIRAL_LIFE_CYCLE	17	0.709253	1.8557	0.00172016	0.0120756	0.00896525	1406	tags=47%, list=12%, signal=42%	IFITM2/IFITM3/IFITM1/CH25H/TRIM5/BST2/GSN/TRIM26
MSigDB (GO)	GOBP_POSITIVE_REGULATION_OF_TYROSINE_PHOSPHORYLATION_OF_STAT_PROTEIN	34	0.598587	1.85534	0.00221941	0.014867	0.0110377	1351	tags=41%, list=11%, signal=37%	CSF1R/TNFRSF1A/HCLS1/PARP9/LYN/PARP14/IL6R/CCL5/IL18/IL15/TNF/FYN/HES1/LIF
MSigDB (GO)	GOBP_RESPONSE_TO_HYPEROXIA	16	0.717588	1.85417	0.0017293	0.0121173	0.00899625	839	tags=44%, list=7%, signal=41%	PDPN/SOD2/COL1A1/CAV1/FAS/CAT/FOXO1
MSigDB (GO)	GOBP_PLATELET_AGGREGATION	54	0.546108	1.85326	0.000379772	0.00347866	0.00258265	2344	tags=50%, list=19%, signal=41%	CLIC1/PDPN/HSPB1/FLNA/PTPN6/EMILIN1/HBB/SYK/CD9/C1QTNF1/CSRP1/LYN/PLEK/EMILIN2/PIK3CG/FERMT3/VCL/MYL12A/F11R/PRKG1/P2RY12/MMRN1/MPL/ILK/ACTG1/SH2B3/TLN1
MSigDB (GO)	GOBP_NEGATIVE_REGULATION_OF_B_CELL_PROLIFERATION	13	0.747068	1.85255	0.00182803	0.012645	0.00938799	1564	tags=69%, list=13%, signal=60%	TYROBP/MNDA/LYN/BTK/CD300A/INPP5D/PAWR/PKN1/CASP3
MSigDB (GO)	GOBP_INTERFERON_BETA_PRODUCTION	42	0.569465	1.85171	0.000854123	0.00673203	0.00499806	1915	tags=40%, list=16%, signal=34%	RNF135/TRIM56/PYCARD/IRF1/TLR7/IRF7/ZBTB20/NMI/OAS2/TRIM38/IFIH1/NLRX1/RIPK2/OAS3/IRF5/OAS1/TLR4
MSigDB (GO)	GOMF_ORGANIC_CATION_TRANSMEMBRANE_TRANSPORTER_ACTIVITY	22	0.662343	1.85156	0.00164872	0.0117047	0.00868992	1608	tags=32%, list=13%, signal=28%	SLC47A2/SLC44A3/SLC16A9/SLC44A1/SLC44A2/SLC22A4/SLC19A3
MSigDB (GO)	GOBP_ACUTE_PHASE_RESPONSE	22	0.662215	1.85121	0.00166778	0.0118094	0.00876761	1141	tags=36%, list=9%, signal=33%	SERPINA3/IL1B/HAMP/SERPINA1/PLSCR1/IL6R/A2M/TNF
MSigDB (GO)	GOBP_REGULATION_OF_LYMPHOCYTE_DIFFERENTIATION	145	0.458958	1.85119	1.97682e-05	0.000298536	0.000221642	1549	tags=29%, list=13%, signal=26%	ANXA1/HLA-DRA/HLA-DRB1/MDK/CD74/ACTL6A/NCKAP1L/BCL6/PTPN6/IRF1/NFKBIZ/SYK/ITPKB/ZFP36L1/CD86/BTK/SASH3/LGALS9/SLC4A2/ERBB2/FOXJ1/TGFBR2/XBP1/HLA-G/SFRP1/IL18/SMARCC1/IL15/ARID2/SOX4/ZFP36L2/CBFB/INPP5D/SPI1/BTN2A2/LOXL3/ZEB1/RIPK2/IL4R/FGL2/SMARCD2/SHB
MSigDB (GO)	GOBP_REGULATION_OF_T_HELPER_CELL_DIFFERENTIATION	27	0.633371	1.85046	0.00136766	0.0101337	0.00752352	1549	tags=41%, list=13%, signal=36%	ANXA1/HLA-DRA/HLA-DRB1/BCL6/NFKBIZ/CD86/IL18/LOXL3/RIPK2/IL4R/SHB
MSigDB (GO)	GOCC_SPECIFIC_GRANULE	112	0.474479	1.8497	0.000112033	0.00128362	0.000952997	1379	tags=33%, list=11%, signal=30%	LTF/CHI3L1/OLR1/VAMP8/TMBIM1/C3AR1/HVCN1/PTPN6/ANO6/ITGB2/ITGAM/CD93/GPR84/HPSE/SLC2A5/RAB27A/B2M/CD53/TNFRSF1B/DOCK2/CYBA/CYFIP1/CMTM6/PLAU/LYZ/VCL/TIMP2/ATP8B4/CTSZ/CYBB/SLC44A2/CTSD/CD33/LAIR1/STK10/PLAUR/NFKB1
MSigDB (GO)	GOBP_POSITIVE_REGULATION_OF_MONONUCLEAR_CELL_MIGRATION	50	0.553593	1.84888	0.000731126	0.00593602	0.00440707	1183	tags=34%, list=10%, signal=31%	CX3CR1/CCL3/PYCARD/CCR1/AIF1/ANO6/LGALS3/DOCK8/LGALS9/JAM2/FADD/CCL5/CXCL12/CALR/CXCL10/TNF/SPI1
MSigDB (GO)	GOBP_REGULATION_OF_SUPEROXIDE_METABOLIC_PROCESS	20	0.67362	1.84715	0.00162175	0.0115825	0.00859918	1513	tags=60%, list=12%, signal=53%	TYROBP/HVCN1/SYK/ITGB2/ITGAM/CYBA/GNAI3/GNAI2/F2RL1/AATF/GSTP1/AGT
MSigDB (GO)	GOBP_AMINO_SUGAR_METABOLIC_PROCESS	34	0.595816	1.84675	0.00262971	0.0170015	0.0126224	1589	tags=26%, list=13%, signal=23%	CHI3L2/CHST6/CHI3L1/RENBP/NPL/GFPT2/CTBS/UAP1L1/PGM3
MSigDB (GO)	GOMF_PROTEASE_BINDING	89	0.491521	1.84664	0.000290342	0.00280648	0.00208361	1626	tags=31%, list=13%, signal=27%	SERPINA5/ANXA2P2/TIMP1/ANXA2/CASP1/COL1A1/PYCARD/F3/COL1A2/SERPINA1/FADD/CST3/TP53/TNFAIP3/COL3A1/FAM20C/A2M/F2RL1/TIMP2/TNF/SERPINB6/LDLR/OS9/RIPK2/DERL2/CASP3/CSTB/ITGB1
MSigDB (GO)	GOBP_ARACHIDONIC_ACID_SECRETION	15	0.714895	1.84645	0.00173375	0.0121342	0.0090088	834	tags=27%, list=7%, signal=25%	ANXA1/NMB/SYK/PLA2G5
MSigDB (GO)	GOBP_NEGATIVE_REGULATION_OF_CELL_CYCLE_G1_S_PHASE_TRANSITION	63	0.527325	1.84626	0.000356051	0.00331217	0.00245905	2135	tags=37%, list=18%, signal=30%	CCL2/GPNMB/CDKN1A/FAM107A/SUSD2/MUC1/CTDSP1/KANK2/RPS27L/WEE1/TP53/CDK2AP2/SOX2/BTN2A2/CTDSP2/PKD2/CCND1/RFWD3/CDKN2B/PLK3/CHEK2/NACC2/CDK2
MSigDB (GO)	GOBP_NEGATIVE_REGULATION_OF_PRODUCTION_OF_MOLECULAR_MEDIATOR_OF_IMMUNE_RESPONSE	29	0.623562	1.84603	0.00147841	0.010657	0.00791207	1402	tags=34%, list=12%, signal=31%	ANGPT1/TGFB3/BCL6/HMOX1/IL33/HLA-F/TGFB2/TNF/BST2/NLRX1
MSigDB (GO)	GOBP_MUSCLE_CELL_MIGRATION	69	0.514085	1.84375	0.000285406	0.00276354	0.00205173	2127	tags=41%, list=18%, signal=34%	ANXA1/S100A11/DDR2/MDK/DDR1/AIF1/GNA12/LPAR1/CCL5/GNA13/PLAU/DOCK7/P2RY6/ITGA2/IGFBP5/DDIT3/PDGFA/BMPR1A/AGT/HAS2/PRKG1/CORO1B/SORL1/PLAT/MEGF10/TLR4/MIR21/PLEKHO1
MSigDB (GO)	GOBP_VIRAL_LIFE_CYCLE	228	0.432856	1.84303	2.10803e-06	4.43659e-05	3.29385e-05	1750	tags=26%, list=14%, signal=23%	LTF/CCL2/IFI16/HLA-DRB1/IFITM2/IFITM3/IFITM1/VAMP8/DYNLT1/CD74/CH25H/CAV1/TRIM22/ITGB5/LGALS1/CD86/ZC3HAV1/PLSCR1/CCL8/CD81/FAM111A/LGALS9/OAS2/APOBEC3C/PABPC1/TRIM6/TRIM38/CCL5/NEDD4/ITGA5/PCSK5/IFIH1/TRIM5/TRIM21/NFIA/ISG20/APOE/ITGA2/ZNFX1/ZNF502/TNF/CAV2/BST2/MX1/GSN/OASL/APOBEC3G/LDLR/TRIM26/F11R/CD4/TNIP1/NPC1/OAS3/ITGB1/ICAM1/ZBED1/CHMP4A/OAS1
MSigDB (GO)	GOBP_CHRONIC_INFLAMMATORY_RESPONSE	11	0.77729	1.8406	0.00384369	0.0228916	0.0169954	1943	tags=73%, list=16%, signal=61%	VCAM1/NFKBIZ/CCL5/TNFAIP3/S100A8/TNF/S100A9/THBS1
MSigDB (GO)	GOBP_NEGATIVE_REGULATION_OF_OSTEOCLAST_DIFFERENTIATION	24	0.647926	1.83996	0.000892256	0.00698176	0.00518346	1920	tags=54%, list=16%, signal=46%	LTF/CCL3/TNFRSF11B/LRRC17/TNFAIP6/GPR137B/SFRP1/TOB2/MAFB/INPP5D/LILRB4/TLR4/FSTL3
MSigDB (GO)	GOBP_NEGATIVE_REGULATION_OF_PEPTIDASE_ACTIVITY	125	0.464802	1.83905	6.29824e-05	0.000793632	0.000589215	1178	tags=19%, list=10%, signal=18%	SERPINA3/LTF/CD44/AQP1/SERPINA5/SERPING1/TIMP1/IFI16/CRYAB/RENBP/SERPINA1/SERPINB1/SERPINH1/TMED10/CST3/PI16/RPS6KA1/A2M/CARD8/TIMP2/TNF/COL6A3/SERPINB6/CAST
MSigDB (GO)	GOBP_REGULATION_OF_LEUKOCYTE_APOPTOTIC_PROCESS	64	0.522339	1.83811	0.000248375	0.00246919	0.0018332	932	tags=27%, list=8%, signal=25%	ANXA1/EFNA1/HCLS1/CD74/BCL6/ITPKB/IRF7/LYN/BTK/LGALS3/DOCK8/LGALS9/FADD/CCL5/TP53/BCL3/CXCL12
MSigDB (GO)	GOBP_NEGATIVE_REGULATION_OF_BONE_REMODELING	13	0.740741	1.83686	0.00218211	0.0146668	0.0108891	1145	tags=62%, list=9%, signal=56%	HAMP/TMEM119/TNFRSF11B/GPR137B/TNFAIP3/SFRP1/CSK/INPP5D
MSigDB (GO)	GOBP_SMOOTH_MUSCLE_CELL_MIGRATION	59	0.530913	1.83355	0.00064567	0.00540487	0.00401273	2011	tags=42%, list=17%, signal=36%	S100A11/DDR2/MDK/DDR1/AIF1/GNA12/LPAR1/CCL5/GNA13/PLAU/DOCK7/P2RY6/ITGA2/IGFBP5/DDIT3/PDGFA/BMPR1A/AGT/HAS2/PRKG1/CORO1B/SORL1/PLAT/TLR4/MIR21
MSigDB (GO)	GOBP_LEUKOCYTE_AGGREGATION	12	0.761587	1.83337	0.00174582	0.01219	0.00905018	2038	tags=75%, list=17%, signal=62%	CD44/IL1B/MSN/JAM2/S100A8/STK10/HAS2/S100A9/RAC2
MSigDB (GO)	GOBP_POSITIVE_REGULATION_OF_INTERLEUKIN_17_PRODUCTION	13	0.738733	1.83188	0.00240591	0.0158656	0.0117791	950	tags=46%, list=8%, signal=43%	MYD88/BTK/CARD9/RFTN1/IL18/IL15
MSigDB (GO)	GOBP_MYD88_DEPENDENT_TOLL_LIKE_RECEPTOR_SIGNALING_PATHWAY	15	0.708995	1.83121	0.00209809	0.0141824	0.0105294	1915	tags=53%, list=16%, signal=45%	IRF1/MYD88/IRF7/BTK/CD300A/TLR6/TNIP1/TLR4
MSigDB (GO)	GOMF_OPSONIN_BINDING	12	0.760245	1.83014	0.00180434	0.0125542	0.00932064	1005	tags=50%, list=8%, signal=46%	C4A/VSIG4/ITGB2/ITGAM/CD93/CALR
MSigDB (GO)	GOCC_PHAGOCYTIC_VESICLE_MEMBRANE	66	0.514937	1.82964	0.000394206	0.00358287	0.00266003	1288	tags=39%, list=11%, signal=35%	VAMP8/SLC9A9/HLA-E/HVCN1/ATP6V0E1/RAB7B/RAB31/RAB32/TAP1/HLA-B/B2M/ATP6V0D2/HLA-C/LAMP2/TCIRG1/CYBA/RAB34/HLA-A/HLA-F/HLA-G/RAB38/CALR/CYBB/VAMP3/TLR6/RAB23
MSigDB (GO)	GOBP_GLIOGENESIS	247	0.42454	1.82694	1.60823e-06	3.49627e-05	2.59573e-05	1775	tags=30%, list=15%, signal=26%	CCL2/GFAP/ANXA1/VIM/CSF1R/CX3CR1/MDK/CCL3/C1QA/IL1B/LAMB2/ITGB4/TSPO/TREM2/RRAS/SOX11/CD9/PAX6/NTN1/SOX9/IL33/LYN/HDAC1/LPAR1/MXRA8/CLU/MT1X/PENK/FGF2/TNFRSF1B/ATP1B2/GPR17/DAAM2/C5AR1/DNER/PARD3/ROR1/TP53/STAT3/ERBB2/COL3A1/POU3F2/TUBA1A/CSK/NR2E1/S100A8/SOX2/SOX4/SOX10/TGFB2/NDRG1/TNF/HES1/ARHGEF10/SYNE2/CDKN2C/TMEM98/PTPRZ1/MOBP/LDLR/LIF/CNTN2/NKX2-2/PLAG1/METRN/GRN/GPR183/RRAS2/P2RY12/S100A9/…
MSigDB (GO)	GOBP_PROTEIN_KINASE_B_SIGNALING	134	0.45664	1.82588	8.67355e-05	0.00104205	0.000773652	2560	tags=40%, list=21%, signal=32%	CCL2/ANGPT1/RAMP3/CHI3L1/CX3CR1/CCL3/HCLS1/IL1B/RRAS/F3/ZFP36L1/C1QTNF1/SOX9/HPSE/FGF2/CCL5/STK3/HLA-G/FERMT2/IL18/PIK3CG/SLC9A3R1/AKR1C2/AKR1C3/TNF/GDF15/BTN2A2/SEMA5A/IGFBP5/DDIT3/CRYBA1/HIP1/PDGFA/PIK3C2B/TCF7L2/ITGB1/P2RY12/CIB1/THBS1/ILK/MIR21/PLK3/MTM1/SH2B3/KDR/DAG1/SIRT2/ENG/SIRT1/MFHAS1/PHLDA3/HBEGF/PDCD6
MSigDB (GO)	GOBP_NEGATIVE_REGULATION_OF_EPITHELIAL_CELL_APOPTOTIC_PROCESS	37	0.573677	1.82581	0.00170289	0.0120032	0.00891151	1703	tags=35%, list=14%, signal=30%	ANGPT1/NUPR1/MDK/HMOX1/ANGPTL4/YAP1/TNFAIP3/TNIP2/CAST/SEMA5A/SCG2/TCF7L2/ICAM1
MSigDB (GO)	GOBP_REACTIVE_OXYGEN_SPECIES_METABOLIC_PROCESS	159	0.449467	1.82564	2.42678e-05	0.000357392	0.000265338	1681	tags=34%, list=14%, signal=30%	CDKN1A/MAOB/CRYAB/TYROBP/HBA1/GPX3/HBA2/PXDN/TSPO/UCP2/SOD2/HVCN1/HBB/SYK/ITGB2/ITGAM/GADD45A/IER3/PRDX4/RAB27A/MMP3/HK2/CAT/NCF2/CYBA/GNAI3/CBS/TP53/FOXO1/ALOX5/TGFBR2/DHRS4/NQO1/PLCG2/NCF1C/GNAI2/F2RL1/HBG1/AKR1C3/CYBB/TNF/AATF/FYN/HBG2/TLR6/GSTP1/AGT/CTNS/PREX1/NCF4/IMMP2L/HIF1A/ABCB7/SH3PXD2B
MSigDB (GO)	GOBP_POSITIVE_REGULATION_OF_MACROPHAGE_CYTOKINE_PRODUCTION	19	0.674629	1.82441	0.0029222	0.0184111	0.0136689	2468	tags=68%, list=20%, signal=55%	CD74/PYCARD/LAPTM5/MYD88/TLR7/CARD9/HLA-G/PLCG2/RIPK2/NOD1/TLR4/MAPKAPK2/SIRT1
MSigDB (GO)	GOBP_CELLULAR_RESPONSE_TO_LIPOPROTEIN_PARTICLE_STIMULUS	29	0.616012	1.82368	0.00186893	0.0128853	0.00956644	1626	tags=52%, list=13%, signal=45%	FCER1G/TREM2/MYD88/SYK/ITGB2/CD9/CD81/CES1/ABCA1/CD68/APOE/TLR6/LDLR/NPC1/ITGB1
MSigDB (GO)	GOBP_RESPONSE_TO_INTERFERON_BETA	25	0.63753	1.82315	0.00276787	0.0176637	0.0131141	716	tags=40%, list=6%, signal=38%	IFI16/IFITM2/IFITM3/IFITM1/MNDA/IRF1/AIM2/PLSCR1/TRIM6/CAPN2
MSigDB (GO)	GOCC_ENDOCYTIC_VESICLE_MEMBRANE	153	0.449068	1.8223	2.88496e-05	0.000409623	0.000304116	1334	tags=32%, list=11%, signal=29%	COLEC12/HLA-DRA/HLA-DPA1/HLA-DRB1/HLA-DRB5/VAMP8/HLA-DRB4/SLC9A9/ADRB2/CD74/HLA-E/CAV1/HLA-DQA1/HVCN1/HLA-DRB3/ATP6V0E1/CD9/RAB7B/FCGR1A/RAB31/STON1/LYN/RAB32/TAP1/HLA-DPB1/HLA-B/B2M/ATP6V0D2/HLA-C/LAMP2/TCIRG1/CYBA/CSF3R/RAB34/HLA-A/HLA-F/HLA-G/GPR161/RAB38/CALR/APOE/CYBB/VAMP3/TF/TLR6/HLA-DQB1/RAB23/LDLRAP1/LDLR
MSigDB (GO)	GOBP_LYMPHOCYTE_APOPTOTIC_PROCESS	61	0.523371	1.82197	0.00095967	0.00740656	0.00549884	928	tags=26%, list=8%, signal=24%	EFNA1/CD74/FAS/BCL6/NFKBIZ/CASP7/TRAF3IP2/LYN/BTK/LGALS3/DOCK8/LGALS9/FADD/CCL5/TP53/BCL3
MSigDB (GO)	GOBP_NEGATIVE_REGULATION_OF_VASCULAR_ASSOCIATED_SMOOTH_MUSCLE_CELL_PROLIFERATION	20	0.664316	1.82164	0.00201601	0.0137057	0.0101755	727	tags=40%, list=6%, signal=38%	CDKN1A/SOD2/TGFB3/HMOX1/GNA12/APLN/EFEMP2/GNA13
MSigDB (GO)	GOBP_POSITIVE_REGULATION_OF_NIK_NF_KAPPAB_SIGNALING	48	0.554234	1.82111	0.000690714	0.00565433	0.00419794	2080	tags=44%, list=17%, signal=36%	CD14/IL1B/TREM2/TRIP6/LAPTM5/TLR7/NMI/IFI35/CD86/LGALS9/HAVCR2/IL18/CALR/LIMS1/TNF/RELA/NOD1/RPS3/TLR4/ILK/PTP4A3
MSigDB (GO)	GOCC_PROTEIN_COMPLEX_INVOLVED_IN_CELL_MATRIX_ADHESION	12	0.756195	1.82039	0.00205831	0.0139453	0.0103534	1353	tags=67%, list=11%, signal=59%	TNC/LAMB2/EMILIN1/EMILIN2/LAMC1/PLAU/LAMA1/PLAUR
MSigDB (GO)	GOBP_NEGATIVE_REGULATION_OF_T_CELL_PROLIFERATION	45	0.552647	1.82002	0.00123167	0.00921809	0.00684378	1777	tags=42%, list=15%, signal=36%	GPNMB/HLA-DRB1/VSIG4/PTPN6/CD86/LGALS9/SLC4A2/HAVCR2/ERBB2/PLA2G5/FOXJ1/TWSG1/HLA-G/BTN2A2/DLG5/PAWR/CASP3/CEBPB/LILRB4
MSigDB (GO)	GOBP_REGULATION_OF_T_CELL_DIFFERENTIATION	123	0.459137	1.81987	9.51028e-05	0.00112662	0.000836433	1549	tags=28%, list=13%, signal=25%	ANXA1/HLA-DRA/HLA-DRB1/MDK/CD74/ACTL6A/NCKAP1L/BCL6/IRF1/NFKBIZ/SYK/ITPKB/CD86/SASH3/LGALS9/SLC4A2/ERBB2/FOXJ1/TGFBR2/XBP1/HLA-G/IL18/SMARCC1/IL15/ARID2/SOX4/CBFB/BTN2A2/LOXL3/ZEB1/RIPK2/IL4R/FGL2/SMARCD2/SHB
MSigDB (GO)	GOBP_ANIMAL_ORGAN_MATURATION	22	0.650637	1.81884	0.00266248	0.0171759	0.0127519	3	tags=5%, list=0%, signal=5%	LTF
MSigDB (GO)	GOMF_S100_PROTEIN_BINDING	13	0.733264	1.81832	0.00274161	0.0175528	0.0130317	672	tags=46%, list=6%, signal=44%	S100A11/ANXA2/S100A6/FGF1/IQGAP1/AHNAK
MSigDB (GO)	GOBP_POSITIVE_REGULATION_OF_FATTY_ACID_BIOSYNTHETIC_PROCESS	14	0.720542	1.81783	0.00496076	0.0276452	0.0205246	404	tags=29%, list=3%, signal=28%	ANXA1/IL1B/CD74/MID1IP1
MSigDB (GO)	GOBP_NEGATIVE_REGULATION_OF_CELL_ADHESION	202	0.431946	1.81626	9.83757e-06	0.000161135	0.000119631	1309	tags=24%, list=11%, signal=22%	ANXA1/ANGPT1/GPNMB/GBP1/HLA-DRB1/FAM107A/MDK/FZD7/CD74/COL1A1/VSIG4/MUC1/NCKAP1L/TGFBI/LAPTM5/BCL6/PTPN6/IRF1/CD9/C1QTNF1/CD86/FXYD5/LGALS3/SOCS6/LGALS9/MAP4K4/SLC4A2/HAVCR2/ERBB2/PLA2G5/FOXJ1/TWSG1/SWAP70/CXCL12/HLA-G/PAG1/LPXN/CD300A/SIPA1/PLXNB3/CBFB/SPI1/BTN2A2/LOXL3/SEMA5A/PLXNB2/DLG5/SEMA6A/PAWR
MSigDB (GO)	GOBP_NEGATIVE_REGULATION_OF_VIRAL_ENTRY_INTO_HOST_CELL	15	0.703089	1.81596	0.00238999	0.0157782	0.0117142	1406	tags=47%, list=12%, signal=41%	IFITM2/IFITM3/IFITM1/CH25H/TRIM5/GSN/TRIM26
MSigDB (GO)	GOBP_IRON_ION_TRANSPORT	42	0.558287	1.81536	0.00140119	0.0103433	0.0076792	609	tags=19%, list=5%, signal=18%	LTF/CP/HAMP/CYBRD1/SLC40A1/FTL/B2M/STEAP3
MSigDB (GO)	GOBP_NEGATIVE_REGULATION_OF_CELL_DEVELOPMENT	203	0.431958	1.81434	9.13303e-06	0.000151409	0.000112411	1459	tags=27%, list=12%, signal=24%	LTF/ANXA1/FRZB/C1QC/MDK/CCL3/S1PR3/DYNLT1/IL1B/CD74/TSPO/TREM2/SOX11/SPP1/TNFRSF11B/BCL6/IRF1/PAX6/NTN1/CTDSP1/LYN/CEBPA/B2M/SLC4A2/LRRC17/TMEM176B/TNFAIP6/DAAM2/GPR137B/TP53/ERBB2/FOXJ1/IL17D/HLA-G/SFRP1/TOB2/NR2E1/MAFB/SOX10/CTNNA1/CBFB/TNF/INPP5D/HES1/LOXL3/SEMA5A/TMEM98/MYC/SEMA6A/BTG2/LDLR/BMPR1A/IL4R/FGL2
MSigDB (GO)	GOBP_RUFFLE_ORGANIZATION	44	0.551134	1.81362	0.00120826	0.00907345	0.00673639	2319	tags=48%, list=19%, signal=39%	CSF1R/CAV1/RHOG/AIF1/STON1/PLEK/EPS8/LIMA1/TCIRG1/CYFIP1/PFN1/INPPL1/ABI3/ARHGAP24/CORO1B/P2RY12/AIF1L/CORO1C/RCC2/RDX/EPS8L2
MSigDB (GO)	GOBP_OSTEOBLAST_PROLIFERATION	26	0.621374	1.81206	0.00304587	0.0190087	0.0141126	1016	tags=23%, list=8%, signal=21%	LTF/TMEM119/HPSE/LRRC17/SFRP1/CTHRC1
MSigDB (GO)	GOMF_CORECEPTOR_ACTIVITY	28	0.615449	1.81192	0.00170976	0.012023	0.00892624	2474	tags=50%, list=20%, signal=40%	RAMP3/TGFBR3/CD86/LY96/RGMA/RAMP1/ROR1/IGSF1/CD4/ITGB1/LRP5/KDR/ENG/ITGAV
MSigDB (GO)	GOBP_EPITHELIAL_CELL_DEVELOPMENT	150	0.449431	1.8099	4.67774e-05	0.000625279	0.000464225	2284	tags=33%, list=19%, signal=27%	VIM/RAB13/FRZB/PALLD/TNFRSF1A/S1PR3/IL1B/LAMB2/MSN/MYD88/TJP2/AR/PAX6/SOX9/CEBPA/HPSE/YAP1/EDNRA/CLIC4/IQGAP1/VEZF1/PLOD3/FOXJ1/VCL/F2RL1/SIPA1/TNF/NOTCH2/FAT1/TMEM79/RILPL2/F11R/NKX2-2/MYO1E/C1GALT1/HIF1A/EZR/ICAM1/SOX8/HEG1/EXPH5/GDF11/B4GALT1/HSD17B4/RDX/KDR/IKBKB/RAP1B/ACTA2/RAP1A
MSigDB (GO)	GOBP_DETECTION_OF_BIOTIC_STIMULUS	20	0.65907	1.80725	0.00243051	0.0159746	0.01186	1215	tags=50%, list=10%, signal=45%	C4B/SRPX/HLA-DRB1/TSPO/TREM2/LY96/YAP1/HLA-B/HLA-A/TLR6
MSigDB (GO)	GOBP_VIRAL_PROCESS	318	0.406558	1.80667	5.03455e-07	1.2e-05	8.90916e-06	2001	tags=26%, list=16%, signal=22%	LTF/CCL2/IFI16/HLA-DRB1/CSF1R/IFITM2/IFITM3/IFITM1/CCL3/VAMP8/DYNLT1/CD74/CH25H/PARP9/CAV1/TRIM22/ITGB5/ST6GALNAC2/LGALS1/IRF7/CD86/ZC3HAV1/PLSCR1/CCL8/CD81/HDAC1/FAM111A/LGALS9/OAS2/APOBEC3C/ZFP36/PABPC1/TRIM6/TRIM38/CCL5/NEDD4/MDFIC/TP53/ITGA5/PCSK5/ST6GALNAC3/IFIH1/GALNT1/TRIM5/TRIM21/NFIA/ISG20/APOE/ITGA2/ZNFX1/ZNF502/TNF/CAV2/BST2/MX1/GSN/OASL/LARP7/BICD1/APOBEC3G/SP1/LDLR/TRIM26/F11R/CD4/TN…
MSigDB (GO)	GOBP_LEUKOCYTE_ADHESION_TO_VASCULAR_ENDOTHELIAL_CELL	37	0.567196	1.80519	0.00209058	0.0141478	0.0105037	1626	tags=32%, list=13%, signal=28%	VCAM1/CX3CR1/MDK/ITGB2/JAM2/PTAFR/SELE/ALOX5/CXCL12/TNF/RELA/ITGB1
MSigDB (GO)	GOBP_POSITIVE_REGULATION_OF_B_CELL_ACTIVATION	49	0.543233	1.80501	0.000654868	0.00545111	0.00404706	1183	tags=27%, list=10%, signal=24%	CDKN1A/TNFSF13B/CD74/NCKAP1L/BCL6/SYK/CD81/BTK/SASH3/TNIP2/XBP1/INPP5D/SPI1
MSigDB (GO)	GOBP_REGULATION_OF_MONOCYTE_DIFFERENTIATION	15	0.698442	1.80395	0.00279136	0.0177374	0.0131687	1463	tags=47%, list=12%, signal=41%	HLA-DRB1/CD74/ZFP36L1/IRF7/INPP5D/MYC/CD4
MSigDB (GO)	GOBP_POSITIVE_REGULATION_OF_SMOOTH_MUSCLE_CELL_MIGRATION	29	0.609342	1.80393	0.00214916	0.0144782	0.010749	2011	tags=48%, list=17%, signal=40%	S100A11/DDR2/MDK/AIF1/LPAR1/CCL5/DOCK7/P2RY6/ITGA2/IGFBP5/AGT/HAS2/TLR4/MIR21
MSigDB (GO)	GOBP_BONE_DEVELOPMENT	165	0.440411	1.80364	2.991e-05	0.000422657	0.000313793	2476	tags=33%, list=20%, signal=26%	LTF/SFRP4/BGN/ANXA2/DDR2/TYROBP/PHEX/FLNA/TMEM119/COL1A1/TGFB3/DHRS3/PTPN6/WASF2/SOX9/SMAD1/SERPINH1/GJA1/LRRC17/BNC2/SULF1/CBS/TULP3/TP53/COL3A1/TGFBR2/FAM20C/BBX/NOTCH2/RAB23/INPPL1/ZNF385A/CHSY1/HAS2/EXT2/EVC/SH3PXD2B/TRIM45/GP9/SMAD5/VKORC1/TSKU/LRP5/LTBP3/SLC10A7/TAL1/SH2B3/KDR/FOXC1/PLS3/TRIP11/ENG/INSIG1/MATN1
MSigDB (GO)	GOBP_POSITIVE_REGULATION_OF_EPITHELIAL_CELL_PROLIFERATION	143	0.447625	1.80308	7.19271e-05	0.000891205	0.000661656	2721	tags=42%, list=22%, signal=33%	APLNR/MDK/FZD7/SOX11/ANG/F3/FGF1/HMOX1/AR/SOX9/APLN/BTK/YAP1/FGF2/LAMC1/CYBA/C5AR1/STAT5A/ST8SIA1/STAT3/TNFAIP3/ERBB2/XBP1/CXCL12/SFRP1/PLXNB3/TNF/CAV2/SEMA5A/NOTCH2/MYC/SP1/BMPR1A/CCND1/GRN/SCG2/HAS2/TCF7L2/VEGFB/HIF1A/PRKD1/RBPJ/RREB1/MIR21/POLD4/HLX/B4GALT1/NRAS/KDR/JUN/SMO/SIRT1/RUNX2/AGTR1/PDCD6/PROK1/BMP2/NOTCH1/HMGB1/ZNF580
MSigDB (GO)	GOBP_POSITIVE_REGULATION_OF_EPITHELIAL_CELL_APOPTOTIC_PROCESS	22	0.644452	1.80155	0.00327541	0.0201446	0.014956	1221	tags=32%, list=10%, signal=29%	CCL2/SFRP4/ANO6/HMOX1/HLA-G/AKR1C3/GSN
MSigDB (GO)	GOBP_PLASMA_MEMBRANE_ORGANIZATION	105	0.46527	1.79907	0.0001938	0.00203216	0.00150873	1221	tags=24%, list=10%, signal=22%	COLEC12/S100A10/SERPINA5/PLSCR4/ANXA2/MYOF/CAV1/SYTL4/ANO6/CD9/CASP7/AR/PLSCR1/CLU/AHNAK/PACSIN3/EHD2/SH3GLB1/SLC9A3R1/FNBP1L/MAFB/TGFB2/NDRG1/CAV2/GSN
MSigDB (GO)	GOBP_REGULATION_OF_GLIOGENESIS	76	0.49572	1.79888	0.000577114	0.0049354	0.00366419	1493	tags=30%, list=12%, signal=27%	GFAP/MDK/IL1B/TSPO/TREM2/SOX11/NTN1/IL33/LYN/HDAC1/TNFRSF1B/DAAM2/TP53/NR2E1/SOX10/TNF/HES1/TMEM98/PTPRZ1/LDLR/LIF/NKX2-2/PLAG1
MSigDB (GO)	GOBP_B_CELL_HOMEOSTASIS	28	0.610827	1.79832	0.00202471	0.013749	0.0102077	1648	tags=43%, list=14%, signal=37%	TNFSF13B/CD74/NCKAP1L/TRAF3IP2/LYN/SASH3/DOCK11/TNFAIP3/PKN1/DOCK10/CASP3/HIF1A
MSigDB (GO)	GOBP_BONE_MATURATION	19	0.664672	1.79749	0.00385319	0.0228916	0.0169954	3	tags=5%, list=0%, signal=5%	LTF
MSigDB (GO)	GOBP_T_CELL_DIFFERENTIATION	207	0.426789	1.79748	1.51115e-05	0.000234782	0.000174309	1598	tags=27%, list=13%, signal=23%	ANXA1/HLA-DRA/HLA-DRB1/MDK/FCER1G/IL1B/FZD7/CD74/ACTL6A/NCKAP1L/BCL6/IRF1/NFKBIZ/SYK/ITPKB/ZFP36L1/CD86/TRAF3IP2/SASH3/LGALS9/B2M/SLC4A2/FADD/IL6R/DOCK2/TCIRG1/TP53/STAT3/ERBB2/FOXJ1/TGFBR2/XBP1/BCL3/HLA-G/IL18/SMARCC1/IL15/ARID2/MAFB/SOX4/ZFP36L2/CBFB/SPI1/BTN2A2/LOXL3/TMEM98/ZEB1/RIPK2/IL4R/FGL2/CD4/SMARCD2/GPR183/SHB/PREX1
MSigDB (GO)	GOBP_MEMBRANE_INVAGINATION	51	0.535585	1.79743	0.00169608	0.0119694	0.00888641	1943	tags=45%, list=16%, signal=38%	C3/TREM2/NCKAP1L/AIF1/ANO6/ITGB2/ITGAM/FCGR1A/RAB31/ABCA1/PLCG2/FNBP1L/F2RL1/CD300A/ITGA2/ARHGAP25/GSN/ARHGAP12/SNX33/CHMP4A/XKR8/MEGF10/THBS1
MSigDB (GO)	GOBP_PLATELET_ACTIVATION	94	0.470826	1.79654	0.000222982	0.00227314	0.00168765	2344	tags=45%, list=19%, signal=36%	CLIC1/PDPN/HSPB1/FCER1G/FLNA/PTPN6/EMILIN1/HBB/SYK/CD9/C1QTNF1/CSRP1/LYN/PLSCR1/PLEK/EMILIN2/GNA13/COL3A1/ENTPD2/PLCG2/PIK3CG/FERMT3/VCL/APOE/F2R/MYL12A/PDGFA/F11R/PRKG1/DGKD/P2RY12/GP9/MMRN1/MPL/TLR4/ILK/TREML1/ACTG1/SH2B3/VAV1/ADRA2A/TLN1
MSigDB (GO)	GOMF_CARBOHYDRATE_BINDING	150	0.446097	1.79647	6.66669e-05	0.000832985	0.000618432	1821	tags=31%, list=15%, signal=26%	CHI3L2/COLEC12/C4B/HLA-DRA/CHI3L1/HLA-DRB1/OLR1/GALNT10/LGALS1/MAN2B1/CD93/VCAN/LGALS3/SLC2A5/CLN5/LGALS9/HK2/PYGL/GALNT4/PLOD3/CLEC2B/SELE/GALNT6/GALNT1/LMAN2L/CALR/ZP3/GBE1/PLOD2/SIGLEC10/CD302/CD33/HKDC1/CNTN2/OS9/GALM/CLEC2D/CLEC4A/P4HA1/ALPK1/PHYH/MANBA/STBD1/PLOD1/H6PD/GYS1
MSigDB (GO)	GOBP_POSITIVE_REGULATION_OF_CYTOKINE_PRODUCTION_INVOLVED_IN_INFLAMMATORY_RESPONSE	17	0.686025	1.79493	0.00327044	0.0201415	0.0149536	2011	tags=65%, list=17%, signal=54%	MYD88/CARD9/STAT3/IL17D/IL17RA/GPSM3/TNF/TLR6/HIF1A/TLR4/MIR21
MSigDB (GO)	GOCC_CLATHRIN_COATED_ENDOCYTIC_VESICLE	65	0.506516	1.79409	0.000931569	0.00724622	0.0053798	1485	tags=34%, list=12%, signal=30%	HLA-DRA/HLA-DPA1/HLA-DRB1/HLA-DRB5/VAMP8/HLA-DRB4/ADRB2/CD74/HLA-DQA1/HLA-DRB3/CD9/FCGR1A/STON1/HLA-DPB1/APOE/VAMP3/TF/HLA-DQB1/LDLRAP1/LDLR/CD4/MYO1E
MSigDB (GO)	GOBP_HYDROGEN_PEROXIDE_BIOSYNTHETIC_PROCESS	10	0.766587	1.79239	0.00425563	0.0246893	0.01833	1587	tags=60%, list=13%, signal=52%	MAOB/SOD2/CYBA/CYBB/FYN/CTNS
MSigDB (GO)	GOBP_NEGATIVE_REGULATION_OF_INFLAMMATORY_RESPONSE_TO_ANTIGENIC_STIMULUS	24	0.630934	1.7917	0.00163989	0.0116699	0.0086641	1163	tags=42%, list=10%, signal=38%	HLA-DRB1/TREM2/HCK/SYK/LYN/RHBDF2/NPY/YES1/GPR17/FYN
MSigDB (GO)	GOBP_CELL_JUNCTION_DISASSEMBLY	24	0.629302	1.78707	0.0018125	0.0125815	0.00934089	561	tags=42%, list=5%, signal=40%	C3/C1QB/CX3CR1/C1QC/C1QA/TREM2/TGFB3/ITGAM/STON1/MAP4K4
MSigDB (GO)	GOBP_REGULATION_OF_NEUTROPHIL_ACTIVATION	11	0.753823	1.78503	0.0072595	0.037498	0.0278396	1505	tags=82%, list=12%, signal=72%	SYK/ITGB2/ITGAM/PRAM1/PTAFR/CD300A/TNF/SPI1/GRN
MSigDB (GO)	GOBP_RESPONSE_TO_INTERFERON_ALPHA	16	0.690489	1.78415	0.00362279	0.0217954	0.0161815	1468	tags=31%, list=12%, signal=28%	IFITM2/IFITM3/IFITM1/BST2/MX2
MSigDB (GO)	GOBP_HYDROGEN_PEROXIDE_CATABOLIC_PROCESS	21	0.643116	1.7831	0.00571247	0.03119	0.0231564	1196	tags=43%, list=10%, signal=39%	HBA1/GPX3/HBA2/PXDN/HBB/PRDX4/CAT/HBG1/HBG2
MSigDB (GO)	GOBP_REGULATION_OF_RESPONSE_TO_CYTOKINE_STIMULUS	114	0.456295	1.78269	0.000192601	0.00202603	0.00150419	2286	tags=37%, list=19%, signal=30%	ANGPT1/TNFRSF1A/PXDN/CD74/TREM2/CASP1/TRIM56/PYCARD/PARP9/CAV1/LAPTM5/PTPN6/SYK/IRF7/PARP14/FADD/TRIM6/CCL5/TNFAIP3/CASP4/IFIH1/CARD8/F2RL1/TRIM41/PADI2/GSTP1/RBM47/RIPK2/CD24/IKBKE/OAS3/HIF1A/SPPL2A/OAS1/TLR4/MAPK7/MIR21/SIGIRR/NKIRAS2/SH2B3/IKBKB/RFFL
MSigDB (GO)	GOBP_MONOCARBOXYLIC_ACID_TRANSPORT	101	0.465577	1.78246	0.000226061	0.00229345	0.00170273	1943	tags=28%, list=16%, signal=23%	ANXA1/FABP5/NMB/PMP2/IL1B/SLC16A4/SYK/SLC16A9/ABCC3/CES1/PLA2G5/ABCC4/PLIN2/SLC9A3R1/APOE/CPT1B/CPT2/TNF/SLC43A3/SLC27A6/SLC27A1/SLC16A6/FABP7/SLC16A3/SLCO3A1/SLC10A3/SLCO1C1/THBS1
MSigDB (GO)	GOBP_POSITIVE_REGULATION_OF_HOMOTYPIC_CELL_CELL_ADHESION	12	0.739886	1.78113	0.00303843	0.0189921	0.0141003	1851	tags=58%, list=15%, signal=49%	PDPN/EMILIN1/EMILIN2/CCL5/PLAUR/F11R/MMRN1
MSigDB (GO)	GOBP_DENDRITIC_CELL_MIGRATION	22	0.636571	1.77952	0.00388835	0.0230543	0.0171162	1545	tags=45%, list=13%, signal=40%	CCR1/DOCK8/LGALS9/EPS8/CCL5/ALOX5/PIK3CG/CALR/SPI1/GPR183
MSigDB (GO)	GOMF_LIPASE_INHIBITOR_ACTIVITY	10	0.76104	1.77942	0.00571247	0.03119	0.0231564	230	tags=50%, list=2%, signal=49%	ANXA1/ANXA2P2/ANXA2/APOC1/ANXA5
MSigDB (GO)	GOBP_LYMPHOCYTE_HOMEOSTASIS	53	0.523397	1.77916	0.00132671	0.00985487	0.00731654	1771	tags=34%, list=15%, signal=29%	TNFSF13B/CD74/NCKAP1L/FAS/TRAF3IP2/LYN/SASH3/SLC40A1/LGALS9/FADD/TCIRG1/DOCK11/TNFAIP3/PKN1/DOCK10/CASP3/HIF1A/RPS6
MSigDB (GO)	GOBP_BONE_CELL_DEVELOPMENT	32	0.584568	1.77794	0.00273607	0.0175528	0.0130317	424	tags=19%, list=3%, signal=18%	LTF/ANXA2/TYROBP/FLNA/PTPN6/WASF2
MSigDB (GO)	GOBP_POSITIVE_REGULATION_OF_EXTRINSIC_APOPTOTIC_SIGNALING_PATHWAY	40	0.55416	1.77775	0.00223753	0.0149715	0.0111153	1513	tags=28%, list=12%, signal=24%	SRPX/PYCARD/CAV1/FADD/TNFSF10/STK3/ITM2C/SFRP1/CTNNA1/TNF/AGT
MSigDB (GO)	GOMF_STRUCTURAL_CONSTITUENT_OF_EYE_LENS	15	0.688222	1.77756	0.0039969	0.0235333	0.0174718	1308	tags=40%, list=11%, signal=36%	CRYGS/VIM/CRYAB/HSPB6/HSPB2/CRYBA1
MSigDB (GO)	GOMF_EXTRACELLULAR_MATRIX_STRUCTURAL_CONSTITUENT_CONFERRING_COMPRESSION_RESISTANCE	11	0.75058	1.77735	0.00819273	0.0414525	0.0307756	427	tags=27%, list=4%, signal=26%	LUM/BGN/VCAN
MSigDB (GO)	GOBP_NEUTROPHIL_MEDIATED_IMMUNITY	20	0.647963	1.77679	0.00333487	0.0204468	0.0151803	1556	tags=55%, list=13%, signal=48%	VAMP8/MYD88/SYK/ITGB2/ITGAM/PRAM1/PTAFR/CARD9/F2RL1/SPI1/STXBP2
MSigDB (GO)	GOBP_REGULATION_OF_DENDRITIC_CELL_DIFFERENTIATION	12	0.737964	1.7765	0.00319525	0.0197129	0.0146354	933	tags=50%, list=8%, signal=46%	LGALS1/LGALS3/HLA-B/LGALS9/TMEM176B/HLA-G
MSigDB (GO)	GOBP_REGULATION_OF_SUBSTRATE_ADHESION_DEPENDENT_CELL_SPREADING	44	0.539749	1.77616	0.00165098	0.0117068	0.00869145	2136	tags=41%, list=18%, signal=34%	S100A10/GBP1/PDPN/MDK/FLNA/TRIOBP/FERMT2/CALR/LIMS1/DAB2/HAS2/PREX1/CIB1/ST6GAL1/RREB1/CORO1C/ILK/RCC2
MSigDB (GO)	GOBP_REGULATION_OF_MACROPHAGE_MIGRATION	32	0.583942	1.77604	0.0027733	0.0176794	0.0131257	1003	tags=41%, list=8%, signal=37%	CSF1R/CX3CR1/RARRES2/MDK/CCL3/C3AR1/TREM2/EMILIN1/CD9/CD81/CCL5/C5AR1/C5
MSigDB (GO)	GOBP_REGULATION_OF_OSTEOBLAST_PROLIFERATION	21	0.640545	1.77597	0.00601918	0.0325489	0.0241653	1016	tags=24%, list=8%, signal=22%	LTF/TMEM119/HPSE/SFRP1/CTHRC1
MSigDB (GO)	GOBP_GLIAL_CELL_DEVELOPMENT	97	0.463249	1.77597	0.000367131	0.00338868	0.00251585	1505	tags=30%, list=12%, signal=26%	GFAP/VIM/MDK/C1QA/IL1B/LAMB2/ITGB4/TREM2/SOX11/LYN/LPAR1/MXRA8/CLU/MT1X/C5AR1/PARD3/ROR1/POU3F2/S100A8/SOX4/SOX10/NDRG1/TNF/ARHGEF10/MOBP/LDLR/CNTN2/NKX2-2/GRN
MSigDB (GO)	GOBP_SMOOTH_MUSCLE_CELL_PROLIFERATION	112	0.455487	1.77567	0.000283136	0.00275477	0.00204522	1585	tags=33%, list=13%, signal=29%	CDKN1A/DDR2/SOD2/TGFB3/AIF1/ANG/MYD88/HMOX1/GNA12/APLN/HDAC1/GJA1/FGF2/IL6R/EFEMP2/CCL5/CYBA/GNA13/GNAI3/PTAFR/TNFAIP3/P2RY6/TGFBR2/IL18/IL15/ELN/GNAI2/APOE/ITGA2/TNF/IGFBP5/LDLRAP1/DDIT3/BMPR1A/AGT/PRKG1/TCF7L2
MSigDB (GO)	GOBP_REGULATION_OF_T_HELPER_1_TYPE_IMMUNE_RESPONSE	16	0.687065	1.7753	0.00417665	0.0242786	0.0180251	2076	tags=56%, list=17%, signal=47%	ANXA1/IL1B/IL33/HAVCR2/IL18/RIPK2/IL4R/SLC11A1/HLX
MSigDB (GO)	GOBP_ACTIN_CROSSLINK_FORMATION	13	0.715479	1.77422	0.0040859	0.0238914	0.0177377	599	tags=38%, list=5%, signal=37%	FLNA/DPYSL3/AIF1/LCP1/EPS8
MSigDB (GO)	GOBP_IMMUNE_RESPONSE_TO_TUMOR_CELL	12	0.736632	1.77329	0.00335207	0.0205066	0.0152247	968	tags=50%, list=8%, signal=46%	HLA-DRB1/HLA-DRB3/AHR/HAVCR2/HLA-A/MICA
MSigDB (GO)	GOBP_RESPONSE_TO_CORTICOSTEROID	115	0.454319	1.77311	0.000239018	0.00240029	0.00178205	1141	tags=24%, list=9%, signal=22%	ANXA1/AQP1/IGFBP7/MAOB/CNGA3/FAM107A/MDK/FBXO32/ADM/COL1A1/FIBIN/AIF1/ZFP36L1/AQP4/PCK2/BCHE/ZFP36/CYBA/PTAFR/LCAT/CPS1/ALAD/A2M/PTGDS/AKR1C3/ZFP36L2/CYBB/TNF
MSigDB (GO)	GOBP_TAXIS	398	0.387822	1.7725	2.62179e-07	6.79491e-06	5.04474e-06	1704	tags=27%, list=14%, signal=24%	CCL2/ANXA1/ANGPT1/VCAM1/GPNMB/RAB13/PROK2/NEXN/CSF1R/CX3CR1/EFNA1/PLP2/RARRES2/PALLD/HSPB1/MDK/CCL3/CCL3L3/FCER1G/CCL3L1/IL1B/LAMB2/C3AR1/CD74/CH25H/TREM2/CCR1/NCKAP1L/RHOG/AIF1/F3/ANO6/SYK/ITGB2/FGF1/ENAH/FPR1/PAX6/NTN1/CXCL16/CMTM3/LYN/CCL8/NINJ1/LPAR1/LGALS3/EDNRA/LGALS9/HSD3B7/FGF2/IL6R/DOCK2/CCL5/RNASE2/CYFIP1/TNFAIP6/YTHDF1/C5AR1/PLAU/PTAFR/CSF3R/ERBB2/PPBP/SWAP70/ALOX5/CXCL12/IL17RA/PIK3CG…
MSigDB (GO)	GOBP_POSITIVE_REGULATION_OF_PEPTIDYL_TYROSINE_PHOSPHORYLATION	105	0.458217	1.7718	0.000281442	0.00274279	0.00203632	1513	tags=29%, list=12%, signal=25%	ANGPT1/CD44/CSF1R/EFNA1/TNFRSF1A/HCLS1/CD74/TREM2/PARP9/SYK/FCGR1A/LYN/CD81/PARP14/IL6R/CCL5/YES1/TP53/ITGA5/IL18/IL15/PLCG2/TNF/FYN/HES1/LIF/RIPK2/CD4/EHD4/AGT
MSigDB (GO)	GOBP_BIOLOGICAL_PROCESS_INVOLVED_IN_INTERACTION_WITH_HOST	142	0.440713	1.77122	7.64578e-05	0.0009369	0.000695581	1732	tags=25%, list=14%, signal=22%	LTF/HLA-DRB1/IFITM2/IFITM3/IFITM1/VAMP8/DYNLT1/CD74/CH25H/CAV1/TRIM22/ITGB5/LGALS1/CD86/INHBB/PLSCR1/CD81/LGALS9/FUCA2/TRIM6/TRIM38/ITGA5/TRIM5/TRIM21/ITGA2/ZNF502/CAV2/GSN/LDLR/TRIM26/F11R/CD4/NPC1/ITGB1/ICAM1/CHMP4A
MSigDB (GO)	GOBP_DNA_DAMAGE_RESPONSE_SIGNAL_TRANSDUCTION_RESULTING_IN_TRANSCRIPTION	16	0.685481	1.77121	0.00447233	0.025621	0.0190217	2324	tags=56%, list=19%, signal=46%	CDKN1A/MUC1/RPS27L/TP53/SP100/ZNF385A/CHEK2/FOXM1/HIPK2
MSigDB (GO)	GOBP_OSTEOBLAST_DIFFERENTIATION	169	0.430529	1.77095	5.09991e-05	0.000666695	0.000494974	2011	tags=31%, list=17%, signal=26%	LTF/TNC/CLIC1/IFITM1/ID3/DDR2/CCL3/TMEM119/COL1A1/SOX11/SPP1/NPNT/VCAN/SOX9/CEBPA/SMAD1/TP53INP2/YAP1/PENK/CAT/FGF2/LRRC17/IL6R/TCIRG1/TNFAIP6/GDPD2/TWSG1/FERMT2/SFRP1/FAM20C/SOX2/CTHRC1/CBFB/TNF/RASSF2/IGFBP5/BMPR1A/BAMBI/RRAS2/SMOC1/PRKD1/CEBPB/SOX8/TOB1/SMAD5/DDX21/PTH1R/GLI2/LRP5/ILK/RRBP1/MIR21
MSigDB (GO)	GOMF_MUSCLE_ALPHA_ACTININ_BINDING	10	0.757416	1.77095	0.00655591	0.0347095	0.0257693	1436	tags=40%, list=12%, signal=35%	PALLD/PDLIM3/PDLIM1/PKD2
MSigDB (GO)	GOCC_BRUSH_BORDER	57	0.517227	1.7703	0.00114368	0.00864683	0.00641966	1212	tags=28%, list=10%, signal=25%	AQP1/CLIC1/SCIN/FLNA/MTTP/CYBRD1/GNA12/RGS19/EPS8/LIMA1/GNA13/ADD3/SLC9A3R1/CUBN/MYO1C/MYL6
MSigDB (GO)	GOBP_IMMUNOLOGICAL_MEMORY_PROCESS	11	0.747411	1.76984	0.00866087	0.0429785	0.0319085	490	tags=36%, list=4%, signal=35%	HLA-DRA/HLA-DRB1/BCL6/CD81
MSigDB (GO)	GOBP_INTERLEUKIN_10_PRODUCTION	36	0.560137	1.76674	0.00282766	0.0179105	0.0132973	1035	tags=33%, list=9%, signal=31%	HLA-DRB1/TYROBP/TREM2/PYCARD/SYK/BTK/SASH3/LGALS9/STAT3/BCL3/PLCG2/F2RL1
MSigDB (GO)	GOBP_BIOLOGICAL_PROCESS_INVOLVED_IN_SYMBIOTIC_INTERACTION	207	0.419399	1.76636	2.28677e-05	0.00034015	0.000252537	1765	tags=25%, list=15%, signal=21%	LTF/HLA-DRB1/CSF1R/CX3CR1/IFITM2/IFITM3/IFITM1/CCL3/VAMP8/DYNLT1/CD74/CH25H/CAV1/TRIM22/ITGB5/LGALS1/MYD88/MPEG1/CD86/INHBB/PLSCR1/CCL8/CD81/HDAC1/LGALS9/FUCA2/TRIM6/TRIM38/CCL5/CARD9/ITGA5/TRIM5/TRIM21/F2RL1/APOE/ITGA2/ZNF502/CAV2/GSN/SP1/LDLR/TRIM26/F11R/CD4/NPC1/RAB9A/ITGB1/ICAM1/ZBED1/CHMP4A/ZDHHC9
MSigDB (GO)	GOBP_NEGATIVE_REGULATION_OF_EXTRACELLULAR_MATRIX_ORGANIZATION	10	0.754981	1.76526	0.00693929	0.0361904	0.0268688	917	tags=50%, list=8%, signal=46%	TNFRSF1A/EMILIN1/CST3/TNFRSF1B/ANTXR1
MSigDB (GO)	GOBP_POSITIVE_REGULATION_OF_CALCIUM_ION_IMPORT	12	0.732838	1.76416	0.00390094	0.02308	0.0171352	932	tags=33%, list=8%, signal=31%	CCL2/CCL3/LGALS3/CXCL12
MSigDB (GO)	GOMF_G_PROTEIN_COUPLED_RECEPTOR_BINDING	173	0.428708	1.76375	6.37412e-05	0.000801407	0.000594988	1163	tags=23%, list=10%, signal=21%	CCL2/C3/PROK2/NMB/CX3CR1/CCL3/CCL3L3/CCL3L1/FZD7/FLNA/ITGB4/ADM/RTP1/FPR1/NES/GNA12/APLN/CXCL16/CCL8/PENK/HOMER3/NPY/CCL5/GNA13/GNAI3/NEDD4/NPB/TULP3/PPBP/SDCBP/CXCL12/SFRP1/SLC9A3R1/C5/CTHRC1/GNAI2/CKLF/CXCL10/RTP4/FYN
MSigDB (GO)	GOBP_POSITIVE_REGULATION_OF_LEUKOCYTE_DEGRANULATION	20	0.643183	1.76369	0.00390047	0.02308	0.0171352	2196	tags=55%, list=18%, signal=45%	VAMP8/GAB2/SYK/ITGB2/ITGAM/PTAFR/HLA-F/F2RL1/IL4R/KLRC2/LAMP1
MSigDB (GO)	GOBP_POSITIVE_REGULATION_OF_NF_KAPPAB_TRANSCRIPTION_FACTOR_ACTIVITY	122	0.444809	1.76247	0.000325803	0.00308888	0.00229328	1946	tags=32%, list=16%, signal=27%	LTF/CX3CR1/IL1B/PYCARD/CAV1/TRIM22/MYD88/AR/RAB7B/AIM2/BTK/CLU/LGALS9/CAT/TRIM6/TRIM38/CARD9/ROR1/STAT3/IL18/PLCG2/TRIM5/S100A8/TRIM21/TNF/TLR6/RELA/RIPK2/AGT/NOD1/TRAF1/PRKD1/S100A9/RPS3/SLCO3A1/CIB1/PSMA6/TLR4/IL1RAP
MSigDB (GO)	GOMF_QUATERNARY_AMMONIUM_GROUP_TRANSMEMBRANE_TRANSPORTER_ACTIVITY	11	0.744264	1.76239	0.00944111	0.0460038	0.0341546	1492	tags=45%, list=12%, signal=40%	SLC44A3/SLC16A9/SLC44A1/SLC44A2/SLC22A4
MSigDB (GO)	GOBP_POSITIVE_REGULATION_OF_OSTEOBLAST_PROLIFERATION	10	0.753646	1.76213	0.00701597	0.0364941	0.0270943	2809	tags=90%, list=23%, signal=69%	LTF/TMEM119/HPSE/CTHRC1/SOX8/LRP5/ITGAV/BMP2/ABL1
MSigDB (GO)	GOBP_POSITIVE_REGULATION_OF_MORPHOGENESIS_OF_AN_EPITHELIUM	26	0.603714	1.76056	0.00498113	0.0277327	0.0205895	1758	tags=35%, list=14%, signal=30%	MDK/AR/SOX9/GJA1/FGF2/ITGAX/LIF/AGT/SOX8
MSigDB (GO)	GOBP_HIPPO_SIGNALING	29	0.594637	1.7604	0.00375633	0.022451	0.0166682	2379	tags=55%, list=20%, signal=44%	SOX11/NUAK2/YAP1/STK3/AMOT/FAT4/DLG5/TEAD2/ARRDC3/WWC3/MAP2K3/VGLL4/SAV1/TEAD4/WWC1/NEK8
MSigDB (GO)	GOBP_REGULATORY_T_CELL_DIFFERENTIATION	22	0.629649	1.76017	0.00481228	0.0269443	0.0200042	1206	tags=36%, list=10%, signal=33%	HLA-DRA/HLA-DRB1/MDK/BCL6/IRF1/LGALS9/HLA-G/BTN2A2
MSigDB (GO)	GOBP_TYROSINE_PHOSPHORYLATION_OF_STAT_PROTEIN	46	0.536159	1.75976	0.00163381	0.0116458	0.0086462	1351	tags=35%, list=11%, signal=31%	CSF1R/TNFRSF1A/HCLS1/PARP9/CAV1/LYN/PARP14/IL6R/CCL5/SOCS3/IL18/IL15/TNF/FYN/HES1/LIF
MSigDB (GO)	GOBP_STEROL_HOMEOSTASIS	54	0.518339	1.75903	0.00107481	0.00817824	0.00607176	2468	tags=46%, list=20%, signal=37%	NPC2/TSPO/CAV1/MTTP/LIPG/LIMA1/CES1/ABCA1/LCAT/XBP1/IL18/APOE/APOM/LDLRAP1/LDLR/PLSCR3/RALY/CD24/NPC1/TSKU/LRP5/APOC2/LIPC/INSIG1/SIRT1
MSigDB (GO)	GOBP_PODOSOME_ASSEMBLY	13	0.709261	1.7588	0.00468564	0.0264572	0.0196426	1681	tags=54%, list=14%, signal=46%	CAPG/MSN/HCK/LCP1/TNF/GSN/SH3PXD2B
MSigDB (GO)	GOBP_POSITIVE_REGULATION_OF_COAGULATION	19	0.649554	1.7566	0.00632216	0.0338647	0.0251421	2145	tags=58%, list=18%, signal=48%	F3/EMILIN1/ANO6/HPSE/EMILIN2/PLAU/F2R/PLAT/THBS1/VKORC1/ST3GAL4
MSigDB (GO)	GOBP_TOLL_LIKE_RECEPTOR_2_SIGNALING_PATHWAY	13	0.708366	1.75658	0.00476061	0.0267813	0.0198832	1443	tags=69%, list=12%, signal=61%	TREM2/LYN/LGALS9/CYBA/TNFAIP3/TNIP2/F2RL1/TLR6/RIPK2
MSigDB (GO)	GOBP_TYPE_2_IMMUNE_RESPONSE	27	0.600815	1.75535	0.00384834	0.0228916	0.0169954	943	tags=33%, list=8%, signal=31%	ANXA1/CD74/BCL6/CD86/TRAF3IP2/IL33/CD81/BCL3/IL18
MSigDB (GO)	GOBP_REGULATION_OF_REACTIVE_OXYGEN_SPECIES_METABOLIC_PROCESS	104	0.455408	1.75491	0.000632783	0.0053195	0.00394935	2140	tags=39%, list=18%, signal=33%	CDKN1A/CRYAB/TYROBP/TSPO/SOD2/HVCN1/SYK/ITGB2/ITGAM/GADD45A/IER3/RAB27A/MMP3/HK2/CYBA/GNAI3/TP53/FOXO1/ALOX5/TGFBR2/DHRS4/PLCG2/GNAI2/F2RL1/AKR1C3/TNF/AATF/FYN/TLR6/GSTP1/AGT/CTNS/HIF1A/ABCB7/PRCP/TLR4/THBS1/MIR21/RAC2/FOXM1/CBR1
MSigDB (GO)	GOBP_MUSCLE_CELL_PROLIFERATION	151	0.434844	1.75417	0.000180166	0.00193711	0.00143817	1585	tags=31%, list=13%, signal=27%	ANGPT1/CDKN1A/DDR2/SOD2/TGFB3/AIF1/ANG/MYD88/HMOX1/TGFBR3/GNA12/APLN/SMAD1/HDAC1/GJA1/YAP1/PIM1/FGF2/IL6R/EFEMP2/CCL5/CYBA/GNA13/GNAI3/PTAFR/TNFAIP3/P2RY6/TGFBR2/IL18/IL15/ELN/ARID2/HEY2/GNAI2/APOE/ITGA2/SIX5/TGFB2/TNF/CAV2/IGFBP5/LDLRAP1/DDIT3/BMPR1A/AGT/PRKG1/TCF7L2
MSigDB (GO)	GOBP_CELL_SUBSTRATE_ADHESION	257	0.40332	1.75079	6.81397e-06	0.000117904	8.7535e-05	1132	tags=20%, list=9%, signal=18%	ANGPT1/CD44/S100A10/VCAM1/GBP1/ECM2/PDPN/EFNA1/FAM107A/MDK/FZD7/FLNA/DDR1/ITGB4/RRAS/COL1A1/TRIP6/ITGB5/BCL6/EMILIN1/ITGB2/NPNT/ITGAM/STON1/HPSE/MAP4K4/CD63/TRIOBP/NPY/RIN2/LAMC1/ATP1B2/EFEMP2/ITGA7/PLAU/ABI3BP/ITGA5/COL3A1/ANTXR1/FERMT2/SFRP1/COL8A1/PARVG/FERMT3/CALR/VCL/LPXN/ITGA2/LIMS1/ITGA6/SORBS1
MSigDB (GO)	GOBP_NEGATIVE_REGULATION_OF_RESPONSE_TO_EXTERNAL_STIMULUS	286	0.399631	1.75048	6.63886e-06	0.000116271	8.63226e-05	1592	tags=26%, list=13%, signal=23%	LTF/CCL2/SERPING1/IFI16/HLA-DRB1/ANXA2/TSPAN6/TNFRSF1A/MDK/HAMP/TREM2/HLA-E/VSIG4/SPP1/AIF1/HCK/SYK/CD9/RAB7B/C1QTNF1/NMI/LYN/IER3/RHBDF2/HLA-B/LGALS9/PROS1/FGF2/PARP14/ZFP36/TNFRSF1B/NPY/ELF4/TRIM38/TNFAIP6/YES1/GPR17/PLAU/HAVCR2/TNFAIP3/SOCS3/HLA-A/ALOX5/HLA-F/HLA-G/MICA/C5/TRIM21/A2M/CARD8/F2RL1/KLKB1/APOE/TNF/FYN/SIGLEC10/MICB/SEMA5A/LYAR/PADI2/NENF/GSTP1/SEMA6A/LDLR/PLAUR/NFKB1/NLRX1/PDGFA/F…
MSigDB (GO)	GOBP_POSITIVE_REGULATION_OF_REGULATORY_T_CELL_DIFFERENTIATION	14	0.693595	1.74985	0.00966608	0.0468023	0.0347474	1206	tags=43%, list=10%, signal=39%	HLA-DRA/HLA-DRB1/BCL6/LGALS9/HLA-G/BTN2A2
MSigDB (GO)	GOBP_POSITIVE_REGULATION_OF_INTERLEUKIN_12_PRODUCTION	25	0.611195	1.74784	0.00641891	0.0342217	0.0254072	1915	tags=48%, list=16%, signal=41%	IRF8/MDK/LAPTM5/IRF1/SYK/LGALS9/HLA-G/PLCG2/RELA/RIPK2/IRF5/TLR4
MSigDB (GO)	GOBP_AMYLOID_BETA_CLEARANCE	24	0.61532	1.74736	0.00333452	0.0204468	0.0151803	1334	tags=42%, list=11%, signal=37%	C3/TREM2/ITGB2/ITGAM/HDAC1/CLU/C5AR1/APOE/TNF/LDLR
MSigDB (GO)	GOBP_CELLULAR_RESPONSE_TO_EXTERNAL_STIMULUS	245	0.406674	1.74689	9.39968e-06	0.000154964	0.00011505	1156	tags=22%, list=10%, signal=21%	VCAM1/DAPL1/AQP1/CDKN1A/IFI16/FAM107A/TNFRSF1A/BAG3/IL1B/PHEX/CASP1/UCP2/COL1A1/NUAK2/FAS/AIF1/IRF1/MYD88/TLR7/HMOX1/GADD45A/SOX9/IL33/LYN/KANK2/INHBB/TLR5/DNAJC15/PENK/PIM1/TFEB/FADS1/CTSK/FGF2/LAMP2/FADD/WIPI1/DSC2/CYBA/CBS/MAP3K14/TP53/FOXO1/PLIN2/CD68/SH3GLB1/XBP1/SFRP1/IL15/KCNJ2/SIPA1/AKR1C3/ITGA2/SREBF1/COMT
MSigDB (GO)	GOBP_REGULATION_OF_PODOSOME_ASSEMBLY	10	0.746632	1.74573	0.00901561	0.0442578	0.0328582	1221	tags=60%, list=10%, signal=54%	CAPG/MSN/HCK/LCP1/TNF/GSN
MSigDB (GO)	GOMF_SERINE_TYPE_ENDOPEPTIDASE_INHIBITOR_ACTIVITY	39	0.548128	1.74539	0.00315291	0.0195269	0.0144974	1173	tags=26%, list=10%, signal=23%	SERPINA3/SERPINA5/SERPING1/ANXA2/SERPINA1/SERPINB1/SERPINH1/A2M/COL6A3/SERPINB6
MSigDB (GO)	GOBP_REGULATION_OF_COLLAGEN_METABOLIC_PROCESS	23	0.621039	1.74509	0.00679366	0.0355559	0.0263977	1094	tags=35%, list=9%, signal=32%	VIM/DDR2/TGFB3/EMILIN1/MFAP4/CST3/ITGA2/F2R
MSigDB (GO)	GOMF_PEPTIDASE_ACTIVATOR_ACTIVITY	35	0.55851	1.74506	0.00254877	0.0166413	0.012355	1686	tags=37%, list=14%, signal=32%	CTSH/CASP1/PYCARD/CAV1/RPS27L/CTSC/CTSK/PCOLCE/CARD8/PSME1/APH1B/NOD1/PSME2
MSigDB (GO)	GOBP_REGENERATION	128	0.438297	1.74489	0.000226956	0.00229861	0.00170655	1141	tags=22%, list=9%, signal=20%	TNC/GFAP/ANXA1/CDKN1A/PRRX1/MDK/LAMB2/HAMP/FZD7/FLNA/TSPO/UCP2/ADM/SPP1/CD9/HMOX1/TGFBR3/NINJ1/CD81/YAP1/LCP1/NNMT/TGFBR2/CXCL12/NINJ2/SOX2/CTNNA1/TNF
MSigDB (GO)	GOCC_SPECIFIC_GRANULE_LUMEN	39	0.547962	1.74486	0.00315291	0.0195269	0.0144974	1379	tags=36%, list=11%, signal=32%	LTF/CHI3L1/PTPN6/HPSE/RAB27A/B2M/DOCK2/CYFIP1/LYZ/VCL/TIMP2/CTSZ/CTSD/NFKB1
MSigDB (GO)	GOBP_REGULATION_OF_CELL_SHAPE	107	0.451031	1.74411	0.000476104	0.00418473	0.00310687	1682	tags=31%, list=14%, signal=27%	CCL2/ANXA1/CSF1R/PDPN/CCL3/MSN/RHOG/LST1/HCK/ITGB2/GNA12/CDC42EP1/LPAR1/ARHGAP15/EPS8/RHOQ/CYFIP1/GNA13/ITGA7/FMNL3/FERMT2/CDC42EP4/SLC9A3R1/PLXNB3/FYN/CDC42EP5/PLXNB2/FGD3/F11R/CDC42SE1/BAMBI/FMNL2/EZR
MSigDB (GO)	GOMF_MONOCARBOXYLIC_ACID_BINDING	56	0.510965	1.74331	0.0017213	0.0120756	0.00896525	1704	tags=32%, list=14%, signal=28%	SERPINA5/FABP5/PMP2/ID3/APOC1/ALOX5AP/ACOX2/PYGL/S100A8/PTGDS/LRAT/AKR1C2/AKR1C3/GSTM2/GSTP1/FABP7/CYP4F11/S100A9
MSigDB (GO)	GOBP_REGULATION_OF_PHOSPHATIDYLINOSITOL_3_KINASE_SIGNALING	75	0.479605	1.74303	0.00142104	0.0104272	0.00774143	1513	tags=33%, list=12%, signal=29%	ANGPT1/DDR2/HCLS1/DDR1/TREM2/PTPN6/SOX9/CAT/FGF2/CCL5/NEDD4/PTPN13/ROR1/RGL2/IL18/SLC9A3R1/F2RL1/TGFB2/F2R/HCST/TNF/BTN2A2/CRYBA1/PDGFA/AGT
MSigDB (GO)	GOBP_INTERLEUKIN_12_PRODUCTION	40	0.543171	1.7425	0.00310244	0.0193008	0.0143295	2011	tags=40%, list=17%, signal=33%	IRF8/MDK/LAPTM5/IRF1/SYK/HLA-B/LGALS9/HLA-G/PLCG2/RELA/NFKB1/RIPK2/IRF5/TLR4/THBS1/MIR21
MSigDB (GO)	GOBP_NEGATIVE_REGULATION_OF_INTERLEUKIN_1_PRODUCTION	25	0.609255	1.74229	0.00657452	0.034746	0.0257964	1300	tags=36%, list=11%, signal=32%	CX3CR1/TREM2/AQP4/SERPINB1/ELF4/TNFAIP3/CARD8/CD33/GSTP1
MSigDB (GO)	GOBP_LYMPHOCYTE_COSTIMULATION	29	0.588218	1.7414	0.00477027	0.0268102	0.0199047	1777	tags=45%, list=15%, signal=38%	TNFSF13B/CAV1/LGALS1/PTPN6/CD86/LYN/CD81/YES1/CSK/FYN/MAP3K8/CD24/LILRB4
MSigDB (GO)	GOBP_POSITIVE_REGULATION_OF_MONOCYTE_CHEMOTAXIS	16	0.673213	1.73951	0.00632037	0.0338647	0.0251421	1110	tags=44%, list=9%, signal=40%	CX3CR1/CCR1/AIF1/ANO6/CCL5/CXCL12/CXCL10
MSigDB (GO)	GOBP_POSITIVE_REGULATION_OF_MAPK_CASCADE	325	0.390151	1.73939	2.14956e-06	4.508e-05	3.34687e-05	1464	tags=24%, list=12%, signal=22%	CCL2/ANGPT1/CD44/GPNMB/RAMP3/CHI3L1/HLA-DRB1/CSF1R/EFNA1/DDR2/GLIPR2/CCL3/CCL3L3/CCL3L1/IL1B/FZD7/DDR1/ADRB2/CD74/TREM2/PYCARD/CCR1/TGFB3/LAPTM5/MYD88/SYK/PLCE1/FGF1/NPNT/AR/GADD45A/C1QTNF1/RELL1/CCL8/CD81/LPAR1/LGALS9/IQGAP1/FGF2/NPY/CCL5/C5AR1/STK3/CARD9/ROR1/HAVCR2/ERBB2/PLA2G5/SDCBP/P2RY6/TNFRSF19/FERMT2/CSK/PLCG2/PIK3CG/TRIM5/SOX2/GNAI2/F2RL1/APOE/TGFB2/F2R/DOK1/TNF/SH3RF3/CAV2/GDF15/RASSF2/…
MSigDB (GO)	GOBP_VASCULAR_ENDOTHELIAL_CELL_PROLIFERATION	21	0.627297	1.73924	0.00809095	0.0410075	0.0304452	805	tags=24%, list=7%, signal=22%	CCL2/MDK/APLN/FGF2/STAT3
MSigDB (GO)	GOBP_POSITIVE_REGULATION_OF_INTERFERON_BETA_PRODUCTION	29	0.586821	1.73726	0.00492051	0.0274467	0.0203772	1915	tags=45%, list=16%, signal=38%	RNF135/TRIM56/IRF1/TLR7/IRF7/ZBTB20/OAS2/IFIH1/RIPK2/OAS3/IRF5/OAS1/TLR4
MSigDB (GO)	GOBP_POSITIVE_REGULATION_OF_CELL_DEATH	434	0.377734	1.73706	6.00383e-07	1.41963e-05	1.05398e-05	1322	tags=21%, list=11%, signal=19%	CCL2/ANXA1/NUPR1/CDKN1A/RAMP3/SFRP4/SRPX/FRZB/SCIN/TNFRSF1A/ID3/DDR2/CTSH/TYROBP/CCL3/HBA1/C1QA/HBA2/TSPO/UCP2/MNDA/ADM/SOD2/PYCARD/CAV1/TGFB3/FAS/LAPTM5/LGALS1/BCL6/EMILIN1/ANO6/HBB/SYK/ITGB2/ITGAM/HMOX1/GADD45A/BARD1/LYN/INHBB/ACOX2/LPAR1/IFIT2/CLU/LGALS9/MMP3/CTSC/CTSK/EMILIN2/FADD/TXNIP/TNFRSF1B/TNFSF10/CCL5/CAPN2/STK3/PLEKHF1/MELK/ITM2C/TP53/FOXO1/CASP6/TP53INP1/HLA-G/SFRP1/NQO1/OMA1/SLC9A3R…
MSigDB (GO)	GOBP_ANTIGEN_RECEPTOR_MEDIATED_SIGNALING_PATHWAY	122	0.438321	1.73677	0.000485553	0.00423788	0.00314632	1816	tags=34%, list=15%, signal=29%	GBP1/HLA-DRB1/MNDA/NCKAP1L/LAPTM5/HLA-DRB3/PTPN6/NFKBIZ/SYK/CMTM3/LYN/LAT2/CD81/BTK/LGALS3/HLA-DPB1/PRAM1/BTN3A2/ELF1/HLA-A/ERMAP/RFTN1/CSK/PLCG2/LPXN/CD300A/BTN3A1/BTN3A3/INPP5D/FYN/BTN2A2/HLA-DQB1/PAWR/RELA/NFKB1/RIPK2/SHB/EZR/RPS3/LILRB4/KLHL6
MSigDB (GO)	GOBP_POSITIVE_REGULATION_OF_CHROMATIN_BINDING	10	0.742031	1.73498	0.00994026	0.0476154	0.035351	2580	tags=70%, list=21%, signal=55%	DTX3L/PARP9/HMBOX1/ZNF618/CTBP2/DDX11/MBD2
MSigDB (GO)	GOMF_CARBOXYPEPTIDASE_ACTIVITY	28	0.589241	1.73477	0.00399475	0.0235333	0.0174718	1774	tags=36%, list=15%, signal=31%	AEBP1/CPVL/CPZ/CPXM2/LAP3/CTSZ/CPB1/VASH1/PRCP/NAALADL1
MSigDB (GO)	GOBP_COLLAGEN_METABOLIC_PROCESS	52	0.513372	1.73474	0.0016195	0.0115804	0.00859762	1648	tags=35%, list=14%, signal=30%	VIM/DDR2/COL1A1/TGFB3/EMILIN1/COL1A2/SERPINH1/MFAP4/MMP3/CTSK/PLOD3/CST3/PCOLCE/ITGA2/F2R/KLK6/ITGB1/HIF1A
MSigDB (GO)	GOBP_PROTEIN_PROCESSING	171	0.421276	1.7341	0.000150932	0.00164666	0.00122253	1620	tags=27%, list=13%, signal=24%	AEBP1/S100A10/C1R/IFI16/ANXA2/CTSH/PHEX/C1RL/CASP1/PYCARD/F3/MASP1/CASP7/BACE2/RFX4/CPZ/SEC11C/CLN5/FAM111A/MMEL1/SEC11A/BCHE/CPXM2/FADD/CAPN2/PLAU/LDLRAD3/DISP1/PCSK5/CASP6/CASP4/OMA1/CARD8/KLKB1/MAFB/CTSZ/CAST/GSN/TMEM98/PLAUR/CNTN2/RIPK2/RHBDD1/CASP3/APH1B/IMMP2L/KLK6
MSigDB (GO)	GOBP_ACUTE_INFLAMMATORY_RESPONSE_TO_ANTIGENIC_STIMULUS	16	0.671104	1.73406	0.00654214	0.0347095	0.0257693	1083	tags=44%, list=9%, signal=40%	C3/HLA-E/FCGR1A/BTK/NPY/A2M/ZP3
MSigDB (GO)	GOBP_EPITHELIAL_CELL_PROLIFERATION	302	0.391691	1.73405	6.64123e-06	0.000116271	8.63226e-05	1775	tags=26%, list=15%, signal=23%	CCL2/APLNR/ANGPT1/NUPR1/PROK2/SPARC/MDK/FZD7/SOX11/CAV1/ANG/F3/NFKBIZ/ZFP36L1/FGF1/HMOX1/AR/TGFBR3/PAX6/SERPINB1/SOX9/APLN/COL8A2/BTK/YAP1/B2M/FGF2/ZFP36/LAMC1/CYBA/SULF1/C5AR1/UHRF1/STK3/STAT5A/ST8SIA1/STAT3/TNFAIP3/ERBB2/ALOX5/RPS6KA1/XBP1/CXCL12/SFRP1/COL8A1/SOX2/PLXNB3/APOE/HMGN1/TGFB2/LIMS1/TNF/CAV2/HES1/SEMA5A/NOTCH2/IGFBP5/MYC/SP1/DAB2/ZEB1/BMPR1A/CCND1/FABP7/GRN/SCG2/CDK4/VASH1/HAS2/TCF7L…
MSigDB (GO)	GOBP_POSITIVE_REGULATION_OF_RESPONSE_TO_CYTOKINE_STIMULUS	45	0.526532	1.73402	0.00359225	0.0216667	0.016086	1648	tags=38%, list=14%, signal=33%	CD74/TREM2/CASP1/TRIM56/PARP9/LAPTM5/IRF7/PARP14/FADD/TRIM6/CASP4/IFIH1/TRIM41/RBM47/RIPK2/IKBKE/HIF1A
MSigDB (GO)	GOBP_REGULATION_OF_HUMORAL_IMMUNE_RESPONSE	28	0.588601	1.73288	0.00406942	0.0238233	0.0176871	1141	tags=36%, list=9%, signal=32%	C3/SERPING1/IL1B/TREM2/VSIG4/PTPN6/FOXJ1/A2M/ZP3/TNF
MSigDB (GO)	GOBP_REGULATION_OF_GRANULOCYTE_DIFFERENTIATION	12	0.719833	1.73285	0.00500371	0.0278062	0.0206441	1145	tags=33%, list=9%, signal=30%	C1QC/EVI2B/HCLS1/INPP5D
MSigDB (GO)	GOBP_RESPONSE_TO_ZINC_ION	38	0.542587	1.7294	0.00443381	0.025474	0.0189127	1278	tags=37%, list=11%, signal=33%	VCAM1/HAMP/TSPO/SOD2/HVCN1/MT1F/MT1X/MT1H/MT1M/CPS1/ALAD/S100A8/MT2A/MT1E
MSigDB (GO)	GOBP_REGULATION_OF_MAST_CELL_ACTIVATION_INVOLVED_IN_IMMUNE_RESPONSE	24	0.608794	1.72883	0.00422266	0.024522	0.0182059	1559	tags=46%, list=13%, signal=40%	VAMP8/PTPN6/GAB2/SYK/HMOX1/LYN/LGALS9/CD300A/IL4R/STXBP2/CD84
MSigDB (GO)	GOBP_RESPONSE_TO_TRANSFORMING_GROWTH_FACTOR_BETA	208	0.410316	1.72872	7.22655e-05	0.000893533	0.000663384	2268	tags=35%, list=19%, signal=29%	CX3CR1/VASN/TGFB1I1/DDR2/MXRA5/COL1A1/SOX11/CAV1/TGFB3/ITGB5/EMILIN1/NFKBIZ/ZFP36L1/NPNT/SLC2A10/COL1A2/TGFBR3/SOX9/SMAD1/HDAC1/PENK/CTSK/YES1/TP53/STAT3/SDCBP/COL3A1/TWSG1/TGFBR2/FERMT2/SFRP1/LPXN/TGFB2/COL4A2/SMAD9/ZFP36L2/LIMS1/FYN/CAV2/GDF15/SNX6/SPI1/DAB2/PDGFA/ZFHX3/ZEB1/TET1/PBLD/BMPR1A/LTBP4/HSPA5/BAMBI/PXN/ITGB1/SOX6/CDKN2B/FNTA/ZEB2/PMEPA1/SMAD5/THBS1/MAPK7/BRMS1/LTBP3/FERMT1/MIR21/AXIN…
MSigDB (GO)	GOBP_NECROTIC_CELL_DEATH	47	0.529178	1.72815	0.0018693	0.0128853	0.00956644	1322	tags=30%, list=11%, signal=27%	NUPR1/DDR2/TSPO/CAV1/TMEM123/FAS/NINJ1/PYGL/FADD/TP53/CASP6/TNF/MLKL/HEBP2
MSigDB (GO)	GOBP_NEGATIVE_REGULATION_OF_ENDOTHELIAL_CELL_PROLIFERATION	24	0.608506	1.72801	0.00430014	0.0249232	0.0185037	2011	tags=50%, list=17%, signal=42%	CCL2/SPARC/CAV1/SULF1/ALOX5/APOE/TNF/CAV2/SCG2/VASH1/THBS1/MIR21
MSigDB (GO)	GOMF_FATTY_ACID_BINDING	34	0.557438	1.7278	0.010171	0.0485637	0.0360551	1704	tags=38%, list=14%, signal=33%	FABP5/PMP2/ID3/APOC1/ALOX5AP/ACOX2/S100A8/PTGDS/GSTM2/GSTP1/FABP7/CYP4F11/S100A9
MSigDB (GO)	GOBP_INOSITOL_LIPID_MEDIATED_SIGNALING	125	0.436632	1.72759	0.000434543	0.00388406	0.00288364	1513	tags=30%, list=12%, signal=26%	PIRT/ANGPT1/PLCD1/CSF1R/DDR2/HCLS1/DDR1/TREM2/PTPN6/GAB2/PLCE1/ZFP36L1/SOX9/ADAP2/CAT/FGF2/CCL5/NEDD4/PTPN13/PTAFR/ROR1/ERBB2/RGL2/IL18/PLCG2/PIK3CG/SLC9A3R1/F2RL1/TGFB2/F2R/HCST/TNF/BTN2A2/CRYBA1/PDGFA/PIK3C2B/AGT
MSigDB (GO)	GOBP_ZYMOGEN_ACTIVATION	41	0.535099	1.72757	0.00280733	0.0178198	0.0132299	1443	tags=37%, list=12%, signal=32%	S100A10/C1R/IFI16/ANXA2/CTSH/C1RL/PYCARD/MASP1/FADD/PLAU/OMA1/KLKB1/CTSZ/PLAUR/RIPK2
MSigDB (GO)	GOBP_REGULATION_OF_LEUKOCYTE_ADHESION_TO_VASCULAR_ENDOTHELIAL_CELL	24	0.608063	1.72675	0.00437762	0.0252244	0.0187273	2145	tags=42%, list=18%, signal=34%	MDK/ITGB2/PTAFR/SELE/ALOX5/CXCL12/TNF/RELA/MIR21/ST3GAL4
MSigDB (GO)	GOBP_INTESTINAL_ABSORPTION	22	0.617579	1.72643	0.00642918	0.0342217	0.0254072	2418	tags=59%, list=20%, signal=47%	HAMP/TJP2/SLC2A5/LIMA1/LDLR/F11R/NPC1/EZR/ENPP7/ADRA2A/EPB41/SLC26A6/LPCAT3
MSigDB (GO)	GOBP_PLASMA_LIPOPROTEIN_PARTICLE_CLEARANCE	27	0.590817	1.72614	0.00567721	0.0310546	0.0230558	1334	tags=37%, list=11%, signal=33%	ANXA2/TREM2/APOC1/HMOX1/LIPG/CSK/APOE/APOM/LDLRAP1/LDLR
MSigDB (GO)	GOCC_ACTOMYOSIN	61	0.495808	1.72601	0.00312728	0.0194146	0.014414	2315	tags=39%, list=19%, signal=32%	FAM107A/PALLD/BAG3/PDLIM3/LCP1/PDLIM1/LIMA1/CYBA/ROR1/FERMT2/DAAM1/SORBS1/MYO1C/ABLIM1/MYLK/PXN/KAT2B/CORO1B/LPP/MYO18A/ILK/FHL3/ACTA2/MICALL2
MSigDB (GO)	GOBP_REGULATION_OF_LYMPHOCYTE_MIGRATION	45	0.523991	1.72565	0.00385319	0.0228916	0.0169954	1324	tags=29%, list=11%, signal=26%	CCL2/CCL3/MSN/PYCARD/AIF1/DOCK8/JAM2/FADD/CCL5/CXCL12/CXCL10/PADI2/STK10
MSigDB (GO)	GOBP_NEGATIVE_REGULATION_OF_TISSUE_REMODELING	17	0.658823	1.72376	0.00657317	0.034746	0.0257964	1513	tags=59%, list=12%, signal=52%	HAMP/TMEM119/TNFRSF11B/CST3/GPR137B/TNFAIP3/SFRP1/CSK/INPP5D/AGT
MSigDB (GO)	GOBP_FATTY_ACID_TRANSPORT	73	0.476612	1.7235	0.00164624	0.0117011	0.00868725	1214	tags=21%, list=10%, signal=19%	ANXA1/FABP5/NMB/PMP2/IL1B/SYK/PLA2G5/ABCC4/PLIN2/APOE/CPT1B/CPT2/SLC43A3/SLC27A6/SLC27A1
MSigDB (GO)	GOBP_COLLAGEN_BIOSYNTHETIC_PROCESS	26	0.590816	1.72295	0.0068823	0.0359564	0.0266951	1094	tags=35%, list=9%, signal=32%	VIM/DDR2/COL1A1/TGFB3/EMILIN1/SERPINH1/PCOLCE/ITGA2/F2R
MSigDB (GO)	GOBP_T_CELL_RECEPTOR_SIGNALING_PATHWAY	92	0.45439	1.72053	0.000635764	0.005337	0.00396234	1777	tags=35%, list=15%, signal=30%	GBP1/HLA-DRB1/LAPTM5/HLA-DRB3/PTPN6/NFKBIZ/CD81/BTK/LGALS3/HLA-DPB1/PRAM1/BTN3A2/ELF1/HLA-A/ERMAP/RFTN1/CSK/PLCG2/CD300A/BTN3A1/BTN3A3/INPP5D/FYN/BTN2A2/HLA-DQB1/PAWR/RELA/RIPK2/SHB/EZR/RPS3/LILRB4
MSigDB (GO)	GOCC_TERTIARY_GRANULE_LUMEN	38	0.539777	1.72044	0.00458285	0.0260778	0.0193609	1781	tags=45%, list=15%, signal=38%	LTF/CTSH/PTPN6/HBB/B2M/CST3/CYFIP1/TNFAIP6/PPBP/LYZ/TIMP2/IDH1/CTSD/CSTB/FTH1/OSCAR/GSDMD
MSigDB (GO)	GOBP_CARTILAGE_DEVELOPMENT	132	0.432379	1.71884	0.000449797	0.00399035	0.00296255	2011	tags=30%, list=17%, signal=26%	CD44/CHI3L1/EFEMP1/TIMP1/FRZB/BGN/SCIN/PRRX1/MDK/COL1A1/CYTL1/TGFBI/SOX9/SMAD1/SERPINH1/CTSK/FGF2/SULF1/CBS/COL3A1/TWSG1/TGFBR2/PBXIP1/CREB3L2/TRPS1/ZEB1/BMPR1A/CHSY1/EXT2/HIF1A/EVC/SOX6/CHADL/SMAD5/PTH1R/SLC39A14/TSKU/LTBP3/MAF/MIR21
MSigDB (GO)	GOBP_NEGATIVE_REGULATION_OF_LEUKOCYTE_APOPTOTIC_PROCESS	40	0.535363	1.71745	0.00442157	0.0254283	0.0188787	932	tags=28%, list=8%, signal=25%	EFNA1/HCLS1/CD74/BCL6/ITPKB/IRF7/DOCK8/FADD/CCL5/BCL3/CXCL12
MSigDB (GO)	GOBP_UROGENITAL_SYSTEM_DEVELOPMENT	37	0.5396	1.71736	0.00457364	0.0260505	0.0193406	940	tags=16%, list=8%, signal=15%	TNC/ANXA1/AR/SOX9/SULF1/SFRP1
MSigDB (GO)	GOBP_PHOSPHATIDYLCHOLINE_BIOSYNTHETIC_PROCESS	23	0.610994	1.71687	0.00834877	0.0419915	0.0311757	1733	tags=43%, list=14%, signal=37%	FABP5/SLC44A3/CAPN2/LCAT/RAB38/SLC44A1/SLC44A2/SLC27A1/CHPT1/ABHD3
MSigDB (GO)	GOBP_SUBSTRATE_ADHESION_DEPENDENT_CELL_SPREADING	78	0.470811	1.71667	0.000986908	0.00760371	0.00564521	2639	tags=45%, list=22%, signal=35%	S100A10/GBP1/PDPN/EFNA1/MDK/FZD7/FLNA/TRIOBP/LAMC1/ANTXR1/FERMT2/PARVG/FERMT3/CALR/LPXN/LIMS1/VAMP3/DAB2/HAS2/PXN/PREX1/LAMA5/CIB1/ST6GAL1/RREB1/CORO1C/ILK/RCC2/MICALL2/SRGAP2/ITGAV/ACTN4/BVES/FER/AXL
MSigDB (GO)	GOBP_VASCULAR_ENDOTHELIAL_GROWTH_FACTOR_PRODUCTION	27	0.587364	1.71605	0.00636304	0.0339916	0.0252363	1141	tags=37%, list=9%, signal=34%	C3/IL1B/C3AR1/AQP4/HPSE/IL6R/SULF1/C5AR1/C5/TNF
MSigDB (GO)	GOBP_POSITIVE_REGULATION_OF_TRANSCRIPTION_FROM_RNA_POLYMERASE_II_PROMOTER_IN_RESPONSE_TO_STRESS	16	0.663613	1.7147	0.00765169	0.0391827	0.0290904	1952	tags=50%, list=16%, signal=42%	MUC1/TP53/DDIT3/HSPA5/HIF1A/RBPJ/CEBPB/MAPK7
MSigDB (GO)	GOBP_REGULATION_OF_LYMPHOCYTE_APOPTOTIC_PROCESS	42	0.527197	1.71427	0.00446074	0.0255792	0.0189907	928	tags=29%, list=8%, signal=26%	EFNA1/CD74/BCL6/LYN/BTK/LGALS3/DOCK8/LGALS9/FADD/CCL5/TP53/BCL3
MSigDB (GO)	GOBP_RESPONSE_TO_NUTRIENT	112	0.439027	1.7115	0.000819991	0.00651492	0.00483687	1110	tags=27%, list=9%, signal=25%	VCAM1/HAMP/PHEX/TSPO/SOD2/COL1A1/SPP1/TNFRSF11B/NFKBIZ/HMOX1/LIPG/KANK2/PENK/PIM1/CAT/BCHE/CBS/TGFBR2/XBP1/SFRP1/NQO1/IL15/ALAD/A2M/GNAI2/LRAT/AKR1C3/ITGA2/CYBB/CXCL10
MSigDB (GO)	GOBP_RESPONSE_TO_TYPE_I_INTERFERON	57	0.499817	1.71071	0.00256029	0.0166799	0.0123836	1750	tags=32%, list=14%, signal=27%	IFITM2/IFITM3/IFITM1/CH25H/TRIM56/PTPN6/MYD88/IRF7/OAS2/FADD/TRIM6/SP100/TRIM41/MX1/RBM47/IKBKE/OAS3/OAS1
MSigDB (GO)	GOBP_ASTROCYTE_ACTIVATION	18	0.643799	1.71029	0.0098298	0.04743	0.0352134	1855	tags=50%, list=15%, signal=42%	C1QA/IL1B/TREM2/MT1X/C5AR1/TNF/LDLR/GRN/IFNGR1
MSigDB (GO)	GOBP_POSITIVE_REGULATION_OF_GLIOGENESIS	51	0.509564	1.7101	0.00374059	0.0223794	0.0166151	1493	tags=31%, list=12%, signal=28%	GFAP/MDK/IL1B/TSPO/NTN1/IL33/LYN/HDAC1/TNFRSF1B/SOX10/TNF/HES1/PTPRZ1/LIF/NKX2-2/PLAG1
MSigDB (GO)	GOBP_VASCULAR_ASSOCIATED_SMOOTH_MUSCLE_CELL_DIFFERENTIATION	24	0.601684	1.70864	0.00491996	0.0274467	0.0203772	1177	tags=33%, list=10%, signal=30%	APLNR/ADM/SOD2/EDNRA/EFEMP2/QKI/HEY2/HES1
MSigDB (GO)	GOBP_REGULATION_OF_EPITHELIAL_CELL_DIFFERENTIATION	97	0.445428	1.70764	0.000925799	0.00721079	0.0053535	1775	tags=30%, list=15%, signal=26%	SFRP4/FRZB/TNFRSF1A/S1PR3/IL1B/CAV1/ZFP36L1/PAX6/SOX9/YAP1/FGF2/VEZF1/ZFP36/FOXJ1/HEY2/VCL/PROM1/TNF/HES1/LIF/ZEB1/F11R/CD24/CCND1/NKX2-2/MAFF/PRKX/CEBPB/CDKN2B
MSigDB (GO)	GOBP_ANTIMICROBIAL_HUMORAL_RESPONSE	45	0.51775	1.7051	0.00445173	0.0255522	0.0189707	2019	tags=47%, list=17%, signal=39%	LTF/RARRES2/RNASE6/HLA-E/ANG/RNASE2/PPBP/HLA-A/LYZ/BCL3/CXCL10/TF/RPL39/RPL30/HMGN2/S100A9/SLC11A1/RPS19/LEAP2/FAU/WFDC3
MSigDB (GO)	GOBP_POSITIVE_REGULATION_OF_PATHWAY_RESTRICTED_SMAD_PROTEIN_PHOSPHORYLATION	31	0.568307	1.70398	0.00588161	0.0319372	0.0237111	2742	tags=52%, list=23%, signal=40%	TGFB3/GDF1/INHBB/SDCBP/TWSG1/TGFBR2/TGFB2/RBPMS/GDF15/DAB2/BMPR1A/GDF11/BMP7/ENG/BMP2/SMAD4
MSigDB (GO)	GOBP_REGULATION_OF_MAST_CELL_ACTIVATION	27	0.582895	1.70299	0.00712507	0.0369148	0.0274066	1559	tags=44%, list=13%, signal=39%	VAMP8/PTPN6/GAB2/SYK/HMOX1/LYN/PLSCR1/LGALS9/CD300A/IL4R/STXBP2/CD84
MSigDB (GO)	GOBP_REGULATION_OF_ACUTE_INFLAMMATORY_RESPONSE_TO_ANTIGENIC_STIMULUS	12	0.707105	1.70221	0.00665845	0.0349892	0.025977	1083	tags=50%, list=9%, signal=46%	C3/HLA-E/FCGR1A/BTK/NPY/ZP3
MSigDB (GO)	GOBP_MUCOPOLYSACCHARIDE_METABOLIC_PROCESS	75	0.468188	1.70153	0.00226648	0.0151141	0.0112212	1671	tags=25%, list=14%, signal=22%	CHST6/ANGPT1/CD44/BGN/IL1B/UST/HPSE/CHST9/EDNRA/CHST14/FGF2/TNFAIP6/SLC35D2/IL15/NFKB1/CHSY1/HAS2/EXT2/UGDH
MSigDB (GO)	GOBP_REGULATION_OF_INTRINSIC_APOPTOTIC_SIGNALING_PATHWAY_IN_RESPONSE_TO_DNA_DAMAGE_BY_P53_CLASS_MEDIATOR	12	0.706743	1.70134	0.00673725	0.0353229	0.0262248	267	tags=25%, list=2%, signal=24%	CD44/CD74/MUC1
MSigDB (GO)	GOBP_POSITIVE_REGULATION_OF_TRANSCRIPTION_FROM_RNA_POLYMERASE_II_PROMOTER_INVOLVED_IN_CELLULAR_RESPONSE_TO_CHEMICAL_STIMULUS	18	0.64043	1.70134	0.0101299	0.0484458	0.0359676	2742	tags=67%, list=23%, signal=52%	SMAD1/TP53/XBP1/SMAD9/RELA/HIF1A/RBPJ/SMAD5/JUN/RUNX2/BMP2/SMAD4
MSigDB (GO)	GOMF_IRON_ION_BINDING	82	0.458239	1.70036	0.00232587	0.0154063	0.0114381	1768	tags=29%, list=15%, signal=25%	LTF/BBOX1/HBA1/HBA2/CH25H/CYP4F3/CYP27A1/TBXAS1/FTL/PLOD3/CYP21A2/ALOX5/CALR/PLOD2/TF/TET1/DPH3/CYP11A1/FTH1/P4HA1/CYP4F11/PHYH/CYP2U1/PLOD1
MSigDB (GO)	GOBP_INTRINSIC_APOPTOTIC_SIGNALING_PATHWAY_BY_P53_CLASS_MEDIATOR	63	0.484919	1.69779	0.00304002	0.0189921	0.0141003	928	tags=19%, list=8%, signal=18%	CD44/NUPR1/CDKN1A/IFI16/PTTG1IP/CD74/PYCARD/MUC1/RPS27L/TP53/CASP6/BCL3
MSigDB (GO)	GOBP_REGULATION_OF_CD8_POSITIVE_ALPHA_BETA_T_CELL_ACTIVATION	13	0.684658	1.69779	0.0085135	0.0424245	0.0314972	1777	tags=54%, list=15%, signal=46%	HLA-E/NCKAP1L/IRF1/SLC4A2/HLA-A/CBFB/LILRB4
MSigDB (GO)	GOBP_RESPONSE_TO_VITAMIN	63	0.48482	1.69744	0.00304002	0.0189921	0.0141003	2623	tags=51%, list=22%, signal=40%	HAMP/PHEX/TSPO/SOD2/COL1A1/SPP1/NFKBIZ/KANK2/PENK/PIM1/CAT/BCHE/CBS/SFRP1/IL15/ALAD/LRAT/ITGA2/CXCL10/CCND1/STC2/FOLR2/TRIM25/OGG1/MN1/FES/BMP7/KYNU/MAP1B/RUNX2/TRIM24/ASCL1
MSigDB (GO)	GOBP_REGULATION_OF_RESPONSE_TO_WOUNDING	111	0.434457	1.69588	0.000940089	0.00730292	0.0054219	2318	tags=42%, list=19%, signal=35%	ANXA1/SERPING1/ANXA2/DDR2/MDK/FLNA/CAV1/SPP1/F3/EMILIN1/ANO6/CD9/C1QTNF1/HPSE/PROS1/FGF2/EMILIN2/PLAU/TNFAIP3/ALOX5/XBP1/FERMT2/F2RL1/KLKB1/APOE/F2R/TNF/SIGLEC10/PLAUR/MYLK/PDGFA/GRN/MYOZ1/PRKG1/ITGB1/PLAT/MMRN1/RREB1/THBS1/VKORC1/FERMT1/MIR21/ST3GAL4/ACTG1/SH2B3/ACTA2/ADRA2A
MSigDB (GO)	GOCC_SECRETORY_GRANULE_MEMBRANE	219	0.400841	1.69559	7.94114e-05	0.000965793	0.000717033	1353	tags=29%, list=11%, signal=26%	CD44/SERPINA5/FABP5/SPARC/CD14/TYROBP/OLR1/FCER1G/VAMP8/TMBIM1/C3AR1/CAV1/SYTL4/NCKAP1L/RHOG/HVCN1/ANO6/ITGB2/CD58/ITGAM/CD9/RND2/FPR1/CD93/LHFPL2/RAB31/GPR84/ITPR2/LGALS3/SLC2A5/HLA-B/RAB27A/CD63/IQGAP1/TMED10/HLA-C/LAMP2/CD53/TNFRSF1B/FRMPD3/TCIRG1/CYBA/C5AR1/CMTM6/PLAU/PTAFR/ABCC4/CD68/CD300A/ATP8B4/CYBB/SLC44A2/FCGR2A/IQGAP2/CAV2/SERPINB6/MGST1/BST2/ITGAX/CD33/LAIR1/STK10/PLAUR
MSigDB (GO)	GOBP_ICOSANOID_SECRETION	25	0.592888	1.69548	0.00883544	0.0435409	0.032326	877	tags=24%, list=7%, signal=22%	ANXA1/NMB/IL1B/SYK/PLA2G5/ABCC4
MSigDB (GO)	GOBP_CELLULAR_EXTRAVASATION	51	0.505035	1.6949	0.00403687	0.0236906	0.0175886	1141	tags=24%, list=9%, signal=21%	CCL2/VCAM1/CD99/CX3CR1/MDK/JAM2/FADD/PTAFR/SELE/CXCL12/PIK3CG/TNF
MSigDB (GO)	GOBP_REGULATION_OF_CYSTEINE_TYPE_ENDOPEPTIDASE_ACTIVITY	168	0.411607	1.69187	0.000302755	0.00291047	0.00216082	1443	tags=21%, list=12%, signal=19%	LTF/CD44/AQP1/IFI16/CRYAB/CTSH/CASP1/ANP32B/PYCARD/FAS/LAPTM5/F3/SYK/PSMB9/AIM2/RPS27L/LGALS9/FADD/CST3/TNFSF10/CARD9/RPS6KA1/S100A8/SOX2/CARD8/F2R/TNF/FYN/CAST/GSN/CTSD/MYC/PLAUR/HIP1/RIPK2
MSigDB (GO)	GOBP_POSITIVE_REGULATION_OF_FIBROBLAST_PROLIFERATION	38	0.530684	1.69146	0.00614769	0.0331395	0.0246037	1522	tags=26%, list=13%, signal=23%	AQP1/CDKN1A/DDR2/S100A6/CD74/MYC/LIF/PDGFA/AGT/CDK4
MSigDB (GO)	GOBP_REGULATION_OF_LIPOPROTEIN_PARTICLE_CLEARANCE	16	0.65445	1.69103	0.0097317	0.0470722	0.0349478	1334	tags=44%, list=11%, signal=39%	ANXA2/TREM2/APOC1/LIPG/CSK/LDLRAP1/LDLR
MSigDB (GO)	GOBP_ASTROCYTE_DIFFERENTIATION	68	0.474598	1.69099	0.00146279	0.0105801	0.007855	1915	tags=38%, list=16%, signal=32%	GFAP/VIM/C1QA/IL1B/LAMB2/TREM2/PAX6/SOX9/MT1X/C5AR1/ROR1/STAT3/POU3F2/NR2E1/S100A8/TNF/HES1/LDLR/LIF/CNTN2/NKX2-2/GRN/S100A9/SOX8/IFNGR1/TLR4
MSigDB (GO)	GOBP_REGULATION_OF_TOLERANCE_INDUCTION	12	0.702432	1.69096	0.00760402	0.0389722	0.0289341	2707	tags=67%, list=22%, signal=52%	HLA-B/HAVCR2/FOXJ1/TGFBR2/HLA-G/LILRB4/IRAK3/HMGB1
MSigDB (GO)	GOBP_PROTEIN_KINASE_A_SIGNALING	20	0.615955	1.68902	0.00920942	0.0451345	0.0335092	524	tags=30%, list=4%, signal=29%	RAB13/RAMP3/ADRB2/MYOM1/EDNRA/LCP1
MSigDB (GO)	GOBP_REGULATION_OF_MIRNA_TRANSCRIPTION	52	0.499834	1.689	0.00299754	0.0187968	0.0139553	1896	tags=33%, list=16%, signal=28%	AR/SOX9/APLN/SMAD1/FGF2/TP53/STAT3/TGFB2/SREBF1/TNF/SPI1/MYC/RELA/BMPR1A/HIF1A/LILRB4/NFATC3
MSigDB (GO)	GOBP_REGULATION_OF_GLIAL_CELL_PROLIFERATION	30	0.565047	1.68889	0.00861188	0.042807	0.0317811	1493	tags=37%, list=12%, signal=32%	GFAP/IL1B/TSPO/SOX11/NTN1/LYN/TP53/SOX10/TNF/HES1/PLAG1
MSigDB (GO)	GOBP_POSITIVE_REGULATION_OF_APOPTOTIC_SIGNALING_PATHWAY	103	0.437945	1.68742	0.00163454	0.0116458	0.0086462	2115	tags=29%, list=17%, signal=24%	NUPR1/SRPX/CTSH/PYCARD/CAV1/FAS/INHBB/CTSC/CTSK/FADD/TNFSF10/STK3/PLEKHF1/ITM2C/TP53/SFRP1/SLC9A3R1/S100A8/CTNNA1/TNF/MYC/DDIT3/AGT/S100A9/RPS3/THBS1/STYXL1/MCL1/NACC2/TIMP3
MSigDB (GO)	GOBP_TISSUE_REGENERATION	49	0.507759	1.68714	0.00242648	0.0159658	0.0118535	1011	tags=22%, list=8%, signal=21%	ANXA1/CDKN1A/MDK/FZD7/CD9/NINJ1/CD81/YAP1/TGFBR2/NINJ2/SOX2
MSigDB (GO)	GOBP_REGULATION_OF_LIPID_BIOSYNTHETIC_PROCESS	122	0.425791	1.68712	0.00110124	0.008337	0.00618963	1536	tags=27%, list=13%, signal=24%	C3/ANXA1/IGFBP7/FABP5/IL1B/CD74/TSPO/APOC1/ADM/ACADL/FGF1/ZBTB20/MID1IP1/CAPN2/CES1/ERLIN2/RAB38/AKR1C3/APOE/IDH1/SREBF1/SORBS1/TNF/SLC27A1/ORMDL2/LDLR/DAB2/NFKB1/ELOVL5/PDGFA/RDH10/CDK4/NR0B1
MSigDB (GO)	GOBP_GLIAL_CELL_DIFFERENTIATION	185	0.406747	1.68686	9.94423e-05	0.00116558	0.000865361	1505	tags=27%, list=12%, signal=24%	GFAP/VIM/MDK/C1QA/IL1B/LAMB2/ITGB4/TREM2/SOX11/PAX6/SOX9/IL33/LYN/HDAC1/LPAR1/MXRA8/CLU/MT1X/FGF2/TNFRSF1B/GPR17/DAAM2/C5AR1/DNER/PARD3/ROR1/STAT3/ERBB2/POU3F2/TUBA1A/CSK/NR2E1/S100A8/SOX2/SOX4/SOX10/NDRG1/TNF/HES1/ARHGEF10/CDKN2C/TMEM98/PTPRZ1/MOBP/LDLR/LIF/CNTN2/NKX2-2/METRN/GRN
MSigDB (GO)	GOBP_POSITIVE_REGULATION_OF_FATTY_ACID_METABOLIC_PROCESS	25	0.589548	1.68593	0.00993007	0.047605	0.0353433	404	tags=16%, list=3%, signal=15%	ANXA1/IL1B/CD74/MID1IP1
MSigDB (GO)	GOBP_OSTEOCLAST_DEVELOPMENT	13	0.679467	1.68492	0.0098696	0.04743	0.0352134	1245	tags=38%, list=10%, signal=35%	LTF/ANXA2/TYROBP/FAM20C/NOTCH2
MSigDB (GO)	GOMF_GLYCOSAMINOGLYCAN_BINDING	136	0.420213	1.68417	0.000375224	0.00345264	0.00256334	1110	tags=21%, list=9%, signal=19%	LTF/CD44/GPNMB/SERPINA5/ECM2/BGN/FSTL1/MDK/TREM2/DPYSL3/THBS2/ANG/FGF1/TGFBR3/LIPG/VCAN/CCL8/FGF2/EFEMP2/SULF1/TNFAIP6/TWSG1/TGFBR2/SFRP1/PCOLCE/NAV2/APOE/CXCL10
MSigDB (GO)	GOBP_NEGATIVE_REGULATION_OF_HUMORAL_IMMUNE_RESPONSE	13	0.678104	1.68153	0.0098696	0.04743	0.0352134	1013	tags=38%, list=8%, signal=35%	SERPING1/VSIG4/PTPN6/FOXJ1/A2M
MSigDB (GO)	GOBP_MAST_CELL_ACTIVATION	48	0.51175	1.68151	0.00290257	0.0183068	0.0135915	1559	tags=40%, list=13%, signal=35%	VAMP8/PTPN6/GAB2/SYK/HMOX1/LYN/PLSCR1/LAT2/BTK/LGALS9/PIK3CG/PTGDS/CD300A/NDRG1/SNX6/VAMP3/IL4R/STXBP2/CD84
MSigDB (GO)	GOBP_ONE_CARBON_COMPOUND_TRANSPORT	33	0.54672	1.68094	0.00538087	0.0296247	0.0219943	1386	tags=36%, list=11%, signal=32%	SLC14A1/AQP1/HBA1/HBA2/HBB/AQP4/SLC4A2/SLC4A11/HBG1/CA2/HBG2/BEST1
MSigDB (GO)	GOBP_POSITIVE_REGULATION_OF_STEROL_TRANSPORT	32	0.55255	1.68056	0.00736961	0.0379346	0.0281638	2468	tags=44%, list=20%, signal=35%	ANXA2/PLTP/TREM2/CAV1/LIPG/CES1/ABCA1/APOE/LDLRAP1/ENPP7/EEPD1/LPCAT3/SCP2/SIRT1
MSigDB (GO)	GOMF_CELL_ADHESION_MEDIATOR_ACTIVITY	49	0.505696	1.68028	0.00257243	0.0167405	0.0124287	1071	tags=29%, list=9%, signal=26%	ANXA1/S100A11/NEXN/ANXA2/PALLD/CNN3/EMILIN1/CDC42EP1/NINJ1/PDLIM1/DSC2/ROBO3/PLXNB3/ITGA2
MSigDB (GO)	GOBP_POSITIVE_REGULATION_OF_DEFENSE_RESPONSE_TO_VIRUS_BY_HOST	17	0.641787	1.67918	0.00958765	0.0465652	0.0345714	665	tags=35%, list=5%, signal=33%	DTX3L/PYCARD/PARP9/TRAF3IP2/AIM2/TRIM6
MSigDB (GO)	GOBP_T_HELPER_17_TYPE_IMMUNE_RESPONSE	24	0.591221	1.67893	0.00654701	0.0347095	0.0257693	3135	tags=62%, list=26%, signal=46%	NFKBIZ/TRAF3IP2/IL6R/CARD9/STAT3/IL17RA/LOXL3/MIR21/NFKBID/NOTCH1/RORC/SMAD7/EPHB2/MALT1/IL27RA
MSigDB (GO)	GOBP_REGULATION_OF_OSSIFICATION	83	0.450355	1.67671	0.00271721	0.017453	0.0129576	969	tags=19%, list=8%, signal=18%	LTF/DDR2/MDK/CCL3/TMEM119/ADRB2/SOX11/CCR1/DHRS3/ANO6/SOX9/BMP2K/ALOX5/SFRP1/FAM20C/TOB2
MSigDB (GO)	GOBP_POSITIVE_REGULATION_OF_PRODUCTION_OF_MOLECULAR_MEDIATOR_OF_IMMUNE_RESPONSE	80	0.455266	1.67544	0.00142513	0.0104422	0.00775255	1456	tags=32%, list=12%, signal=29%	IL1B/CD74/HLA-E/PYCARD/LAPTM5/MYD88/SYK/TLR7/CD86/IL33/CD81/BTK/SASH3/B2M/TRIM6/CARD9/HLA-A/XBP1/HLA-F/HLA-G/IL18/PLCG2/F2RL1/VAMP3/RIPK2/IL4R
MSigDB (GO)	GOBP_MYELOID_CELL_DEVELOPMENT	63	0.478218	1.67433	0.00401093	0.0235925	0.0175158	424	tags=14%, list=3%, signal=14%	LTF/ANXA2/TYROBP/EVI2B/FLNA/NCKAP1L/BCL6/PTPN6/WASF2
MSigDB (GO)	GOBP_CELL_MATRIX_ADHESION	163	0.40936	1.67301	0.000303061	0.00291047	0.00216082	1132	tags=21%, list=9%, signal=19%	CD44/S100A10/VCAM1/ECM2/FAM107A/DDR1/ITGB4/RRAS/TRIP6/ITGB5/BCL6/EMILIN1/ITGB2/NPNT/ITGAM/STON1/HPSE/MAP4K4/CD63/RIN2/EFEMP2/ITGA7/PLAU/ITGA5/COL3A1/FERMT2/SFRP1/PARVG/FERMT3/VCL/ITGA2/LIMS1/ITGA6/SORBS1
MSigDB (GO)	GOBP_B_CELL_RECEPTOR_SIGNALING_PATHWAY	44	0.508304	1.67268	0.00555156	0.0304515	0.0226081	1049	tags=32%, list=9%, signal=29%	MNDA/NCKAP1L/PTPN6/NFKBIZ/SYK/CMTM3/LYN/LAT2/CD81/BTK/RFTN1/PLCG2/LPXN/CD300A
MSigDB (GO)	GOCC_TERTIARY_GRANULE_MEMBRANE	53	0.491954	1.67227	0.00454626	0.0259692	0.0192803	1783	tags=43%, list=15%, signal=37%	OLR1/FCER1G/VAMP8/ANO6/ITGB2/ITGAM/CD93/GPR84/CD53/FRMPD3/CYBA/PLAU/PTAFR/CD300A/ATP8B4/CYBB/SERPINB6/ITGAX/CD33/LAIR1/CD59/STBD1/SLC11A1
MSigDB (GO)	GOBP_NEGATIVE_REGULATION_OF_ADAPTIVE_IMMUNE_RESPONSE	37	0.52542	1.67223	0.00673028	0.0353176	0.0262208	1777	tags=35%, list=15%, signal=30%	NCKAP1L/BCL6/PTPN6/IL33/AHR/SAMSN1/HAVCR2/FOXJ1/HLA-F/HLA-G/LOXL3/IL4R/LILRB4
MSigDB (GO)	GOBP_PATHWAY_RESTRICTED_SMAD_PROTEIN_PHOSPHORYLATION	43	0.510585	1.67036	0.00499563	0.0277873	0.0206301	2884	tags=47%, list=24%, signal=36%	TGFB3/EMILIN1/GDF1/TGFBR3/INHBB/SDCBP/TWSG1/TGFBR2/TGFB2/RBPMS/GDF15/DAB2/BMPR1A/PMEPA1/GDF11/BMP7/ENG/BMP2/SMAD4/SMAD7
MSigDB (GO)	GOBP_PLASMA_MEMBRANE_REPAIR	24	0.587921	1.66955	0.00708936	0.0367792	0.0273059	672	tags=25%, list=6%, signal=24%	S100A10/ANXA2/MYOF/SYTL4/CASP7/AHNAK
MSigDB (GO)	GOBP_NEGATIVE_REGULATION_OF_EPITHELIAL_CELL_DIFFERENTIATION	29	0.563889	1.66937	0.00837979	0.0420762	0.0312386	1465	tags=28%, list=12%, signal=24%	FRZB/S1PR3/CAV1/SOX9/YAP1/HES1/ZEB1/CCND1
MSigDB (GO)	GOBP_POSITIVE_REGULATION_OF_ENDOTHELIAL_CELL_PROLIFERATION	71	0.462896	1.66849	0.00263501	0.0170172	0.012634	2721	tags=44%, list=22%, signal=34%	APLNR/MDK/ANG/F3/HMOX1/APLN/FGF2/CYBA/STAT5A/STAT3/CXCL12/PLXNB3/CAV2/SEMA5A/SP1/SCG2/VEGFB/HIF1A/PRKD1/MIR21/POLD4/NRAS/KDR/JUN/SIRT1/AGTR1/PDCD6/PROK1/BMP2/HMGB1/ZNF580
MSigDB (GO)	GOBP_REGULATION_OF_HOMOTYPIC_CELL_CELL_ADHESION	26	0.571912	1.66782	0.00985862	0.04743	0.0352134	2242	tags=54%, list=18%, signal=44%	PDPN/EMILIN1/SYK/CD9/C1QTNF1/LYN/EMILIN2/CCL5/PLAUR/F11R/PRKG1/MMRN1/RDX/SH2B3
MSigDB (GO)	GOBP_REGULATION_OF_PEPTIDYL_TYROSINE_PHOSPHORYLATION	158	0.410138	1.66602	0.00047845	0.00419305	0.00311304	1513	tags=26%, list=12%, signal=23%	ANGPT1/CD44/CSF1R/EFNA1/TNFRSF1A/MVP/HCLS1/CD74/TREM2/PARP9/CAV1/PTPN6/SYK/ITGB2/FCGR1A/LYN/CD81/PARP14/IL6R/CCL5/YES1/TP53/SAMSN1/ITGA5/SOCS3/SFRP1/IL18/IL15/PLCG2/CD300A/TNF/FYN/HES1/SNX6/LIF/PDGFA/RIPK2/SOCS4/CD4/EHD4/AGT
MSigDB (GO)	GOBP_REGULATION_OF_MACROPHAGE_ACTIVATION	43	0.509135	1.66561	0.00529612	0.0292667	0.0217285	1943	tags=44%, list=16%, signal=37%	CCL3/HAMP/CD74/TREM2/VSIG4/IL33/CEBPA/CTSC/GPR137B/HAVCR2/TNIP2/TLR6/LDLR/IL4R/GRN/CD84/TLR4/MYO18A/THBS1
MSigDB (GO)	GOBP_SIGNAL_PEPTIDE_PROCESSING	12	0.690662	1.66263	0.00989846	0.0474918	0.0352593	1618	tags=42%, list=13%, signal=36%	SEC11C/CLN5/SEC11A/PCSK5/IMMP2L
MSigDB (GO)	GOMF_STRUCTURAL_MOLECULE_ACTIVITY	485	0.358393	1.65655	4.01214e-06	7.53781e-05	5.59629e-05	1776	tags=22%, list=15%, signal=19%	PRPH/AEBP1/TNC/GFAP/CRYGS/VIM/IGFBP7/LUM/CHI3L1/SRPX/NEXN/EFEMP1/SPARC/HLA-DRB1/BGN/CRYAB/TUBB6/CSRP2/LAMB2/MSN/MXRA5/PXDN/MATN2/THBS2/SYNM/COL1A1/TGFBI/EMILIN1/MYOM1/NPNT/COL1A2/HMOX1/VCAN/CSRP1/COL8A2/RPS27L/MFAP4/HSPB6/ARPC1B/SRBD1/EMILIN2/COL6A2/LAMC1/EFEMP2/AHNAK/ADD3/MYL3/ABI3BP/LMNA/MYBPC1/CLDN11/COL3A1/MAP4/SRPX2/TUBA1A/ELN/COL8A1/COL22A1/PCOLCE/CTHRC1/VCL/RPL12/APOE/ZP3/COL4A1/CTNNA1/COL…
MSigDB (GO)	GOBP_PHOSPHATIDYLCHOLINE_METABOLIC_PROCESS	55	0.486903	1.65634	0.00411917	0.024015	0.0178294	1733	tags=33%, list=14%, signal=28%	FABP5/SLC44A3/APOC1/DBI/ABHD4/CAPN2/MBOAT1/LPCAT2/PLA2G5/LCAT/RAB38/SLC44A1/SLC44A2/SLC27A1/LDLR/CHPT1/GDPD3/ABHD3
MSigDB (GO)	GOBP_BIOLOGICAL_PROCESS_INVOLVED_IN_INTERACTION_WITH_SYMBIONT	73	0.45784	1.65562	0.0031625	0.0195449	0.0145107	1882	tags=27%, list=16%, signal=23%	LTF/CSF1R/CX3CR1/CCL3/MYD88/MPEG1/CCL8/HDAC1/CCL5/CARD9/F2RL1/APOE/ZNF502/CAV2/SP1/RAB9A/ZBED1/ZDHHC9/CCNT1/EEF1A1
MSigDB (GO)	GOBP_REGULATION_OF_LIPASE_ACTIVITY	61	0.475548	1.65549	0.00628544	0.0337737	0.0250745	854	tags=28%, list=7%, signal=26%	ANXA1/APOC1/ANG/ANGPTL4/CD86/LPAR1/RHOC/EDNRA/FGF2/CCL5/GNA13/C5AR1/PTAFR/PCSK5/PLA2G5/P2RY6/SELE
MSigDB (GO)	GOBP_NEGATIVE_REGULATION_OF_SMOOTH_MUSCLE_CELL_PROLIFERATION	42	0.507724	1.65095	0.00836282	0.0420265	0.0312017	1251	tags=33%, list=10%, signal=30%	CDKN1A/SOD2/TGFB3/AIF1/ANG/HMOX1/GNA12/APLN/EFEMP2/GNA13/TNFAIP3/IL15/APOE/IGFBP5
MSigDB (GO)	GOBP_EXTRACELLULAR_MATRIX_ASSEMBLY	32	0.542486	1.64995	0.00984966	0.04743	0.0352134	1548	tags=38%, list=13%, signal=33%	PXDN/EMILIN1/COL1A2/SOX9/MFAP4/PLOD3/EFEMP2/COL3A1/ANTXR1/ELN/AGT/HAS2
MSigDB (GO)	GOBP_REGULATION_OF_CARTILAGE_DEVELOPMENT	45	0.500903	1.64961	0.00662143	0.0349007	0.0259113	2188	tags=31%, list=18%, signal=26%	EFEMP1/FRZB/SCIN/MDK/SOX9/SMAD1/CTSK/TRPS1/SOX6/CHADL/LTBP3/MAF/MIR21/MUSTN1
MSigDB (GO)	GOBP_POSITIVE_REGULATION_OF_LIPID_LOCALIZATION	77	0.452109	1.64889	0.00388097	0.0230335	0.0171008	1482	tags=27%, list=12%, signal=24%	C3/NMB/ANXA2/PLTP/IL1B/TREM2/CAV1/SPP1/DBI/C1QTNF1/LIPG/OSBPL11/CES1/ABCA1/PLIN2/LRAT/APOE/LDLRAP1/DAB2/NFKB1/IKBKE
MSigDB (GO)	GOBP_NEGATIVE_REGULATION_OF_CELL_DIFFERENTIATION	438	0.359362	1.64732	5.21962e-06	9.5026e-05	7.055e-05	1779	tags=26%, list=15%, signal=23%	LTF/ANXA1/EFEMP1/FRZB/VASN/C1QC/TGFB1I1/EFNA1/ID3/MDK/CCL3/S1PR3/DYNLT1/IL1B/FZD7/TMEM119/CD74/TSPO/TREM2/ANP32B/SOD2/SOX11/CAV1/SPP1/TNFRSF11B/ACTL6A/BCL6/ZHX2/IRF1/ITPKB/ZFP36L1/PAX6/NTN1/CTDSP1/SOX9/LYN/CEBPA/SMAD1/HDAC1/YAP1/B2M/SLC4A2/ZFP36/LRRC17/TMEM176B/TRIM6/TNFAIP6/DAAM2/GPR137B/ABCA1/TP53/PI16/STAT3/ERBB2/FOXO1/FOXJ1/TWSG1/IL17D/TP53INP1/XBP1/HLA-G/FERMT2/SFRP1/IL18/SMARCC1/TOB2/NR2E1/…
MSigDB (GO)	GOBP_UNSATURATED_FATTY_ACID_METABOLIC_PROCESS	74	0.454359	1.64721	0.00244098	0.016008	0.0118848	1385	tags=24%, list=11%, signal=22%	ANXA1/FABP5/TNFRSF1A/IL1B/CD74/CYP4F3/PTGS1/TBXAS1/FADS1/FADS2/ELOVL1/ALOX5/PTGDS/AKR1C2/AKR1C3/GSTM2/GSTP1/ELOVL5
MSigDB (GO)	GOCC_MICROVILLUS	61	0.472345	1.64434	0.0069629	0.0362499	0.0269129	1770	tags=30%, list=15%, signal=25%	ANGPT1/CD44/VCAM1/PDPN/MSN/MTTP/MYO1F/CLIC4/SLC9A3R1/CUBN/PROM1/IQGAP2/MYO1C/CD302/PDGFA/MYO1E/EZR/CNP
MSigDB (GO)	GOBP_RESPONSE_TO_FIBROBLAST_GROWTH_FACTOR	73	0.454395	1.64317	0.00363778	0.0218433	0.0162171	1102	tags=23%, list=9%, signal=21%	CCL2/CD44/COL1A1/ZFP36L1/FGF1/SHISA2/APLN/IQGAP1/FGF2/ZFP36/CCL5/SULF1/CPS1/SFRP1/FAM20C/IER2/ZFP36L2
MSigDB (GO)	GOBP_POSITIVE_REGULATION_OF_CYSTEINE_TYPE_ENDOPEPTIDASE_ACTIVITY	106	0.424515	1.64065	0.00143651	0.0104996	0.0077952	1718	tags=26%, list=14%, signal=23%	IFI16/CTSH/CASP1/ANP32B/PYCARD/FAS/LAPTM5/F3/SYK/AIM2/RPS27L/LGALS9/FADD/TNFSF10/CARD9/S100A8/CARD8/F2R/TNF/FYN/GSN/CTSD/MYC/HIP1/RIPK2/NOD1/S100A9/RPS3
MSigDB (GO)	GOMF_EXTRACELLULAR_MATRIX_BINDING	39	0.514796	1.63925	0.00831311	0.0419187	0.0311217	1943	tags=36%, list=16%, signal=30%	SPARC/BGN/PXDN/SPP1/TGFBI/LGALS1/LGALS3/ITGA7/ELN/ITGA2/ITGB1/SMOC1/ADAMTS15/THBS1
MSigDB (GO)	GOBP_POSITIVE_REGULATION_OF_PEPTIDASE_ACTIVITY	135	0.408934	1.63772	0.00141821	0.0104272	0.00774143	1718	tags=27%, list=14%, signal=24%	IFI16/EFNA1/CTSH/CASP1/ANP32B/PYCARD/FAS/LAPTM5/F3/SYK/AIM2/LYN/RPS27L/LGALS9/CTSK/FADD/TNFSF10/CARD9/STAT3/ANTXR1/S100A8/CARD8/F2R/PSME1/TNF/FYN/GSN/CTSD/MYC/HIP1/RIPK2/GRN/APH1B/NOD1/PSME2/S100A9/RPS3
MSigDB (GO)	GOBP_CONNECTIVE_TISSUE_DEVELOPMENT	183	0.395551	1.63765	0.000420369	0.00377907	0.00280569	2011	tags=28%, list=17%, signal=24%	CD44/CHI3L1/EFEMP1/TIMP1/FRZB/BGN/SCIN/PRRX1/MDK/COL1A1/CYTL1/TGFBI/SOX9/SMAD1/SERPINH1/CTSK/FGF2/IL6R/SULF1/CBS/COL3A1/TWSG1/TGFBR2/XBP1/PBXIP1/SPI1/CREB3L2/TRPS1/PDGFA/ZEB1/BMPR1A/ARRDC3/CHSY1/CDK4/EXT2/HIF1A/EVC/SH3PXD2B/SORL1/SOX6/SOX8/CHADL/SPTLC2/SMAD5/NAMPT/PTH1R/SLC39A14/TSKU/LRP5/LTBP3/MAF/MIR21
MSigDB (GO)	GOBP_RETINA_HOMEOSTASIS	45	0.496938	1.63655	0.00774444	0.0395213	0.0293417	1209	tags=18%, list=10%, signal=16%	LTF/HSPB1/RPE65/B2M/ATP1B2/LYZ/PROM1/TF
MSigDB (GO)	GOBP_EPITHELIAL_CELL_DIFFERENTIATION	416	0.356412	1.63386	1.17364e-05	0.000186745	0.000138645	1790	tags=23%, list=15%, signal=20%	ANXA1/VIM/RAB13/SFRP4/FRZB/PDPN/TGFB1I1/FSTL1/PALLD/TNFRSF1A/ID3/TAGLN2/DHRS9/S1PR3/IL1B/LAMB2/MSN/FZD7/SOX11/CAV1/CNN3/MYD88/NFKBIZ/ZFP36L1/TJP2/AR/PAX6/SOX9/CEBPA/HPSE/HDAC1/BDH2/LGALS3/YAP1/EDNRA/CLIC4/IQGAP1/PCK2/TRIOBP/FGF2/VEZF1/PLOD3/ZFP36/TXNIP/NPY/CES1/TST/FOXJ1/POU3F2/CASP6/CPS1/FAM20C/SLC9A3R1/GSTK1/HEY2/VCL/F2RL1/SIPA1/AKR1C2/AKR1C3/MAFB/ITGA2/SOX4/COL4A1/PROM1/TNF/HES1/LAMA1/NOTCH2/F…
MSigDB (GO)	GOMF_SERINE_HYDROLASE_ACTIVITY	89	0.434812	1.63358	0.00437625	0.0252244	0.0187273	831	tags=21%, list=7%, signal=20%	LTF/CFI/C1R/C1S/CTSH/C1RL/CPVL/F3/MASP1/SEC11C/MMP3/CTSC/PRSS23/CTSK/SEC11A/CFB/PLAU/C2/PCSK5
MSigDB (GO)	GOBP_REGULATION_OF_FATTY_ACID_METABOLIC_PROCESS	62	0.467113	1.62863	0.00355234	0.0214696	0.0159396	861	tags=18%, list=7%, signal=17%	ANXA1/FABP5/IL1B/CD74/APOC1/CAV1/ACADL/MID1IP1/SOX9/FMO4/ERLIN2
MSigDB (GO)	GOBP_NEGATIVE_REGULATION_OF_HYDROLASE_ACTIVITY	203	0.387697	1.62843	0.000479004	0.00419305	0.00311304	1178	tags=16%, list=10%, signal=15%	SERPINA3/LTF/ANXA1/CD44/AQP1/SERPINA5/SERPING1/TIMP1/IFI16/CRYAB/APOC1/NCKAP1L/ANGPTL4/RENBP/SERPINA1/SERPINB1/SERPINH1/LGALS3/TMED10/CST3/PI16/RPS6KA1/A2M/GNAI2/CARD8/TIMP2/PLXNB3/TGFB2/AMOT/TNF/COL6A3/SERPINB6/CAST
MSigDB (GO)	GOMF_HEPARIN_BINDING	94	0.426069	1.62576	0.00281418	0.0178442	0.013248	1110	tags=21%, list=9%, signal=19%	LTF/GPNMB/SERPINA5/ECM2/FSTL1/MDK/THBS2/ANG/FGF1/TGFBR3/LIPG/CCL8/FGF2/EFEMP2/TWSG1/SFRP1/PCOLCE/NAV2/APOE/CXCL10
MSigDB (GO)	GOBP_POSITIVE_REGULATION_OF_MIRNA_METABOLIC_PROCESS	44	0.493971	1.62552	0.00846211	0.0423416	0.0314356	1648	tags=34%, list=14%, signal=30%	AR/APLN/SMAD1/FGF2/TP53/STAT3/TGFB2/SREBF1/TNF/SPI1/MYC/RELA/NFKB1/BMPR1A/HIF1A
MSigDB (GO)	GOBP_MAST_CELL_MEDIATED_IMMUNITY	42	0.499728	1.62495	0.0098696	0.04743	0.0352134	1559	tags=38%, list=13%, signal=33%	VAMP8/GAB2/SYK/HMOX1/LYN/LAT2/BTK/LGALS9/PIK3CG/PTGDS/CD300A/SNX6/VAMP3/IL4R/STXBP2/CD84
MSigDB (GO)	GOBP_HEPATICOBILIARY_SYSTEM_DEVELOPMENT	103	0.420994	1.6221	0.00343204	0.0208914	0.0155104	1465	tags=23%, list=12%, signal=21%	ANXA1/FRZB/MDK/HAMP/UCP2/SOD2/FGF1/HMOX1/TGFBR3/SOX9/CEBPA/PCK2/TNFAIP3/RPS6KA1/CPS1/XBP1/ITGA2/TNF/HES1/NOTCH2/RELA/PKD2/MPST/CCND1
MSigDB (GO)	GOBP_DNA_DAMAGE_RESPONSE_SIGNAL_TRANSDUCTION_BY_P53_CLASS_MEDIATOR	52	0.478929	1.61835	0.00550723	0.0302643	0.0224691	1118	tags=21%, list=9%, signal=19%	CD44/CDKN1A/PTTG1IP/CD74/MUC1/RPS27L/TP53/BCL3/SP100/SOX4/NDRG1
MSigDB (GO)	GOBP_REGULATION_OF_EPITHELIAL_TO_MESENCHYMAL_TRANSITION	71	0.448816	1.61774	0.00433314	0.0250899	0.0186275	1585	tags=24%, list=13%, signal=21%	PDPN/VASN/TGFB1I1/EFNA1/MDK/GLIPR2/IL1B/COL1A1/TGFB3/SDCBP/TGFBR2/FERMT2/SFRP1/TGFB2/DAB2/BAMBI/TCF7L2
MSigDB (GO)	GOBP_GLIAL_CELL_MIGRATION	46	0.491668	1.61374	0.00712794	0.0369148	0.0274066	1699	tags=35%, list=14%, signal=30%	CCL2/CX3CR1/CCL3/TSPO/TREM2/RRAS/CD9/NTN1/ATP1B2/COL3A1/NR2E1/TGFB2/SYNE2/GPR183/RRAS2/P2RY12
MSigDB (GO)	GOCC_LATE_ENDOSOME_MEMBRANE	116	0.413154	1.61304	0.00190434	0.0130965	0.0097232	674	tags=16%, list=6%, signal=15%	HLA-DRA/HLA-DRB1/HLA-DMA/IFITM2/IFITM3/ANXA2/HLA-DRB5/VAMP8/HLA-DRB4/HLA-DMB/SLC9A9/LITAF/HLA-DRB3/RAB7B/RAB27A/CD63/LAMP2/OSBPL11
MSigDB (GO)	GOBP_IRON_ION_HOMEOSTASIS	70	0.447392	1.61294	0.00456448	0.0260482	0.019339	609	tags=16%, list=5%, signal=15%	LTF/CP/HAMP/SOD2/CYBRD1/HMOX1/BDH2/SLC40A1/FTL/B2M/STEAP3
MSigDB (GO)	GOBP_REGULATION_OF_BLOOD_PRESSURE	121	0.40834	1.6113	0.00221769	0.014867	0.0110377	1141	tags=23%, list=9%, signal=21%	ADRB2/ADM/SOD2/EMILIN1/HBB/COL1A2/HMOX1/AR/RENBP/AGTRAP/GNA12/APLN/PTGS1/IER3/SLC2A5/EDNRA/EMILIN2/NPY/CYBA/GNA13/PTAFR/ERAP2/PCSK5/F2RL1/NAV2/F2R/CTSZ/TNF
MSigDB (GO)	GOBP_GLOMERULUS_DEVELOPMENT	54	0.474808	1.6113	0.00753319	0.0386426	0.0286894	1485	tags=28%, list=12%, signal=24%	ANGPT1/AQP1/LAMB2/PLCE1/EDNRA/IQGAP1/IL6R/SULF1/FOXJ1/PROM1/HES1/NOTCH2/PDGFA/CD24/MYO1E
MSigDB (GO)	GOBP_BONE_MORPHOGENESIS	68	0.45188	1.61004	0.00380141	0.0226748	0.0168344	1571	tags=24%, list=13%, signal=21%	LTF/SFRP4/TMEM119/COL1A1/TGFB3/DHRS3/SOX9/SERPINH1/CBS/COL3A1/TGFBR2/RAB23/INPPL1/CHSY1/HAS2/EXT2
MSigDB (GO)	GOBP_OSSIFICATION	289	0.365475	1.60762	0.000163915	0.00177278	0.00131617	2011	tags=25%, list=17%, signal=21%	LTF/TNC/CLIC1/IFITM1/ID3/DDR2/MDK/CCL3/PHEX/TMEM119/ADRB2/COL1A1/SOX11/SPP1/CCR1/DHRS3/ANO6/NPNT/COL1A2/VCAN/SOX9/CEBPA/SMAD1/TP53INP2/YAP1/PENK/CAT/CTSK/FGF2/LRRC17/IL6R/TCIRG1/TNFAIP6/CBS/GDPD2/TWSG1/BMP2K/ALOX5/FERMT2/SFRP1/FAM20C/TOB2/SOX2/CTHRC1/CBFB/TNF/RASSF2/IGFBP5/INPPL1/BMPR1A/CHSY1/BAMBI/EXT2/RRAS2/HIF1A/SMOC1/PRKD1/RBPJ/CEBPB/SOX8/TOB1/SMAD5/DDX21/PTH1R/FSTL3/GLI2/LRP5/LTBP3/ILK/RRBP1…
MSigDB (GO)	GOMF_CELL_CELL_ADHESION_MEDIATOR_ACTIVITY	41	0.497226	1.60529	0.00875277	0.0432537	0.0321128	1057	tags=27%, list=9%, signal=25%	ANXA1/S100A11/NEXN/ANXA2/PALLD/CNN3/CDC42EP1/PDLIM1/DSC2/ROBO3/PLXNB3
MSigDB (GO)	GOBP_REGULATION_OF_PLASMA_LIPOPROTEIN_PARTICLE_LEVELS	52	0.475029	1.60518	0.00654214	0.0347095	0.0257693	1513	tags=31%, list=12%, signal=27%	ANXA2/PLTP/TREM2/APOC1/MTTP/HMOX1/LIPG/ABCA1/PLA2G5/LCAT/CSK/APOE/APOM/LDLRAP1/LDLR/AGT
MSigDB (GO)	GOBP_CELLULAR_RESPONSE_TO_ABIOTIC_STIMULUS	242	0.374017	1.6046	0.000498502	0.00433179	0.00321605	1597	tags=24%, list=13%, signal=21%	AQP1/CDKN1A/TIMP1/IFI16/CRYAB/TNFRSF1A/BAG3/IL1B/HAMP/TSPO/CASP1/COL1A1/PYCARD/RPE65/FAS/HVCN1/IRF1/MYD88/TLR7/ZFP36L1/GADD45A/SOX9/IL33/BARD1/TLR5/YAP1/MFAP4/MMP3/FGF2/FADD/SLC4A11/CYBA/NEDD4/PTAFR/MAP3K14/TP53/TP53INP1/SFRP1/CALR/KCNJ2/SIPA1/RCSD1/ITGA2/SERPINB6/POLA1/EFHD1/MYC/MYLK/NFKB1/PKD2/F11R/RHBDD1/AGT/HSPA5/CASP3/MAP3K1/CRY1
MSigDB (GO)	GOBP_NEGATIVE_REGULATION_OF_EPITHELIAL_CELL_PROLIFERATION	92	0.423607	1.60397	0.00335845	0.0205066	0.0152247	1535	tags=24%, list=13%, signal=21%	CCL2/NUPR1/SPARC/CAV1/AR/TGFBR3/PAX6/SOX9/B2M/SULF1/STK3/ALOX5/SFRP1/SOX2/APOE/TGFB2/TNF/CAV2/DAB2/ZEB1/SCG2/VASH1
MSigDB (GO)	GOMF_CELL_ADHESION_MOLECULE_BINDING	415	0.349166	1.60272	2.80077e-05	0.000402483	0.000298815	1287	tags=18%, list=11%, signal=17%	GFAP/ANXA1/VCAM1/GPNMB/S100A11/NEXN/CLIC1/ECM2/VASN/ANXA2/CAPG/PALLD/TAGLN2/BAG3/S1PR3/IL1B/MSN/FLNA/ITGB4/SPP1/TGFBI/ITGB5/CNN3/PTPN6/EMILIN1/SYK/ITGB2/FGF1/NPNT/ITGAM/CD9/TJP2/CD151/PPP1R13L/WASF2/LYN/CDC42EP1/ZC3HAV1/NINJ1/CD81/FXYD5/LCP1/IQGAP1/FGF2/PDLIM1/JAM2/LIMA1/PRDX6/AHNAK/DSC2/ITGA7/ITGA5/SDCBP/COL3A1/MAPRE1/SH3GLB1/SWAP70/CXCL12/FERMT2/FERMT3/CALR/ROBO3/FNBP1L/VCL/PLXNB3/ITGA2/IDH1/CT…
MSigDB (GO)	GOBP_STEROL_TRANSPORT	92	0.423106	1.60207	0.00335845	0.0205066	0.0152247	1379	tags=23%, list=11%, signal=20%	ANXA2/NPC2/PLTP/TSPO/TREM2/APOC1/CAV1/MTTP/LIPG/CLU/LIMA1/OSBPL11/CES1/ABCA1/LCAT/APOE/APOM/OSBPL9/LDLRAP1/LDLR/NFKB1
MSigDB (GO)	GOBP_REGULATION_OF_BONE_MINERALIZATION	52	0.473941	1.6015	0.00691174	0.0360785	0.0267857	957	tags=21%, list=8%, signal=20%	LTF/DDR2/CCL3/TMEM119/ADRB2/CCR1/ANO6/SOX9/BMP2K/ALOX5/FAM20C
MSigDB (GO)	GOBP_REGULATION_OF_CHEMOTAXIS	161	0.392601	1.60005	0.000815538	0.00648823	0.00481705	1304	tags=23%, list=11%, signal=21%	CCL2/CSF1R/CX3CR1/RARRES2/HSPB1/MDK/CCL3/C3AR1/CD74/TREM2/CCR1/NCKAP1L/AIF1/F3/ANO6/FGF1/LYN/LPAR1/LGALS9/FGF2/IL6R/CCL5/TNFAIP6/YTHDF1/C5AR1/SWAP70/CXCL12/C5/CALR/GPSM3/F2RL1/ITGA2/CXCL10/SPI1/SEMA5A/PADI2/SEMA6A
MSigDB (GO)	GOBP_GLAND_DEVELOPMENT	287	0.364126	1.599	0.000130874	0.00146555	0.00108806	1775	tags=23%, list=15%, signal=20%	TNC/ANXA1/FRZB/CSF1R/MDK/HAMP/MSN/DDR1/TSPO/UCP2/SOD2/CAV1/TGFB3/FGF1/HMOX1/AR/TGFBR3/PAX6/NTN1/SOX9/APLN/CEBPA/INHBB/EDNRA/HK2/PCK2/OAS2/FGF2/FADD/SULF1/STAT5A/TNFAIP3/TWSG1/POU3F2/TGFBR2/RPS6KA1/CPS1/XBP1/SFRP1/SLC9A3R1/SOX2/MAFB/ITGA2/SOX10/TGFB2/TNF/HES1/TBX19/LAMA1/NOTCH2/IGFBP5/RELA/NFKB1/PDGFA/PKD2/MPST/BMPR1A/CCND1/PLAG1/NR0B1/HIF1A/EZR/BTBD7/RBPJ/CEBPB/LAMA5/CDKN2B
MSigDB (GO)	GOBP_FATTY_ACID_METABOLIC_PROCESS	271	0.367298	1.59862	0.000292914	0.0028222	0.00209528	2522	tags=31%, list=21%, signal=25%	C3/ANXA1/FABP5/TNFRSF1A/IL1B/CD74/GGT5/APOC1/CAV1/DBI/ACADL/CYP4F3/MID1IP1/ALOX5AP/SOX9/PTGS1/ACOX2/BDH2/TBXAS1/PCK2/FADS1/FMO4/ACSM5/CES1/FADS2/PLA2G5/HSD17B10/ERLIN2/ELOVL1/SGPL1/ACSF2/ALOX5/QKI/XBP1/PTGDS/AKR1C2/AKR1C3/CPT1B/ACAA2/CPT2/HADHA/SREBF1/EHHADH/GSTM2/SLC27A6/DECR1/SLC27A1/GSTP1/ACOT2/ELOVL5/LTC4S/THNSL2/HSD17B8/FMO2/CYP4F11/PHYH/CYP2U1/ABHD3/ECHDC3/ALDH1L2/ALDH3A2/HADHB/EPHX1/APOC2/…
MSigDB (GO)	GOBP_REGULATION_OF_LIPID_LOCALIZATION	112	0.409212	1.59527	0.00345724	0.0209589	0.0155605	1597	tags=24%, list=13%, signal=21%	C3/NMB/ANXA2/PLTP/IL1B/TSPO/TREM2/APOC1/CAV1/SPP1/DBI/SYK/C1QTNF1/LIPG/OSBPL11/CES1/ABCA1/PLIN2/LRAT/APOE/TNF/LDLRAP1/DAB2/NFKB1/IKBKE/AGT/CRY1
MSigDB (GO)	GOBP_REGULATION_OF_BIOMINERAL_TISSUE_DEVELOPMENT	64	0.453166	1.59469	0.00457364	0.0260505	0.0193406	1022	tags=20%, list=8%, signal=19%	LTF/DDR2/CCL3/TMEM119/ADRB2/CCR1/ANO6/SOX9/SLC4A2/BMP2K/ALOX5/FAM20C/HEY2
MSigDB (GO)	GOBP_RESPONSE_TO_STEROID_HORMONE	239	0.372209	1.59298	0.000163986	0.00177278	0.00131617	1597	tags=24%, list=13%, signal=21%	ANXA1/AQP1/IGFBP7/MAOB/CNGA3/FAM107A/MDK/FBXO32/TSPO/ADM/COL1A1/FIBIN/CAV1/SPP1/TGFB3/AIF1/ZFP36L1/AQP4/AR/KANK2/HDAC1/YAP1/PCK2/BCHE/ZFP36/TXNIP/CYBA/NEDD4/PTAFR/LCAT/TGFBR2/CPS1/SFRP1/ALAD/NR2E1/CALR/A2M/PTGDS/AKR1C3/SOX10/TGFB2/IDH1/ZFP36L2/CYBB/SREBF1/TNF/PADI2/BCKDHB/PKN1/PAQR7/DAB2/CCND1/NKX2-2/NR0B1/NPC1/CASP3/PAQR8/CRY1
MSigDB (GO)	GOBP_EXTRINSIC_APOPTOTIC_SIGNALING_PATHWAY	166	0.388555	1.59292	0.00146357	0.0105801	0.007855	1952	tags=28%, list=16%, signal=24%	SRPX/TNFRSF1A/BAG3/IL1B/TMBIM1/PYCARD/CAV1/FAS/NFKBIZ/HMOX1/AR/IL33/LGALS3/YAP1/FADD/TNFRSF1B/IL6R/TNFSF10/STK3/ITM2C/LMNA/TNFAIP3/EYA2/SFRP1/SP100/TGFB2/CTNNA1/ITGA6/TNF/SPI1/ITPRIP/GSTP1/STRADB/RELA/AGT/SCG2/TCF7L2/TRAF1/ICAM1/TNFRSF10B/CIB1/ZDHHC3/NOL3/FAIM/THBS1/MAPK7
MSigDB (GO)	GOBP_RECEPTOR_SIGNALING_PATHWAY_VIA_STAT	106	0.412122	1.59275	0.00255619	0.0166714	0.0123773	1513	tags=28%, list=12%, signal=25%	CCL2/CSF1R/TNFRSF1A/HCLS1/HAMP/PARP9/CAV1/GADD45A/NMI/LYN/SOCS6/IL10RA/PARP14/IL6R/CCL5/STAT5A/STAT3/SOCS3/BCL3/IL18/IL15/CD300A/F2R/TNF/FYN/HES1/LIF/IL10RB/PKD2/AGT
MSigDB (GO)	GOBP_NEGATIVE_REGULATION_OF_PROTEOLYSIS	193	0.38123	1.59166	0.000727128	0.00591165	0.00438898	1178	tags=17%, list=10%, signal=15%	SERPINA3/LTF/CD44/AQP1/SERPINA5/SERPING1/TIMP1/IFI16/CRYAB/EFNA1/RENBP/SERPINA1/SERPINB1/SERPINH1/TMED10/CST3/PLAU/TP53/PI16/SDCBP/RPS6KA1/SMARCC1/ALAD/TRIM21/A2M/CARD8/TIMP2/CTSZ/TNF/COL6A3/SERPINB6/CAST
MSigDB (GO)	GOBP_REGULATION_OF_EXTRINSIC_APOPTOTIC_SIGNALING_PATHWAY	117	0.406149	1.58927	0.00407023	0.0238233	0.0176871	2115	tags=31%, list=17%, signal=26%	SRPX/IL1B/TMBIM1/PYCARD/CAV1/HMOX1/AR/LGALS3/YAP1/FADD/TNFSF10/STK3/ITM2C/LMNA/TNFAIP3/EYA2/SFRP1/SP100/CTNNA1/ITGA6/TNF/ITPRIP/GSTP1/STRADB/RELA/AGT/SCG2/TCF7L2/TRAF1/ICAM1/NOL3/FAIM/THBS1/MAPK7/MCL1/TIMP3
MSigDB (GO)	GOBP_MRNA_TRANSCRIPTION	41	0.491838	1.5879	0.00966608	0.0468023	0.0347474	1124	tags=17%, list=9%, signal=16%	S100A10/ANXA2/NFKBIZ/C5AR1/TP53/STAT3/SREBF1
MSigDB (GO)	GOMF_PHOSPHATIDYLINOSITOL_BISPHOSPHATE_BINDING	77	0.435343	1.58774	0.00683782	0.0357555	0.0265459	1391	tags=26%, list=11%, signal=23%	PIRT/PLEKHA4/ANXA2P2/PLCD1/SCIN/ANXA2/CAPG/FZD7/ADAP2/WIPI1/TULP3/PARD3/SDCBP/GSDMC/SVIL/KCNJ2/PFN1/GSN/LDLRAP1/HIP1
MSigDB (GO)	GOMF_SIGNALING_RECEPTOR_REGULATOR_ACTIVITY	254	0.367631	1.58684	0.000271024	0.00264996	0.00196741	1794	tags=26%, list=15%, signal=23%	CCL2/GPNMB/NMB/EFEMP1/TIMP1/MDK/CCL3/CCL3L3/CCL3L1/IL1B/HAMP/TNFSF13B/PXDN/ADM/SPP1/TNFRSF11B/TGFB3/FGF1/GDF1/IL33/APLN/CXCL16/CMTM3/INHBB/CCL8/LGALS3/PENK/FGF2/NPY/TNFSF10/CCL5/IGSF1/PPBP/IL17D/CXCL12/IL18/IL15/C5/CMTM7/CKLF/TGFB2/ZP3/GMFG/CXCL10/TNF/GDF15/SEMA5A/NENF/SEMA6A/LIF/TYMP/PDGFA/EBI3/THNSL2/METRN/GRN/AGT/FGF11/SCG2/CMTM5/VEGFB/HDGF/LILRB4/CDNF/FNTA/OSGIN2
MSigDB (GO)	GOBP_SMAD_PROTEIN_SIGNAL_TRANSDUCTION	56	0.465062	1.5867	0.00769778	0.0393848	0.0292404	2742	tags=43%, list=23%, signal=33%	VIM/TGFB3/GDF1/SLC2A10/INHBB/SMAD1/TGFB2/SMAD9/RBPMS/GDF15/TF/DAB2/PBLD/BMPR1A/TOB1/SMAD5/GDF11/JUN/HIPK2/BMP7/HEXA/RUNX2/BMP2/SMAD4
MSigDB (GO)	GOBP_POSITIVE_REGULATION_OF_LIPID_TRANSPORT	63	0.452864	1.58556	0.0085135	0.0424245	0.0314972	1355	tags=25%, list=11%, signal=23%	NMB/ANXA2/PLTP/IL1B/TREM2/CAV1/SPP1/DBI/C1QTNF1/LIPG/CES1/ABCA1/LRAT/APOE/LDLRAP1/DAB2
MSigDB (GO)	GOBP_AGING	121	0.401078	1.58265	0.00329947	0.0202716	0.0150502	1408	tags=26%, list=12%, signal=23%	VCAM1/SERPING1/TIMP1/CRYAB/C1QA/HAMP/TSPO/UCP2/ADM/SOD2/TGFB3/GNA12/INHBB/EDNRA/PENK/CTSC/CAT/FGF2/TNFRSF1B/NPY/GNA13/CD68/TGFBR2/NQO1/IL15/CTNNA1/COL4A2/SREBF1/IGFBP5/KCNMB1/NUDT1
MSigDB (GO)	GOBP_REGULATION_OF_STEM_CELL_PROLIFERATION	54	0.466115	1.5818	0.00977071	0.0472224	0.0350593	1256	tags=26%, list=10%, signal=23%	PRRX1/SOX11/ZFP36L1/SOX9/CEBPA/GJA1/YAP1/PIM1/FGF2/TP53/TGFBR2/FERMT2/NR2E1/CDKN2C
MSigDB (GO)	GOBP_DIGESTIVE_SYSTEM_PROCESS	58	0.457561	1.57927	0.00842819	0.0422623	0.0313767	634	tags=14%, list=5%, signal=13%	SERPINA3/AQP1/MDK/HAMP/TJP2/SOX9/SLC2A5/LIMA1
MSigDB (GO)	GOBP_REGULATION_OF_APOPTOTIC_SIGNALING_PATHWAY	284	0.360546	1.57682	0.000231363	0.0023313	0.00173083	1718	tags=23%, list=14%, signal=20%	CD44/NUPR1/SRPX/CX3CR1/HSPB1/CTSH/IL1B/TMBIM1/PTTG1IP/CD74/TREM2/SOD2/PYCARD/CAV1/MUC1/FAS/HMOX1/AR/IER3/INHBB/HDAC1/LGALS3/YAP1/CLU/CTSC/CTSK/FADD/TNFSF10/GNAI3/STK3/PLEKHF1/ITM2C/TP53/LMNA/TNFAIP3/EYA2/XBP1/CXCL12/SFRP1/SLC9A3R1/S100A8/GNAI2/SP100/CTNNA1/ACAA2/ITGA6/TNF/AATF/ITPRIP/MYC/GSTP1/DDIT3/STRADB/PLAUR/RELA/ZNF385A/TPT1/AGT/SCG2/TCF7L2/HIF1A/TRAF1/ICAM1/S100A9/RPS3
MSigDB (GO)	GOBP_TISSUE_MORPHOGENESIS	439	0.343413	1.57639	4.59388e-05	0.000618246	0.000459004	1706	tags=24%, list=14%, signal=21%	APLNR/TNC/CD44/CRYGS/PLEKHA4/FRZB/CSF1R/PDPN/TGFB1I1/CTSH/MDK/MSN/FZD7/FLNA/DDR1/ITGB4/ADM/SOX11/TGFB3/FGF1/NPNT/CD151/AR/TGFBR3/NTN1/SOX9/SMAD1/GJA1/RHOC/VANGL2/YAP1/EDNRA/LCP1/CLIC4/FGF2/PLOD3/EFEMP2/RGMA/ASTN2/SULF1/GNA13/STK3/TULP3/MYL3/ROR1/ITGA5/SOCS3/COL3A1/TWSG1/EYA2/TGFBR2/FERMT2/SFRP1/SLC9A3R1/CTHRC1/HS3ST3A1/HEY2/VCL/DAAM1/ITGA2/SOX4/SOX10/TGFB2/COL4A1/ACTC1/CTSZ/CXCL10/TNF/PHACTR4/CA2…
MSigDB (GO)	GOBP_MORPHOGENESIS_OF_AN_EPITHELIUM	365	0.347456	1.57521	0.000191443	0.00202603	0.00150419	1758	tags=25%, list=14%, signal=22%	APLNR/TNC/CD44/CRYGS/PLEKHA4/FRZB/CSF1R/PDPN/TGFB1I1/CTSH/MDK/MSN/FZD7/FLNA/DDR1/ADM/SOX11/FGF1/NPNT/CD151/AR/NTN1/SOX9/GJA1/RHOC/VANGL2/YAP1/EDNRA/LCP1/CLIC4/FGF2/PLOD3/RGMA/ASTN2/SULF1/GNA13/STK3/TULP3/ROR1/ITGA5/SOCS3/TGFBR2/FERMT2/SFRP1/SLC9A3R1/CTHRC1/HS3ST3A1/VCL/DAAM1/SOX4/SOX10/TGFB2/COL4A1/CTSZ/CXCL10/TNF/PHACTR4/CA2/HES1/PFN1/ARL13B/LAMA1/NOTCH2/IGFBP5/ITGAX/PLXNB2/FAT1/MYC/TMEM79/DLG5/…
MSigDB (GO)	GOBP_HOMEOSTASIS_OF_NUMBER_OF_CELLS	224	0.370591	1.57493	0.000904517	0.00706356	0.00524419	1906	tags=23%, list=16%, signal=20%	ANXA1/CRISPLD1/CX3CR1/FSTL1/HCLS1/HAMP/TNFSF13B/CD74/NCKAP1L/FAS/BCL6/NFKBIZ/ITPKB/ZFP36L1/HMOX1/TGFBR3/TRAF3IP2/SOX9/LYN/BTK/SASH3/SLC40A1/LGALS9/B2M/ZFP36/FADD/TCIRG1/DOCK11/CARD9/STAT3/TNFAIP3/TUBA1A/MAFB/SOX4/F2R/INPP5D/RASSF2/SPI1/LYAR/PKN1/IKZF1/DOCK10/GPR183/CASP3/MTHFD1/HIF1A/RPS17/RPS6/XKR8/MPL/SMAD5/RPS19
MSigDB (GO)	GOCC_CLUSTER_OF_ACTIN_BASED_CELL_PROJECTIONS	90	0.419408	1.57475	0.00655068	0.0347095	0.0257693	1212	tags=20%, list=10%, signal=18%	AQP1/CLIC1/SCIN/FLNA/MTTP/CYBRD1/GNA12/RGS19/RHOC/TRIOBP/EPS8/LIMA1/GNA13/ADD3/SLC9A3R1/CUBN/MYO1C/MYL6
MSigDB (GO)	GOCC_FICOLIN_1_RICH_GRANULE	150	0.390934	1.57432	0.00211178	0.0142425	0.0105741	1909	tags=33%, list=16%, signal=28%	CTSH/MVP/FCER1G/DYNLT1/MNDA/NCKAP1L/HBB/ITGB2/CD58/DERA/FPR1/CD93/SERPINA1/PRDX4/LGALS3/CAT/COTL1/PYGL/LAMP2/CST3/TCIRG1/TNFAIP6/PLEKHO2/GYG1/ALOX5/ALAD/VCL/TIMP2/CD300A/IDH1/GMFG/CTSZ/SERPINB6/GSN/ITGAX/CTSD/GSTP1/HSPA6/FGL2/PGM2/TMEM179B/CSTB/FTH1/PRCP/STBD1/GSDMD/SLC11A1/CAPN1/EEF1A1/CFD
MSigDB (GO)	GOBP_NEGATIVE_REGULATION_OF_INFLAMMATORY_RESPONSE	102	0.409832	1.57226	0.00532749	0.0293854	0.0218165	1505	tags=27%, list=12%, signal=24%	HLA-DRB1/TNFRSF1A/MDK/HAMP/TREM2/HCK/SYK/LYN/IER3/RHBDF2/ZFP36/TNFRSF1B/NPY/ELF4/TNFAIP6/YES1/GPR17/TNFAIP3/SOCS3/ALOX5/APOE/FYN/SIGLEC10/GSTP1/LDLR/NFKB1/NLRX1/GRN
MSigDB (GO)	GOBP_ACTIN_CYTOSKELETON_REORGANIZATION	85	0.42062	1.5679	0.00834458	0.0419915	0.0311757	1682	tags=29%, list=14%, signal=26%	ANXA1/CSF1R/MDK/HCLS1/FLNA/HCK/PLEK/EPS8/ARHGDIB/EFS/DAAM2/FMNL3/GDPD2/ANTXR1/PARVG/IQGAP2/GSN/NOTCH2/SYDE1/F11R/GAB1/ABI3/RALA/SHC1/EZR
MSigDB (GO)	GOBP_LIPID_HOMEOSTASIS	100	0.409824	1.56783	0.00354357	0.0214384	0.0159165	1562	tags=26%, list=13%, signal=23%	NPC2/TSPO/TREM2/CAV1/MTTP/ZBTB20/ABHD4/ANGPTL4/LIPG/CEBPA/ACOX2/LIMA1/CES1/ABCA1/LCAT/XBP1/IL18/APOE/APOM/LDLRAP1/ORMDL2/LDLR/PLSCR3/RALY/CD24/NPC1
MSigDB (GO)	GOBP_REGULATION_OF_LIPID_METABOLIC_PROCESS	233	0.365428	1.56354	0.000410864	0.00371153	0.00275555	1536	tags=20%, list=13%, signal=18%	SERPINA3/C3/ANXA1/IGFBP7/FABP5/RARRES2/NPC2/IL1B/CD74/TSPO/TREM2/APOC1/ADM/CAV1/ACADL/FGF1/ZBTB20/MID1IP1/SOX9/LYN/DNAJC15/CD81/FGF2/FMO4/CAPN2/CES1/ERLIN2/RAB38/PLCG2/PIK3CG/AKR1C3/APOE/IDH1/SREBF1/SORBS1/TNF/SLC27A1/LDLRAP1/ORMDL2/LDLR/DAB2/NFKB1/ELOVL5/PDGFA/RDH10/CDK4/NR0B1
MSigDB (GO)	GOMF_HYDROLASE_ACTIVITY_ACTING_ON_GLYCOSYL_BONDS	83	0.419687	1.56253	0.00937724	0.0458057	0.0340075	2490	tags=35%, list=21%, signal=28%	CHI3L2/CHI3L1/MAN1C1/MAN2B1/HPSE/CLN5/FUCA2/GM2A/LYZ/GBE1/TLR10/TLR6/AMY1C/CTBS/NAGLU/RPS3/MANBA/ADPRH/EDEM2/TLR4/MUTYH/IL1RAP/GLB1L/OGG1/GLA/GLB1/GAA/MANEA/HEXA
MSigDB (GO)	GOCC_VACUOLAR_MEMBRANE	347	0.347506	1.55959	0.000180804	0.00194045	0.00144065	1749	tags=23%, list=14%, signal=20%	CP/GFAP/HLA-DRA/HLA-DPA1/HLA-DRB1/HLA-DMA/VASN/IFITM2/IFITM3/ANXA2/IFITM1/HLA-DRB5/VAMP8/DTX3L/HLA-DRB4/HLA-DMB/TMBIM1/C3AR1/CD74/DRAM1/LITAF/LAPTM5/HLA-DQA1/HLA-DRB3/TLR7/CYBRD1/ATP6V0E1/AP1S2/FPR1/LYN/HPSE/SLC15A3/CLN5/HLA-DPB1/TFEB/CD63/ATP6V0D2/LAMP2/AHNAK/WIPI1/TCIRG1/CMTM6/GNAI3/GPR137B/PLEKHF1/ITM2C/CSF3R/CD68/SH3GLB1/HLA-F/CUBN/ATP11C/SLC44A2/TMEM138/MGST1/BST2/HLA-DQB1/CTSD/MFSD1/TMEM79/…
MSigDB (GO)	GOMF_ENDOPEPTIDASE_ACTIVITY	227	0.365427	1.55557	0.000657314	0.00545616	0.00405081	1283	tags=19%, list=11%, signal=18%	LTF/CFI/C1R/C1S/CTSH/PHEX/C1RL/CASP1/TAX1BP3/F3/MASP1/PSMB9/CASP7/BACE2/SEC11C/MMP3/CTSC/ADAM28/MMEL1/PRSS23/CTSK/SEC11A/CAPN2/CFB/PLAU/ERAP2/C2/PSMB8/PCSK5/SDCBP/CASP6/CPS1/CASP4/SFRP1/CTSO/OMA1/KLKB1/CTSZ/ADAMTSL3/CLCA4/CAPN5/CTSD/NLN/TMPRSS5
MSigDB (GO)	GOCC_MEMBRANE_MICRODOMAIN	231	0.364458	1.55499	0.000542617	0.00468767	0.00348026	1564	tags=27%, list=13%, signal=24%	ANGPT1/S100A10/PDPN/ANXA2/CD14/TNFRSF1A/OLR1/MYOF/TREM2/CAV1/FAS/HCK/ITGB2/ITGAM/HMOX1/LYN/HPSE/PLSCR1/LAT2/SERPINH1/BTK/RGS19/GJA1/LAMP2/FADD/TNFRSF1B/AHNAK/MLC1/RHOQ/SULF1/CAPN2/GNAI3/ABCA1/SDCBP/FXYD1/EHD2/SELE/ERLIN2/ADCY8/RFTN1/TGFBR2/CSK/PAG1/SLC9A3R1/GNAI2/CTNNA1/F2R/SORBS1/TNF/INPP5D/FYN/CAV2/BST2/MYO1C/TLR6/CTSD/BMPR1A/CD4/CD24/HAS2/NPC1/CASP3
MSigDB (GO)	GOBP_BIOMINERAL_TISSUE_DEVELOPMENT	108	0.401822	1.55367	0.00923071	0.0451643	0.0335313	1022	tags=17%, list=8%, signal=15%	LTF/DDR2/CCL3/PHEX/TMEM119/ADRB2/COL1A1/SPP1/CCR1/ANO6/COL1A2/SOX9/SLC4A2/TCIRG1/BMP2K/ALOX5/FAM20C/HEY2
MSigDB (GO)	GOBP_OLIGODENDROCYTE_DIFFERENTIATION	84	0.418614	1.5528	0.00622161	0.0334771	0.0248544	2745	tags=43%, list=23%, signal=33%	MDK/SOX11/PAX6/SOX9/IL33/LYN/HDAC1/LPAR1/CLU/TNFRSF1B/GPR17/DAAM2/ERBB2/CSK/SOX10/HES1/CDKN2C/TMEM98/PTPRZ1/MOBP/CNTN2/NKX2-2/SOX6/SOX8/CNP/ASPA/WDR1/DAG1/MAG/SOX13/FA2H/ASCL1/NOTCH1/HDAC11/BOK/ZNF488
MSigDB (GO)	GOBP_LIPID_LOCALIZATION	313	0.349106	1.55187	0.000195395	0.00204167	0.0015158	1599	tags=20%, list=13%, signal=18%	C3/ANXA1/SERPINA5/FABP5/NMB/PMP2/PLSCR4/ANXA2/NPC2/PLTP/IL1B/TSPO/TREM2/APOC1/CAV1/SPP1/DBI/LRP10/ANO6/SYK/MTTP/C1QTNF1/LIPG/PLSCR1/CLU/ABCC3/LIMA1/OSBPL11/CES1/ABCA1/PLA2G5/LCAT/GM2A/ABCC4/PLIN2/NME4/LRAT/APOE/CPT1B/SLC13A3/ATP8B4/ATP11C/CPT2/APOM/SREBF1/TNF/SLC43A3/SLC27A6/SLC27A1/OSBPL9/GLTP/APOL3/LDLRAP1/TEX2/LDLR/PLSCR3/DAB2/NFKB1/FABP7/IKBKE/AGT/NPC1/CRY1/ESYT1
MSigDB (GO)	GOBP_PHOSPHATIDYLINOSITOL_3_KINASE_SIGNALING	97	0.403886	1.54838	0.00642669	0.0342217	0.0254072	1513	tags=30%, list=12%, signal=26%	ANGPT1/DDR2/HCLS1/DDR1/TREM2/PTPN6/ZFP36L1/SOX9/CAT/FGF2/CCL5/NEDD4/PTPN13/ROR1/ERBB2/RGL2/IL18/PIK3CG/SLC9A3R1/F2RL1/TGFB2/F2R/HCST/TNF/BTN2A2/CRYBA1/PDGFA/PIK3C2B/AGT
MSigDB (GO)	GOBP_RESPONSE_TO_OXYGEN_LEVELS	251	0.358199	1.54496	0.000738401	0.00596246	0.00442671	1155	tags=18%, list=10%, signal=17%	VCAM1/AQP1/PDPN/VASN/CRYAB/DDR2/TREM2/UCP2/ADM/SOD2/COL1A1/CAV1/TGFB3/FAS/ANG/ZFP36L1/HMOX1/TGFBR3/ANGPTL4/AGTRAP/ITPR2/LPAR1/EDNRA/PENK/HK2/CAT/BNIP2/PDLIM1/CYBA/CAPN2/CBS/PLAU/TP53/LMNA/FOXO1/TGFBR2/CXCL12/SFRP1/ALAD/ITGA2/TGFB2/ACAA2/CYBB/NDRG1/TNF/PLOD2
MSigDB (GO)	GOBP_APOPTOTIC_SIGNALING_PATHWAY	447	0.335188	1.54183	7.76276e-05	0.000947983	0.00070381	1728	tags=21%, list=14%, signal=19%	CD44/DAPL1/NUPR1/CDKN1A/SRPX/IFI16/CX3CR1/TNFRSF1A/HSPB1/BAG3/CTSH/TYROBP/IL1B/TMBIM1/PTTG1IP/CD74/TREM2/CASP1/SOD2/PYCARD/CAV1/MUC1/FAS/NFKBIZ/ITGAM/HMOX1/AR/IL33/IER3/INHBB/HDAC1/BTK/RPS27L/LGALS3/YAP1/CLU/CTSC/CTSK/IFI27L2/FADD/TNFRSF1B/IL6R/TNFSF10/GNAI3/STK3/PLEKHF1/MELK/ITM2C/TP53/LMNA/TNFAIP3/SGPL1/CASP6/EYA2/XBP1/BCL3/CXCL12/CASP4/SFRP1/SLC9A3R1/S100A8/GNAI2/SP100/TGFB2/CTNNA1/ACAA2/ITGA6…
MSigDB (GO)	GOBP_RESPONSE_TO_KETONE	148	0.382387	1.53967	0.00572362	0.0312222	0.0231802	1124	tags=21%, list=9%, signal=19%	AQP1/IGFBP7/MAOB/FBXO32/MSN/TSPO/FIBIN/CAV1/SPP1/TGFB3/AR/TGFBR3/YAP1/PCK2/TXNIP/AHR/CYBA/PTAFR/P2RY6/ADCY8/CPS1/SFRP1/NQO1/CALR/A2M/AKR1C2/AKR1C3/SOX10/TGFB2/CYBB/SREBF1
MSigDB (GO)	GOBP_RESPONSE_TO_IONIZING_RADIATION	106	0.396837	1.53368	0.00491586	0.0274467	0.0203772	1651	tags=19%, list=14%, signal=16%	ANXA1/VCAM1/CDKN1A/IFI16/CRYAB/HAMP/SOD2/GADD45A/BARD1/YAP1/CYBA/TP53/SFRP1/ALAD/CXCL10/MYC/CCND1/HSPA5/CASP3/RFWD3
MSigDB (GO)	GOBP_POSITIVE_REGULATION_OF_CELL_DEVELOPMENT	325	0.343929	1.53332	0.000355443	0.0033117	0.0024587	1502	tags=22%, list=12%, signal=19%	GFAP/ANXA1/HLA-DRA/HLA-DRB1/CX3CR1/MDK/TYROBP/EVI2B/HCLS1/IL1B/CD74/TSPO/TREM2/SOX11/CCR1/ACTL6A/NCKAP1L/LGALS1/BCL6/NFKBIZ/SYK/ITPKB/ZFP36L1/RND2/PAX6/NTN1/CD86/IL33/LYN/HDAC1/BTK/SASH3/LGALS3/LGALS9/FGF2/FADD/TNFRSF1B/CYFIP1/HAP1/TGFBR2/XBP1/CXCL12/HLA-G/IL18/SMARCC1/IL15/NR2E1/ARID2/PLXNB3/SOX4/SOX10/CBFB/TNF/INPP5D/HES1/SPI1/BTN2A2/SEMA5A/NOTCH2/PLXNB2/PTPRZ1/LIF/RIPK2/F11R/IL4R/CD4/NKX2-2/PL…
MSigDB (GO)	GOBP_NEGATIVE_REGULATION_OF_SECRETION	120	0.38953	1.53324	0.00305903	0.0190507	0.0141438	1597	tags=28%, list=13%, signal=25%	ANXA1/NMB/MAOB/TNFRSF1A/VAMP8/IL1B/CD74/TSPO/UCP2/SYTL4/NCKAP1L/HMOX1/RHBDF2/INHBB/GJA1/LGALS9/TNFRSF1B/FOXO1/HLA-F/SFRP1/GNAI2/F2RL1/CD300A/APOE/F2R/SREBF1/TNF/SPI1/VAMP3/MIDN/LIF/DPH3/CD84/CRY1
MSigDB (GO)	GOBP_PROTEIN_MATURATION	229	0.360099	1.53257	0.000758768	0.0061103	0.00453646	1839	tags=26%, list=15%, signal=23%	AEBP1/S100A10/C1R/IFI16/ANXA2/CTSH/PHEX/C1RL/FLNA/CASP1/PYCARD/F3/MASP1/CASP7/BACE2/RFX4/CPZ/SERPINH1/SEC11C/PRDX4/CLN5/FAM111A/TSPAN33/MMEL1/SEC11A/BCHE/CPXM2/FADD/CAPN2/PLAU/LDLRAD3/DISP1/PCSK5/CASP6/CASP4/OMA1/CALR/CARD8/KLKB1/MAFB/SOX4/CTSZ/CAST/GSN/TMEM98/PLAUR/CNTN2/RIPK2/RHBDD1/CASP3/APH1B/KAT2B/IMMP2L/KLK6/SORL1/PRCP/PLAT/NOL3/GP9/TSPAN15
MSigDB (GO)	GOCC_EARLY_ENDOSOME	331	0.343307	1.53208	0.000476644	0.00418473	0.00310687	1587	tags=20%, list=13%, signal=18%	LTF/ARRDC4/ANXA1/VCAM1/GPNMB/HLA-DRA/IFITM3/ANXA2/VAMP8/DTX3L/SLC9A9/ADRB2/HLA-E/CAV1/SAMD9L/TRAK2/LITAF/AP1S2/RND2/LIPG/FCGR1A/RAB31/WASF2/SERPINB1/RAB32/HLA-B/SNX31/B2M/ATP6V0D2/HLA-C/MLC1/PI4K2B/ASTN2/CMTM6/DNER/PLEKHF1/HAVCR2/HAP1/ERBB2/EHD2/PLD4/HLA-A/RFTN1/HLA-F/HLA-G/RAB38/HPS3/F2RL1/RCSD1/APOE/ATP11C/F2R/SNX6/VAMP3/TF/LDLRAP1/HPS5/LDLR/WASH3P/DERL2/CD4/ARRDC3/EHD4/ZFYVE26/TMEM163/AP3M1/CT…
MSigDB (GO)	GOBP_POSITIVE_REGULATION_OF_EPITHELIAL_CELL_MIGRATION	116	0.391068	1.52681	0.00732682	0.0377799	0.0280489	2026	tags=29%, list=17%, signal=25%	ANXA1/ANGPT1/SPARC/HSPB1/CTSH/GLIPR2/RRAS/FGF1/HMOX1/SOX9/MAP4K4/FGF2/RIN2/STAT5A/TGFBR2/SRPX2/PLCG2/PIK3CG/CALR/ITGA2/TGFB2/PFN1/SEMA5A/SP1/GRN/AGT/HAS2/HIF1A/PRKD1/CIB1/RREB1/THBS1/MIR21/MAP2K3
MSigDB (GO)	GOCC_ENDOSOME_MEMBRANE	413	0.333644	1.5268	0.000362681	0.00335805	0.00249311	945	tags=15%, list=8%, signal=14%	ANXA1/GPNMB/RAB13/HLA-DRA/HLA-DPA1/HLA-DRB1/HLA-DMA/IFITM2/IFITM3/ANXA2/CD14/HLA-DRB5/VAMP8/DTX3L/HLA-DRB4/HLA-DMB/FZD7/TMBIM1/SLC9A9/ADRB2/HLA-E/GOLIM4/CAV1/FCGRT/LITAF/HLA-DQA1/HLA-DRB3/MYD88/TLR7/IRF7/ATP6V0E1/AQP4/RAB7B/FCGR1A/RAB31/LY96/SLC15A3/HLA-DPB1/HLA-B/RAB27A/CD63/B2M/ATP6V0D2/STEAP3/HLA-C/SCAMP2/LAMP2/ANTXR2/OSBPL11/WIPI1/PI4K2B/TCIRG1/CMTM6/PLEKHF1/ZDHHC2/ERBB2/EHD2/HLA-A/ANTXR1/HLA…
MSigDB (GO)	GOBP_MONOCARBOXYLIC_ACID_BIOSYNTHETIC_PROCESS	149	0.379219	1.52675	0.00411086	0.0240137	0.0178285	1567	tags=23%, list=13%, signal=20%	ANXA1/FABP5/DHRS9/IL1B/CD74/APOC1/ACADL/UST/CYP27A1/MID1IP1/PTGS1/TBXAS1/CHST14/HSD3B7/FADS1/ACSM5/CES1/FADS2/HSD17B10/ERLIN2/ELOVL1/ALOX5/QKI/XBP1/PTGDS/AKR1C3/GSTM2/OSBPL9/GSTP1/ELOVL5/LTC4S/THNSL2/RDH10/HSD17B8
MSigDB (GO)	GOBP_REGULATION_OF_LIPID_TRANSPORT	95	0.399081	1.52584	0.00887179	0.0436239	0.0323877	1597	tags=23%, list=13%, signal=20%	NMB/ANXA2/PLTP/IL1B/TSPO/TREM2/APOC1/CAV1/SPP1/DBI/SYK/C1QTNF1/LIPG/CES1/ABCA1/LRAT/APOE/LDLRAP1/DAB2/NFKB1/AGT/CRY1
MSigDB (GO)	GOBP_SKELETAL_SYSTEM_MORPHOGENESIS	143	0.378718	1.52551	0.00586142	0.0318567	0.0236513	1989	tags=22%, list=16%, signal=18%	LTF/SFRP4/PRRX1/TMEM119/COL1A1/SOX11/TGFB3/DHRS3/SOX9/SERPINH1/CBS/TULP3/COL3A1/SGPL1/TGFBR2/TIPARP/SFRP1/SLC39A1/RAB23/INPPL1/ZEB1/RDH10/CHSY1/HAS2/EXT2/MTHFD1/SOX6/RAB33B/TSKU/LRP5/LTBP3
MSigDB (GO)	GOBP_EPITHELIAL_TO_MESENCHYMAL_TRANSITION	117	0.389651	1.52471	0.00906504	0.0444636	0.0330111	1706	tags=25%, list=14%, signal=22%	PDPN/VASN/TGFB1I1/EFNA1/MDK/GLIPR2/IL1B/FLNA/COL1A1/TGFB3/S100A4/TGFBR3/SOX9/EDNRA/SDCBP/TGFBR2/FERMT2/SFRP1/HEY2/TGFB2/LIMS1/LOXL3/DLG5/DAB2/BAMBI/HAS2/TCF7L2/HIF1A/RBPJ
MSigDB (GO)	GOCC_ACTIN_CYTOSKELETON	363	0.336881	1.52295	0.000445566	0.00396467	0.00294348	2163	tags=27%, list=18%, signal=23%	ANXA1/VCAM1/MLPH/GBP1/NEXN/SCIN/CRYAB/CAPG/FAM107A/PALLD/DDR2/BAG3/FLNA/PDLIM3/DPYSL3/TAX1BP3/CGNL1/AIF1/CNN3/ANG/HCK/MYO1F/NTN1/WASF2/WIPF1/LCP1/CLIC4/IQGAP1/COTL1/TRIOBP/ARPC1B/PDLIM1/LIMA1/AHNAK/RHOQ/CYBA/CAPN2/YES1/MYL3/ROR1/GDPD2/HAP1/SWAP70/ADCY8/FERMT2/SVIL/CDC42EP4/PARVG/FERMT3/SLC9A3R1/RGS22/VCL/LPXN/DAAM1/RCSD1/CTNNA1/ACTC1/SORBS1/AMOT/IQGAP2/FYN/MYO1C/MYL6/GSN/ABLIM1/PAWR/MYO5C/MYLK/NE…
MSigDB (GO)	GOBP_NEGATIVE_REGULATION_OF_MITOTIC_CELL_CYCLE_PHASE_TRANSITION	126	0.384353	1.52244	0.00503356	0.0279459	0.0207479	1792	tags=21%, list=15%, signal=18%	CCL2/GPNMB/CDKN1A/FAM107A/MUC1/ZFP36L1/CTDSP1/BARD1/KANK2/IER3/RBBP8/RPS27L/WEE1/TP53/CDK2AP2/CCNG1/ZFP36L2/BTN2A2/CDK5RAP2/CTDSP2/PKD2/CCND1/RFWD3/CDKN2B/PSMG2/AVEN
MSigDB (GO)	GOCC_BASAL_PART_OF_CELL	202	0.361984	1.52208	0.00251272	0.016424	0.0121937	1940	tags=26%, list=16%, signal=22%	ANXA1/CD44/SLC14A1/AQP1/PDPN/ANXA2/MSN/ITGB4/SLC7A7/MTTP/AQP4/WASF2/CD81/SLC40A1/HOMER3/ABCC3/IQGAP1/SLC4A2/SLC4A11/CA12/MLC1/C5AR1/DOCK7/ERBB2/P2RY6/CLDN11/ABCC4/ADCY8/ITGA2/SLC13A3/SLC43A3/MYO1C/ABCC6/TF/SLC27A1/LDLRAP1/LDLR/INPPL1/BEST1/PKD2/SLC22A4/MPZ/NOD1/EZR/SLC16A3/SLCO3A1/PRCP/SLC6A9/SLC38A3/SLCO1C1/PTH1R/SLC39A14
MSigDB (GO)	GOBP_RENAL_SYSTEM_DEVELOPMENT	218	0.359335	1.52182	0.00170914	0.012023	0.00892624	2085	tags=28%, list=17%, signal=23%	ANGPT1/AQP1/ID3/CTSH/LAMB2/SOX11/PLCE1/FGF1/NPNT/TRAF3IP2/SOX9/KANK2/SMAD1/VANGL2/YAP1/EDNRA/IQGAP1/CAT/FGF2/FADD/IL6R/SULF1/PCSK5/FOXJ1/SGPL1/TIPARP/SFRP1/KCNJ8/HS3ST3A1/NFIA/SOX4/TGFB2/COL4A1/PROM1/HES1/NOTCH2/MYC/DLG5/LIF/PDGFA/PKD2/MPST/CD24/MYO1E/RDH10/AGT/HAS2/C1GALT1/PRKX/IFT88/LAMA5/SOX8/SMAD5/ODC1/GLI2/ILK/CC2D2A/GDF11/NUP107/RRM2B
MSigDB (GO)	GOMF_PHOSPHATIDYLINOSITOL_PHOSPHATE_BINDING	137	0.377441	1.51972	0.00665016	0.0349892	0.025977	1781	tags=23%, list=15%, signal=20%	PIRT/PLEKHA4/ANXA2P2/PLCD1/SCIN/ANXA2/CAPG/FZD7/GAB2/ADAP2/BTK/IQGAP1/WIPI1/PLEKHF1/TULP3/PARD3/SDCBP/GSDMC/FERMT2/SVIL/KCNJ2/RCSD1/IQGAP2/PFN1/GSN/LDLRAP1/HIP1/ZFYVE26/NCF4/SH3PXD2B/ARHGAP9/GSDMD
MSigDB (GO)	GOMF_SULFUR_COMPOUND_BINDING	165	0.370174	1.516	0.00366688	0.0219606	0.0163042	1300	tags=20%, list=11%, signal=18%	LTF/GPNMB/SERPINA5/ECM2/FSTL1/MDK/DPYSL3/THBS2/DBI/ANG/ACADL/FGF1/TGFBR3/GAL3ST4/LIPG/CCL8/FTL/FGF2/EFEMP2/SUMF1/CBS/TWSG1/SFRP1/PCOLCE/NAV2/APOE/ITGA2/CXCL10/HADHA/TKT/TF/SEMA5A/GSTP1
MSigDB (GO)	GOBP_ENDOTHELIUM_DEVELOPMENT	111	0.386213	1.50756	0.009668	0.0468023	0.0347474	2284	tags=30%, list=19%, signal=24%	PDPN/FSTL1/TNFRSF1A/S1PR3/IL1B/MSN/MYD88/FGF1/TJP2/HPSE/SLC40A1/EDNRA/CLIC4/VEZF1/PLOD3/HEY2/VCL/F2RL1/CXCL10/TNF/ITGAX/ZEB1/F11R/EZR/ICAM1/RBPJ/HEG1/MIR21/RDX/KDR/IKBKB/RAP1B/RAP1A
MSigDB (GO)	GOBP_NEGATIVE_REGULATION_OF_CATALYTIC_ACTIVITY	425	0.328109	1.5059	0.000384248	0.00350309	0.0026008	2019	tags=23%, list=17%, signal=20%	SERPINA3/LTF/ANXA1/CD44/AQP1/CDKN1A/SERPINA5/SERPING1/TIMP1/IFI16/CRYAB/P2RY13/HSPB1/DDR2/MVP/DTX3L/IL1B/TMBIM1/APOC1/PYCARD/PARP9/CAV1/NCKAP1L/PTPN6/GADD45A/ANGPTL4/RENBP/NES/SERPINA1/SERPINB1/LYN/CEBPA/SERPINH1/LGALS3/TMED10/HHEX/ZFP36/CST3/GNAI3/TP53/PI16/TNFAIP3/ADCY8/RPS6KA1/SFRP1/NQO1/CSK/A2M/GNAI2/CARD8/TIMP2/CD300A/PLXNB3/APOE/TGFB2/AMOT/TNF/COL6A3/SERPINB6/CAST/SNX6/CDK5RAP2/CDKN2C/BICD1…
MSigDB (GO)	GOBP_RESPONSE_TO_ALCOHOL	173	0.365533	1.50384	0.00479674	0.026908	0.0199773	1163	tags=22%, list=10%, signal=20%	VCAM1/IGFBP7/MAOB/CD14/CCL3/HAMP/TSPO/SOD2/MYD88/TGFBR3/INHBB/ITPR2/TBXAS1/RGS19/PENK/CAT/CTSK/EPS8/AHR/MLC1/CYBA/CES1/P2RY6/ADCY8/TP53INP1/TGFBR2/SFRP1/NQO1/ALAD/S100A8/A2M/AKR1C2/AKR1C3/CTNNA1/CYBB/SREBF1/TNF/FYN
MSigDB (GO)	GOBP_REGULATION_OF_INTRINSIC_APOPTOTIC_SIGNALING_PATHWAY	133	0.375834	1.50093	0.00863996	0.0429106	0.0318581	2100	tags=25%, list=17%, signal=21%	CD44/NUPR1/HSPB1/PTTG1IP/CD74/TREM2/SOD2/PYCARD/CAV1/MUC1/HDAC1/CLU/PLEKHF1/TP53/XBP1/CXCL12/SLC9A3R1/S100A8/MYC/DDIT3/PLAUR/ZNF385A/TPT1/HIF1A/S100A9/RPS3/NOL3/MAPK7/STYXL1/MIR21/MCL1/RRM2B/NACC2
MSigDB (GO)	GOBP_TRANSFORMING_GROWTH_FACTOR_BETA_RECEPTOR_SIGNALING_PATHWAY	164	0.366514	1.49898	0.0046941	0.0264572	0.0196426	2324	tags=32%, list=19%, signal=26%	VASN/TGFB1I1/SOX11/CAV1/TGFB3/ITGB5/EMILIN1/NPNT/SLC2A10/COL1A2/TGFBR3/SMAD1/HDAC1/TP53/STAT3/SDCBP/COL3A1/TWSG1/TGFBR2/FERMT2/LPXN/TGFB2/SMAD9/CAV2/GDF15/SNX6/SPI1/DAB2/ZEB1/TET1/PBLD/BMPR1A/LTBP4/HSPA5/BAMBI/PXN/ITGB1/CDKN2B/FNTA/ZEB2/PMEPA1/SMAD5/THBS1/BRMS1/LTBP3/FERMT1/MIR21/AXIN1/FMOD/LTBP2/LRRC32/JUN/HIPK2
MSigDB (GO)	GOBP_REGULATION_OF_CELL_SUBSTRATE_ADHESION	153	0.368831	1.4967	0.00798069	0.0405526	0.0301074	1103	tags=18%, list=9%, signal=17%	S100A10/GBP1/ECM2/PDPN/FAM107A/MDK/FZD7/FLNA/DDR1/RRAS/COL1A1/BCL6/EMILIN1/NPNT/MAP4K4/TRIOBP/NPY/RIN2/EFEMP2/PLAU/ABI3BP/ITGA5/FERMT2/SFRP1/COL8A1/CALR/VCL/LIMS1
MSigDB (GO)	GOBP_RESPONSE_TO_EXTRACELLULAR_STIMULUS	362	0.331691	1.49631	0.000795814	0.00636881	0.00472839	1516	tags=22%, list=12%, signal=20%	VCAM1/DAPL1/CDKN1A/IFI16/FAM107A/HAMP/PHEX/ADRB2/TSPO/UCP2/ADM/SOD2/COL1A1/SPP1/TNFRSF11B/NUAK2/FAS/AIF1/NFKBIZ/HMOX1/LIPG/LYN/KANK2/INHBB/DNAJC15/PENK/PIM1/TFEB/CAT/PCK2/FADS1/BNIP2/CTSK/BCHE/LAMP2/ZFP36/NPY/WIPI1/DSC2/CYBA/CBS/TP53/FOXO1/PLIN2/CD68/SH3GLB1/TGFBR2/CPS1/XBP1/SFRP1/NQO1/IL15/ALAD/OMA1/A2M/GNAI2/LRAT/SIPA1/AKR1C3/APOE/ITGA2/CYBB/CXCL10/SREBF1/TNF/COMT/GDF15/NENF/DDIT3/BCKDHB/SP1/LD…
MSigDB (GO)	GOBP_RENAL_SYSTEM_PROCESS	80	0.406052	1.49432	0.00965462	0.0468023	0.0347474	1548	tags=24%, list=13%, signal=21%	AQP1/ADM/HBB/AQP4/RHPN2/EDNRA/CYBA/SULF1/PCSK5/SLC9A3R1/GNAI2/F2RL1/AKR1C3/F2R/GSN/PKN1/MYO1E/AGT/HAS2
MSigDB (GO)	GOBP_RESPONSE_TO_PEPTIDE	366	0.32915	1.4908	0.00115482	0.00870217	0.00646074	1759	tags=25%, list=15%, signal=22%	ANXA1/VCAM1/VIM/RAB13/RAMP3/TIMP1/RARRES2/DDR2/IL1B/PHEX/ADRB2/TREM2/UCP2/ADM/COL1A1/CAV1/RPE65/ZFP36L1/TGFBR3/ZBED3/AGTRAP/RAB31/LYN/INHBB/GJA1/EDNRA/MMP3/CAT/PCK2/CTSK/TCF12/TNFSF10/RHOQ/CYBA/CYFIP1/CARD9/STAT5A/TP53/STAT3/AHCYL1/TNFAIP3/SOCS3/FOXO1/COL3A1/ADCY8/CPS1/XBP1/CXCL12/CASP4/SMARCC1/CSK/GNAI2/CYBB/HADHA/SREBF1/SORBS1/TNF/CA2/FYN/CAV2/TRIM41/GDF15/SNX6/MYO1C/SLC27A1/TLR6/IGFBP5/CTSD/SP…
MSigDB (GO)	GOBP_FATTY_ACID_BIOSYNTHETIC_PROCESS	106	0.384014	1.48412	0.00824598	0.041651	0.0309229	1567	tags=24%, list=13%, signal=21%	ANXA1/FABP5/IL1B/CD74/APOC1/ACADL/MID1IP1/PTGS1/TBXAS1/FADS1/ACSM5/FADS2/ERLIN2/ELOVL1/ALOX5/QKI/XBP1/PTGDS/AKR1C3/GSTM2/GSTP1/ELOVL5/LTC4S/THNSL2/HSD17B8
MSigDB (GO)	GOBP_ACTIN_FILAMENT_BUNDLE_ORGANIZATION	128	0.372767	1.48401	0.0060503	0.0326738	0.024258	1687	tags=27%, list=14%, signal=23%	S100A10/FAM107A/FLNA/DPYSL3/CGNL1/TGFB3/AIF1/ITGB5/ASAP3/RHPN2/WASF2/LPAR1/RHOC/LCP1/PLEK/EPS8/PDLIM1/LIMA1/SWAP70/FERMT2/SFRP1/ELN/SORBS1/ARHGEF10/PFN1/PAWR/SORBS3/ARHGEF10L/F11R/PXN/ITGB1/WAS/EZR/CORO1B
MSigDB (GO)	GOBP_REGULATION_OF_CELL_CYCLE_G1_S_PHASE_TRANSITION	151	0.367841	1.48388	0.00718873	0.0371971	0.0276162	2174	tags=26%, list=18%, signal=21%	CCL2/ANXA1/GPNMB/CDKN1A/FAM107A/DDR2/SUSD2/ACTL6A/MUC1/AIF1/PTPN6/CTDSP1/KANK2/RPS27L/WEE1/TP53/CDK2AP2/SMARCC1/PLCG2/SOX2/ARID2/PSME1/BTN2A2/CDKN2C/CTDSP2/PKD2/CCND1/SMARCD2/BCL7C/RFWD3/PSME2/CDKN2B/SASS6/PLK3/CHEK2/NACC2/MN1/CDK2/PHF10
MSigDB (GO)	GOBP_CELLULAR_RESPONSE_TO_EXTRACELLULAR_STIMULUS	195	0.353024	1.48035	0.00402244	0.0236368	0.0175487	1156	tags=19%, list=10%, signal=17%	VCAM1/DAPL1/CDKN1A/IFI16/FAM107A/PHEX/UCP2/COL1A1/NUAK2/FAS/AIF1/HMOX1/LYN/KANK2/INHBB/DNAJC15/PENK/PIM1/TFEB/FADS1/CTSK/LAMP2/WIPI1/DSC2/CBS/TP53/FOXO1/PLIN2/CD68/SH3GLB1/XBP1/SFRP1/IL15/SIPA1/AKR1C3/SREBF1/COMT
MSigDB (GO)	GOMF_PEPTIDASE_ACTIVITY	350	0.327958	1.4736	0.00140419	0.0103527	0.00768612	1961	tags=23%, list=16%, signal=19%	LTF/AEBP1/CFI/C1R/C1S/CTSH/PHEX/C1RL/GGT5/CASP1/CPVL/TAX1BP3/F3/MASP1/PSMB9/CASP7/BACE2/CPZ/SEC11C/FAM111A/MMP3/CTSC/ADAM28/MMEL1/PRSS23/CTSK/SEC11A/CPXM2/AGA/LAP3/USP3/CAPN2/CFB/PLAU/ERAP2/C2/PSMB8/TNFAIP3/PCSK5/SDCBP/CASP6/CPS1/CASP4/SFRP1/CTSO/OMA1/CARD8/KLKB1/CTSZ/ADAMTSL3/CLCA4/CAPN5/CTSD/NLN/TMPRSS5/OTUD7B/DPP3/RHBDD1/CPB1/VASH1/DPEP2/CASP3/IMMP2L/KLK6/USP40/STAMBP/SPPL2A/ATG4A/USP53/PRCP/A…
MSigDB (GO)	GOBP_MULTI_MULTICELLULAR_ORGANISM_PROCESS	139	0.365546	1.47058	0.00988027	0.0474429	0.035223	1365	tags=20%, list=11%, signal=18%	IGFBP7/TIMP1/IL1B/DDR1/TPPP3/ITGB4/UCP2/ADM/SPP1/TGFB3/AQP4/AR/GJA1/LGALS9/ARHGDIB/CAPN2/CBS/PTAFR/ITGA5/HAVCR2/PCSK5/TGFBR2/TAC1/CALR/ITGA2/IGFBP5/LIF/SYDE1
MSigDB (GO)	GOBP_REGULATION_OF_DNA_BINDING_TRANSCRIPTION_FACTOR_ACTIVITY	320	0.331021	1.47056	0.00199743	0.0135949	0.0100932	2673	tags=31%, list=22%, signal=25%	LTF/NUPR1/SFRP4/CX3CR1/ID3/DDR2/HCLS1/IL1B/FLNA/PYCARD/CYTL1/CAV1/TRIM22/HCK/MYD88/SYK/HMOX1/AR/RAB7B/LPAR5/AIM2/BTK/CLU/PIM1/LGALS9/ADORA3/CAT/TRIM6/TRIM38/STK3/CARD9/ROR1/STAT3/HAVCR2/TNFAIP3/COMMD6/FOXJ1/ADCY8/BCL3/IL18/HES6/PLCG2/TRIM5/S100A8/TRIM21/CARD8/SP100/TNF/HES1/SPI1/TLR6/DDIT3/RELA/TRIM26/PKD2/RIPK2/IKBKE/AGT/NR0B1/TCF7L2/NOD1/TRAF1/PRKD1/S100A9/RPS3/SLCO3A1/CIB1/PSMA6/TLR4/GLI2/IL1R…
MSigDB (GO)	GOBP_INTRACELLULAR_RECEPTOR_SIGNALING_PATHWAY	217	0.345979	1.46659	0.00363994	0.0218433	0.0162171	1750	tags=21%, list=14%, signal=18%	COLEC12/FABP5/TSPAN6/SCARA3/RNF135/CAV1/DHRS3/MYD88/TLR7/IRF7/AR/RAB7B/KANK2/HDAC1/SLC15A3/YAP1/PIM1/AHR/NEDD4/STAT3/HAVCR2/TNFAIP3/TNIP2/RFTN1/IFIH1/SFRP1/NR2E1/CALR/F2RL1/AKR1C3/SREBF1/TNF/OASL/DDX60/PADI2/PKN1/DAB2/RELA/NLRX1/RIPK2/NR0B1/OAS3/CRY1/ALPK1/PRCP/OAS1
MSigDB (GO)	GOBP_RECEPTOR_MEDIATED_ENDOCYTOSIS	190	0.351491	1.4609	0.00666181	0.0349892	0.025977	1438	tags=24%, list=12%, signal=21%	C3/ANGPT1/RAMP3/SFRP4/ANXA2/CD14/FCER1G/ADRB2/APOC1/ADM/CAV1/SYK/ITGB2/ITGAM/CD9/FCGR1A/RAB31/STON1/APLN/CXCL16/CD81/LPAR1/CLU/CD63/B2M/RAMP1/NEDD4/LDLRAD3/SDCBP/SELE/BMP2K/TGFBR2/PLCG2/FNBP1L/CUBN/APOE/CAV2/TF/BICD1/LDLRAP1/LDLR/DAB2/HIP1/CNTN2/ANKRD13A
MSigDB (GO)	GOBP_POSITIVE_REGULATION_OF_HYDROLASE_ACTIVITY	404	0.320185	1.46025	0.00094936	0.00734609	0.00545395	1718	tags=24%, list=14%, signal=21%	CCL2/S100A10/IFI16/EFNA1/CTSH/CCL3/CCL3L3/CCL3L1/CASP1/ANP32B/TAX1BP3/PYCARD/FAS/RHOG/LAPTM5/ANG/F3/SYK/ASAP3/NPNT/RGS10/CD86/GNA12/AIM2/LYN/ADAP2/CCL8/LPAR1/RPS27L/RHOC/EDNRA/DOCK8/LGALS9/PLEK/MAP4K4/CTSK/FGF2/FADD/RGMA/TNFSF10/CCL5/GNA13/C5AR1/PTAFR/DOCK11/CARD9/DOCK7/STAT3/ERBB2/PLA2G5/P2RY6/FOXJ1/SELE/ANTXR1/FERMT2/SFRP1/S100A8/CARD8/F2RL1/CD300A/SIPA1/ITGA2/F2R/LIMS1/ITGA6/ARHGAP25/PSME1/TNF…
MSigDB (GO)	GOBP_NEGATIVE_REGULATION_OF_DNA_BINDING_TRANSCRIPTION_FACTOR_ACTIVITY	120	0.370981	1.46023	0.00723967	0.0374281	0.0277877	2644	tags=32%, list=22%, signal=26%	NUPR1/SFRP4/ID3/FLNA/PYCARD/HMOX1/AIM2/PIM1/ADORA3/CAT/HAVCR2/TNFAIP3/COMMD6/FOXJ1/BCL3/HES6/TRIM21/CARD8/SP100/HES1/SPI1/DDIT3/PKD2/NR0B1/TCF7L2/BRMS1/DAP/MIR21/SIGIRR/NFKBIE/PRMT2/PURA/BMP7/SIRT1/CEBPG/IRAK3/RB1/NFKBIB/E2F2
MSigDB (GO)	GOBP_NEGATIVE_REGULATION_OF_CELL_CYCLE_PROCESS	207	0.346583	1.45969	0.00516357	0.0286409	0.0212638	1792	tags=19%, list=15%, signal=16%	CCL2/GPNMB/CDKN1A/FAM107A/DTX3L/SUSD2/PARP9/MUC1/BCL6/STK33/ZFP36L1/CTDSP1/BARD1/KANK2/IER3/RBBP8/RPS27L/WEE1/TP53/CDK2AP2/HLA-G/SOX2/CCNG1/ZFP36L2/BTN2A2/NEK11/CDK5RAP2/CTDSP2/LIF/PKD2/CCND1/NUBP1/CRY1/KAT2B/TIMELESS/RFWD3/CDKN2B/PSMG2/AVEN
MSigDB (GO)	GOMF_PROTEIN_HOMODIMERIZATION_ACTIVITY	496	0.314749	1.45885	0.000332182	0.00313933	0.00233073	1941	tags=24%, list=16%, signal=21%	GBP2/S100A10/S100A11/GBP1/HSPB8/CSF1R/CRYAB/HSPB1/TYROBP/GLIPR2/FCER1G/TPST1/FLNA/ADRB2/S100A6/TP53I3/UCP2/FIBIN/PYCARD/TRIM22/ANG/MASP1/ZHX2/MYOM1/PRTFDC1/HMOX1/GADD45A/RDH5/BARD1/CEBPA/INHBB/ACOX2/TAP1/PLEK/HSPB6/CAT/B2M/HHEX/S100A16/IL6R/EFEMP2/TRIM6/AHR/TRIM38/CCL5/ROM1/CBS/NUDT5/ZDHHC2/CARD9/STAT3/GYG1/SH3GLB1/IL17D/ADCY8/HLA-G/TRIM5/TRIM21/CUBN/CARD8/APOE/TGFB2/IDH1/RBPMS/LHPP/CAV2/GSTM2/TK…
MSigDB (GO)	GOBP_POSITIVE_REGULATION_OF_PROTEOLYSIS	283	0.332685	1.45516	0.00286359	0.0181188	0.0134519	1729	tags=21%, list=14%, signal=19%	S100A10/NUPR1/IFI16/EFNA1/ANXA2/CTSH/IL1B/TREM2/CASP1/ANP32B/PYCARD/CAV1/FAS/LAPTM5/F3/SYK/RNF19A/IL33/AIM2/LYN/CEBPA/RPS27L/CLU/LGALS9/CTSC/CTSK/FADD/TNFRSF1B/RGMA/TNFSF10/PACSIN3/CARD9/STAT3/ANTXR1/S100A8/CARD8/KLKB1/APOE/F2R/PSME1/TNF/FYN/SH3RF3/GSN/CTSD/MYC/DAB2/HIP1/CNTN2/RIPK2/SOCS4/TNIP1/RHBDD1/GRN/APH1B/NOD1/PSME2/S100A9/RPS3/SNX33
MSigDB (GO)	GOBP_PEPTIDYL_TYROSINE_MODIFICATION	242	0.339123	1.45489	0.00447719	0.025624	0.019024	1586	tags=22%, list=13%, signal=20%	ANGPT1/CD44/EFEMP1/CSF1R/EFNA1/TNFRSF1A/DDR2/MVP/HCLS1/TPST1/DDR1/CD74/TREM2/PARP9/CAV1/PTPN6/HCK/SYK/ITGB2/FCGR1A/LYN/CD81/BTK/PARP14/IL6R/WEE1/CCL5/YES1/MELK/ROR1/TP53/SAMSN1/ITGA5/ERBB2/SOCS3/SFRP1/IL18/IL15/CSK/PLCG2/CD300A/TNF/FYN/HES1/SNX6/LIF/PDGFA/RIPK2/SOCS4/CD4/EHD4/AGT/ABI3/DYRK4
MSigDB (GO)	GOBP_AMEBOIDAL_TYPE_CELL_MIGRATION	320	0.326792	1.45177	0.00289715	0.0182921	0.0135806	2080	tags=26%, list=17%, signal=22%	ANXA1/ANGPT1/AQP1/RAB13/SPARC/TIMP1/EFNA1/FSTL1/HSPB1/DDR2/CTSH/GLIPR2/ITGB4/RRAS/FGF1/HMOX1/GADD45A/WASF2/SOX9/GNA12/KANK2/GJA1/EDNRA/MAP4K4/IQGAP1/FGF2/PDLIM1/RIN2/ARHGDIB/GNA13/DAAM2/STAT5A/TNS1/SGPL1/TGFBR2/SRPX2/PLCG2/PIK3CG/NR2E1/SLC9A3R1/CALR/LPXN/APOE/ITGA2/SP100/SOX10/TGFB2/AMOT/TNF/PHACTR4/PFN1/SEMA5A/SEMA6A/PKN1/SP1/SYDE1/GRN/AGT/SCG2/VASH1/HAS2/PXN/ITGB1/PRKX/HIF1A/CORO1B/PRKD1/P2RY12…
MSigDB (GO)	GOCC_BASOLATERAL_PLASMA_MEMBRANE	165	0.353983	1.44969	0.00796473	0.0405062	0.0300729	1940	tags=24%, list=16%, signal=20%	ANXA1/CD44/SLC14A1/AQP1/PDPN/ANXA2/MSN/SLC7A7/MTTP/AQP4/WASF2/CD81/SLC40A1/ABCC3/IQGAP1/SLC4A2/SLC4A11/CA12/MLC1/C5AR1/ERBB2/P2RY6/ABCC4/ADCY8/SLC13A3/SLC43A3/ABCC6/LDLR/BEST1/PKD2/MPZ/NOD1/EZR/SLC16A3/SLC6A9/SLC38A3/SLCO1C1/PTH1R/SLC39A14
MSigDB (GO)	GOBP_ORGANIC_ACID_BIOSYNTHETIC_PROCESS	232	0.338607	1.44655	0.00403958	0.0236906	0.0175886	1733	tags=24%, list=14%, signal=21%	ANXA1/FABP5/DHRS9/IL1B/CD74/GGT5/CASP1/APOC1/PYCARD/ACADL/SYK/UST/CYP27A1/MID1IP1/ALOX5AP/PTGS1/SDSL/TBXAS1/CHST14/HSD3B7/FADS1/PLOD3/ACSM5/CES1/CBS/AASS/FADS2/PLA2G5/HSD17B10/ERLIN2/ELOVL1/ALOX5/QKI/CPS1/XBP1/PTGDS/AKR1C3/PLOD2/GSTM2/OSBPL9/GSTP1/MGST2/ELOVL5/LTC4S/THNSL2/RDH10/HSD17B8/BHMT2/MTHFD1/SHMT1/UGDH/PSAT1/CYP4F11/OSBPL3/ABHD3
MSigDB (GO)	GOBP_NEGATIVE_REGULATION_OF_MITOTIC_CELL_CYCLE	164	0.352056	1.43985	0.00869169	0.0430954	0.0319953	2135	tags=23%, list=18%, signal=19%	CCL2/GPNMB/CDKN1A/FAM107A/MUC1/BCL6/STK33/ZFP36L1/CTDSP1/BARD1/KANK2/IER3/RBBP8/RPS27L/WEE1/TP53/CDK2AP2/SLC9A3R1/CCNG1/ZFP36L2/TNF/BTN2A2/NEK11/CDK5RAP2/BTG2/CTDSP2/PKD2/CCND1/RFWD3/CDKN2B/PSMG2/AVEN/BTG3/MIR21/PLK3/CHEK2/NACC2/CDK2
MSigDB (GO)	GOBP_ACTIN_FILAMENT_ORGANIZATION	324	0.321898	1.43312	0.00315524	0.0195269	0.0144974	1687	tags=24%, list=14%, signal=21%	S100A10/SCIN/CAPG/FAM107A/HCLS1/FLNA/DPYSL3/PYCARD/CGNL1/TGFB3/NCKAP1L/RHOG/AIF1/ITGB5/ANG/HCK/ASAP3/ENAH/ZBED3/MYO1F/RHPN2/WASF2/WIPF1/LPAR1/RHOC/LCP1/PLEK/COTL1/TRIOBP/EPS8/ARPC1B/PDLIM1/LIMA1/EFS/KANK4/CYFIP1/DAAM2/ADD3/GDPD2/TMSB15A/SWAP70/CXCL12/FERMT2/SFRP1/ELN/SVIL/F2RL1/GMFG/ACTC1/ARHGAP25/SORBS1/IQGAP2/ARHGEF10/PFN1/MYO1C/TF/GSN/SEMA5A/CDC42EP5/FAT1/PAWR/SORBS3/INPPL1/MYO5C/ARHGEF10L/NEB…
MSigDB (GO)	GOBP_MESENCHYME_DEVELOPMENT	216	0.337853	1.43103	0.00664642	0.0349892	0.025977	1758	tags=22%, list=14%, signal=19%	APLNR/FRZB/PDPN/VASN/TGFB1I1/EFNA1/MDK/GLIPR2/IL1B/FLNA/COL1A1/SOX11/TGFB3/S100A4/ZFP36L1/TGFBR3/SOX9/YAP1/EDNRA/BNC2/SDCBP/TGFBR2/FERMT2/SFRP1/HEY2/SOX10/TGFB2/ACTC1/LIMS1/PHACTR4/HES1/LOXL3/SEMA5A/MYC/DLG5/SEMA6A/DAB2/TEAD2/PKD2/BMPR1A/RDH10/BAMBI/HAS2/TCF7L2/HIF1A/RBPJ/LAMA5/SOX8
MSigDB (GO)	GOBP_POSITIVE_REGULATION_OF_DNA_BINDING_TRANSCRIPTION_FACTOR_ACTIVITY	204	0.335152	1.40999	0.00880354	0.0434323	0.0322454	1974	tags=24%, list=16%, signal=20%	LTF/CX3CR1/DDR2/HCLS1/IL1B/PYCARD/CYTL1/CAV1/TRIM22/MYD88/AR/RAB7B/LPAR5/AIM2/BTK/CLU/LGALS9/CAT/TRIM6/TRIM38/STK3/CARD9/ROR1/STAT3/ADCY8/IL18/PLCG2/TRIM5/S100A8/TRIM21/TNF/TLR6/DDIT3/RELA/TRIM26/RIPK2/IKBKE/AGT/NOD1/TRAF1/PRKD1/S100A9/RPS3/SLCO3A1/CIB1/PSMA6/TLR4/IL1RAP/LRP5
MSigDB (GO)	GOMF_ACTIN_BINDING	327	0.316477	1.409	0.00360914	0.0217464	0.0161452	1687	tags=23%, list=14%, signal=21%	MLPH/GBP1/NEXN/FLNC/SCIN/CAPG/FAM107A/PALLD/MSN/FLNA/PDLIM3/RAI14/AIF1/S100A4/CNN3/ANG/ANKRD35/ENAH/MYO1F/WASF2/WIPF1/FXYD5/LCP1/IQGAP1/COTL1/TRIOBP/EPS8/ARPC1B/PDLIM1/LIMA1/CYFIP1/DAAM2/FMNL3/ADD3/MYL3/TNS1/MYBPC1/TMSB15A/ADCY8/ANTXR1/FERMT2/SVIL/PARVG/VCL/DAAM1/RCSD1/CTNNA1/GMFG/SORBS1/PHACTR4/IQGAP2/SYNE2/PFN1/MYO1C/GSN/ABLIM1/PAWR/TAGLN/INPPL1/MYO5C/MYLK/NEB/HIP1/KLHL5/WASH3P/SNTB1/MYO1E/VASH…
MSigDB (GO)	GOBP_NEGATIVE_REGULATION_OF_CELL_CYCLE	269	0.320188	1.39358	0.00537723	0.0296247	0.0219943	1792	tags=19%, list=15%, signal=16%	CCL2/NUPR1/GPNMB/CDKN1A/FAM107A/DTX3L/SUSD2/PARP9/MUC1/BCL6/STK33/ZFP36L1/CTDSP1/BARD1/KANK2/CEBPA/IER3/RBBP8/RPS27L/HHEX/WEE1/TP53/TNFAIP3/CDK2AP2/HLA-G/SLC9A3R1/SOX2/CCNG1/SIPA1/ZFP36L2/TNF/BTN2A2/NEK11/CDK5RAP2/CDKN2C/BTG2/CTDSP2/LIF/PKD2/CCND1/NUBP1/TP53I13/CASP3/CRY1/KAT2B/TIMELESS/RFWD3/CDKN2B/PSMG2/AVEN
MSigDB (GO)	GOBP_ENDOCYTOSIS	428	0.301082	1.38412	0.00708024	0.036764	0.0272946	1780	tags=24%, list=15%, signal=21%	CFI/COLEC12/C3/ANGPT1/C4B/RAMP3/SFRP4/LGALS3BP/ANXA2/CD14/SCARA3/OLR1/FCER1G/ADRB2/TREM2/APOC1/ADM/PYCARD/CAV1/LRP10/NCKAP1L/AIF1/ANO6/SYK/ITGB2/ITGAM/CD9/CD151/FCGR1A/RAB31/WASF2/STON1/APLN/CXCL16/CD81/LPAR1/LGALS3/CLU/HEATR5A/CD63/B2M/IL10RA/RIN2/DOCK2/MLC1/RHOQ/PACSIN3/NECAP2/RAMP1/NEDD4/DNER/ABCA1/LDLRAD3/PLA2G5/SDCBP/EHD2/RAB34/SELE/BMP2K/MAPKAPK3/TGFBR2/PLCG2/PIK3CG/FNBP1L/CUBN/F2RL1/CD300A…
MSigDB (GO)	GOBP_SENSORY_SYSTEM_DEVELOPMENT	270	0.317313	1.38129	0.0101569	0.0485354	0.0360341	2324	tags=28%, list=19%, signal=23%	C3/CRYGS/VIM/AQP1/EFEMP1/CRYAB/C1QA/LAMB2/PXDN/LIMK2/SOX11/ACTL6A/RPE65/ZHX2/ITGAM/PAX6/RCN1/PPP1R13L/NES/SOX9/COL8A2/HDAC1/CLIC4/FGF2/ROM1/TCIRG1/MEIS3P1/TULP3/STAT3/TWSG1/PBX3/TGFBR2/COL8A1/NR2E1/SOX2/SALL2/HMGN1/SIX5/TGFB2/COL4A1/TGIF2/PROM1/PHACTR4/HES1/LAMA1/NOTCH2/FAT1/CRYBA1/NAGLU/ZEB1/RDH10/CTNS/HIF1A/SMOC1/SH3PXD2B/P2RY12/BCAR3/MITF/SOX8/TDRD7/GRHL3/TSKU/LRP5/CC2D2A/MAF/CHD7/GDF11/TMEM23…
MSigDB (GO)	GOBP_CELLULAR_RESPONSE_TO_PEPTIDE	273	0.316701	1.37855	0.00802609	0.0407484	0.0302528	1759	tags=24%, list=15%, signal=21%	VCAM1/VIM/RAB13/RARRES2/DDR2/IL1B/ADRB2/TREM2/UCP2/CAV1/RPE65/ZFP36L1/AGTRAP/RAB31/LYN/INHBB/GJA1/EDNRA/PCK2/RHOQ/CYBA/CYFIP1/STAT5A/TP53/STAT3/AHCYL1/SOCS3/FOXO1/ADCY8/CPS1/XBP1/CASP4/SMARCC1/CSK/GNAI2/SREBF1/SORBS1/TNF/CA2/FYN/CAV2/TRIM41/GDF15/SNX6/MYO1C/SLC27A1/TLR6/CTSD/SP1/RELA/NFKB1/RIPK2/AGT/CDK4/GAB1/PXN/NOD1/CYP11A1/KAT2B/TIMELESS/SHC1/ICAM1/BCAR3/SORL1/ECHDC3/RPL23
MSigDB (GO)	GOBP_TRANSMEMBRANE_RECEPTOR_PROTEIN_SERINE_THREONINE_KINASE_SIGNALING_PATHWAY	268	0.31599	1.37615	0.00748646	0.0384694	0.0285608	2268	tags=28%, list=19%, signal=24%	VIM/SFRP4/VASN/TGFB1I1/FSTL1/SOX11/CAV1/TGFB3/ITGB5/EMILIN1/NPNT/GDF1/SLC2A10/COL1A2/TGFBR3/INHBB/SMAD1/HDAC1/RGMA/SULF1/TNFAIP6/ZNF423/TP53/STAT3/IGSF1/SDCBP/COL3A1/TWSG1/TGFBR2/FERMT2/SFRP1/LPXN/TGFB2/SMAD9/RBPMS/TGIF2/CAV2/GDF15/HES1/SNX6/SPI1/TF/NOTCH2/DAB2/ZEB1/TET1/PBLD/BMPR1A/LTBP4/HSPA5/BAMBI/PXN/ITGB1/RBPJ/SORL1/CDKN2B/FNTA/ZEB2/TOB1/PMEPA1/SMAD5/FSTL3/THBS1/BRMS1/LTBP3/ILK/FERMT1/MIR21/…
MSigDB (GO)	GOMF_MOLECULAR_FUNCTION_INHIBITOR_ACTIVITY	456	0.297253	1.36913	0.00600073	0.0324948	0.0241251	1362	tags=16%, list=11%, signal=15%	SERPINA3/LTF/C3/ANXA1/C4B/C4A/CDKN1A/SERPINA5/SERPING1/ANXA2P2/TIMP1/ANXA2/ID3/VAMP8/DTX3L/PXDN/APOC1/ANXA5/ARHGEF6/PARP9/CAV1/PLCE1/ANGPTL4/RENBP/PPP1R1C/SERPINA1/SERPINB1/SERPINH1/LGALS3/YAP1/DOCK8/PROS1/IQGAP1/SPATA13/TXNIP/CST3/RIN2/DOCK2/CCL5/PACSIN3/DENND2D/GNA13/PPP1R14B/NEDD4/DOCK11/DOCK7/PI16/IGSF1/SOCS3/RGL2/SWAP70/RPS6KA1/DEF6/FBXO8/C5/A2M/F2RL1/TIMP2/GMFG/COL6A3/IQGAP2/SERPINB6/CAST/A…
MSigDB (GO)	GOBP_NEGATIVE_REGULATION_OF_INTRACELLULAR_SIGNAL_TRANSDUCTION	372	0.298012	1.3515	0.0094488	0.0460038	0.0341546	2121	tags=25%, list=17%, signal=21%	APLNR/CD44/GBP1/EFNA1/TSPAN6/HSPB1/IL1B/PTTG1IP/CD74/TREM2/SOD2/PYCARD/CGNL1/CAV1/MUC1/NUAK2/LITAF/BCL6/PTPN6/EMILIN1/SLC2A10/NMI/IFI35/LYN/HDAC1/LPAR1/CLU/PLEK/HOMER3/TNFAIP3/FOXO1/RPS6KA1/XBP1/CXCL12/HLA-G/SFRP1/CSK/SLC9A3R1/CARD8/F2RL1/CD300A/RASAL3/APOE/TGFB2/ARHGAP25/RASSF2/SPI1/BTN2A2/OTUD7B/MYC/GSTP1/DLG5/SEMA6A/DDIT3/CRYBA1/LIF/PLAUR/DAB2/RELA/NLRX1/ZNF385A/PBLD/TNIP1/TPT1/AGT/EPM2A/ARHGA…
MSigDB (GO)	GOBP_REGULATION_OF_SECRETION	442	-0.279814	-1.29597	0.0103466	0.0492836	0.0365896	1288	tags=21%, list=11%, signal=20%	ATG5/SYP/CLOCK/DNM1L/HMGCR/OXCT1/C2CD2L/RIMS4/EPHA5/GRM7/ATP13A2/AACS/CDK5R2/CLASP1/ABAT/RAB3A/PFKM/CREB1/PPP3CA/EDN1/SV2A/ALOX12B/PCLO/SLC4A8/SLC6A1/CSPG5/SYT3/RBP4/RAB11FIP5/PPID/CRH/STXBP6/PLCB1/STXBP5L/RAB3C/ABCC8/ENSA/SNCG/BRSK2/NPY5R/CADPS2/BCR/SCG5/RIMS1/PCSK1/RIMS2/CPLX1/SLC25A22/STXBP1/ADCYAP1/BAIAP3/OPRK1/SNCA/VIP/RIMS3/MEF2C/CPLX2/RPH3A/PRKCG/PTPRN/RAB15/STX1A/SYT13/SYT5/STXBP5/KCNB1/G…
MSigDB (GO)	GOBP_MITOCHONDRION_ORGANIZATION	403	-0.287555	-1.32149	0.00735475	0.037891	0.0281314	3415	tags=39%, list=28%, signal=29%	RNF31/COX7A2L/HIGD1B/SDHAF2/NDUFB5/NDUFB10/PLD6/OPTN/NDUFAF1/AGTPBP1/TIMM23B/PID1/AIFM1/FLCN/TMEM126A/SLC25A46/RRM1/GCLM/PRMT6/CISD2/BECN1/KAT2A/HSPA9/RAP1GDS1/HRK/MAPT/SREBF2/APOOL/ATG7/GABARAPL2/RHOT2/PGAM5/NDUFA10/RHOT1/UBE2L3/SIRT4/CHCHD4/ARIH2/IMMT/TIMM17A/LYRM7/BCL2L1/PINK1/POLG/TIMM44/PITRM1/NDUFB1/ATG9A/ATF2/CHCHD10/DNAJA3/NDUFAF2/LRRK2/NDUFA8/AKT3/BCAP31/NMT1/NDUFB9/STOX1/WIPI2/ARMC1/P2R…
MSigDB (GO)	GOCC_UBIQUITIN_LIGASE_COMPLEX	241	-0.310092	-1.34762	0.01047	0.0498311	0.0369961	3772	tags=39%, list=31%, signal=28%	KLHL22/UBAC1/RAD18/ASB1/UBE2J2/BUB1B/WWP1/RNF19B/DCAF16/ERCC8/YPEL5/RNF31/CRBN/MED31/UBXN8/DCAF10/MED27/RMND5B/KLHL7/CAND1/DDB1/UBE2B/PCGF3/CCNF/UBE2L3/CUL1/CDC23/ARIH2/KCTD17/CUL9/KLHDC2/ANKRD9/FBXL18/MIB2/FBXO27/FBXL14/DCUN1D2/MAEA/SEL1L/FBXL17/BTRC/FBXL20/STUB1/FBXO31/ANAPC5/RCHY1/SKP1/ANAPC1/FBXO21/DDA1/KLHL3/CUL2/ABTB1/RNF11/CUL3/KLHL2/KCTD2/MED10/RNF14/FBXO45/PEF1/ARIH1/DCUN1D4/ARMC8/UBR3/U…
MSigDB (GO)	GOMF_NUCLEOSIDE_TRIPHOSPHATASE_REGULATOR_ACTIVITY	374	-0.296736	-1.35022	0.00365126	0.0218891	0.0162511	3126	tags=34%, list=26%, signal=26%	TBC1D4/HERC2/TIAM1/RAP1GDS1/RGS12/RABEP1/RGP1/CHML/IPO7/TBC1D25/DEPDC5/RALGAPB/PGAM5/SH3BP5L/EIF2B3/WASL/ARHGEF7/GDI2/RAPGEF3/CHN2/RGS6/DENND3/FAM13B/DNAJA3/LRRK2/DLC1/TRIO/RAPGEF1/DOCK9/ARRB1/MCF2L2/SH3BP1/ARFGAP1/TBCD/RAPGEF6/TBC1D13/MON1A/GBF1/ADRB1/ARFGEF2/RANBP2/SIPA1L1/NRP1/RAB3GAP1/IQSEC2/NET1/RASAL2/SGSM3/KRIT1/RASGRF2/ARHGEF11/DENND4B/GDI1/STARD13/ARHGDIA/TIAM2/ARHGEF17/RGPD5/RABIF/RASAL…
MSigDB (GO)	GOMF_CALCIUM_ION_BINDING	440	-0.292966	-1.35627	0.00210225	0.0141944	0.0105383	1842	tags=25%, list=15%, signal=22%	CASQ1/CALM3/DYSF/PCDHB9/DLK2/SPOCK2/EHD3/GJB2/CALM1/SPARCL1/PCDHA9/RHBDL3/PEF1/EGFL7/TNNC2/LPL/RCN2/JAG2/PPEF1/PCDHA4/EFCAB7/LRP8/PRSS2/PCDH7/NELL1/RAB11FIP4/SULF2/PCDHAC2/CLSTN1/HPCA/SPOCK1/SLIT3/PCDHA1/RAPGEF2/CDH4/NCALD/CACNA1B/CDK5R1/F12/CALB2/ACTN2/CDH22/CAPS2/CDH13/PPP3CA/CCBE1/NCAN/GLCE/KCNIP1/PCLO/FSTL5/PITPNM1/CABYR/NRXN1/SYT3/SLC25A12/EFHD2/EPDR1/CGREF1/PLCB1/TBC1D9/BAIAP3/IDS/PRRG3/NEL…
MSigDB (GO)	GOCC_ORGANELLE_INNER_MEMBRANE	394	-0.298587	-1.36486	0.00236482	0.0156468	0.0116167	4649	tags=54%, list=38%, signal=34%	PMPCB/TMEM186/MRPL23/NDUFV1/SAMM50/HSPD1/NDUFS5/MRPL15/MRPS12/MRPS9/MRPL46/UCP3/TIMM17B/MRPL41/THEM4/ADCK1/MRPL12/MRPL9/DNAJC11/NDUFC2/TOR1AIP1/MRPL27/SLC25A38/NDUFB2/ATAD3A/MRPL1/SMAD3/MRPS18C/NDUFB7/TRAP1/SLC25A33/SLC25A37/GCAT/UQCRB/TMEM177/TIMM23/SDHC/ATP11B/MRPS35/NDUFB11/SLC25A5/SLC25A34/MRPL55/TIMM8B/MRPL54/NDUFS3/MRPL33/NDUFA13/CHCHD3/MRPL50/MRPL3/P2RX4/MRPL16/COX6A1/SLC25A10/SPHK2/AFG3L2…
MSigDB (GO)	GOBP_FOREBRAIN_DEVELOPMENT	277	-0.310065	-1.36489	0.00287193	0.0181522	0.0134767	2144	tags=26%, list=18%, signal=22%	EMX1/NRP1/RAB3GAP1/MKKS/TUBB2A/LHX6/EXT1/ELAVL4/SRD5A1/RAN/FBXO45/FOXG1/SSTR1/HES5/LRP8/HPRT1/RELN/AKIRIN2/HERC1/NRG3/SLIT3/RAPGEF2/WNT7B/ATG16L1/GSK3B/DLX1/PLXNA1/CDK5R1/EPHA5/PLXNA4/KCNC2/TOX/CDK5R2/YWHAE/SLITRK5/CREB1/BNIP3/ATP2B4/APP/WDR47/RAC3/LHX2/PGAP1/ROBO2/FEZF2/MBOAT7/SHANK3/PLCB1/CNTNAP2/NR2F2/PAFAH1B1/PCSK1/DLG4/RTN4R/NR4A2/LAMB1/TYRO3/RTN4RL1/NRGN/FGF13/SLIT1/CDK5/PHACTR1/SEMA3E/SSTR…
MSigDB (GO)	GOBP_CELL_SURFACE_RECEPTOR_SIGNALING_PATHWAY_INVOLVED_IN_CELL_CELL_SIGNALING	421	-0.301607	-1.39339	0.00120342	0.00905236	0.00672073	2374	tags=28%, list=20%, signal=23%	P2RX7/GRK5/CSNK1G2/CPE/MARK1/SMURF1/RAB5A/BTRC/MPP2/GRIN2B/EDNRB/RAB3GAP1/DKK2/TMEM198/CELSR2/NPAS4/KLF4/PPM1A/CCNY/EXT1/TMEM9/SEZ6/LEO1/BCL7B/CUL3/MTMR2/WNK2/CTNNBIP1/NLGN4X/PKD1/ARRB2/CSNK2A1/GABRG1/CUX2/OTUD5/PTPRO/ATP6AP2/GLRA2/GRIK2/HTR3B/MAPK14/GRIN2C/RELN/SULF2/MAPK8IP2/SENP2/FZD3/ATP6V0C/WNT7B/PPP2CA/CAPRIN2/GSK3B/TLE1/KLHL12/TLE2/MARK2/RNF146/TSC2/SIAH2/ABAT/PIN1/PPP3CA/TMEM170B/SPIN1/CH…
MSigDB (GO)	GOBP_CALCIUM_ION_HOMEOSTASIS	212	-0.324476	-1.39437	0.00843109	0.0422623	0.0313767	1882	tags=28%, list=16%, signal=24%	CALM2/CASQ1/CALM3/TMEM38A/CORO1A/ANK2/CALM1/LIME1/PRKCE/STOML2/CNR1/GRIK2/NPTN/HTT/ATG5/ATP2B2/GRM5/ATP7B/CALB2/ATP13A2/YWHAE/MCOLN1/BNIP3/ATP2B4/APP/EDN1/SV2A/TRPC1/SLC24A4/JPH1/CACNB2/PLCB1/FKBP1A/GRM1/ATP2B3/GRIA1/KL/SNCA/GRIN1/CAMK2D/JPH3/ATP2B1/SLC8A2/PLCB4/XK/THY1/SV2B/CACNB4/CDK5/FKBP1B/PRKCB/HTR2C/ERC2/PTK2B/DRD1/JPH4/RYR2/HTR2A/ITPR1
MSigDB (GO)	GOBP_REGULATION_OF_SYSTEM_PROCESS	388	-0.308134	-1.40363	0.00144206	0.0105142	0.00780608	1842	tags=26%, list=15%, signal=23%	CASQ1/CALM3/MTMR2/CDK9/EHD3/TMEM38A/NLGN4X/CHGA/KCNH6/ANK2/CALM1/CARTPT/CUX2/TNNC2/CACNB1/PTPRO/CRHBP/KIT/MTPN/GRIN2C/CAMK2B/RELN/TNFRSF21/BMPR2/CORO2B/RAB8B/NRXN2/CACNA1H/SLC4A3/GPD1L/ATP2B2/ENO1/PARP2/NPTXR/ABAT/DLGAP3/KCNJ12/YWHAE/SPTBN4/PPP3CA/KCNB2/ATP2B4/APP/EDN1/ROCK2/HOMER1/KCNMB2/TRPC1/HCN1/NRXN1/NETO2/SLC25A12/CRH/GLS/SHANK3/CACNB2/ABCC8/RIMS1/GRM1/RIMS2/DSP/DLG4/ATP2B3/TMEM25/GRIN2A/OP…
MSigDB (GO)	GOMF_ACTIVE_TRANSMEMBRANE_TRANSPORTER_ACTIVITY	289	-0.31983	-1.40893	0.00257973	0.0167513	0.0124367	2676	tags=32%, list=22%, signal=25%	COX5B/ATP2A2/SLC30A5/NDUFB1/SLC17A8/SLC6A12/ABCC5/SLC37A1/NDUFA8/SLC6A17/SLCO4A1/ATP6V1H/NDUFB9/ATP8A1/MFSD3/SLC35E1/SLC23A2/ABCG1/NDUFB8/ABCA2/SLC6A7/NDUFS2/ABCA7/SLC45A1/SLC5A8/CLCN4/ATP6V0B/UQCRC1/NDUFV2/SLC26A11/NDUFA5/UQCRFS1/ATP6V1D/UQCRH/ABCA5/SLC25A6/SLC45A4/SLC41A3/ABCB9/SLC25A18/NDUFC1/SLC6A15/SLC12A8/TOMM20/ABCG4/UQCRHL/SLC4A3/SLC47A1/SLC15A2/ATP6V0C/ATP2B2/NDUFA4/SLC36A4/ATP7B/ATP13A2…
MSigDB (GO)	GOMF_TUBULIN_BINDING	267	-0.323118	-1.42017	0.00274883	0.0175801	0.0130519	3158	tags=36%, list=26%, signal=27%	CENPJ/ARL3/NAV3/FAM161A/MAPT/VBP1/CAMSAP1/GOLGA2/GABARAPL2/TPPP/GAS2/KIF1A/PACRG/NDEL1/WASL/BBS4/ARHGEF7/TRIM36/TUBGCP2/TAOK1/TUBGCP6/RAB11A/KIF21A/KIF5C/LRRK2/VAPA/NIN/TBCD/DNM3/LRPPRC/TTLL7/KIF21B/DCX/KIF2A/ALDOA/DYNC1I1/STMN2/MAP1A/KRIT1/TUBGCP5/MAP1S/CLIP4/DCTN1/MAP9/APPL1/NISCH/TUBGCP4/MAP1LC3A/TTLL12/GIT1/VPS41/MAP1LC3B/CKAP5/HTT/REEP1/NEFM/KATNB1/DNM1L/NCALD/DNAL1/OPA1/BRSK1/CDK5R1/PRC1/CA…
MSigDB (GO)	GOBP_REGULATION_OF_METAL_ION_TRANSPORT	288	-0.324286	-1.42999	0.00205381	0.0139307	0.0103426	1842	tags=28%, list=15%, signal=25%	CASQ1/CALM3/EHD3/TMEM38A/WNK2/CORO1A/ANK2/ARRB2/CALM1/LIME1/PRKCE/HECW2/CACNB1/UBR3/CAMK2B/KCNS2/HTT/HPCA/ATG5/GPD1L/DPP6/YWHAH/ACTN2/KCNC2/NEDD4L/AMIGO1/KCNAB1/YWHAE/SPTBN4/PPP3CA/ATP2B4/KCNAB2/KCNIP1/HOMER1/FHL1/HECW1/TRPC1/FGF14/TSPAN13/JPH1/CACNB2/FKBP1A/PRNP/ABCC8/VDAC1/OPRK1/SNCA/VIP/GRIN1/CNTN1/CAMK2D/CAB39/FGF13/JPH3/ATP2B1/SCN4B/THY1/GNB5/CACNB4/CDK5/FKBP1B/KCNIP2/CACNB3/DPP10/PTPN3/KCNS…
MSigDB (GO)	GOBP_PEPTIDYL_SERINE_MODIFICATION	243	-0.329641	-1.43037	0.00273909	0.0175528	0.0130317	2795	tags=34%, list=23%, signal=27%	LMTK2/SGK3/VRK1/PINK1/RAPGEF3/SBK1/PDPK1/MLXIPL/LRRK2/NTRK2/CAMK1/AKT3/PFN2/STOX1/MGAT5B/CSNK1G2/MARK1/DDIT4/DYRK1B/UCN/MAP2K2/MAPK8/CDC7/PDK3/SPOCK2/PKD1/ARRB2/PRKACB/CSNK2A1/PRKCI/MYO3B/PRKCE/SRPK2/MAP3K10/MAPK14/CAMK2B/DGKQ/TBK1/MAPK1/GPD1L/CAPRIN2/GSK3B/RPS6KA3/BRSK1/CDK5R1/PRKDC/TERF2IP/UHMK1/MARK2/MAPK13/PIK3CA/SPTBN4/ATP2B4/APP/BAG4/ROCK2/SFRP2/STK32C/NLK/ULK1/BRSK2/PRKCD/PLK2/MAPK9/SNCA/M…
MSigDB (GO)	GOBP_REGULATION_OF_PEPTIDE_TRANSPORT	130	-0.35643	-1.43123	0.00695789	0.0362499	0.0269129	1757	tags=28%, list=14%, signal=25%	CHGA/PRKCE/GNA11/CNR1/CARTPT/CRHBP/NNAT/RAB8B/CLOCK/OXCT1/C2CD2L/EPHA5/AACS/ABAT/PFKM/PPP3CA/RBP4/CRH/PLCB1/ABCC8/ENSA/BRSK2/SLC25A22/ADCYAP1/BAIAP3/STX1A/KCNB1/GLUD1/FKBP1B/PRKCB/CHRM3/HTR2C/NEUROD1/RAPGEF4/SNAP25/ITPR1/VSNL1
MSigDB (GO)	GOBP_MICROTUBULE_BASED_TRANSPORT	152	-0.345785	-1.43292	0.0102897	0.0490912	0.0364468	3134	tags=39%, list=26%, signal=29%	IFT57/ARL3/MAPT/RAB1A/CDC42/STAU2/RHOT2/KIF1A/NDEL1/RHOT1/TMEM108/DYNLL1/SOD1/KIF5C/COPG2/CNIH2/AP3M2/MREG/IFT172/LRPPRC/ACTR10/DNAH1/NEK10/DYNC1I1/SPG7/MAP1A/BBS12/MAP1S/DCTN1/DTNBP1/RAB6A/HTT/MAPK8IP3/HSPA8/OPA1/NME5/HNRNPU/AP3B2/UCHL1/APP/FLOT2/KIF5A/RABL2B/CABYR/ARL8B/WASF1/CLIP3/PAFAH1B1/FBXW11/KIF3A/PRKCZ/KIFAP3/DLG2/SSX2IP/MAP2/NETO1/KIF17/CALY/NEFL
MSigDB (GO)	GOMF_GTPASE_ACTIVATOR_ACTIVITY	210	-0.340163	-1.45729	0.00219821	0.0147583	0.010957	2637	tags=33%, list=22%, signal=26%	CHN2/RGS6/FAM13B/LRRK2/DLC1/ARRB1/SH3BP1/ARFGAP1/TBCD/TBC1D13/RANBP2/SIPA1L1/NRP1/RAB3GAP1/RASAL2/SGSM3/ARHGEF11/GDI1/STARD13/ARHGDIA/TIAM2/RGPD5/RASAL1/GIT1/CHM/RGS1/RGPD4/RIN1/SGSM2/RASA2/GARNL3/RAP1GAP/RAPGEF2/DNM1L/AGAP2/SRGAP3/TSC2/SMAP2/RGPD8/RGS14/ARFGEF1/ADAP1/RGS5/SEC23A/FAM13A/RANBP3L/AGAP3/PLCB1/STXBP5L/RASA1/CHN1/BCR/TBC1D9/ABR/AGAP6/OCRL/ARHGAP26/SGSM1/THY1/STXBP5/RANGAP1/ARHGDIG/GNB…
MSigDB (GO)	GOBP_AMINO_ACID_TRANSPORT	114	-0.373269	-1.4644	0.00936164	0.0457672	0.0339789	1479	tags=25%, list=12%, signal=22%	DTNBP1/SLC25A18/SLC6A15/SERINC3/SLC47A1/ARL6IP1/SLC36A4/GRM7/SLC7A14/ABAT/SV2A/SLC1A4/SLC6A1/SLC25A12/NPY5R/SLC1A6/GRM1/SLC25A22/STXBP1/SNCA/SLC1A1/XK/SYT4/CACNB4/SLC17A7/RGS4/SLC1A2/SLC17A6
MSigDB (GO)	GOBP_TELENCEPHALON_DEVELOPMENT	195	-0.343216	-1.46651	0.00463885	0.0262706	0.019504	3006	tags=37%, list=25%, signal=29%	TSC1/SEMA6B/NDEL1/XRN2/TMEM108/BBS4/PPP1R9B/ZDHHC16/TTC8/PHLPP2/BTBD3/BCL11B/UCHL5/LRRK2/NTRK2/KCNA1/ALDH1A3/NIN/OXTR/SECISBP2/EMX1/MKKS/TUBB2A/LHX6/EXT1/SRD5A1/RAN/FBXO45/FOXG1/HES5/LRP8/HPRT1/RELN/AKIRIN2/HERC1/NRG3/SLIT3/ATG16L1/GSK3B/DLX1/CDK5R1/EPHA5/PLXNA4/CDK5R2/YWHAE/SLITRK5/BNIP3/ATP2B4/WDR47/LHX2/ROBO2/FEZF2/MBOAT7/SHANK3/PLCB1/CNTNAP2/PAFAH1B1/DLG4/RTN4R/LAMB1/RTN4RL1/NRGN/FGF13/SLIT1/…
MSigDB (GO)	GOBP_CALCIUM_ION_TRANSMEMBRANE_TRANSPORT	220	-0.340666	-1.46772	0.00241755	0.0159247	0.011823	1882	tags=30%, list=16%, signal=26%	CALM2/CASQ1/CALM3/CACNA1A/EHD3/TMEM38A/CORO1A/PKD1/ANK2/CALM1/LIME1/PRKCE/CACNB1/UBR3/SCN3A/GRIN2C/CACNA1H/HTT/HPCA/ATG5/ATP2B2/CACNA1B/SCN1A/YWHAE/MCOLN1/PANX1/PPP3CA/ATP2B4/EDN1/TRPC1/SLC24A4/TSPAN13/JPH1/CACNB2/PLCB1/FKBP1A/PRNP/VDAC1/ATP2B3/GRIN2A/SNCA/GRIN1/CAMK2D/JPH3/ATP2B1/SLC8A2/PLCB4/THY1/CACNA1E/GNB5/CACNB4/CDK5/FKBP1B/CACNB3/CACNG2/CACNA2D3/HTR2C/SCN2A/PTK2B/DRD1/JPH4/RYR2/HTR2A/CABP1…
MSigDB (GO)	GOBP_REGULATION_OF_SIGNALING_RECEPTOR_ACTIVITY	120	-0.370024	-1.4705	0.00634781	0.0339408	0.0251986	1603	tags=27%, list=13%, signal=23%	LDOC1/CRHBP/SOCS5/RELN/NRXN2/MAPK8IP2/PPP2R5B/PRRT1/NPTXR/DLGAP3/APP/EDN1/HOMER1/NETO2/SLC24A4/LYPD1/CRH/SHANK3/DLG4/PRKCD/LY6E/DLGAP2/MEF2C/LY6H/BEGAIN/FBXW7/CACNG2/NETO1/NPTX2/PTK2B/NPTX1/CACNG3
MSigDB (GO)	GOBP_CALCIUM_ION_TRANSMEMBRANE_IMPORT_INTO_CYTOSOL	128	-0.372275	-1.48804	0.00555156	0.0304515	0.0226081	1882	tags=36%, list=16%, signal=31%	CALM2/CASQ1/CALM3/CACNA1A/TMEM38A/CORO1A/ANK2/CALM1/LIME1/PRKCE/SCN3A/GRIN2C/CACNA1H/HTT/ATG5/CACNA1B/SCN1A/MCOLN1/PPP3CA/ATP2B4/TRPC1/SLC24A4/JPH1/PLCB1/FKBP1A/PRNP/GRIN2A/SNCA/GRIN1/CAMK2D/JPH3/SLC8A2/PLCB4/THY1/CACNA1E/FKBP1B/CACNB3/HTR2C/SCN2A/PTK2B/DRD1/JPH4/RYR2/HTR2A/ITPR1/PPP3R1
MSigDB (GO)	GOBP_AMIDE_TRANSPORT	241	-0.342884	-1.49014	0.0011013	0.008337	0.00618963	2656	tags=39%, list=22%, signal=31%	SYT7/SLC17A8/ADCY5/RAB11B/NDUFAF2/ABCC5/SYT9/NTRK2/GLUL/GRM2/VAPA/SMPD3/ACVR1C/P2RX7/CPE/AQP9/UCN/ABCA2/RAB3GAP1/LEP/AQP11/RAB11FIP2/TFR2/PRKAR1A/CAMK2G/HRH3/MYRIP/CHGA/PRKCE/GNA11/CNR1/CARTPT/UBE2Q1/CRHBP/NNAT/DTNBP1/ABCB9/SLC25A18/RAB8B/SLC47A1/ARL6IP1/SLC15A2/CLOCK/OXCT1/C2CD2L/EPHA5/GRM7/AACS/ABAT/VGF/RAB3A/PFKM/PPP3CA/EDN1/SLC1A4/PCLO/RBP4/SLC25A12/RAB11FIP5/CRH/PLCB1/ABCC8/ENSA/BRSK2/NPY5R/…
MSigDB (GO)	GOCC_LEADING_EDGE_MEMBRANE	142	-0.366639	-1.49983	0.00344132	0.0209051	0.0155205	1559	tags=25%, list=13%, signal=22%	DAGLA/ATP6AP2/PIP5K1C/SNTG1/VEZT/PLEKHA1/HPCA/ARHGEF4/ATP2B2/KCNC2/NME1/KCNC4/PACSIN1/ROBO2/EPB41L3/UNC5A/GABRA3/CNTNAP2/GRIA1/ATP2B1/PSD3/NCKAP1/THY1/PDXP/KCNB1/PSD/PAK1/SLC12A5/AMPH/GABRA1/GABRA2/DDN/GABRA5/GABRG2/SLC1A2
MSigDB (GO)	GOBP_IMPORT_ACROSS_PLASMA_MEMBRANE	139	-0.369953	-1.50096	0.00558115	0.0305856	0.0227076	1391	tags=24%, list=11%, signal=22%	SLC12A8/CACNA1H/SLC47A1/ARL6IP1/SLC15A2/SLC36A4/CACNA1B/SCN1A/KCNJ12/PPP3CA/ATP2B4/SLC1A4/SLC6A1/SLC24A4/SLC9A6/SLC9A7/PRNP/ABCC8/SLC1A6/GRM1/SLC2A3/SLC39A10/SLC8A2/SLC1A1/KCNJ6/CACNA1E/ATP1A3/SLC12A5/SCN2A/KCNJ4/STEAP2/PPP3R1/RGS4/SLC1A2
MSigDB (GO)	GOBP_TRANSPORT_ALONG_MICROTUBULE	132	-0.372545	-1.50138	0.00275487	0.0175997	0.0130666	3134	tags=42%, list=26%, signal=31%	IFT57/ARL3/MAPT/RAB1A/CDC42/STAU2/RHOT2/KIF1A/NDEL1/RHOT1/TMEM108/DYNLL1/SOD1/KIF5C/COPG2/CNIH2/AP3M2/MREG/IFT172/LRPPRC/ACTR10/DYNC1I1/SPG7/MAP1A/BBS12/MAP1S/DCTN1/DTNBP1/RAB6A/HTT/MAPK8IP3/HSPA8/OPA1/HNRNPU/AP3B2/UCHL1/APP/FLOT2/KIF5A/RABL2B/ARL8B/WASF1/CLIP3/PAFAH1B1/FBXW11/KIF3A/PRKCZ/KIFAP3/DLG2/SSX2IP/MAP2/NETO1/KIF17/CALY/NEFL
MSigDB (GO)	GOBP_VESICLE_LOCALIZATION	178	-0.353671	-1.50434	0.00194444	0.013339	0.00990326	2722	tags=36%, list=22%, signal=28%	TRAPPC2L/PINK1/RAB11A/KIF5C/CNIH2/RAB11B/TESK1/LRRK2/AP3M2/MREG/SMPD3/MYO1B/USO1/EXOC2/PCDH17/GBF1/EXOC5/YKT6/VPS33B/TANC2/MKKS/SEC16A/SNF8/DYNC1I1/PICALM/TRAPPC5/CUL3/DCTN1/PEF1/MAP4K2/SHROOM2/DTNBP1/MYO5A/EXOC6/HTT/BRSK1/PPFIA2/KLHL12/ATP13A2/CLASP1/RAB3A/AP3B2/KIF5A/PCLO/TRAPPC6B/BRSK2/BBS7/PAFAH1B1/FBXW11/KIF3A/SNCA/ARL6/PRKCZ/TMED2/KIFAP3/SNAP91/SYT4/MAP2/CDK5/SYNJ1/DNM1/SYN1/BSN/SYN2
MSigDB (GO)	GOBP_DEVELOPMENTAL_MATURATION	223	-0.349553	-1.50553	0.000987778	0.00760371	0.00564521	2057	tags=30%, list=17%, signal=26%	EPAS1/NTN4/LHX6/PICALM/EXT1/FGFR3/SEZ6/RERE/TRIP13/MTCH1/ATP6V1D/AP1M1/HES5/ATP6AP2/SEZ6L/ATP6AP1/CAMK2B/RELN/DLD/CLSTN1/ANKRD17/ANKS1A/IGSF21/SYP/RPS6KA2/CNTNAP1/RND1/CDK5R1/BCL11A/ATP6V1E1/CEND1/CDK5R2/ATP6V0D1/RAB3A/SPTBN4/TUSC2/APP/EDN1/RAC3/CABYR/PPP2R1A/NRXN1/SLC24A4/B4GALT6/CNTNAP2/BAP1/DLG4/NR4A2/STXBP1/BAIAP3/NRCAM/PTPRN/ATP6V0A1/YWHAZ/CNGB1/UNC13A/KCNB1/KCNIP2/WNT10B/ATP6V1B2/ACTL6B/ATP…
MSigDB (GO)	GOBP_REGULATION_OF_REGULATED_SECRETORY_PATHWAY	103	-0.390098	-1.5059	0.00751812	0.0385987	0.0286568	1007	tags=30%, list=8%, signal=28%	SYP/RIMS4/CDK5R2/RAB3A/SLC4A8/CSPG5/SYT3/BCR/RIMS1/RIMS2/STXBP1/BAIAP3/RIMS3/RPH3A/PRKCG/RAB15/STX1A/SYT13/SYT5/STXBP5/KCNB1/SYT4/SV2B/CACNB4/CDK5/TPRG1L/PRKCB/PREPL/SYN1/SYT1/DOC2A
MSigDB (GO)	GOCC_CULLIN_RING_UBIQUITIN_LIGASE_COMPLEX	133	-0.378216	-1.52004	0.00561478	0.0307414	0.0228233	3466	tags=41%, list=29%, signal=29%	DCAF16/ERCC8/CRBN/DCAF10/KLHL7/CAND1/DDB1/CCNF/CUL1/CDC23/KCTD17/CUL9/KLHDC2/ANKRD9/FBXL18/FBXO27/FBXL14/FBXL17/BTRC/FBXL20/FBXO31/ANAPC5/SKP1/ANAPC1/DDA1/KLHL3/CUL2/CUL3/KLHL2/KCTD2/FBXO45/PEF1/FBXO44/FBXO33/FBXL19/DCAF6/CUL4B/KBTBD6/TMEM183A/FEM1C/KLHL12/CACYBP/FBXL2/AMN1/KCTD13/GLMN/ZER1/FBXL15/ZYG11B/FBXW11/KLHDC3/FBXL16/FBXW7/ENC1
MSigDB (GO)	GOBP_ATP_BIOSYNTHETIC_PROCESS	62	-0.424251	-1.52461	0.00943053	0.0460038	0.0341546	4378	tags=61%, list=36%, signal=39%	NDUFC2/NDUFB2/NDUFB7/SDHC/NDUFB11/NDUFS3/NDUFA13/PPARGC1A/SPHK2/NDUFS8/NDUFB5/NDUFB10/PID1/NDUFV3/FLCN/NDUFA10/PINK1/DGUOK/NDUFB1/NDUFA8/SDHB/NDUFB9/NDUFB8/NDUFS2/ALDOA/DNAJC30/NDUFAB1/NDUFV2/NDUFA5/STOML2/PRKAG2/NUDT2/NDUFC1/ATP6V0C/ENO1/NDUFS1/SLC25A12/ATP6V1A
MSigDB (GO)	GOBP_MITOCHONDRIAL_GENE_EXPRESSION	140	-0.374419	-1.52514	0.00231244	0.0153344	0.0113847	4637	tags=54%, list=38%, signal=34%	MRPL23/MRPL15/MRPS12/TSFM/MRPS9/ALKBH1/MRPL46/MRPL41/MRPL12/MRPL9/MRPL27/MRPL1/MRPS18C/TBRG4/SLC25A33/METTL4/MRPS35/MRPL55/MRPL54/FASTKD1/MRPL33/MRPL50/MRPL3/MRPL16/RPUSD3/MRPS17/MRPS15/PPARGC1B/MRPS18A/CHCHD1/MRPL38/MRPS2/AURKAIP1/MRPS22/MRPS11/RARS2/MRPS23/MRPL2/MRPL32/EARS2/YARS2/MRPL4/MRPS16/FASTKD5/FOXO3/FASTKD2/MRPL17/C1QBP/NGRN/MRPL42/RPUSD4/CHCHD10/MRPL37/TRNT1/LRPPRC/MRPL10/MRPL35/SARS2/…
MSigDB (GO)	GOBP_MITOCHONDRIAL_TRANSLATION	117	-0.38655	-1.5298	0.00305874	0.0190507	0.0141438	4637	tags=55%, list=38%, signal=34%	MRPL23/MRPL15/MRPS12/TSFM/MRPS9/ALKBH1/MRPL46/MRPL41/MRPL12/MRPL9/MRPL27/MRPL1/MRPS18C/MRPS35/MRPL55/MRPL54/MRPL33/MRPL50/MRPL3/MRPL16/RPUSD3/MRPS17/MRPS15/MRPS18A/CHCHD1/MRPL38/MRPS2/AURKAIP1/MRPS22/MRPS11/RARS2/MRPS23/MRPL2/MRPL32/EARS2/YARS2/MRPL4/MRPS16/FASTKD2/MRPL17/C1QBP/NGRN/MRPL42/RPUSD4/MRPL37/LRPPRC/MRPL10/MRPL35/SARS2/CDK5RAP1/MRPL28/IARS2/MRPL21/TARS2/MRPS7/TRUB2/MRPS25/MRPS30/MRPL44…
MSigDB (GO)	GOBP_CELL_CELL_ADHESION_VIA_PLASMA_MEMBRANE_ADHESION_MOLECULES	170	-0.363534	-1.53221	0.00236861	0.0156545	0.0116223	2094	tags=31%, list=17%, signal=26%	PTPRG/PCDHB14/PCDH11Y/CELSR2/PCDH20/KLF4/PCDHB9/PKD1/SPARCL1/PCDHA9/PCDHA4/UNC5D/MAPK14/PCDH7/IL1RAPL1/NPTN/PCDHAC2/CLSTN1/PTPRM/IGSF21/PCDHA1/CDH4/TRO/CNTN6/SLITRK3/L1CAM/CDH22/SLITRK2/AMIGO1/CDH13/NTNG2/CADM2/ROBO2/FLRT3/SLITRK1/CLDN10/KIFAP3/PCDH19/CDH10/CELSR3/LRFN5/CNTN4/PTPRR/CDH8/CLSTN3/LRRC4B/CDH18/CLSTN2/CDH12/CDH9/PTPRT/PCDH8
MSigDB (GO)	GOBP_INSULIN_SECRETION	133	-0.381366	-1.5327	0.00464801	0.0262974	0.0195239	2119	tags=35%, list=17%, signal=29%	LEP/RAB11FIP2/PRKAR1A/CAMK2G/MYRIP/CHGA/PRKCE/GNA11/CNR1/CARTPT/NNAT/CLOCK/OXCT1/C2CD2L/EPHA5/AACS/ABAT/VGF/RAB3A/PFKM/PPP3CA/PCLO/RBP4/RAB11FIP5/PLCB1/ABCC8/ENSA/BRSK2/RIMS2/CPLX1/SLC25A22/ADCYAP1/BAIAP3/PTPRN/STX1A/KCNB1/GLUD1/PTPRN2/FKBP1B/PRKCB/CHRM3/NEUROD1/RAPGEF4/SNAP25/ITPR1/VSNL1
MSigDB (GO)	GOBP_REGULATION_OF_EXOCYTOSIS	158	-0.366356	-1.5338	0.00243405	0.0159802	0.0118641	1077	tags=28%, list=9%, signal=26%	ATP13A2/CDK5R2/CLASP1/RAB3A/PCLO/SLC4A8/CSPG5/SYT3/STXBP6/STXBP5L/RAB3C/CADPS2/BCR/RIMS1/RIMS2/CPLX1/STXBP1/BAIAP3/SNCA/RIMS3/CPLX2/RPH3A/PRKCG/RAB15/STX1A/SYT13/SYT5/STXBP5/KCNB1/SYT4/SV2B/CACNB4/CDK5/TPRG1L/PRKCB/RAB26/CADPS/RAB3B/PREPL/SYN1/SYT1/RAPGEF4/DOC2A/VSNL1
MSigDB (GO)	GOMF_MYOSIN_PHOSPHATASE_ACTIVITY	65	-0.426627	-1.53818	0.00994941	0.0476208	0.035355	2156	tags=37%, list=18%, signal=31%	PGAM5/DUSP2/PHLPP2/DUSP26/RPAP2/SSU72/PPM1A/PPM1K/PPM1H/PPEF1/CDKN3/PPTC7/EYA1/PPP2CA/DUSP8/DUSP3/DUSP1/PPP3CA/DUSP19/PPM1J/DUSP6/PPM1E/DUSP5/PDXP
MSigDB (GO)	GOBP_PALLIUM_DEVELOPMENT	133	-0.38385	-1.54268	0.00390435	0.02308	0.0171352	2144	tags=37%, list=18%, signal=31%	TSC1/SEMA6B/NDEL1/XRN2/TMEM108/BBS4/PPP1R9B/PHLPP2/BTBD3/NTRK2/KCNA1/EMX1/MKKS/TUBB2A/LHX6/SRD5A1/RAN/FBXO45/FOXG1/LRP8/RELN/AKIRIN2/ATG16L1/GSK3B/DLX1/CDK5R1/EPHA5/CDK5R2/YWHAE/BNIP3/ATP2B4/WDR47/LHX2/FEZF2/MBOAT7/PLCB1/CNTNAP2/PAFAH1B1/DLG4/LAMB1/FGF13/CDK5/PHACTR1/ATP1A3/DRD1/TBR1/NEUROD1/NEUROD6/NEFL
MSigDB (GO)	GOMF_PRIMARY_ACTIVE_TRANSMEMBRANE_TRANSPORTER_ACTIVITY	127	-0.388983	-1.55139	0.00261911	0.0169514	0.0125852	3413	tags=46%, list=28%, signal=34%	COX7A2L/COX7B/NDUFB5/NDUFB10/CYC1/NDUFV3/ATP1A2/ATP6V1F/NDUFA10/ABCA9/ABCB10/ATP1A1/COX8A/COX5B/ATP2A2/NDUFB1/ABCC5/NDUFA8/ATP6V1H/NDUFB9/ATP8A1/ABCG1/NDUFB8/ABCA2/NDUFS2/ABCA7/ATP6V0B/UQCRC1/NDUFV2/NDUFA5/UQCRFS1/ATP6V1D/UQCRH/ABCA5/ABCB9/NDUFC1/TOMM20/ABCG4/UQCRHL/ATP6V0C/ATP2B2/NDUFA4/ATP7B/ATP13A2/ATP6V1E1/COX7A1/ATP6V0D1/NDUFS1/ATP2B4/ABCC8/ATP2B3/ATP2B1/ABCC12/ATP6V0A1/ATP6V1B2/ATP1A3/ATP6V…
MSigDB (GO)	GOMF_PHOSPHORIC_ESTER_HYDROLASE_ACTIVITY	253	-0.356864	-1.55195	0.000243505	0.002433	0.00180633	2094	tags=27%, list=17%, signal=23%	PTPRG/PTPRB/PDP2/SSU72/PLCXD1/CAMK2G/FIG4/IMPA1/PPM1A/PPM1K/PPM1H/PNKP/MTMR2/MINPP1/ACP1/PPEF1/PPP2R5D/PLCL2/PTPRO/CDKN3/NAPEPLD/PPP1R3E/ALPP/SBF1/PPTC7/PTPRM/EYA1/GDE1/PPP2CA/DUSP8/DUSP3/PGP/PDE4C/NT5DC3/DUSP1/PPP3CA/PTPN4/GDPD1/DUSP19/MTMR7/PPM1J/PPP2R1A/DUSP6/PPM1E/PLCB1/MPPED2/INPP4A/OCRL/PLD3/SYNJ2/PDE1B/DUSP5/PTPRN/PLCB4/PDE8B/PDXP/PTPRN2/PTPRR/INPP5A/PTPN5/PDE2A/CHRM3/PTPN3/SYNJ1/CHRM1/PTP…
MSigDB (GO)	GOCC_MEMBRANE_COAT	74	-0.419889	-1.55223	0.00470349	0.026485	0.0196632	2625	tags=35%, list=22%, signal=28%	COPG2/AP2B1/CLTB/EPS15L1/AP3M2/AP4B1/AP2A1/AP2S1/PICALM/CHMP4B/PEF1/AP1M1/AP2A2/NCALD/KLHL12/AP3B2/AP2M1/AP1G2/SEC23A/ARL6/NECAP1/CHMP1B/SYNJ1/SGIP1/DNM1/AP1S1
MSigDB (GO)	GOBP_LONG_TERM_SYNAPTIC_POTENTIATION	72	-0.421914	-1.5597	0.00847545	0.0423416	0.0314356	2787	tags=57%, list=23%, signal=44%	PAIP2/STX3/ADCY1/MECP2/NTRK2/LGMN/SERPINE2/MPP2/GRIN2B/EIF2AK4/CRTC1/RASGRF2/VAMP2/LRRTM2/GRIN2C/RELN/MAPK1/NPTN/PRRT1/GSK3B/CALB2/SHANK2/CYP46A1/RGS14/APP/SHANK3/PRNP/GRIN2A/PLK2/EPHA4/SNCA/PRKCZ/PRKAR1B/NRGN/PRKCG/SLC8A2/SLC1A1/LRRTM1/PTK2B/DRD1/SNAP25
MSigDB (GO)	GOMF_TRANSMEMBRANE_TRANSPORTER_BINDING	97	-0.407834	-1.5605	0.00316473	0.0195449	0.0145107	1882	tags=42%, list=16%, signal=36%	CALM2/CALM3/PKD1/ANK2/CALM1/KCNH5/NPTN/HTT/GPD1L/RIMS4/YWHAH/ACTN2/KCNC2/NEDD4L/PSMD10/KCNAB1/YWHAE/PANX1/AP2M1/KCNAB2/KCNIP1/HOMER1/FHL1/FKBP1A/PRNP/ABCC8/RIMS1/VDAC1/RIMS2/RIMS3/CAMK2D/FGF13/STX1A/YWHAZ/SCN4B/KCNB1/FKBP1B/KCNIP2/DPP10/SCN3B/FGF12
MSigDB (GO)	GOMF_PROTEIN_SERINE_THREONINE_KINASE_ACTIVITY	324	-0.349407	-1.56195	3.72898e-05	0.000514686	0.000382118	2795	tags=34%, list=23%, signal=27%	LMTK2/SGK3/VRK1/RPS6KL1/TAOK1/PINK1/MAP3K7/DAPK1/SBK1/DAPK3/PDPK1/TESK1/CDK8/LRRK2/SIK1/TRIO/CAMK1/AKT3/ACVR1C/GRK5/CSNK1G2/MARK1/PRKAG1/DYRK1B/MAP2K2/PRPF4B/WNK3/LIMK1/EIF2AK4/NEK10/MAPK8/CDC7/CAMK2G/MAPK11/STK25/NRBP1/MAP4K3/CDK7/PDK3/CDK9/WNK2/PRKACB/CSNK2A1/PRKCI/MYO3B/PRKCE/MAP4K2/CDK10/MAP3K4/SRPK2/MAP3K10/KSR2/ADCK5/PRKAG2/MAPK14/CAMK2B/KALRN/TBK1/BMPR2/NUAK1/MAPK1/AAK1/DSTYK/RPS6KA2/GSK3B…
MSigDB (GO)	GOBP_DICARBOXYLIC_ACID_TRANSPORT	72	-0.422538	-1.562	0.00818066	0.0414268	0.0307565	1479	tags=31%, list=12%, signal=27%	DTNBP1/SLC25A18/ARL6IP1/GRM7/ABAT/SLC1A4/SLC26A4/SLC25A12/SLC25A11/SLC25A14/NPY5R/SLC1A6/GRM1/SLC25A22/STXBP1/SNCA/SLC1A1/SYT4/SLC17A7/SLC13A5/SLC1A2/SLC17A6
MSigDB (GO)	GOBP_L_AMINO_ACID_TRANSPORT	66	-0.432307	-1.56377	0.00923071	0.0451643	0.0335313	1438	tags=23%, list=12%, signal=20%	SLC25A18/SERINC3/SLC47A1/ARL6IP1/SLC36A4/SLC1A4/SLC25A12/SLC1A6/GRM1/SLC25A22/SLC1A1/SLC17A7/RGS4/SLC1A2/SLC17A6
MSigDB (GO)	GOBP_REGULATION_OF_HEART_RATE	71	-0.425782	-1.56893	0.00778472	0.0396927	0.029469	2225	tags=42%, list=18%, signal=35%	CACNA1D/NOS1AP/KCND3/ATP2A2/ADRA1B/ADRB1/EDNRB/EPAS1/CACNA1C/HCN2/CALM2/CALM3/KCNH6/ANK2/CALM1/GPD1L/YWHAE/SPTBN4/EDN1/HCN1/CACNB2/DSP/CAMK2D/SLC1A1/SCN4B/FKBP1B/SCN2B/SCN3B/RYR2/RGS4
MSigDB (GO)	GOBP_RESPONSE_TO_ALKALOID	75	-0.422415	-1.56982	0.00468475	0.0264572	0.0196426	1923	tags=29%, list=16%, signal=25%	ELAVL4/UQCRC1/TMEM38A/MAP1LC3A/PRKCE/CNR1/CRHBP/ABAT/HOMER1/SLC6A1/PCSK1/OPRK1/PRKCG/SLC1A1/GPI/CDK5/PTK2B/DRD1/RYR2/HTR2A/RGS4/SLC1A2
MSigDB (GO)	GOBP_FEAR_RESPONSE	39	-0.483308	-1.57209	0.00847187	0.0423416	0.0314356	2556	tags=49%, list=21%, signal=39%	MECP2/NEUROD2/FBXL20/ADRB1/UCN/EXT1/GRIK2/NPAS2/MAPK8IP2/GRM7/LYPD1/VDAC1/PRKAR1B/MEF2C/SLC1A1/PDE8B/HTR2C/DRD1/GABRA5
MSigDB (GO)	GOBP_HIPPOCAMPUS_DEVELOPMENT	65	-0.436254	-1.57289	0.00773848	0.0395213	0.0293417	3006	tags=45%, list=25%, signal=34%	TSC1/SEMA6B/XRN2/TMEM108/BBS4/PPP1R9B/PHLPP2/KCNA1/MKKS/SRD5A1/RAN/LRP8/RELN/ATG16L1/GSK3B/DLX1/CDK5R1/EPHA5/CDK5R2/YWHAE/ATP2B4/FEZF2/PAFAH1B1/FGF13/CDK5/DRD1/NEUROD1/NEUROD6/NEFL
MSigDB (GO)	GOBP_EXOCYTOSIS	267	-0.358264	-1.57465	8.4967e-05	0.00102288	0.000759414	1545	tags=30%, list=13%, signal=27%	CRHBP/GIT1/LIN7B/PIP5K1C/KIT/PIK3C2A/DTNBP1/IL1RAPL1/RAB8B/PPFIA3/EXOC6/SYP/RIMS4/SNAP47/ATP13A2/CDK5R2/CLASP1/RAB3A/NAPB/ARFGEF1/SV2A/PCLO/SLC4A8/CSPG5/NAPA/SYT3/RAB11FIP5/RALB/PRRT2/DNAJC5/STXBP6/ARL8B/SCAMP1/STXBP5L/RAB3C/SYNGR3/BRSK2/CADPS2/BCR/RIMS1/RIMS2/SNPH/CPLX1/STXBP1/BAIAP3/SNCA/RIMS3/CPLX2/RPH3A/PRKCG/SYTL2/RAB15/STX1A/UNC13A/SYT13/SYT5/STXBP5/KCNB1/SYT4/SV2B/CACNB4/CDK5/TPRG1L/PRKCB/…
MSigDB (GO)	GOBP_OXIDATIVE_PHOSPHORYLATION	92	-0.412443	-1.57594	0.00579385	0.0315473	0.0234216	4378	tags=64%, list=36%, signal=41%	NDUFC2/NDUFB2/NDUFB7/SLC25A33/UQCRB/SDHC/NDUFB11/CHCHD2/NDUFS3/NDUFA13/COX6A1/COX5A/NDUFS8/COX4I1/COX7A2L/COX7B/SDHAF2/NDUFB5/NDUFB10/CYC1/NDUFAF1/NDUFV3/COX6C/NDUFA10/COX8A/UQCRC2/PINK1/DGUOK/COX5B/NDUFB1/CHCHD10/MLXIPL/NDUFA8/SDHB/NDUFB9/CYCS/SLC25A23/NDUFB8/NDUFS2/ISCU/DNAJC30/NDUFAB1/UQCRC1/NDUFV2/NDUFA5/UQCRFS1/STOML2/UQCRH/NDUFC1/CCNB1/DLD/TMEM135/UQCRHL/NDUFA4/COX7A1/NDUFS1/MSH2/SNCA/GHITM
MSigDB (GO)	GOBP_CELLULAR_RESPIRATION	169	-0.374227	-1.57626	0.000686528	0.00563971	0.00418709	3481	tags=49%, list=29%, signal=35%	COX4I1/ETFDH/IDH3B/COX7A2L/COX7B/DLST/SDHAF2/NDUFB5/CS/NDUFB10/IDH2/GPD2/CYC1/NDUFAF1/NDUFV3/FLCN/COX6C/NDUFA10/PDHA1/COX8A/LYRM7/UQCRC2/NR4A3/PINK1/DGUOK/PDHB/COX5B/NDUFB1/CHCHD10/MLXIPL/NDUFA8/SDHB/CISD1/NDUFB9/ME3/SLC25A25/IDH3G/ACLY/PRELID1/CYCS/UCN/SLC25A23/IREB2/MYBBP1A/NDUFB8/NDUFS2/ISCU/DNAJC30/NDUFAB1/UQCRC1/NDUFV2/SUCLA2/PNPT1/NDUFA5/UQCRFS1/STOML2/UQCRH/SLC25A18/NDUFC1/CCNB1/DLD/TMEM13…
MSigDB (GO)	GOBP_NEGATIVE_REGULATION_OF_AXONOGENESIS	56	-0.450233	-1.5798	0.00878765	0.0433899	0.0322139	935	tags=21%, list=8%, signal=20%	SEMA4F/ULK1/SEMA4A/RTN4R/KIAA0319/FGF13/MCF2/SLIT1/THY1/MAP2/CDK5/SEMA3E
MSigDB (GO)	GOBP_RESPONSE_TO_SALT	279	-0.359006	-1.58188	4.77459e-05	0.000633941	0.000470656	1841	tags=28%, list=15%, signal=24%	CALM2/CALM3/CPNE7/KCNMA1/GDI1/MAP1LC3A/CALM1/PTCH1/PRKCE/GNA11/CNR1/PEF1/RASAL1/CRHBP/DGKQ/LRP11/TAF9/CACNA1H/HPCA/ATG5/CDK5R1/CPNE9/BCL11A/MAPK13/AMIGO1/ABAT/PIK3CA/MCOLN1/PANX1/PPP3CA/ATP2B4/EDN1/ROCK2/HOMER1/KCNMB2/SLC6A1/TRPC1/SYT3/LIG4/SLC25A12/LYPD1/GNB1/PLCB1/PCSK1/DLG4/OPRK1/MEF2C/LY6H/CAMK2D/DLG2/PRKCG/SLC1A1/SYT13/SYT5/PDXP/GPI/KCNB1/SYT4/CDK5/KCNIP2/CACNG2/PRKCB/CHRM3/CHRM1/CPNE5/PTK2B…
MSigDB (GO)	GOBP_REGULATION_OF_MONOATOMIC_ION_TRANSPORT	405	-0.343893	-1.5846	4.28647e-06	7.97498e-05	5.92085e-05	1983	tags=31%, list=16%, signal=27%	CAMK2G/CACNA1I/HRH3/VAMP2/TWIST1/HCN2/CALM2/CASQ1/CALM3/CACNA1A/EHD3/TMEM38A/WNK2/KCNMA1/CORO1A/KCNH6/ANK2/ARRB2/CALM1/LIME1/PRKCE/HECW2/CNR1/KCNH5/CACNB1/KCNA4/UBR3/SCN3A/GRIN2C/CAMK2B/RELN/KCNS2/CACNA1H/HTT/HPCA/ATG5/GPD1L/GRM5/NDUFA4/DPP6/YWHAH/CACNA1B/SCN1A/ACTN2/KCNC2/NEDD4L/AMIGO1/KCNJ12/KCNAB1/YWHAE/SPTBN4/PPP3CA/KCNB2/ATP2B4/KCNAB2/EDN1/KCNC4/KCNIP1/HOMER1/FHL1/HECW1/TRPC1/HCN1/FGF14/KCNG…
MSigDB (GO)	GOBP_FOREBRAIN_CELL_MIGRATION	53	-0.45894	-1.5858	0.010326	0.0492247	0.0365459	1700	tags=34%, list=14%, signal=29%	FBXO45/FOXG1/LRP8/RELN/NRG3/SLIT3/CDK5R1/CDK5R2/WDR47/FEZF2/MBOAT7/PAFAH1B1/LAMB1/TYRO3/FGF13/SLIT1/CDK5/DRD1
MSigDB (GO)	GOBP_IMPORT_INTO_CELL	173	-0.374265	-1.58665	0.000656167	0.00545428	0.00404941	1391	tags=24%, list=11%, signal=21%	SLC12A8/CACNA1H/SLC47A1/ARL6IP1/SLC15A2/SLC36A4/CACNA1B/SCN1A/LRSAM1/KCNJ12/PPP3CA/ATP2B4/SLC1A4/SLC6A1/SLC24A4/SLC9A6/SLC27A2/SLC9A7/PRNP/ABCC8/SYNGR3/SLC1A6/GRM1/SLC2A3/SNCA/SLC39A10/SLC8A2/SLC1A1/KCNJ6/CACNA1E/RAB3B/ATP1A3/SLC12A5/SCN2A/DRD1/KCNJ4/SNAP25/STEAP2/PPP3R1/RGS4/SLC1A2
MSigDB (GO)	GOBP_DENDRITIC_SPINE_MORPHOGENESIS	51	-0.464385	-1.5883	0.00726685	0.0375033	0.0278435	3532	tags=63%, list=29%, signal=45%	CAPRIN1/DBN1/ARC/ABI2/DVL1/CDC42/BAIAP2/STAU2/KIF1A/WASL/LRRK2/UBE3A/DNM3/SIPA1L1/TANC2/CUX2/LRP8/DTNBP1/CAMK2B/RELN/CAPRIN2/CDK5R1/PPFIA2/ZNF365/SHANK3/PAFAH1B1/DLG4/EPHA4/PAK3/NGEF/CDK5/ITPKA
MSigDB (GO)	GOBP_REGULATION_OF_NEURON_PROJECTION_DEVELOPMENT	362	-0.350514	-1.59204	2.17577e-05	0.000324452	0.000240883	2570	tags=37%, list=21%, signal=30%	TRPV2/LZTS1/LRRK2/ZFYVE27/NTRK2/RAPGEF1/CRMP1/CAMK1/ADCY6/NIN/UBE3A/DNM3/FAT3/CRABP2/NR2F1/SERPINF1/MARK1/SMURF1/FBXO31/MAP2K2/BAG5/SIPA1L1/NRP1/TANC2/LIMK1/PTPRG/DGKG/CRTC1/STMN2/PLXNA2/CAMK2G/FIG4/KLF4/ELAVL4/STK25/SEZ6/EFNB3/CARM1/EPHA3/GDI1/PRKCI/TIAM2/HECW2/CTNNA2/CNR1/CUX2/PTPRO/LRP8/DTNBP1/IL1RAPL1/CAMK2B/RELN/BMPR2/SS18L1/NPTN/RTN4IP1/SPOCK1/KATNB1/RAPGEF2/CDH4/PPP2R5B/PARP6/CAPRIN2/GSK3B…
MSigDB (GO)	GOBP_NEURON_RECOGNITION	41	-0.485577	-1.59287	0.00950406	0.0462349	0.0343261	2222	tags=54%, list=18%, signal=44%	NTM/NRP1/EXT1/EFNB3/EPHA3/FOXG1/CNR1/TNFRSF21/CDK5R1/CNTN6/AMIGO1/APP/GAP43/ROBO2/NCAM2/FEZF2/CNTNAP2/EPHA4/OPCML/NRCAM/YWHAZ/CNTN4
MSigDB (GO)	GOBP_REGULATION_OF_ACTION_POTENTIAL	39	-0.490414	-1.59521	0.00652078	0.0346781	0.0257461	2046	tags=41%, list=17%, signal=34%	CACNA1C/HCN2/CALM3/ANK2/CALM1/CNR1/KCNAB2/HCN1/DSP/CAMK2D/FGF13/SLC8A2/KCNB1/CACNB3/RYR2/FGF12
MSigDB (GO)	GOBP_CARDIAC_MUSCLE_CELL_ACTION_POTENTIAL	57	-0.452824	-1.59682	0.00629379	0.0337737	0.0250745	2046	tags=37%, list=17%, signal=31%	CACNA1C/HCN2/CALM3/ANK2/CALM1/SLC4A3/GPD1L/SCN1A/NEDD4L/YWHAE/HCN1/CACNB2/DSP/CAMK2D/FGF13/SCN4B/KCNIP2/SCN2B/SCN3B/RYR2/FGF12
MSigDB (GO)	GOBP_AEROBIC_RESPIRATION	132	-0.396538	-1.59807	0.000654868	0.00545111	0.00404706	3481	tags=51%, list=29%, signal=37%	COX4I1/IDH3B/COX7A2L/COX7B/DLST/SDHAF2/NDUFB5/CS/NDUFB10/IDH2/CYC1/NDUFAF1/NDUFV3/COX6C/NDUFA10/PDHA1/COX8A/UQCRC2/PINK1/DGUOK/PDHB/COX5B/NDUFB1/CHCHD10/MLXIPL/NDUFA8/SDHB/NDUFB9/ME3/IDH3G/ACLY/CYCS/UCN/SLC25A23/IREB2/NDUFB8/NDUFS2/ISCU/DNAJC30/NDUFAB1/UQCRC1/NDUFV2/SUCLA2/NDUFA5/UQCRFS1/STOML2/UQCRH/NDUFC1/CCNB1/DLD/TMEM135/UQCRHL/NDUFA4/COX7A1/NDUFS1/MDH2/BNIP3/MDH1/NNT/FH/SLC25A14/DLAT/MSH2/OG…
MSigDB (GO)	GOBP_MICROTUBULE_POLYMERIZATION	69	-0.437954	-1.59923	0.00480359	0.026921	0.0199869	3300	tags=54%, list=27%, signal=39%	RAC1/INPP5J/CDH5/CENPJ/NAV3/MAPT/CAMSAP1/GOLGA2/TPPP/NDEL1/ARHGEF7/TUBGCP2/TUBGCP6/FKBP4/MECP2/NIN/TBCD/CEP192/STMN2/TUBGCP5/MET/DCTN1/TUBGCP4/TUBG1/GIT1/CKAP5/TUBG2/CDK5R1/CLASP1/PIN1/GBA2/CLIP3/SNCA/FGF13/MAP2/PAK1/MAPRE3
MSigDB (GO)	GOBP_DEPHOSPHORYLATION	251	-0.368127	-1.59955	5.67795e-05	0.000724702	0.00053804	2156	tags=34%, list=18%, signal=28%	PINK1/PTPRU/PHLPP2/PTPRA/DUSP26/DLC1/PPP1R7/MTMR6/YWHAB/MTMR4/RNGTT/BTRC/RPAP2/PDGFRB/PTPRG/PTPRB/PDP2/SSU72/FIG4/IMPA1/PPM1A/PPP2R5E/CALM2/PPM1K/PPM1H/CALM3/MTMR2/CALM1/THTPA/ACP1/PPEF1/PPP2R5D/PTPRO/CDKN3/ARPP19/ALPP/SBF1/NUAK1/HTT/PPTC7/PTPRM/EYA1/PPP2R5B/PPP2CA/DUSP8/GSK3B/DUSP3/PPP1R16B/YWHAE/PIN1/DUSP1/PPP1R12A/PPP3CA/RPRD1A/BAG4/ROCK2/PTPN4/DUSP19/MTMR7/PPM1J/PPP2R1A/DUSP6/PPM1E/FKBP1A/ENS…
MSigDB (GO)	GOMF_CALMODULIN_BINDING	155	-0.384791	-1.60146	0.000880991	0.00690711	0.00512804	1457	tags=26%, list=12%, signal=23%	MYO5A/CAMK2B/ADCY3/RGS1/CTH/ATP2B2/FBXL2/KCNN1/PPP3CA/ATP2B4/GAP43/SLC24A4/CAMKK1/RIT2/PLCB1/ATP2B3/KCNQ2/GRIN1/NRGN/CAMK2D/CAMK4/PDE1B/ATP2B1/SLC8A2/UNC13A/MAP2/TPRG1L/CAMKV/CAMK1D/PNCK/CAMKK2/CAMK2A/SYT1/RYR2/PDE1A/ITPKA/UNC13C/CAMK1G/PPP3R1/RGS4
MSigDB (GO)	GOBP_NEURON_PROJECTION_GUIDANCE	163	-0.382571	-1.60628	0.000873378	0.00685648	0.00509045	2029	tags=35%, list=17%, signal=30%	EPHA10/FLRT2/PLXNA2/EXT1/EFNB3/EPHA3/PTCH1/FOXG1/LGI1/PTPRO/USP33/ETV1/KALRN/RELN/BMPR2/PTPRM/FZD3/SLIT3/CDH4/PLXNA1/CDK5R1/CNTN6/EPHA5/PLXNA4/L1CAM/SEMA4F/APP/EDN1/RAC3/LHX2/KIF5A/NRXN1/GAP43/ROBO2/FEZF2/RNF165/UNC5A/LMO4/CHN1/SEMA4A/PGRMC1/CYFIP2/FLRT3/EPHA4/CNTN1/ATOH7/NRCAM/EPHB6/SLIT1/MYCBP2/NRXN3/CNTN4/CDK5/BDNF/SEMA3E/EFNB2/TBR1
MSigDB (GO)	GOBP_INORGANIC_ION_IMPORT_ACROSS_PLASMA_MEMBRANE	79	-0.429311	-1.61029	0.00451742	0.0258294	0.0191765	2046	tags=37%, list=17%, signal=31%	CACNA1C/ISCU/CACNA1I/HCN2/CACNA1A/SCN3A/SLC12A8/CACNA1H/CACNA1B/SCN1A/KCNJ12/PPP3CA/ATP2B4/SLC6A1/SLC24A4/SLC9A6/SLC9A7/PRNP/ABCC8/SLC39A10/SLC8A2/KCNJ6/CACNA1E/ATP1A3/SLC12A5/SCN2A/KCNJ4/STEAP2/PPP3R1
MSigDB (GO)	GOBP_RESPIRATORY_ELECTRON_TRANSPORT_CHAIN	92	-0.421572	-1.61082	0.00344792	0.0209237	0.0155344	4669	tags=67%, list=38%, signal=42%	NDUFA3/NDUFV1/NDUFS5/PARK7/AIFM2/NDUFC2/ETFB/NDUFB2/NDUFB7/UQCRB/SDHC/CHCHD2/NDUFS3/PPARGC1A/COX6A1/COX5A/NDUFS8/COX4I1/ETFDH/COX7A2L/COX7B/SDHAF2/NDUFB5/NDUFB10/GPD2/CYC1/NDUFAF1/NDUFV3/COX6C/NDUFA10/COX8A/UQCRC2/PINK1/DGUOK/COX5B/NDUFB1/NDUFA8/SDHB/NDUFB9/CYCS/MYBBP1A/NDUFB8/NDUFS2/ISCU/NDUFAB1/UQCRC1/NDUFV2/NDUFA5/UQCRFS1/UQCRH/SLC25A18/NDUFC1/CCNB1/DLD/UQCRHL/NDUFA4/COX7A1/NDUFS1/SLC25A12/SLC…
MSigDB (GO)	GOBP_LIMBIC_SYSTEM_DEVELOPMENT	83	-0.429534	-1.61408	0.00298962	0.0187761	0.0139399	3006	tags=43%, list=25%, signal=33%	TSC1/SEMA6B/XRN2/TMEM108/BBS4/PPP1R9B/PHLPP2/KCNA1/ALDH1A3/NRP1/RAB3GAP1/MKKS/SRD5A1/RAN/LRP8/RELN/ATG16L1/GSK3B/DLX1/PLXNA1/CDK5R1/EPHA5/CDK5R2/YWHAE/ATP2B4/FEZF2/CNTNAP2/PAFAH1B1/FGF13/CDK5/SEMA3E/DRD1/TBR1/NEUROD1/NEUROD6/NEFL
MSigDB (GO)	GOBP_CELL_JUNCTION_ASSEMBLY	326	-0.361418	-1.61691	1.75274e-05	0.000267417	0.000198538	1840	tags=27%, list=15%, signal=24%	EFNB3/PCDHB9/SPOCK2/EPHA3/NLGN4X/LRRTM2/GJB2/ANK2/FBXO45/TEK/CUX2/PTPRO/PIP5K1C/IL1RAPL1/CORO2B/NPTN/NRXN2/NRG3/CLSTN1/RAPGEF2/CDH4/CNTNAP1/LHFPL4/DUSP3/ACTN2/SLITRK3/SHANK2/OGT/CDH22/SLITRK2/AMIGO1/CLASP1/CDH13/SLITRK5/NTNG2/APP/ROCK2/PCLO/COLQ/NRXN1/GAP43/ROBO2/EPB41L3/SHANK3/CNTNAP2/SEMA4A/BCR/FLRT3/HAPLN4/SLITRK1/SNCA/CLDN10/CBLN2/MEF2C/FGF13/CDH10/NRCAM/SLIT1/NLGN4Y/MYCBP2/LRFN5/THY1/LRRTM1/…
MSigDB (GO)	GOBP_REGULATION_OF_AXONOGENESIS	131	-0.403142	-1.62193	0.00030724	0.00293635	0.00218003	3106	tags=43%, list=26%, signal=32%	TIAM1/MAPT/DSCAM/SEMA6B/MBP/LRRC4C/MT3/SEMA5B/TRPV2/ZFYVE27/NTRK2/NIN/CRABP2/SMURF1/MAP2K2/SIPA1L1/NRP1/LIMK1/PLXNA2/STK25/EFNB3/GDI1/TIAM2/BMPR2/CDH4/GSK3B/PLXNA1/BRSK1/PLXNA4/MARK2/L1CAM/AMIGO1/SEMA4F/ROBO2/ULK1/BRSK2/CHN1/SEMA4A/PAFAH1B1/RTN4R/EPHA4/SLITRK1/KIAA0319/PAK3/FGF13/MCF2/SLIT1/XK/THY1/MAP2/CDK5/BDNF/SEMA3E/PAK1/MAP2K1/NEFL
MSigDB (GO)	GOMF_PROTEIN_SERINE_KINASE_ACTIVITY	278	-0.368853	-1.62507	2.00539e-05	0.000302081	0.000224274	2795	tags=35%, list=23%, signal=27%	LMTK2/SGK3/VRK1/RPS6KL1/TAOK1/PINK1/MAP3K7/DAPK1/SBK1/DAPK3/PDPK1/TESK1/CDK8/LRRK2/SIK1/TRIO/CAMK1/AKT3/CSNK1G2/MARK1/DYRK1B/MAP2K2/PRPF4B/WNK3/LIMK1/EIF2AK4/NEK10/MAPK8/CDC7/CAMK2G/MAPK11/STK25/MAP4K3/CDK7/CDK9/WNK2/PRKACB/CSNK2A1/PRKCI/MYO3B/PRKCE/MAP4K2/CDK10/MAP3K4/SRPK2/MAP3K10/KSR2/MAPK14/CAMK2B/KALRN/TBK1/NUAK1/MAPK1/AAK1/DSTYK/RPS6KA2/GSK3B/MAPK3/RPS6KA3/BRSK1/PRKDC/UHMK1/MARK2/MAPK13/CDK…
MSigDB (GO)	GOBP_POSTSYNAPTIC_SIGNAL_TRANSDUCTION	27	-0.545466	-1.62908	0.00858328	0.0427364	0.0317287	2041	tags=52%, list=17%, signal=43%	CRTC1/HRH3/PRR7/ARRB2/GNA11/CDK5R1/LYPD1/GNB1/PLCB1/LY6H/PRKCB/CHRM3/CHRM1/ITPR1
MSigDB (GO)	GOBP_NEURON_PROJECTION_ORGANIZATION	75	-0.439315	-1.63263	0.00247769	0.0162129	0.0120369	3145	tags=56%, list=26%, signal=42%	ABI2/DVL1/CDC42/BAIAP2/STAU2/KIF1A/WASL/PICK1/LRRK2/LGMN/UBE3A/DNM3/GRIN2B/SIPA1L1/TANC2/MAP1A/MTMR2/DCTN1/ARF1/CUX2/LRP8/DTNBP1/CAMK2B/RELN/CAPRIN2/GSK3B/CDK5R1/PPFIA2/ZNF365/APP/HOMER1/ZNF804A/SHANK3/PRNP/PAFAH1B1/DLG4/EPHA4/PAK3/NGEF/CDK5/ATP1A3/ITPKA
MSigDB (GO)	GOBP_DENDRITIC_SPINE_DEVELOPMENT	78	-0.434282	-1.63412	0.00352112	0.0213243	0.0158318	3145	tags=47%, list=26%, signal=35%	ABI2/DVL1/MAPKAPK5/CDC42/BAIAP2/STAU2/GRIN3A/KIF1A/WASL/LRRK2/CAMK1/UBE3A/DNM3/SIPA1L1/TANC2/CUX2/LRP8/DTNBP1/CAMK2B/RELN/CAPRIN2/CDK5R1/PPFIA2/ZNF365/IQSEC1/SHANK3/CPEB3/PAFAH1B1/DLG4/EPHA4/MEF2C/PAK3/NGEF/CDK5/SLC12A5/CAMK2A/ITPKA
MSigDB (GO)	GOBP_REGULATION_OF_AMINO_ACID_TRANSPORT	38	-0.510959	-1.64329	0.00634364	0.0339408	0.0251986	3319	tags=58%, list=27%, signal=42%	RGS2/SLC7A5/ARL6IP5/PER2/ATP1A2/SLC17A8/GRM2/P2RX7/RAB3GAP1/LEP/HRH3/DTNBP1/ARL6IP1/GRM7/ABAT/SV2A/SLC6A1/NPY5R/STXBP1/SNCA/SYT4/RGS4
MSigDB (GO)	GOBP_NEUROTRANSMITTER_RECEPTOR_TRANSPORT_TO_PLASMA_MEMBRANE	12	-0.673799	-1.64437	0.00944446	0.0460038	0.0341546	1340	tags=67%, list=11%, signal=59%	STX3/RAB11A/CLSTN1/GRIPAP1/LRRC7/CPLX1/SLC1A1/SNAP25
MSigDB (GO)	GOBP_NEURONAL_ACTION_POTENTIAL	16	-0.63247	-1.6445	0.00958313	0.0465652	0.0345714	1498	tags=38%, list=12%, signal=33%	GRIK2/KCNMB2/HCN1/KCND2/DRD1/FGF12
MSigDB (GO)	GOMF_INORGANIC_ANION_TRANSMEMBRANE_TRANSPORTER_ACTIVITY	93	-0.431326	-1.64892	0.00197833	0.0134959	0.0100197	870	tags=22%, list=7%, signal=20%	SLC1A4/SLC4A8/SLC6A1/SLC4A4/SLC26A4/SLC25A11/TTYH3/GABRA3/SLC1A1/GABRB3/SLC12A5/SLC17A7/GLRB/GABRA1/GABRB1/ANO3/GABRA2/GABRA5/GABRG2/SLC17A6
MSigDB (GO)	GOBP_REGULATION_OF_CALCIUM_ION_TRANSMEMBRANE_TRANSPORTER_ACTIVITY	64	-0.458731	-1.65003	0.00257753	0.0167513	0.0124367	1882	tags=39%, list=16%, signal=33%	CALM2/CASQ1/CALM3/EHD3/ANK2/CALM1/CACNB1/HTT/HPCA/YWHAE/PPP3CA/JPH1/CACNB2/FKBP1A/CAMK2D/JPH3/GNB5/CACNB4/CDK5/FKBP1B/CACNB3/JPH4/RYR2/CABP1/PPP3R1
MSigDB (GO)	GOBP_ADULT_LOCOMOTORY_BEHAVIOR	58	-0.469848	-1.65186	0.00460181	0.0261607	0.0194224	1880	tags=36%, list=15%, signal=31%	SEZ6/PUM1/EFNB3/ARRB2/SCN1A/SHANK2/CEND1/SPTBN4/UCHL1/APP/WDR47/OXR1/SNCG/PAFAH1B1/NR4A2/EPHA4/SNCA/CACNB4/GLRB/DRD1/FGF12
MSigDB (GO)	GOCC_PRESYNAPTIC_CYTOSOL	12	-0.677611	-1.65367	0.00874488	0.0432507	0.0321106	3281	tags=92%, list=27%, signal=67%	ARL6IP5/PNKD/BAIAP2/LRRK2/GDI1/FBXO45/HTT/HSPA8/STXBP1/PRKCG/PRKCB
MSigDB (GO)	GOCC_NADH_DEHYDROGENASE_COMPLEX	39	-0.50841	-1.65374	0.00342361	0.0208615	0.0154882	4669	tags=72%, list=38%, signal=44%	NDUFS7/NDUFA3/NDUFV1/NDUFS5/NDUFC2/NDUFB2/NDUFB7/NDUFB11/NDUFS3/NDUFA13/NDUFS8/NDUFB5/NDUFB10/NDUFAF1/NDUFV3/NDUFA10/NDUFB1/NDUFA8/NDUFB9/NDUFB8/NDUFS2/NDUFAB1/NDUFV2/NDUFA5/FOXRED1/NDUFC1/NDUFA4/NDUFS1
MSigDB (GO)	GOBP_REGULATION_OF_CIRCADIAN_RHYTHM	88	-0.436207	-1.65396	0.00145301	0.0105609	0.00784068	3930	tags=48%, list=32%, signal=33%	DRD4/PPARGC1A/KAT5/ADORA1/OPRL1/SRRD/GNAQ/NR2F6/PER2/DDB1/ATG7/CRY2/MAGED1/ADCY1/SIK1/NONO/UBE3A/USP7/FBXL17/BTRC/ADRB1/MTA1/MAPK8/CRTC1/PSPC1/GNA11/NR1D2/CLOCK/GSK3B/PRKDC/MAGEL2/SIAH2/ROCK2/CRH/MAPK10/FBXW11/MAPK9/PRKCG/ATOH7/RORB/FBXW7/OPN3
MSigDB (GO)	GOMF_SEROTONIN_RECEPTOR_ACTIVITY	13	-0.667654	-1.65418	0.0090115	0.0442578	0.0328582	1966	tags=54%, list=16%, signal=45%	HRH3/HTR3B/HTR1E/CHRM3/HTR2C/CHRM1/HTR2A
MSigDB (GO)	GOBP_NEGATIVE_REGULATION_OF_SYNAPTIC_TRANSMISSION	43	-0.500948	-1.65577	0.00491136	0.0274467	0.0203772	1815	tags=63%, list=15%, signal=54%	ARC/PTGS2/MAPT/STAU2/CBLN1/PICK1/GRM2/PCDH17/ATAD1/ABHD6/ARF1/GRIK2/PRRT1/SHANK2/SLC6A1/HCN1/SHANK3/NPY5R/STXBP1/PLK2/GRIA1/SORCS3/KCNB1/TPRG1L/PTK2B/DRD1/HTR2A
MSigDB (GO)	GOBP_NEUROTRANSMITTER_GATED_ION_CHANNEL_CLUSTERING	12	-0.678682	-1.65628	0.00860497	0.042807	0.0317811	1445	tags=58%, list=12%, signal=51%	RELN/GPHN/LHFPL4/SLITRK3/SHANK3/DLG4/GLRB
MSigDB (GO)	GOCC_EXTRINSIC_COMPONENT_OF_MEMBRANE	206	-0.387109	-1.65822	8.01768e-05	0.000973107	0.000722463	1669	tags=29%, list=14%, signal=25%	ATP6V1D/GNA11/CTNNA2/COQ3/SYAP1/SOCS5/EFCAB7/PIK3C2A/KALRN/GNAO1/RGS1/GNG13/AAK1/HPCA/CDH4/CDH22/RNF112/NMT2/KCNAB1/PIK3CA/CDH13/PPP3CA/AP2M1/KCNAB2/VPS13A/PIK3R1/SEC23A/GNB1/RB1CC1/GNG2/SHANK3/FKBP1A/PRNP/GRIPAP1/ULK1/GBA2/DLG4/STXBP1/SNAP91/RPH3A/SYTL2/CDH10/MCF2/STXBP5/GNB5/CDH8/PSD/TPRG1L/CDH18/CDH12/CDH9/ATP6V1B2/SYN1/GNAL/ATP6V1C1/DOC2A/SNAP25/CNKSR2/ATP6V1A
MSigDB (GO)	GOBP_PEPTIDYL_SERINE_DEPHOSPHORYLATION	13	-0.669455	-1.65865	0.00871845	0.043156	0.0320402	1328	tags=54%, list=11%, signal=48%	PPTC7/PPP2CA/PPP1R16B/YWHAE/DUSP1/PPP3CA/PPP2R1A
MSigDB (GO)	GOBP_CENTRAL_NERVOUS_SYSTEM_NEURON_AXONOGENESIS	30	-0.543834	-1.66138	0.00832806	0.0419584	0.0311511	1125	tags=33%, list=9%, signal=30%	PLXNA4/SPTBN4/WDR47/B4GALT6/PAFAH1B1/NR4A2/EPHA4/EPHB6/MYCBP2/HSP90AB1
MSigDB (GO)	GOBP_REPRODUCTIVE_BEHAVIOR	27	-0.557397	-1.66471	0.00599309	0.0324831	0.0241164	3030	tags=52%, list=25%, signal=39%	ACVR2A/PPP1R9B/OXTR/SERPINE2/EDNRB/CNR1/UBE2Q1/MAPK8IP2/ABAT/VGF/APP/OPRK1/VIP/DRD1
MSigDB (GO)	GOBP_DEVELOPMENTAL_GROWTH_INVOLVED_IN_MORPHOGENESIS	189	-0.390125	-1.66704	0.000135013	0.00150174	0.00111493	1418	tags=25%, list=12%, signal=22%	BMPR2/RNF157/SLIT3/WNT7B/CDH4/GSK3B/PLXNA1/CPNE9/PLXNA4/BCL11A/L1CAM/NEDD4L/SEMA4F/APP/EDN1/LHX2/SFRP2/OLFM1/SYT3/SLC9A6/WASF1/ULK1/SEMA4A/PAFAH1B1/RIMS1/RIMS2/RTN4R/CYFIP2/FLRT3/KIAA0319/PRKCZ/FGF13/PAK6/NRCAM/SLIT1/SH3GL2/UNC13A/PRICKLE1/SYT4/MAP2/CDK5/BDNF/SEMA3E/NRN1/CPNE5/HSP90AB1/SYT1
MSigDB (GO)	GOBP_CALCIUM_DEPENDENT_CELL_CELL_ADHESION_VIA_PLASMA_MEMBRANE_CELL_ADHESION_MOLECULES	33	-0.533835	-1.66872	0.00747328	0.038435	0.0285352	1235	tags=33%, list=10%, signal=30%	PCDHB14/PCDHB9/CDH4/CDH22/CDH13/KIFAP3/CDH10/CDH8/CDH18/CDH12/CDH9
MSigDB (GO)	GOBP_AXO_DENDRITIC_TRANSPORT	67	-0.457813	-1.66878	0.0021625	0.0145515	0.0108035	3082	tags=51%, list=25%, signal=38%	MAPT/STAU2/KIF1A/NDEL1/TMEM108/SOD1/KIF5C/CNIH2/AP3M2/ACTR10/SPG7/MAP1A/DCTN1/DTNBP1/MAPK8IP3/HSPA8/OPA1/HNRNPU/AP3B2/UCHL1/APP/FLOT2/KIF5A/ARL8B/WASF1/PAFAH1B1/FBXW11/KIF3A/DLG2/MAP2/NETO1/KIF17/CALY/NEFL
MSigDB (GO)	GOBP_REGULATION_OF_SODIUM_ION_TRANSMEMBRANE_TRANSPORT	52	-0.485377	-1.67059	0.0046941	0.0264572	0.0196426	2165	tags=38%, list=18%, signal=32%	FXYD6/WNK3/WNK2/PRKCE/HECW2/GPD1L/YWHAH/NEDD4L/ATP2B4/HECW1/FGF14/CAMK2D/FGF13/SCN4B/PTPN3/FXYD7/NETO1/SCN2B/SCN3B/FGF12
MSigDB (GO)	GOBP_POSITIVE_REGULATION_OF_DENDRITIC_SPINE_MORPHOGENESIS	15	-0.654227	-1.67076	0.00786304	0.0400537	0.029737	1622	tags=80%, list=13%, signal=69%	CAPRIN1/DBN1/BAIAP2/STAU2/CUX2/LRP8/CAMK2B/RELN/CAPRIN2/PAFAH1B1/PAK3/ITPKA
MSigDB (GO)	GOBP_CELLULAR_RESPONSE_TO_SALT	152	-0.403249	-1.67104	0.000242531	0.00242735	0.00180214	1149	tags=24%, list=9%, signal=22%	CDK5R1/CPNE9/BCL11A/MAPK13/AMIGO1/PIK3CA/MCOLN1/ATP2B4/EDN1/ROCK2/SYT3/LIG4/LYPD1/GNB1/PLCB1/DLG4/MEF2C/LY6H/CAMK2D/DLG2/SLC1A1/SYT13/SYT5/PDXP/KCNB1/SYT4/PRKCB/CHRM3/CHRM1/CPNE5/SLC13A5/SYT1/NPTX1/ITPKA/ITPR1/CPNE4/SLC1A2
MSigDB (GO)	GOBP_SODIUM_ION_TRANSPORT	164	-0.397603	-1.6715	0.000228768	0.00231301	0.00171725	2374	tags=32%, list=20%, signal=26%	P2RX7/SERPINE2/SLC23A2/EDNRB/FXYD6/SLC6A7/WNK3/CACNA1I/SLC5A8/HCN2/KLHL3/WNK2/PRKCE/HECW2/SHROOM2/SCN3A/SLC41A3/SLC6A15/CACNA1H/GPD1L/YWHAH/SCN1A/NEDD4L/SPTBN4/ATP2B4/EDN1/HECW1/SLC4A8/SLC6A1/HCN1/SLC4A4/FGF14/SLC24A4/SLC9A6/SLC9A7/KCNK1/CNTN1/CAMK2D/FGF13/SLC8A2/SCN4B/PTPN3/FXYD7/NETO1/SCN2B/ATP1A3/SCN3B/SCN2A/SLC17A7/SLC13A5/FGF12/SLC17A6
MSigDB (GO)	GOCC_DENDRITE_CYTOPLASM	24	-0.56662	-1.67222	0.00703243	0.0365477	0.0271341	1303	tags=62%, list=11%, signal=56%	BAIAP2/STAU2/SOD1/KIF5C/LRRK2/HPCA/UHMK1/HNRNPU/FLOT2/KIF5A/WASF1/DLG4/MAP2/KIF17/MAP2K4
MSigDB (GO)	GOMF_PHOSPHATASE_ACTIVITY	188	-0.391507	-1.67223	0.000109366	0.00126254	0.000937348	2156	tags=36%, list=18%, signal=30%	NT5E/PTP4A1/PGAM5/LPIN2/DUSP2/ATP1A1/PTPRU/PHLPP2/PTPRA/DUSP26/PTK2/MTMR6/MTMR4/RNGTT/RPAP2/PTPRG/PTPRB/PDP2/SSU72/CAMK2G/FIG4/IMPA1/PPM1A/PPM1K/PPM1H/PNKP/MTMR2/MINPP1/ACP1/PPEF1/PPP2R5D/PTPRO/CDKN3/PPP1R3E/ALPP/SBF1/PPTC7/PTPRM/EYA1/PPP2CA/DUSP8/DUSP3/PGP/NT5DC3/DUSP1/PPP3CA/PTPN4/DUSP19/MTMR7/PPM1J/PPP2R1A/DUSP6/PPM1E/INPP4A/OCRL/SYNJ2/DUSP5/PTPRN/PDXP/PTPRN2/PTPRR/INPP5A/PTPN5/PTPN3/SYNJ1/PTP…
MSigDB (GO)	GOBP_NEURON_MIGRATION	126	-0.418984	-1.67454	0.000284833	0.00276354	0.00205173	2388	tags=38%, list=20%, signal=31%	FAT3/PLAA/MARK1/DDIT4/FBXO31/NRP1/DCX/CELSR2/FLRT2/SH3RF1/LHX6/TWIST1/FBXO45/FOXG1/CTNNA2/ASTN1/UNC5D/IGSF10/CAMK2B/RELN/NRG3/FZD3/SPOCK1/RAPGEF2/PLXNA1/CDK5R1/SATB2/MARK2/CDK5R2/YWHAE/NTNG2/FEZF2/LRP12/NR2F2/PAFAH1B1/NR4A2/TYRO3/KIAA0319/MEF2C/FGF13/NRCAM/CDK5/PHACTR1/TBC1D24/SEMA3E/DRD1/CAMK2A/CCK
MSigDB (GO)	GOMF_CALCIUM_CHANNEL_REGULATOR_ACTIVITY	39	-0.514984	-1.67513	0.00270663	0.017404	0.0129212	1882	tags=46%, list=16%, signal=39%	CALM2/GRM3/CALM1/GNA11/NRXN2/YWHAE/NRXN1/TSPAN13/PLCB1/FKBP1A/ABCC8/STX1A/FKBP1B/CACNB3/PRKCB/HPCAL4/CABP1/ITPR1
MSigDB (GO)	GOBP_REGULATION_OF_POSTSYNAPTIC_SPECIALIZATION_ASSEMBLY	13	-0.677644	-1.67893	0.00659779	0.034807	0.0258417	768	tags=46%, list=6%, signal=43%	LRRTM2/GAP43/LRRC4B/SPTBN2/ARHGEF9/PTK2B
MSigDB (GO)	GOBP_EXCITATORY_SYNAPSE_ASSEMBLY	27	-0.562457	-1.67982	0.00541891	0.0298065	0.0221292	1748	tags=37%, list=14%, signal=32%	LRRTM2/NPTN/NRXN2/SLITRK3/NRXN1/SHANK3/SEMA4A/LRRC4B/PTK2B/NPTX1
MSigDB (GO)	GOCC_SNARE_COMPLEX	42	-0.509876	-1.67983	0.00357287	0.0215717	0.0160154	1161	tags=43%, list=10%, signal=39%	STX3/VTI1B/VAMP1/YKT6/VAMP2/VAMP4/SNAP47/STX16/NAPB/NAPA/STXBP5L/CPLX1/CPLX2/STX1A/NAPG/STXBP5/SNAP25/SYN2
MSigDB (GO)	GOBP_SA_NODE_CELL_TO_ATRIAL_CARDIAC_MUSCLE_CELL_COMMUNICATION	13	-0.678309	-1.68058	0.00637908	0.0340466	0.0252772	3499	tags=62%, list=29%, signal=44%	GJC1/CACNA1G/CACNA1D/HCN2/ANK2/HCN1/SCN3B/RYR2
MSigDB (GO)	GOBP_CELL_CELL_ADHESION_MEDIATED_BY_CADHERIN	33	-0.539342	-1.68593	0.00622161	0.0334771	0.0248544	1235	tags=24%, list=10%, signal=22%	CDH4/CDH22/CDH13/CDH10/CDH8/CDH18/CDH12/CDH9
MSigDB (GO)	GOBP_MONOAMINE_TRANSPORT	59	-0.476055	-1.68786	0.00247011	0.0161811	0.0120133	2782	tags=49%, list=23%, signal=38%	PICK1/PINK1/SYT7/MECP2/SYT9/GRM2/OXTR/HRH3/CHGA/CNR1/CARTPT/DTNBP1/ABAT/RAB3A/SYT3/CRH/SNCG/OPRK1/SNCA/VIP/STX1A/SYT13/SYT5/KCNB1/SYT4/RAB3B/DRD1/SYT1/HTR2A
MSigDB (GO)	GOCC_CUL2_RING_UBIQUITIN_LIGASE_COMPLEX	15	-0.661394	-1.68907	0.00659479	0.034807	0.0258417	1851	tags=47%, list=15%, signal=40%	KLHDC2/CUL2/FEM1C/GLMN/ZER1/ZYG11B/KLHDC3
MSigDB (GO)	GOCC_RESPIRATORY_CHAIN_COMPLEX_IV	16	-0.649622	-1.6891	0.00595076	0.0322832	0.023968	3819	tags=81%, list=31%, signal=56%	COX6A1/COX5A/COX4I1/COX7A2L/COX7B/COX6C/COX8A/UQCRC2/COX5B/NDUFA4L2/UQCRFS1/NDUFA4/COX7A1
MSigDB (GO)	GOBP_POLYOL_CATABOLIC_PROCESS	22	-0.586447	-1.6914	0.00850091	0.0424245	0.0314972	3568	tags=55%, list=29%, signal=39%	INPP5E/GPD2/INPP4B/INPP5J/TPI1/IMPA1/MTMR2/MTMR7/OCRL/SYNJ2/INPP5A/SYNJ1
MSigDB (GO)	GOMF_P_TYPE_TRANSMEMBRANE_TRANSPORTER_ACTIVITY	16	-0.651056	-1.69283	0.005729	0.0312228	0.0231807	1212	tags=75%, list=10%, signal=68%	ATP1B1/ATP2C1/ATP1A2/ATP1A1/ATP2A2/ATP2B2/ATP7B/ATP13A2/ATP2B4/ATP2B3/ATP2B1/ATP1A3
MSigDB (GO)	GOBP_POST_ANAL_TAIL_MORPHOGENESIS	12	-0.693758	-1.69307	0.00602169	0.0325489	0.0241653	1308	tags=42%, list=11%, signal=37%	FZD3/RIPPLY2/SFRP2/TMED2/PRICKLE1
MSigDB (GO)	GOBP_REGULATION_OF_RYANODINE_SENSITIVE_CALCIUM_RELEASE_CHANNEL_ACTIVITY	20	-0.60212	-1.69452	0.00979425	0.0472977	0.0351152	1882	tags=45%, list=16%, signal=38%	CALM2/CALM3/CALM1/JPH1/FKBP1A/CAMK2D/JPH3/FKBP1B/JPH4
MSigDB (GO)	GOBP_POSITIVE_REGULATION_OF_PEPTIDE_SECRETION	69	-0.464669	-1.69678	0.00137067	0.0101433	0.00753066	2027	tags=35%, list=17%, signal=29%	TFR2/PRKAR1A/MYRIP/PRKCE/GNA11/NNAT/RAB8B/OXCT1/C2CD2L/AACS/ABAT/PFKM/RBP4/CRH/PLCB1/ABCC8/ADCYAP1/BAIAP3/GLUD1/PRKCB/CHRM3/RAPGEF4/ITPR1/VSNL1
MSigDB (GO)	GOBP_POSITIVE_REGULATION_OF_INSULIN_SECRETION	57	-0.48123	-1.69698	0.00229881	0.0152782	0.011343	1984	tags=35%, list=16%, signal=29%	PRKAR1A/MYRIP/PRKCE/GNA11/NNAT/OXCT1/C2CD2L/AACS/ABAT/PFKM/RBP4/PLCB1/ABCC8/BAIAP3/GLUD1/PRKCB/CHRM3/RAPGEF4/ITPR1/VSNL1
MSigDB (GO)	GOBP_NEUROTRANSMITTER_REUPTAKE	22	-0.588626	-1.69768	0.00821517	0.0415307	0.0308336	822	tags=68%, list=7%, signal=64%	PARK7/TOR1A/SLC6A13/DRD4/SLC22A1/PER2/ATP1A2/SLC29A4/SLC17A8/SLC6A12/SLC6A1/SNCA/RAB3B/DRD1/SLC1A2
MSigDB (GO)	GOBP_REGULATION_OF_TRANSMEMBRANE_TRANSPORT	413	-0.36843	-1.69789	1.88822e-07	5.21236e-06	3.86981e-06	1942	tags=32%, list=16%, signal=28%	VAMP2/TWIST1/HCN2/CALM2/CASQ1/CALM3/CACNA1A/EHD3/TMEM38A/WNK2/APPL1/RTN2/KCNMA1/CORO1A/KCNH6/ANK2/CALM1/PRKCI/LIME1/PRKCE/HECW2/KCNH5/CACNB1/KCNA4/UBR3/CRHBP/SCN3A/PRKAG2/MAPK14/GRIN2C/RELN/ARPP19/KCNS2/CACNA1H/MAPK8IP2/HTT/HPCA/ATG5/ARL6IP1/GPD1L/GRM5/NDUFA4/PRRT1/DPP6/YWHAH/CACNA1B/SCN1A/ACTN2/KCNC2/NEDD4L/OAZ1/AMIGO1/OAZ2/KCNJ12/KCNAB1/YWHAE/PPP3CA/KCNB2/ATP2B4/KCNAB2/APP/EDN1/PIK3R1/KCNC4/KCN…
MSigDB (GO)	GOBP_REGULATION_OF_MONOATOMIC_CATION_TRANSMEMBRANE_TRANSPORT	236	-0.392103	-1.69796	8.25494e-06	0.00013998	0.000103925	1942	tags=35%, list=16%, signal=30%	VAMP2/TWIST1/HCN2/CALM2/CASQ1/CALM3/EHD3/TMEM38A/WNK2/CORO1A/ANK2/CALM1/LIME1/PRKCE/HECW2/CACNB1/UBR3/GRIN2C/KCNS2/HTT/HPCA/ATG5/GPD1L/NDUFA4/DPP6/YWHAH/ACTN2/KCNC2/NEDD4L/AMIGO1/KCNAB1/YWHAE/PPP3CA/ATP2B4/KCNAB2/EDN1/KCNIP1/HOMER1/FHL1/HECW1/TRPC1/HCN1/FGF14/TSPAN13/JPH1/CACNB2/FKBP1A/PRNP/ABCC8/VDAC1/GRIN2A/OPRK1/SNCA/GRIN1/CAMK2D/CAB39/FGF13/JPH3/SCN4B/THY1/GNB5/CACNB4/CDK5/FKBP1B/KCNIP2/CACNB…
MSigDB (GO)	GOBP_POSTSYNAPTIC_MEMBRANE_ORGANIZATION	28	-0.565848	-1.69839	0.00435495	0.0251426	0.0186666	1760	tags=39%, list=15%, signal=34%	NLGN4X/RELN/NRXN2/GPHN/LHFPL4/COLQ/NRXN1/SHANK3/DLG4/NLGN4Y/GLRB
MSigDB (GO)	GOBP_DICARBOXYLIC_ACID_BIOSYNTHETIC_PROCESS	12	-0.696627	-1.70008	0.00581285	0.0316217	0.0234769	1707	tags=58%, list=14%, signal=50%	GLUD2/GOT2/SLC25A12/GLS/GLS2/GLUD1/GOT1
MSigDB (GO)	GOBP_NEUROMUSCULAR_PROCESS	104	-0.439306	-1.70075	0.000342016	0.00321181	0.00238454	2005	tags=37%, list=17%, signal=31%	ADCY5/MECP2/KCNA1/ALDH1A3/STAC2/UCN/MAP1A/CSMD1/UBA5/CASQ1/DCTN1/CTNNA2/TNNC2/GRIN2C/HERC1/CNTNAP1/SCN1A/UCHL1/APP/RAC3/HOMER1/NRXN1/PRRT2/PAFAH1B1/BCR/DLG4/GRIN2A/JPH3/TNNT1/MYCBP2/PDE8B/ATP8A2/GLRB/DRD1/JPH4/NEFL/FGF12/ITPR1
MSigDB (GO)	GOBP_PRESYNAPTIC_MODULATION_OF_CHEMICAL_SYNAPTIC_TRANSMISSION	27	-0.569513	-1.7009	0.00391169	0.0231004	0.0171504	2981	tags=63%, list=25%, signal=48%	GRIN3A/ADCY1/GRM2/PFN2/FBXL20/GIT1/GRIK2/GSK3B/YWHAH/APBA2/RAB3A/CHRNA5/PRKCG/TPRG1L/PRKCB/DRD1/HTR2A
MSigDB (GO)	GOBP_REGULATION_OF_SNARE_COMPLEX_ASSEMBLY	13	-0.687285	-1.70282	0.00521264	0.0288323	0.0214059	1476	tags=38%, list=12%, signal=34%	VPS41/PRRT2/STXBP6/STXBP1/SNCA
MSigDB (GO)	GOBP_INOSITOL_PHOSPHATE_CATABOLIC_PROCESS	18	-0.626185	-1.70293	0.0083116	0.0419187	0.0311217	1980	tags=56%, list=16%, signal=47%	INPP5E/INPP4B/INPP5J/IMPA1/MTMR2/MTMR7/OCRL/SYNJ2/INPP5A/SYNJ1
MSigDB (GO)	GOBP_GROOMING_BEHAVIOR	13	-0.688009	-1.70461	0.00521264	0.0288323	0.0214059	1607	tags=54%, list=13%, signal=47%	CNTNAP4/HPRT1/SLITRK5/DLG4/NMU/SLC1A1/DRD1
MSigDB (GO)	GOBP_PROTON_MOTIVE_FORCE_DRIVEN_ATP_SYNTHESIS	44	-0.515168	-1.70532	0.00268189	0.0172823	0.0128309	4669	tags=68%, list=38%, signal=42%	NDUFA3/NDUFV1/NDUFS5/NDUFC2/NDUFB2/NDUFB7/SDHC/NDUFB11/NDUFS3/NDUFA13/NDUFS8/NDUFB5/NDUFB10/NDUFV3/NDUFA10/NDUFB1/NDUFA8/SDHB/NDUFB9/NDUFB8/NDUFS2/DNAJC30/NDUFAB1/NDUFV2/NDUFA5/STOML2/NDUFC1/ATP6V0C/NDUFS1/ATP6V1A
MSigDB (GO)	GOBP_NEUROTRANSMITTER_RECEPTOR_INTERNALIZATION	27	-0.571372	-1.70645	0.0036246	0.0217954	0.0161815	2622	tags=52%, list=22%, signal=41%	AP2B1/DNM3/ATAD1/AP2A1/AP2S1/HPCA/AP2A2/AP2M1/CACNG2/EFNB2/SNAP25/CALY/CACNG3/PPP3R1
MSigDB (GO)	GOBP_SIGNAL_RELEASE	336	-0.379901	-1.7089	4.68777e-07	1.14024e-05	8.46549e-06	1700	tags=30%, list=14%, signal=27%	FBXO45/PRKCE/GNA11/CNR1/CARTPT/UBE2Q1/CRHBP/GIT1/LIN7B/NNAT/PIP5K1C/DTNBP1/RAB8B/PPFIA3/NRXN2/SYP/CLOCK/OXCT1/C2CD2L/RIMS4/SNAP47/BRSK1/EPHA5/AACS/ABAT/VGF/RAB3A/PFKM/CREB1/PPP3CA/NAPB/EDN1/SV2A/PCLO/SLC4A8/CSPG5/NRXN1/NAPA/SYT3/RBP4/RAB11FIP5/PRRT2/DNAJC5/CRH/PLCB1/ABCC8/ENSA/SNCG/BRSK2/CADPS2/SCG5/RIMS1/RIMS2/SNPH/CPLX1/SLC25A22/STXBP1/ADCYAP1/BAIAP3/OPRK1/SNCA/VIP/RIMS3/MEF2C/CPLX2/RPH3A/PRKCG…
MSigDB (GO)	GOBP_WALKING_BEHAVIOR	25	-0.578137	-1.71031	0.00771255	0.0394263	0.0292712	1840	tags=44%, list=15%, signal=37%	EFNB3/ARRB2/SCN1A/CEND1/SPTBN4/UCHL1/OXR1/EPHA4/CACNB4/GLRB/DRD1
MSigDB (GO)	GOMF_PROTEIN_SERINE_THREONINE_PHOSPHATASE_ACTIVITY	79	-0.4564	-1.7119	0.00106283	0.00809744	0.00601178	2973	tags=39%, list=25%, signal=30%	PGAM5/DUSP2/PHLPP2/DUSP26/MTMR6/MTMR4/RPAP2/PDP2/SSU72/CAMK2G/FIG4/PPM1A/PPM1K/PPM1H/PPEF1/CDKN3/PPTC7/EYA1/PPP2CA/DUSP8/DUSP3/DUSP1/PPP3CA/DUSP19/PPM1J/PPP2R1A/DUSP6/PPM1E/DUSP5/PDXP/PPP3R1
MSigDB (GO)	GOBP_POSITIVE_REGULATION_OF_CALCIUM_ION_DEPENDENT_EXOCYTOSIS	12	-0.701501	-1.71197	0.00518632	0.0287403	0.0213376	1007	tags=83%, list=8%, signal=76%	SYT7/SYT9/SCAMP5/CDK5R2/STXBP1/STX1A/KCNB1/SYT4/CDK5/SYT1
MSigDB (GO)	GOBP_SYNAPTIC_VESICLE_TRANSPORT	31	-0.552535	-1.71206	0.00479153	0.0269042	0.0199745	2708	tags=52%, list=22%, signal=40%	PINK1/KIF5C/CNIH2/LRRK2/AP3M2/PICALM/DTNBP1/RAB3A/AP3B2/KIF5A/SNCA/SNAP91/MAP2/CDK5/SYNJ1/DNM1
MSigDB (GO)	GOMF_SOLUTE_MONOATOMIC_CATION_SYMPORTER_ACTIVITY	67	-0.469987	-1.71316	0.00131101	0.00975044	0.00723901	2726	tags=37%, list=22%, signal=29%	SLC25A3/SLC17A8/SLC6A12/MFSD3/SLC23A2/SLC6A7/SLC45A1/SLC5A8/SLC45A4/SLC25A18/SLC6A15/SLC12A8/SLC15A2/SLC2A13/SLC4A8/SLC6A1/SLC4A4/SLC1A6/SLC25A22/SLC1A1/SLC12A5/SLC17A7/SLC13A5/SLC1A2/SLC17A6
MSigDB (GO)	GOBP_SUBPALLIUM_DEVELOPMENT	20	-0.60942	-1.71506	0.00805309	0.0408505	0.0303286	2849	tags=60%, list=23%, signal=46%	BBS4/BCL11B/LRRK2/ALDH1A3/SECISBP2/MKKS/HPRT1/DLX1/SLITRK5/SHANK3/CNTNAP2/DRD1
MSigDB (GO)	GOBP_CEREBELLAR_CORTEX_FORMATION	17	-0.643883	-1.71524	0.00884756	0.0435409	0.032326	1483	tags=59%, list=12%, signal=52%	AGTPBP1/SLC25A46/CBLN1/MTPN/HERC1/CEND1/KNDC1/FAIM2/CDK5/MAP2K1
MSigDB (GO)	GOBP_STRIATUM_DEVELOPMENT	17	-0.64402	-1.7156	0.00884756	0.0435409	0.032326	2849	tags=65%, list=23%, signal=50%	BBS4/BCL11B/LRRK2/ALDH1A3/SECISBP2/MKKS/HPRT1/SLITRK5/SHANK3/CNTNAP2/DRD1
MSigDB (GO)	GOBP_REGULATION_OF_NEUROTRANSMITTER_RECEPTOR_ACTIVITY	50	-0.502153	-1.71571	0.00227602	0.0151437	0.0112431	1545	tags=44%, list=13%, signal=39%	CRHBP/RELN/NRXN2/MAPK8IP2/PRRT1/NPTXR/DLGAP3/APP/HOMER1/NETO2/CRH/SHANK3/DLG4/DLGAP2/MEF2C/BEGAIN/CACNG2/NETO1/NPTX2/PTK2B/NPTX1/CACNG3
MSigDB (GO)	GOMF_PROTEIN_TYROSINE_PHOSPHATASE_ACTIVITY	72	-0.464486	-1.71707	0.00147959	0.010657	0.00791207	2700	tags=42%, list=22%, signal=33%	DUSP2/PTPRU/PTPRA/DUSP26/PTK2/MTMR6/MTMR4/PTPRG/PTPRB/ACP1/PTPRO/CDKN3/PTPRM/EYA1/PPP2CA/DUSP8/DUSP3/PGP/DUSP1/PTPN4/DUSP19/MTMR7/DUSP6/DUSP5/PTPRN/PTPRN2/PTPRR/PTPN5/PTPN3/PTPRT
MSigDB (GO)	GOBP_SEROTONIN_RECEPTOR_SIGNALING_PATHWAY	13	-0.6932	-1.71748	0.00462942	0.0262673	0.0195016	1966	tags=54%, list=16%, signal=45%	HRH3/HTR3B/HTR1E/CHRM3/HTR2C/CHRM1/HTR2A
MSigDB (GO)	GOCC_CYTOSOLIC_REGION	17	-0.644896	-1.71794	0.00870132	0.0431071	0.032004	3488	tags=88%, list=29%, signal=63%	DBN1/ARL6IP5/PNKD/BAIAP2/LRRK2/GDI1/FBXO45/HTT/HSPA8/PIN1/HOMER1/PLCB1/STXBP1/PRKCG/PRKCB
MSigDB (GO)	GOBP_SCF_DEPENDENT_PROTEASOMAL_UBIQUITIN_DEPENDENT_PROTEIN_CATABOLIC_PROCESS	37	-0.535835	-1.71919	0.00312594	0.0194146	0.014414	2953	tags=51%, list=24%, signal=39%	CCNF/CUL1/FBXL18/FBXO27/FBXL14/FBXL17/BTRC/FBXL20/FBXO31/SKP1/CUL2/FBXO44/FBXO33/FBXL2/AMN1/FBXL15/FBXW11/FBXL16/FBXW7
MSigDB (GO)	GOBP_AXON_DEVELOPMENT	362	-0.37889	-1.72092	3.90466e-07	9.65589e-06	7.16882e-06	2029	tags=32%, list=17%, signal=28%	EPHA10/MAP1A/FLRT2/PLXNA2/KLF4/PICALM/MAP1S/EXT1/STK25/EFNB3/EPHA3/GDI1/APLP2/FBXO45/TIAM2/PTCH1/FOXG1/CTNNA2/CNR1/LGI1/PTPRO/USP33/ETV1/KALRN/RELN/TNFRSF21/BMPR2/MAPK8IP3/PTPRM/FZD3/SLIT3/CDH4/CNTNAP1/GSK3B/PLXNA1/BRSK1/CDK5R1/CNTN6/EPHA5/PLXNA4/GRM7/SLITRK3/MARK2/L1CAM/SLITRK2/AMIGO1/RAB3A/SPTBN4/SLITRK5/CREB1/NTNG2/SEMA4F/UCHL1/APP/EDN1/WDR47/RAC3/LHX2/OLFM1/KIF5A/CSPG5/NRXN1/GAP43/ROBO2/NCAM2…
MSigDB (GO)	GOMF_PHOSPHATIDYLINOSITOL_3_5_BISPHOSPHATE_PHOSPHATASE_ACTIVITY	12	-0.705286	-1.72121	0.00435096	0.0251426	0.0186666	2486	tags=67%, list=20%, signal=53%	MTMR6/MTMR4/FIG4/MTMR2/MTMR7/OCRL/SYNJ2/SYNJ1
MSigDB (GO)	GOBP_REGULATION_OF_CATION_CHANNEL_ACTIVITY	97	-0.449995	-1.72183	0.000292919	0.0028222	0.00209528	1942	tags=41%, list=16%, signal=35%	VAMP2/HCN2/CALM2/CASQ1/CALM3/EHD3/ANK2/CALM1/CACNB1/KCNS2/HTT/HPCA/ACTN2/KCNC2/AMIGO1/KCNAB1/PPP3CA/EDN1/HOMER1/HCN1/FGF14/JPH1/CACNB2/FKBP1A/ABCC8/CAMK2D/FGF13/JPH3/GNB5/CACNB4/CDK5/FKBP1B/KCNIP2/CACNB3/KCNS1/NETO1/JPH4/FGF12/CABP1/PPP3R1
MSigDB (GO)	GOCC_CYTOPLASMIC_REGION	175	-0.405294	-1.72259	4.25611e-05	0.000579359	0.000430133	1479	tags=26%, list=12%, signal=23%	DTNBP1/MAP1LC3B/PPFIA3/MAPK8IP3/HPCA/ATG5/ATG16L1/DNAL1/OPA1/RIMS4/SPATA7/UHMK1/HNRNPU/WDR54/CLASP1/AP3B2/UCHL1/FLOT2/KIF5A/PCLO/ARL8B/WASF1/BBS7/PAFAH1B1/RIMS1/RIMS2/DLG4/FBXW11/STXBP1/KIF3A/ARL6/PRKCZ/RIMS3/KIFAP3/DLG2/UNC13A/RANGAP1/MAP2/NETO1/KIF17/ERC2/CALY/MAP2K4/NEFL/BSN/UNC13C
MSigDB (GO)	GOBP_DETECTION_OF_CALCIUM_ION	12	-0.70609	-1.72317	0.00435096	0.0251426	0.0186666	1882	tags=58%, list=16%, signal=49%	CALM2/CALM3/CALM1/KCNMB2/KCNIP2/SYT1/RYR2
MSigDB (GO)	GOBP_CENTRAL_NERVOUS_SYSTEM_NEURON_DIFFERENTIATION	118	-0.435183	-1.72338	0.000147138	0.00161416	0.0011984	2306	tags=37%, list=19%, signal=30%	IFT172/SECISBP2/EMX1/NRP1/LEP/LHX6/ELAVL4/FBXO45/PTCH1/FOXG1/HES5/MTPN/HPRT1/HERC1/SPOCK1/RAPGEF2/DLX1/PLXNA1/PLXNA4/TOX/CEND1/SPTBN4/WDR47/RAC3/KNDC1/FEZF2/FAIM2/B4GALT6/SHANK3/LMO4/GBA2/PAFAH1B1/NR4A2/EPHA4/EPHB6/MYCBP2/MAP2/CDK5/SEMA3E/DRD1/TBR1/HSP90AB1/CHD5/GABRB1
MSigDB (GO)	GOBP_MEMBRANE_DEPOLARIZATION	54	-0.496553	-1.72514	0.00141257	0.0104015	0.00772237	1283	tags=31%, list=11%, signal=28%	MLLT11/GPD1L/YWHAH/NEDD4L/EDN1/FHL1/HCN1/CACNB2/PRKCZ/CAMK2D/IFI6/SCN4B/CNGB1/CACNG2/PTPN3/SCN2B/SCN3B
MSigDB (GO)	GOMF_3_5_CYCLIC_GMP_PHOSPHODIESTERASE_ACTIVITY	10	-0.737525	-1.72607	0.00674339	0.0353239	0.0262255	411	tags=30%, list=3%, signal=29%	PDE1B/PDE2A/PDE1A
MSigDB (GO)	GOBP_CELL_MORPHOGENESIS_INVOLVED_IN_DIFFERENTIATION	482	-0.370439	-1.72672	3.824e-09	1.6211e-07	1.20355e-07	2177	tags=31%, list=18%, signal=26%	FBXO31/MAP2K2/STRC/SIPA1L1/NRP1/TANC2/LIMK1/EPHA10/CELSR2/MAP1A/FLRT2/PLXNA2/PICALM/MAP1S/EXT1/ELAVL4/STK25/RERE/EFNB3/MET/CUL3/EPHA3/GDI1/APLP2/FBXO45/TIAM2/PTCH1/HECW2/FOXG1/CTNNA2/CUX2/LGI1/PTPRO/USP33/LRP8/DTNBP1/HPRT1/IL1RAPL1/CAMK2B/ETV1/KALRN/RELN/BMPR2/SS18L1/MAPK8IP2/PTPRM/FZD3/SLIT3/RAPGEF2/CDH4/PARP6/CNTNAP1/CAPRIN2/GSK3B/YWHAH/PLXNA1/BRSK1/CDK5R1/CNTN6/PPFIA2/EPHA5/PLXNA4/PRKDC/ZNF365…
MSigDB (GO)	GOBP_LONG_TERM_SYNAPTIC_DEPRESSION	25	-0.583734	-1.72687	0.00609038	0.0328604	0.0243965	3082	tags=72%, list=25%, signal=54%	ARC/MAPT/STAU2/CBLN1/PICK1/GRM2/ABHD6/ARF1/PRRT1/SHANK2/SHANK3/STXBP1/PLK2/GRIA1/SORCS3/KCNB1/PTK2B/DRD1
MSigDB (GO)	GOBP_GOLGI_LUMEN_ACIDIFICATION	13	-0.69765	-1.7285	0.00397329	0.0234408	0.0174032	3162	tags=85%, list=26%, signal=63%	RNASEK/ATP6V1F/ATP6V1H/UBE3A/ATP6V0B/ATP6V1D/ATP6AP2/ATP6AP1/ATP6V0C/SLC9A7/ATP6V1A
MSigDB (GO)	GOBP_REGULATION_OF_POSTSYNAPSE_ORGANIZATION	79	-0.460897	-1.72876	0.000841483	0.00665893	0.00494379	3532	tags=58%, list=29%, signal=42%	CAPRIN1/DBN1/VPS35/ADAM10/ARC/ABI2/DVL1/CDC42/BAIAP2/STAU2/KIF1A/CBLN1/WASL/LZTS1/LRRK2/UBE3A/DNM3/GRIN2B/SIPA1L1/TANC2/LRRTM2/LRFN2/CUX2/LRP8/DTNBP1/IL1RAPL1/CAMK2B/RELN/HSPA8/CAPRIN2/CDK5R1/PPFIA2/SHANK2/HOMER1/ZNF804A/SHANK3/PRNP/PAFAH1B1/EPHA4/PAK3/NRCAM/NGEF/CDK5/LRRC4B/PTK2B/ITPKA
MSigDB (GO)	GOCC_NEURON_PROJECTION_CYTOPLASM	75	-0.465671	-1.73057	0.000658782	0.00546071	0.00405419	3082	tags=51%, list=25%, signal=38%	MAPT/BAIAP2/STAU2/KIF1A/NDEL1/TMEM108/PQBP1/SOD1/KIF5C/LRRK2/AP3M2/ACTR10/SPG7/MAP1A/DTNBP1/MAPK8IP3/HPCA/OPA1/UHMK1/HNRNPU/AP3B2/UCHL1/FLOT2/KIF5A/ARL8B/WASF1/PAFAH1B1/DLG4/FBXW11/KIF3A/DLG2/RANGAP1/MAP2/NETO1/KIF17/CALY/MAP2K4/NEFL
MSigDB (GO)	GOBP_NEURON_CELL_CELL_ADHESION	16	-0.665788	-1.73113	0.00343889	0.0209051	0.0155205	1760	tags=56%, list=15%, signal=48%	NLGN4X/ASTN1/NRXN2/CDK5R1/NRXN1/NCAM2/NLGN4Y/NRXN3/CNTN4
MSigDB (GO)	GOCC_NEUROMUSCULAR_JUNCTION	59	-0.488468	-1.73187	0.00126487	0.00945464	0.0070194	1291	tags=31%, list=11%, signal=27%	SPOCK1/DLG3/SYP/CDK5R1/DLGAP3/APP/SV2A/COLQ/DNAJC5/SYNGR3/DLG4/EPHA4/DLG2/UNC13A/CDK5/TBC1D24/NEFL/UNC13C
MSigDB (GO)	GOBP_NADH_DEHYDROGENASE_COMPLEX_ASSEMBLY	44	-0.523731	-1.73367	0.00182452	0.0126354	0.0093809	4831	tags=75%, list=40%, signal=45%	NDUFS7/BCS1L/NDUFA3/TMEM186/NDUFS5/NDUFC2/NDUFB2/NDUFB7/NDUFB11/NDUFS3/NDUFA13/NDUFS8/NDUFAF3/NDUFB5/NDUFB10/NDUFAF1/TMEM126A/NDUFA10/NDUFB1/NDUFAF2/NDUFA8/NDUFB9/TMEM126B/ECSIT/NDUFB8/NDUFS2/NDUFAB1/NUBPL/NDUFA5/ACAD9/FOXRED1/NDUFC1/NDUFS1
MSigDB (GO)	GOBP_REGULATION_OF_GLUTAMATE_SECRETION	17	-0.651302	-1.735	0.00629379	0.0337737	0.0250745	2498	tags=59%, list=21%, signal=47%	GRM2/P2RX7/RAB3GAP1/HRH3/DTNBP1/GRM7/NPY5R/STXBP1/SNCA/SYT4
MSigDB (GO)	GOMF_ACIDIC_AMINO_ACID_TRANSMEMBRANE_TRANSPORTER_ACTIVITY	16	-0.668377	-1.73787	0.00336533	0.0205275	0.0152402	870	tags=56%, list=7%, signal=52%	SLC25A18/SLC1A4/SLC25A12/SLC1A6/SLC25A22/SLC1A1/SLC17A7/SLC1A2/SLC17A6
MSigDB (GO)	GOBP_REGULATION_OF_MONOATOMIC_ION_TRANSMEMBRANE_TRANSPORT	323	-0.389274	-1.73897	1.71361e-07	4.82004e-06	3.57854e-06	1942	tags=35%, list=16%, signal=30%	VAMP2/TWIST1/HCN2/CALM2/CASQ1/CALM3/CACNA1A/EHD3/TMEM38A/WNK2/KCNMA1/CORO1A/KCNH6/ANK2/CALM1/LIME1/PRKCE/HECW2/KCNH5/CACNB1/KCNA4/UBR3/SCN3A/GRIN2C/RELN/KCNS2/CACNA1H/HTT/HPCA/ATG5/GPD1L/GRM5/NDUFA4/DPP6/YWHAH/CACNA1B/SCN1A/ACTN2/KCNC2/NEDD4L/AMIGO1/KCNJ12/KCNAB1/YWHAE/PPP3CA/KCNB2/ATP2B4/KCNAB2/EDN1/KCNC4/KCNIP1/HOMER1/FHL1/HECW1/TRPC1/HCN1/FGF14/KCNG3/TSPAN13/JPH1/SHANK3/CACNB2/FKBP1A/PRNP/ABCC…
MSigDB (GO)	GOMF_MAP_KINASE_ACTIVITY	13	-0.702257	-1.73992	0.00335523	0.0205066	0.0152247	2652	tags=77%, list=22%, signal=60%	MAP3K7/MAPK8/MAPK11/MAPK14/MAPK1/MAPK3/MAPK13/NLK/MAPK10/MAPK9
MSigDB (GO)	GOCC_SODIUM_CHANNEL_COMPLEX	11	-0.722053	-1.74313	0.00786902	0.0400537	0.029737	2961	tags=82%, list=24%, signal=62%	GRIK5/SCNN1D/GRIK1/GRIK2/GRIK4/SCN4B/SCN2B/SCN3B/SCN2A
MSigDB (GO)	GOBP_REGULATION_OF_PRESYNAPTIC_CYTOSOLIC_CALCIUM_ION_CONCENTRATION	10	-0.745367	-1.74442	0.00531623	0.0293505	0.0217907	1646	tags=80%, list=14%, signal=69%	CNR1/CALB2/CACNB2/ATP2B3/SV2B/CACNB4/CDK5/ERC2
MSigDB (GO)	GOBP_PROTEIN_DEPHOSPHORYLATION	195	-0.408519	-1.74554	1.40227e-05	0.00021959	0.00016303	2853	tags=39%, list=24%, signal=31%	CRY2/DUSP2/PPP1R9B/PINK1/PTPRU/PHLPP2/PTPRA/DUSP26/DLC1/PPP1R7/MTMR6/YWHAB/MTMR4/RNGTT/BTRC/RPAP2/PDGFRB/PTPRG/PTPRB/PDP2/SSU72/PPM1A/PPP2R5E/CALM2/PPM1K/PPM1H/CALM3/MTMR2/CALM1/ACP1/PPEF1/PPP2R5D/PTPRO/CDKN3/ARPP19/SBF1/NUAK1/HTT/PPTC7/PTPRM/EYA1/PPP2R5B/PPP2CA/DUSP8/GSK3B/DUSP3/PPP1R16B/YWHAE/PIN1/DUSP1/PPP1R12A/PPP3CA/RPRD1A/ROCK2/PTPN4/DUSP19/MTMR7/PPM1J/PPP2R1A/DUSP6/PPM1E/FKBP1A/ENSA/PPP4R4…
MSigDB (GO)	GOBP_CHLORIDE_TRANSPORT	74	-0.472402	-1.74636	0.000419864	0.00377907	0.00280569	905	tags=26%, list=7%, signal=24%	PCYOX1/SLC1A4/SLC4A8/SLC6A1/SLC26A4/TTYH3/GABRA3/SLC1A1/GABRB3/SLC12A5/SLC17A7/GLRB/GABRA1/GABRB1/ANO3/GABRA2/GABRA5/GABRG2/SLC17A6
MSigDB (GO)	GOCC_CATENIN_COMPLEX	26	-0.591975	-1.747	0.00377546	0.0225426	0.0167363	1653	tags=35%, list=14%, signal=30%	CTNNA2/CDH4/CDH22/CDH13/CDH10/CDH8/CDH18/CDH12/CDH9
MSigDB (GO)	GOMF_2_IRON_2_SULFUR_CLUSTER_BINDING	19	-0.631317	-1.75098	0.00844202	0.0422813	0.0313909	3515	tags=68%, list=29%, signal=49%	CIAPIN1/CISD2/AIFM3/SDHB/CISD1/GLRX2/ISCU/GLRX5/NDUFV2/UQCRFS1/KIAA0753/NDUFS1/ISCA1
MSigDB (GO)	GOMF_POTASSIUM_CHANNEL_REGULATOR_ACTIVITY	37	-0.546243	-1.75258	0.00224849	0.0150279	0.0111572	1444	tags=49%, list=12%, signal=43%	ARPP19/DPP6/NEDD4L/AMIGO1/KCNAB1/YWHAE/KCNAB2/KCNIP1/KCNMB2/ABCC8/ENSA/RASA1/PRKCZ/KCNIP2/DPP10/KCNS1/KCNV1/KCNIP4
MSigDB (GO)	GOMF_PHOSPHOPROTEIN_PHOSPHATASE_ACTIVITY	135	-0.436332	-1.75752	5.0494e-05	0.000663013	0.00049224	2700	tags=39%, list=22%, signal=30%	PTPRU/PHLPP2/PTPRA/DUSP26/PTK2/MTMR6/MTMR4/RNGTT/RPAP2/PTPRG/PTPRB/PDP2/SSU72/CAMK2G/FIG4/PPM1A/PPM1K/PPM1H/MTMR2/MINPP1/ACP1/PPEF1/PPP2R5D/PTPRO/CDKN3/PPP1R3E/SBF1/PPTC7/PTPRM/EYA1/PPP2CA/DUSP8/DUSP3/PGP/DUSP1/PPP3CA/PTPN4/DUSP19/MTMR7/PPM1J/PPP2R1A/DUSP6/PPM1E/DUSP5/PTPRN/PDXP/PTPRN2/PTPRR/PTPN5/PTPN3/PTPRT/PPP3R1
MSigDB (GO)	GOBP_CARDIAC_CONDUCTION	68	-0.481029	-1.75786	0.000737887	0.00596246	0.00442671	2046	tags=40%, list=17%, signal=33%	CACNA1C/HCN2/CALM2/CALM3/EHD3/KCNH6/ANK2/CALM1/SLC4A3/ATP2B2/YWHAE/SPTBN4/ATP2B4/TRPC1/HCN1/CACNB2/DSP/ATP2B3/CAMK2D/ATP2B1/SLC8A2/SCN4B/FKBP1B/SCN2B/ATP1A3/SCN3B/RYR2
MSigDB (GO)	GOBP_REGULATED_EXOCYTOSIS	179	-0.413846	-1.76313	1.86072e-05	0.00028244	0.000209691	1545	tags=35%, list=13%, signal=31%	CRHBP/GIT1/PIP5K1C/KIT/DTNBP1/PPFIA3/SYP/RIMS4/SNAP47/CDK5R2/RAB3A/NAPB/SV2A/PCLO/SLC4A8/CSPG5/NAPA/SYT3/RAB11FIP5/PRRT2/DNAJC5/ARL8B/SYNGR3/CADPS2/BCR/RIMS1/RIMS2/SNPH/CPLX1/STXBP1/BAIAP3/SNCA/RIMS3/CPLX2/RPH3A/PRKCG/RAB15/STX1A/UNC13A/SYT13/SYT5/STXBP5/KCNB1/SYT4/SV2B/CACNB4/CDK5/TPRG1L/PRKCB/RAB26/SYNJ1/CADPS/PREPL/SYN1/ERC2/SYT1/RAPGEF4/DOC2A/SNAP25/STEAP2/UNC13C/SYN2
MSigDB (GO)	GOMF_NEUROPEPTIDE_RECEPTOR_ACTIVITY	16	-0.67856	-1.76434	0.00259297	0.0168189	0.0124868	1598	tags=50%, list=13%, signal=43%	SSTR1/SORCS1/QRFPR/NPY5R/SORCS3/KISS1R/SSTR2/GPR83
MSigDB (GO)	GOMF_SODIUM_CHANNEL_ACTIVITY	26	-0.598478	-1.76619	0.00295183	0.0185781	0.0137929	2154	tags=50%, list=18%, signal=41%	GRIK1/HCN2/SHROOM2/SCN3A/GRIK2/GRIK4/SCN1A/HCN1/KCNK1/SCN4B/SCN2B/SCN3B/SCN2A
MSigDB (GO)	GOBP_MODIFICATION_OF_SYNAPTIC_STRUCTURE	23	-0.605347	-1.76958	0.0041268	0.0240359	0.0178449	989	tags=35%, list=8%, signal=32%	DLGAP3/WASF1/GRIPAP1/PGRMC1/EPHA4/CAMKV/DRD1/ITPKA
MSigDB (GO)	GOCC_PROTON_TRANSPORTING_V_TYPE_ATPASE_V1_DOMAIN	10	-0.756178	-1.76972	0.00417451	0.0242786	0.0180251	1669	tags=80%, list=14%, signal=69%	ATP6V1F/ATP6V1H/ATP6V1D/ATP6V1E1/ATP6V1B2/ATP6V1G2/ATP6V1C1/ATP6V1A
MSigDB (GO)	GOCC_CYTOCHROME_COMPLEX	25	-0.598393	-1.77023	0.00411896	0.024015	0.0178294	3819	tags=72%, list=31%, signal=49%	UQCRB/COX6A1/COX5A/COX4I1/COX7A2L/COX7B/CYC1/COX6C/COX8A/UQCRC2/COX5B/NDUFA4L2/UQCRC1/UQCRFS1/UQCRH/UQCRHL/NDUFA4/COX7A1
MSigDB (GO)	GOBP_DEVELOPMENTAL_CELL_GROWTH	187	-0.415993	-1.77186	8.35623e-06	0.000140893	0.000104603	1418	tags=26%, list=12%, signal=24%	BMPR2/RNF157/SLIT3/CDH4/GSK3B/PARP2/PLXNA1/CPNE9/PLXNA4/BCL11A/L1CAM/NEDD4L/SORBS2/SEMA4F/APP/EDN1/LHX2/OLFM1/SYT3/SLC9A6/WASF1/ULK1/SEMA4A/PAFAH1B1/RIMS1/RIMS2/RTN4R/CYFIP2/FLRT3/KIAA0319/PRKCZ/FGF13/PAK6/NRCAM/SLIT1/SH3GL2/UNC13A/PRICKLE1/SYT4/MAP2/CDK5/BDNF/SEMA3E/NRN1/CPNE5/HSP90AB1/SYT1/MAP2K4/RGS4
MSigDB (GO)	GOBP_POSITIVE_REGULATION_OF_NEUROTRANSMITTER_TRANSPORT	15	-0.69429	-1.77308	0.00268799	0.0173028	0.0128461	1479	tags=67%, list=12%, signal=59%	SLC17A8/RAB3GAP1/DTNBP1/SLC4A8/STXBP1/BAIAP3/SNCA/STX1A/RAB3B/SYT1
MSigDB (GO)	GOBP_HOMOPHILIC_CELL_ADHESION_VIA_PLASMA_MEMBRANE_ADHESION_MOLECULES	101	-0.460581	-1.77576	0.00022926	0.00231404	0.00171801	2094	tags=38%, list=17%, signal=31%	PTPRG/PCDHB14/PCDH11Y/CELSR2/PCDH20/PCDHB9/PKD1/PCDHA9/PCDHA4/PCDH7/NPTN/PCDHAC2/CLSTN1/PTPRM/IGSF21/PCDHA1/CDH4/TRO/CNTN6/L1CAM/CDH22/AMIGO1/CDH13/CADM2/ROBO2/PCDH19/CDH10/CELSR3/CNTN4/PTPRR/CDH8/CLSTN3/CDH18/CLSTN2/CDH12/CDH9/PTPRT/PCDH8
MSigDB (GO)	GOMF_CAMP_BINDING	14	-0.703054	-1.77645	0.00278375	0.017708	0.0131469	1905	tags=50%, list=16%, signal=42%	HCN2/RAPGEF2/HCN1/CNGB1/PDE2A/POPDC3/RAPGEF4
MSigDB (GO)	GOBP_RETINAL_GANGLION_CELL_AXON_GUIDANCE	14	-0.703158	-1.77671	0.00278375	0.017708	0.0131469	2125	tags=57%, list=18%, signal=47%	NRP1/PTPRO/PTPRM/SEMA4F/ROBO2/ATOH7/NRCAM/SLIT1
MSigDB (GO)	GOBP_INORGANIC_ANION_TRANSMEMBRANE_TRANSPORT	84	-0.470572	-1.77892	0.000270618	0.00264996	0.00196741	1728	tags=32%, list=14%, signal=28%	SLC26A11/GABRG1/ADAMTS8/GLRA2/SLC12A8/SLC4A3/PCYOX1/SLC1A4/SLC4A8/SLC6A1/SLC26A4/SLC25A11/TTYH3/SLC25A14/GABRA3/SLC1A1/GABRB3/SLC12A5/SLC17A7/GLRB/GABRA1/GABRB1/ANO3/GABRA2/GABRA5/GABRG2/SLC17A6
MSigDB (GO)	GOMF_ATPASE_COUPLED_MONOATOMIC_CATION_TRANSMEMBRANE_TRANSPORTER_ACTIVITY	41	-0.542782	-1.78053	0.00104548	0.00798576	0.00592886	1247	tags=39%, list=10%, signal=35%	ATP6V0C/ATP2B2/ATP7B/ATP13A2/ATP6V1E1/ATP6V0D1/ATP2B4/ABCC8/ATP2B3/ATP2B1/ATP6V0A1/ATP6V1B2/ATP1A3/ATP6V1G2/ATP6V1C1/ATP6V1A
MSigDB (GO)	GOBP_PROTEIN_CONTAINING_COMPLEX_LOCALIZATION	139	-0.439409	-1.78275	4.49146e-05	0.000605971	0.000449891	3497	tags=45%, list=29%, signal=33%	LSG1/DBN1/VPS35/ADAM10/ARC/IPO9/CEP72/GPC4/IFT57/ARL3/STAU2/LMNB2/WASL/DYNLL1/STX3/RAB11A/KIF5C/FKBP4/AP2B1/CNIH2/DNM3/IFT172/ATAD1/AP2A1/SDAD1/AP2S1/IQSEC2/BBS12/RAN/LGI1/RELN/AKIRIN2/NPTN/CLSTN1/HPCA/GPHN/AP2A2/LHFPL4/HNRNPU/OGT/SEH1L/AP2M1/KIF5A/RABL2B/NETO2/RALB/GRIPAP1/LRRC7/DLG4/CPLX1/PRKCZ/SSX2IP/SLC1A1/DZIP1/CACNG2/NETO1/KIF17/EFNB2/SNAP25/CALY/NPTX1/CACNG3/PPP3R1
MSigDB (GO)	GOBP_REGULATION_OF_SYNAPSE_MATURATION	14	-0.706014	-1.78393	0.00260415	0.016873	0.012527	1455	tags=57%, list=12%, signal=50%	NEUROD2/CAMK2B/RELN/CLSTN1/CNTNAP1/NRXN1/YWHAZ/NEFL
MSigDB (GO)	GOBP_MAINTENANCE_OF_SYNAPSE_STRUCTURE	22	-0.619342	-1.78627	0.00327151	0.0201415	0.0149536	1800	tags=50%, list=15%, signal=43%	DCTN1/SORT1/APPL1/PLXNA4/SHANK2/RAB3A/PCLO/DLG4/CBLN2/ERC2/BSN
MSigDB (GO)	GOCC_TRANSPORT_VESICLE	327	-0.39953	-1.78925	4.70795e-08	1.49733e-06	1.11166e-06	1956	tags=34%, list=16%, signal=29%	PICALM/VAMP2/CLCN4/FGFR3/DMXL2/MYRIP/RAB5B/OVGP1/CALM3/DYSF/MTMR2/SORT1/CHGA/ATP6V1D/PEF1/ICA1/AP1M1/ATP6AP2/VAMP4/ATP6AP1/DTNBP1/RAB8B/RAB6A/SYP/ATP6V0C/DNM1L/PRRT1/NCALD/BRSK1/KLHL12/ATP13A2/ATP6V1E1/SLC2A13/RNF112/TRIM9/STX16/VGF/ATP6V0D1/RAB3A/APP/EDN1/SV2A/SLC4A8/AP1G2/IQSEC1/SYT3/SCG3/SEC23A/RAB11FIP5/PRRT2/DNAJC5/SLC30A3/SCAMP1/RAB3C/ABCC8/SYNGR3/PCSK1/DLG4/GRIN2A/GRIA1/OPRK1/SNCA/GRIN1/TM…
MSigDB (GO)	GOBP_POSITIVE_REGULATION_OF_AMINE_TRANSPORT	32	-0.574667	-1.7912	0.00181733	0.0126003	0.00935481	2708	tags=56%, list=22%, signal=44%	PINK1/SLC17A8/P2RX7/OXTR/RAB3GAP1/CARTPT/DTNBP1/ARL6IP1/ABAT/SLC6A1/STXBP1/OPRK1/VIP/STX1A/KCNB1/SYT4/RAB3B/SYT1
MSigDB (GO)	GOBP_POSTSYNAPTIC_DENSITY_ASSEMBLY	19	-0.645911	-1.79146	0.00463855	0.0262706	0.019504	1748	tags=42%, list=14%, signal=36%	LRRTM2/NRXN2/SLITRK3/NRXN1/SHANK3/LRRC4B/PTK2B/NPTX1
MSigDB (GO)	GOBP_MONOATOMIC_ANION_TRANSPORT	94	-0.469039	-1.79226	0.000135365	0.00150174	0.00111493	943	tags=26%, list=8%, signal=24%	VDAC3/PCYOX1/SLC1A4/SLC4A8/SLC6A1/SLC4A4/SLC26A4/TTYH3/GABRA3/PRNP/VDAC1/SLC1A1/GABRB3/SLC12A5/SLC17A7/GLRB/GABRA1/SLC13A5/GABRB1/ANO3/GABRA2/GABRA5/GABRG2/SLC17A6
MSigDB (GO)	GOBP_BEHAVIORAL_RESPONSE_TO_COCAINE	12	-0.734521	-1.79255	0.00128387	0.00958461	0.00711589	992	tags=50%, list=8%, signal=46%	ABAT/HOMER1/OPRK1/CDK5/DRD1/HTR2A
MSigDB (GO)	GOBP_POSITIVE_REGULATION_OF_SYNAPTIC_TRANSMISSION	124	-0.450067	-1.79339	4.37649e-05	0.000593024	0.000440278	2556	tags=53%, list=21%, signal=42%	MECP2/NTRK2/LGMN/GLUL/OXTR/SERPINE2/MPP2/GRIN2B/RAB3GAP1/EIF2AK4/CRTC1/RASGRF2/VAMP2/EFNB3/LRRTM2/ARRB2/PRKCE/LGI1/GRIK2/GRIN2C/DTNBP1/RELN/MAPK1/NPTN/CLSTN1/PRRT1/GSK3B/RIMS4/CALB2/SHANK2/CYP46A1/RGS14/APP/KCTD13/SLC4A8/NRXN1/SHANK3/PRNP/RIMS1/RIMS2/DLG4/GRIN2A/STXBP1/PLK2/BAIAP3/EPHA4/NMU/SNCA/PRKCZ/RIMS3/GRIN1/PRKAR1B/NRGN/PRKCG/SLC8A2/SLC1A1/STX1A/LRRTM1/CLSTN3/CACNG2/CLSTN2/PTK2B/DRD1/SYT1/S…
MSigDB (GO)	GOMF_G_PROTEIN_COUPLED_SEROTONIN_RECEPTOR_ACTIVITY	11	-0.743223	-1.79424	0.00462059	0.0262423	0.0194831	566	tags=45%, list=5%, signal=43%	HTR1E/CHRM3/HTR2C/CHRM1/HTR2A
MSigDB (GO)	GOBP_POSITIVE_REGULATION_OF_VOLTAGE_GATED_CALCIUM_CHANNEL_ACTIVITY	10	-0.76692	-1.79486	0.00296459	0.0186386	0.0138378	948	tags=80%, list=8%, signal=74%	STAC2/EHD3/PPP3CA/CACNB2/CACNB4/CDK5/CACNB3/PPP3R1
MSigDB (GO)	GOCC_PRESYNAPTIC_ACTIVE_ZONE_MEMBRANE	26	-0.608225	-1.79496	0.00195001	0.013339	0.00990326	2750	tags=58%, list=23%, signal=45%	STX3/GPM6A/LRFN3/LRFN1/NPTN/ATP2B2/NTNG2/ATP2B4/HCN1/GABRA3/STXBP1/ATP2B1/CDH10/STX1A/GABRB1
MSigDB (GO)	GOCC_PROTON_TRANSPORTING_TWO_SECTOR_ATPASE_COMPLEX_CATALYTIC_DOMAIN	11	-0.743688	-1.79536	0.00440897	0.0253804	0.0188432	1669	tags=73%, list=14%, signal=63%	ATP6V1F/ATP6V1H/ATP6V1D/ATP6V1E1/ATP6V1B2/ATP6V1G2/ATP6V1C1/ATP6V1A
MSigDB (GO)	GOBP_LOCOMOTORY_BEHAVIOR	148	-0.435885	-1.79752	5.21017e-05	0.000678122	0.000503458	2137	tags=34%, list=18%, signal=29%	ABCA2/MTA1/FIG4/ELAVL4/ASL/SEZ6/PUM1/EFNB3/ARRB2/PRKCE/ASTN1/GIT1/HPRT1/RELN/GAD1/GRM5/APBA2/SCN1A/SHANK2/CEND1/ABAT/SPTBN4/UCHL1/VPS13A/APP/WDR47/FEZF2/CRH/OXR1/SNCG/PAFAH1B1/GRM1/DLG4/NR4A2/OPRK1/EPHA4/SNCA/CNTN1/RASD2/KCND2/PDE1B/PAK6/SLC1A1/LRRTM1/CACNB4/HTR2C/NEGR1/GLRB/DRD1/SNAP25/FGF12
MSigDB (GO)	GOBP_ENDOSOMAL_LUMEN_ACIDIFICATION	13	-0.725549	-1.79762	0.00157914	0.0113191	0.00840359	3162	tags=92%, list=26%, signal=68%	RNASEK/ATP6V1F/ATP6V1H/AQP11/TMEM9/ATP6V0B/ATP6V1D/ATP6AP2/ATP6AP1/ATP6V0C/ATP6V0A1/ATP6V1A
MSigDB (GO)	GOMF_SOLUTE_SODIUM_SYMPORTER_ACTIVITY	42	-0.545834	-1.7983	0.000794668	0.00636881	0.00472839	832	tags=36%, list=7%, signal=33%	SLC17A8/SLC6A12/SLC23A2/SLC6A7/SLC5A8/SLC6A15/SLC4A8/SLC6A1/SLC4A4/SLC1A6/SLC1A1/SLC17A7/SLC13A5/SLC1A2/SLC17A6
MSigDB (GO)	GOBP_MICROTUBULE_NUCLEATION	31	-0.580543	-1.79885	0.00181041	0.0125815	0.00934089	3158	tags=61%, list=26%, signal=45%	CENPJ/GOLGA2/TPPP/NDEL1/ARHGEF7/TUBGCP2/TUBGCP6/MECP2/NIN/CEP192/TUBGCP5/DCTN1/TUBGCP4/TUBG1/GIT1/CKAP5/TUBG2/CLASP1/PAK1
MSigDB (GO)	GOBP_FEEDING_BEHAVIOR	58	-0.512277	-1.80102	0.000811635	0.00646585	0.00480043	2204	tags=45%, list=18%, signal=37%	OXTR/UCN/LEP/EIF2AK4/BBS12/CNR1/CARTPT/UBE2Q1/UBR3/MRAP2/UCHL1/APP/SLC24A4/DACH1/GLS/NPY5R/OPRK1/NMU/ATP8A2/HTR2C/SGIP1/NEGR1/GPR83/DRD1/TBR1/CCK
MSigDB (GO)	GOBP_SODIUM_ION_TRANSMEMBRANE_TRANSPORT	116	-0.457458	-1.80449	3.53658e-05	0.000490412	0.000364096	2165	tags=34%, list=18%, signal=29%	FXYD6/SLC6A7/WNK3/CACNA1I/HCN2/WNK2/PRKCE/HECW2/SHROOM2/SLC41A3/SLC6A15/CACNA1H/GPD1L/YWHAH/NEDD4L/ATP2B4/HECW1/SLC4A8/SLC6A1/HCN1/SLC4A4/FGF14/SLC24A4/SLC9A6/SLC9A7/KCNK1/CAMK2D/FGF13/SLC8A2/SCN4B/PTPN3/FXYD7/NETO1/SCN2B/ATP1A3/SCN3B/SCN2A/SLC17A7/FGF12/SLC17A6
MSigDB (GO)	GOBP_REGULATION_OF_NERVOUS_SYSTEM_PROCESS	110	-0.463452	-1.80458	7.29567e-05	0.000898336	0.000666951	1812	tags=39%, list=15%, signal=34%	MTMR2/NLGN4X/CARTPT/CUX2/GRIN2C/RELN/TNFRSF21/NRXN2/NPTXR/ABAT/DLGAP3/APP/EDN1/ROCK2/HOMER1/NRXN1/NETO2/SLC25A12/SHANK3/RIMS1/GRM1/RIMS2/DLG4/TMEM25/GRIN2A/OPRK1/DLGAP2/VIP/PRKCZ/GRIN1/PRKAR1B/TMEM100/BEGAIN/SLC8A2/STX1A/TBC1D24/HTR2C/NETO1/NPTX2/PTK2B/NPTX1/FGF12/RGS4
MSigDB (GO)	GOBP_VOCALIZATION_BEHAVIOR	15	-0.707824	-1.80764	0.00166943	0.0118094	0.00876761	1936	tags=67%, list=16%, signal=56%	EXT1/NLGN4X/NRXN2/SHANK2/NRXN1/SHANK3/CNTNAP2/DLG4/NLGN4Y/NRXN3
MSigDB (GO)	GOBP_NEGATIVE_REGULATION_OF_POTASSIUM_ION_TRANSPORT	20	-0.642444	-1.808	0.00299926	0.0187968	0.0139553	1086	tags=40%, list=9%, signal=36%	ACTN2/NEDD4L/KCNAB1/VIP/CAB39/PTK2B/HTR2A/RGS4
MSigDB (GO)	GOMF_VOLTAGE_GATED_SODIUM_CHANNEL_ACTIVITY	15	-0.710116	-1.81349	0.00155875	0.0112	0.00831518	1905	tags=53%, list=16%, signal=45%	HCN2/SCN3A/SCN1A/HCN1/SCN4B/SCN2B/SCN3B/SCN2A
MSigDB (GO)	GOBP_DOPAMINE_SECRETION	28	-0.605467	-1.81731	0.000951236	0.00735102	0.00545761	2708	tags=61%, list=22%, signal=47%	PINK1/SYT7/SYT9/GRM2/CNR1/DTNBP1/ABAT/RAB3A/SYT3/SNCG/OPRK1/SNCA/SYT13/SYT5/SYT4/SYT1/HTR2A
MSigDB (GO)	GOBP_REGULATION_OF_POTASSIUM_ION_TRANSPORT	78	-0.483446	-1.81912	0.000262908	0.00258766	0.00192116	1196	tags=32%, list=10%, signal=29%	DPP6/ACTN2/KCNC2/NEDD4L/AMIGO1/KCNAB1/YWHAE/KCNAB2/KCNIP1/FHL1/PRNP/ABCC8/OPRK1/VIP/CAB39/KCNIP2/DPP10/KCNS1/NETO1/PTK2B/DRD1/RGS7/HTR2A/KCNIP4/RGS4
MSigDB (GO)	GOMF_3_5_CYCLIC_AMP_PHOSPHODIESTERASE_ACTIVITY	13	-0.734267	-1.81923	0.00105577	0.008054	0.00597952	1031	tags=38%, list=8%, signal=35%	PDE4C/PDE1B/PDE8B/PDE2A/PDE1A
MSigDB (GO)	GOBP_VESICLE_DOCKING_INVOLVED_IN_EXOCYTOSIS	38	-0.565713	-1.81938	0.000736161	0.00596246	0.00442671	1381	tags=45%, list=11%, signal=40%	RAB8B/PPFIA3/EXOC6/RAB3A/RALB/RAB3C/SNPH/STXBP1/CPLX2/SYTL2/STX1A/UNC13A/KCNB1/TPRG1L/RAB3B/SNAP25/UNC13C
MSigDB (GO)	GOCC_RIBBON_SYNAPSE	13	-0.735929	-1.82334	0.000911397	0.00710794	0.00527714	1250	tags=54%, list=10%, signal=48%	HSPA8/PACSIN1/CACNB2/ATP2B1/DNM1/SNAP25/BSN
MSigDB (GO)	GOCC_POSTSYNAPTIC_CYTOSKELETON	10	-0.779397	-1.82406	0.00225452	0.0150512	0.0111745	1270	tags=50%, list=10%, signal=45%	NEFM/SPTBN2/INA/ITPKA/NEFL
MSigDB (GO)	GOBP_DENDRITE_MORPHOGENESIS	121	-0.458777	-1.82484	3.78591e-05	0.000520125	0.000386156	3209	tags=50%, list=26%, signal=37%	SEMA3A/ABI2/DVL1/TAOK2/CDC42/BAIAP2/STAU2/RAP2A/DSCAM/KIF1A/WASL/PQBP1/BTBD3/LZTS1/LRRK2/UBE3A/DNM3/FBXO31/SIPA1L1/NRP1/TANC2/CELSR2/PICALM/ELAVL4/RERE/HECW2/CTNNA2/CUX2/LRP8/DTNBP1/HPRT1/IL1RAPL1/CAMK2B/RELN/SS18L1/MAPK8IP2/RAPGEF2/PARP6/CAPRIN2/GSK3B/YWHAH/CDK5R1/PPFIA2/ZNF365/NEDD4L/SLITRK5/PPP3CA/KNDC1/HECW1/SHANK3/PAFAH1B1/DLG4/EPHA4/PAK3/SULT4A1/NGEF/MAP2/CDK5/PHACTR1/TBC1D24/ITPKA
MSigDB (GO)	GOBP_REGULATION_OF_TRANSPORTER_ACTIVITY	213	-0.425383	-1.82485	4.75529e-07	1.15194e-05	8.55237e-06	1942	tags=37%, list=16%, signal=31%	VAMP2/TWIST1/HCN2/CALM2/CASQ1/CALM3/EHD3/WNK2/ANK2/CALM1/PRKCE/HECW2/CACNB1/CRHBP/RELN/KCNS2/MAPK8IP2/HTT/NDFIP1/HPCA/GPD1L/NDFIP2/GRM5/NDUFA4/PRRT1/YWHAH/ACTN2/KCNC2/NEDD4L/AMIGO1/KCNAB1/YWHAE/PPP3CA/APP/EDN1/HOMER1/FHL1/HECW1/HCN1/FGF14/CRH/JPH1/SHANK3/CACNB2/FKBP1A/PRNP/ABCC8/SYNGR3/DLG4/PRKCD/SNCA/MEF2C/CAMK2D/CAB39/FGF13/JPH3/SCN4B/GNB5/CACNB4/CDK5/FKBP1B/KCNIP2/CACNB3/CACNG2/CHRM3/PTPN3/KCN…
MSigDB (GO)	GOBP_RESPONSE_TO_DOPAMINE	55	-0.523207	-1.82787	0.000430895	0.00385726	0.00286374	1966	tags=40%, list=16%, signal=34%	HRH3/SULT1A4/ARRB2/GNA11/HTR3B/DTNBP1/GNAO1/MAPK1/GSK3B/MAPK3/GNB1/GNG2/HTR1E/SLC1A1/GNB5/CHRM3/HTR2C/CHRM1/DRD1/CALY/HTR2A/RGS4
MSigDB (GO)	GOCC_CELL_CORTEX_REGION	33	-0.585073	-1.82888	0.00146725	0.0105938	0.00786516	1800	tags=45%, list=15%, signal=39%	DCTN1/ACTR1A/PPFIA3/RIMS4/CLASP1/PCLO/RIMS1/RIMS2/STXBP1/PRKCZ/RIMS3/UNC13A/ERC2/BSN/UNC13C
MSigDB (GO)	GOBP_NEGATIVE_REGULATION_OF_AMINE_TRANSPORT	22	-0.635883	-1.83397	0.00185682	0.0128292	0.00952474	2119	tags=50%, list=17%, signal=41%	LEP/HRH3/CHGA/CNR1/GRM7/ABAT/CRH/NPY5R/SNCA/SYT4/RGS4
MSigDB (GO)	GOBP_POSITIVE_REGULATION_OF_SYNAPSE_ASSEMBLY	45	-0.552264	-1.83797	0.000346921	0.0032476	0.00241111	2106	tags=51%, list=17%, signal=42%	NTRK2/OXTR/LRRN3/FLRT2/LRRTM2/CUX2/IL1RAPL1/CLSTN1/SLITRK3/SLITRK2/AMIGO1/SLITRK5/NRXN1/SEMA4A/FLRT3/SLITRK1/CBLN2/LRRTM1/CLSTN3/LRRC4B/CLSTN2/BDNF/SLITRK4
MSigDB (GO)	GOCC_DENDRITIC_SHAFT	31	-0.593619	-1.83937	0.00104345	0.0079805	0.00592495	1209	tags=58%, list=10%, signal=52%	BAIAP2/STAU2/CNIH2/MPP2/MAP1A/SEZ6/GRM5/GRM7/APP/HOMER1/ZNF804A/RTN4R/EPHA4/SLC1A1/RGS7BP/MAP2/JPH4/HTR2A
MSigDB (GO)	GOBP_MEMORY	100	-0.476913	-1.84046	7.09374e-05	0.000884482	0.000656665	955	tags=30%, list=8%, signal=28%	CREB1/CAMK2N1/RGS14/SLC6A1/SHANK3/PLCB1/KCNK2/PRNP/CPEB3/ABCC8/PGRMC1/GRIN2A/KCNK4/PLK2/GRIA1/PRKCZ/CAMK4/FGF13/JPH3/SORCS3/PAK6/SLC8A2/SLC1A1/PJA2/SYT4/BDNF/NETO1/SCN2A/DRD1/HTR2A
MSigDB (GO)	GOMF_SODIUM_CHANNEL_REGULATOR_ACTIVITY	27	-0.616274	-1.84055	0.000667428	0.00550929	0.00409026	1256	tags=44%, list=10%, signal=40%	GPD1L/YWHAH/NEDD4L/ATP2B4/CAMK2D/FGF13/SCN4B/PTPN3/FXYD7/SCN2B/SCN3B/FGF12
MSigDB (GO)	GOBP_MOTOR_NEURON_AXON_GUIDANCE	19	-0.664084	-1.84186	0.00230788	0.0153213	0.011375	1125	tags=74%, list=9%, signal=67%	RAC1/SLIT2/SEMA3A/KIF5C/NRP1/PLXNA4/RAC3/RNF165/LMO4/CHN1/EPHA4/SLIT1/MYCBP2/CDK5
MSigDB (GO)	GOBP_RESPONSE_TO_AMPHETAMINE	25	-0.622717	-1.84219	0.00161225	0.0115424	0.00856944	948	tags=56%, list=8%, signal=52%	PPP1R9B/SOD1/OXTR/CALM3/HPRT1/PPP3CA/EDN1/GRIN2A/NR4A2/PDE1B/SLC1A1/DRD1/RGS7/RGS4
MSigDB (GO)	GOMF_MONOATOMIC_ANION_CHANNEL_ACTIVITY	59	-0.520316	-1.84479	0.000304234	0.00291701	0.00216567	943	tags=27%, list=8%, signal=25%	VDAC3/SLC1A4/TTYH3/GABRA3/VDAC1/SLC1A1/GABRB3/SLC17A7/GLRB/GABRA1/GABRB1/ANO3/GABRA2/GABRA5/GABRG2/SLC17A6
MSigDB (GO)	GOMF_DELAYED_RECTIFIER_POTASSIUM_CHANNEL_ACTIVITY	14	-0.730185	-1.845	0.00115271	0.00870217	0.00646074	2502	tags=64%, list=21%, signal=51%	KCNA1/KCNS3/KCNA4/KCNC2/KCNB2/KCNC4/KCNG3/KCNB1/KCNS1
MSigDB (GO)	GOCC_HIPPOCAMPAL_MOSSY_FIBER_TO_CA3_SYNAPSE	32	-0.591952	-1.84508	0.00086821	0.00682494	0.00506703	1840	tags=62%, list=15%, signal=53%	GRIK5/ADCY1/ROGDI/SYT7/SYT9/EFNB3/LRRTM2/GRIK2/DTNBP1/GRIK4/SHANK2/SLC30A3/PRKAR1B/YWHAZ/STXBP5/CACNG2/SYT1/RAPGEF4/MAL2/PPP3R1
MSigDB (GO)	GOMF_SYNTAXIN_BINDING	57	-0.523443	-1.84584	0.000265301	0.00260689	0.00193543	1161	tags=33%, list=10%, signal=30%	SNAP47/STX16/NAPB/NAPA/PRRT2/STXBP5L/SNPH/CPLX1/STXBP1/BAIAP3/CPLX2/NAPG/UNC13A/SYT13/SYT5/STXBP5/SYT1/SNAP25/UNC13C
MSigDB (GO)	GOCC_PHOSPHATASE_COMPLEX	40	-0.569551	-1.8488	0.000547916	0.00472657	0.00350914	2020	tags=38%, list=17%, signal=31%	SHOC2/PPP2R5E/PPP2R5D/PPP1R3E/PPP2R2C/PPP2R5B/PPP2CA/WDR82/PPP1R3F/PPP1R12A/PPP3CA/PPP2R1A/PPP4R4/ITPR1/PPP3R1
MSigDB (GO)	GOBP_REGULATION_OF_SHORT_TERM_NEURONAL_SYNAPTIC_PLASTICITY	10	-0.79059	-1.85026	0.00145734	0.0105609	0.00784068	2123	tags=80%, list=18%, signal=66%	RAB3GAP1/SYAP1/GRIK2/PPFIA3/SYP/RAB3A/SLC8A2/SYT4
MSigDB (GO)	GOBP_REGULATION_OF_SYNAPTIC_VESICLE_CYCLE	13	-0.747272	-1.85144	0.000615084	0.00520018	0.00386076	1149	tags=69%, list=9%, signal=63%	ARHGDIA/CDK5R1/DNAJC5/PRKAR1B/RAB3B/SYN1/RAPGEF4/BSN/PPP3R1
MSigDB (GO)	GOMF_KINESIN_BINDING	32	-0.594131	-1.85187	0.000796235	0.00636881	0.00472839	1500	tags=44%, list=12%, signal=38%	LRP8/CLSTN1/MAPK8IP2/MAPK8IP3/PRC1/PLEKHM2/KLC2/KIF5A/ATCAY/DLG4/SNCA/KIFAP3/CLSTN3/CLSTN2
MSigDB (GO)	GOCC_AXOLEMMA	12	-0.7599	-1.85449	0.000458725	0.00406348	0.00301684	1065	tags=50%, list=9%, signal=46%	KCNC2/ROBO2/EPB41L3/CNTNAP2/THY1/SLC1A2
MSigDB (GO)	GOCC_MITOCHONDRIAL_PROTEIN_CONTAINING_COMPLEX	226	-0.429833	-1.8554	3.07318e-07	7.82805e-06	5.81177e-06	4669	tags=64%, list=38%, signal=40%	NDUFA3/PMPCB/MRPL23/NDUFV1/SAMM50/NDUFS5/MRPL15/MRPS12/MRPS9/MRPL46/MCCC1/TIMM17B/MRPL41/MRPL12/MRPL9/DNAJC11/NDUFC2/MRPL27/NDUFB2/MRPL1/MRPS18C/NDUFB7/UQCRB/TIMM23/SDHC/MRPS35/NDUFB11/SLC25A5/MRPL55/TIMM8B/MRPL54/NDUFS3/MRPL33/NDUFA13/CHCHD3/MRPL50/MRPL3/MRPL16/COX6A1/DBT/AFG3L2/COX5A/NDUFS8/TOMM5/MRPS17/MRPS15/BAX/GRPEL2/MRPS18A/CHCHD1/TOMM40/MRPL38/MRPS2/AURKAIP1/MRPS22/COX4I1/MRPS11/IDH3B/COX…
MSigDB (GO)	GOMF_MONOATOMIC_ANION_TRANSMEMBRANE_TRANSPORTER_ACTIVITY	80	-0.494571	-1.85557	6.04783e-05	0.000766963	0.000569415	943	tags=31%, list=8%, signal=29%	SLC26A11/GABRG1/GLRA2/SLC12A8/SLC4A3/VDAC3/SLC1A4/SLC4A8/SLC6A1/SLC26A4/TTYH3/GABRA3/VDAC1/SLC1A1/GABRB3/SLC12A5/SLC17A7/GLRB/GABRA1/GABRB1/ANO3/GABRA2/GABRA5/GABRG2/SLC17A6
MSigDB (GO)	GOCC_SITE_OF_POLARIZED_GROWTH	146	-0.451338	-1.85689	6.05754e-06	0.000108288	8.03958e-05	3082	tags=48%, list=25%, signal=36%	MAPT/TAOK2/DSCAM/TSC1/GPRIN1/PPP1R9B/LMTK2/STX3/PINK1/KIF5C/COPG2/FKBP4/TRPV2/GPM6A/LRRK2/ZFYVE27/CRMP1/APBB1/NIN/BASP1/KIF21B/FXR2/FRY/KLC1/STMN2/ELAVL4/CALM3/TIAM2/PTCH1/CNR1/PTPRO/SYAP1/DTNBP1/MYO5A/EXOC6/MAPK8IP3/KATNB1/CDK5R1/L1CAM/SHANK2/SLC2A13/CDK5R2/APP/WDR47/RAC3/OLFM1/GAP43/STMN3/ATCAY/ZNF804A/ENO2/PAFAH1B1/NDRG2/RTN4R/FLRT3/EPHA4/SNCA/FGF13/THY1/PTBP2/LRRTM1/NGEF/MAP2/CDK5/ERC2/PTK2B/…
MSigDB (GO)	GOBP_NEUROTRANSMITTER_RECEPTOR_LOCALIZATION_TO_POSTSYNAPTIC_SPECIALIZATION_MEMBRANE	20	-0.66059	-1.85906	0.00174246	0.0121808	0.00904337	1572	tags=55%, list=13%, signal=48%	IQSEC2/LGI1/LHFPL4/OGT/NETO2/DLG4/PRKCZ/CACNG2/NETO1/NPTX1/CACNG3
MSigDB (GO)	GOMF_CALCIUM_ION_TRANSMEMBRANE_TRANSPORTER_ACTIVITY	85	-0.492562	-1.8641	0.000102098	0.00118814	0.00088211	2046	tags=38%, list=17%, signal=32%	CACNA1C/CACNA1I/CACNA1A/PKD1/CACNB1/SCN3A/GRIN2C/CACNA1H/ATP2B2/CACNA1B/SCN1A/MCOLN1/PANX1/ATP2B4/TRPC1/SLC24A4/CACNB2/ATP2B3/GRIN2A/GRIN1/ATP2B1/SLC8A2/CACNA1E/CACNB4/FKBP1B/CACNB3/CACNG2/CACNA2D3/SCN2A/RYR2/ITPR1/CACNG3
MSigDB (GO)	GOBP_REGULATION_OF_CARDIAC_CONDUCTION	16	-0.717986	-1.86685	0.000650992	0.00543409	0.00403442	1801	tags=56%, list=15%, signal=48%	EHD3/ANK2/ATP2B2/ATP2B4/TRPC1/ATP2B3/ATP2B1/SLC8A2/RYR2
MSigDB (GO)	GOBP_CENTRAL_NERVOUS_SYSTEM_NEURON_DEVELOPMENT	65	-0.518292	-1.86867	9.73452e-05	0.00114632	0.000851059	2230	tags=45%, list=18%, signal=37%	NTRK2/NIN/SECISBP2/NRP1/LEP/LHX6/FBXO45/FOXG1/HPRT1/RAPGEF2/PLXNA1/PLXNA4/SPTBN4/WDR47/RAC3/FEZF2/B4GALT6/GBA2/PAFAH1B1/NR4A2/EPHA4/EPHB6/MYCBP2/MAP2/CDK5/SEMA3E/DRD1/HSP90AB1/GABRB1
MSigDB (GO)	GOBP_ATP_SYNTHESIS_COUPLED_ELECTRON_TRANSPORT	74	-0.505521	-1.86879	7.13516e-05	0.000887782	0.000659115	4738	tags=73%, list=39%, signal=45%	COX7A2/NDUFA3/NDUFV1/NDUFS5/PARK7/NDUFC2/NDUFB2/NDUFB7/UQCRB/SDHC/CHCHD2/NDUFS3/COX6A1/COX5A/NDUFS8/COX4I1/COX7A2L/COX7B/SDHAF2/NDUFB5/NDUFB10/CYC1/NDUFAF1/NDUFV3/COX6C/NDUFA10/COX8A/UQCRC2/PINK1/DGUOK/COX5B/NDUFB1/NDUFA8/SDHB/NDUFB9/CYCS/NDUFB8/NDUFS2/ISCU/NDUFAB1/UQCRC1/NDUFV2/NDUFA5/UQCRFS1/UQCRH/NDUFC1/CCNB1/DLD/UQCRHL/NDUFA4/COX7A1/NDUFS1/SNCA/GHITM
MSigDB (GO)	GOBP_PROTEIN_LOCALIZATION_TO_POSTSYNAPSE	35	-0.590264	-1.8727	0.000501412	0.0043507	0.00323009	1572	tags=49%, list=13%, signal=42%	LGI1/GRIN2C/CLSTN1/LHFPL4/OGT/NETO2/GRIPAP1/LRRC7/DLG4/GRIN2A/CPLX1/PRKCZ/CACNG2/NETO1/SNAP25/NPTX1/CACNG3
MSigDB (GO)	GOBP_SYNAPTIC_TRANSMISSION_DOPAMINERGIC	19	-0.676983	-1.87764	0.00145567	0.0105609	0.00784068	1726	tags=47%, list=14%, signal=41%	ARRB2/CNTNAP4/CRHBP/CRH/SNCA/RASD2/CDK5/RAB3B/DRD1
MSigDB (GO)	GOBP_POSTSYNAPSE_ORGANIZATION	147	-0.456202	-1.87772	6.75543e-06	0.000117232	8.70367e-05	3145	tags=48%, list=26%, signal=36%	ABI2/DVL1/CDC42/BAIAP2/STAU2/KIF1A/CBLN1/TMEM108/WASL/NOS1AP/PICK1/LZTS1/DNAJA3/LRRK2/LGMN/UBE3A/DNM3/GRIN2B/SIPA1L1/NRP1/TANC2/MTMR2/NLGN4X/LRRTM2/LRFN2/ARF1/CUX2/LRP8/DTNBP1/IL1RAPL1/CAMK2B/RELN/NRXN2/HSPA8/GPHN/CNTNAP1/CAPRIN2/CDK5R1/PPFIA2/ZNF365/LHFPL4/SLITRK3/SHANK2/NTNG2/RAC3/HOMER1/COLQ/NRXN1/GAP43/ZNF804A/SHANK3/PRNP/PAFAH1B1/DLG4/EPHA4/PAK3/NRCAM/NLGN4Y/NGEF/CDK5/LRRC4B/SPTBN2/INA/ARHGE…
MSigDB (GO)	GOBP_NEURON_PROJECTION_EXTENSION	149	-0.45389	-1.87825	2.36331e-06	4.85337e-05	3.60329e-05	1418	tags=28%, list=12%, signal=25%	BMPR2/RNF157/SLIT3/CDH4/GSK3B/PLXNA1/CPNE9/PLXNA4/BCL11A/L1CAM/NEDD4L/SEMA4F/EDN1/LHX2/OLFM1/SYT3/SLC9A6/WASF1/ULK1/SEMA4A/PAFAH1B1/RIMS1/RIMS2/RTN4R/CYFIP2/FLRT3/KIAA0319/PRKCZ/PAK6/NRCAM/SLIT1/SH3GL2/UNC13A/PRICKLE1/SYT4/MAP2/CDK5/SEMA3E/NRN1/CPNE5/HSP90AB1/SYT1
MSigDB (GO)	GOBP_REGULATION_OF_DENDRITE_DEVELOPMENT	84	-0.496966	-1.8787	5.06963e-05	0.0006642	0.000493122	2388	tags=43%, list=20%, signal=35%	FAT3/MARK1/FBXO31/DGKG/CRTC1/ELAVL4/SEZ6/CARM1/HECW2/CUX2/LRP8/IL1RAPL1/CAMK2B/RELN/SS18L1/RTN4IP1/RAPGEF2/PARP6/CAPRIN2/GSK3B/YWHAH/BCL11A/NEDD4L/PPP3CA/KNDC1/PACSIN1/HECW1/PAFAH1B1/DLG4/EPHA4/KIAA0319/PAK3/TBC1D24/CAMK1D/CSMD3/ITPKA
MSigDB (GO)	GOBP_RESPONSE_TO_CATECHOLAMINE	68	-0.514623	-1.88062	7.65621e-05	0.0009369	0.000695581	1966	tags=40%, list=16%, signal=33%	HRH3/SULT1A4/SRD5A1/ARRB2/GNA11/HTR3B/DTNBP1/GNAO1/MAPK1/GSK3B/MAPK3/ATP2B4/APP/GNB1/GNG2/HTR1E/SNCA/SLC1A1/GNB5/CHRM3/HTR2C/CHRM1/DRD1/CALY/RYR2/HTR2A/RGS4
MSigDB (GO)	GOMF_ACTIVE_MONOATOMIC_ION_TRANSMEMBRANE_TRANSPORTER_ACTIVITY	153	-0.45405	-1.88244	2.16252e-06	4.5192e-05	3.35519e-05	1946	tags=33%, list=16%, signal=28%	SLC45A1/SLC5A8/ATP6V0B/UQCRC1/UQCRFS1/ATP6V1D/UQCRH/SLC45A4/SLC41A3/SLC25A18/SLC6A15/SLC12A8/UQCRHL/SLC4A3/SLC15A2/ATP6V0C/ATP2B2/ATP7B/ATP13A2/ATP6V1E1/SLC2A13/COX7A1/ATP6V0D1/ATP2B4/SLC4A8/SLC6A1/SLC4A4/SLC26A4/SLC24A4/SLC25A12/SLC9A6/SLC9A7/ABCC8/SLC1A6/ATP2B3/SLC25A22/ATP2B1/SLC8A2/SLC1A1/ATP6V0A1/ATP6V1B2/ATP1A3/SLC12A5/SLC17A7/ATP6V1G2/SLC13A5/ATP6V1C1/ATP6V1A/SLC1A2/SLC17A6
MSigDB (GO)	GOBP_PROTEIN_LOCALIZATION_TO_CELL_JUNCTION	84	-0.498369	-1.88401	4.67751e-05	0.000625279	0.000464225	1572	tags=39%, list=13%, signal=34%	LGI1/GRIN2C/RELN/NRXN2/CLSTN1/MAPK8IP3/LHFPL4/SLITRK3/OGT/KIF5A/HOMER1/PCLO/NRXN1/NETO2/GRIPAP1/LRRC7/DSP/DLG4/GRIN2A/CPLX1/KIF3A/MAPK9/PRKCZ/DLG2/LRRTM1/CDK5/CLSTN3/CACNG2/NETO1/SNAP25/NPTX1/BSN/CACNG3
MSigDB (GO)	GOMF_L_GLUTAMATE_TRANSMEMBRANE_TRANSPORTER_ACTIVITY	13	-0.760987	-1.88543	0.000399849	0.00362306	0.00268986	759	tags=62%, list=6%, signal=58%	SLC25A18/SLC25A12/SLC1A6/SLC25A22/SLC1A1/SLC17A7/SLC1A2/SLC17A6
MSigDB (GO)	GOBP_DOPAMINE_TRANSPORT	36	-0.589428	-1.88712	0.000496401	0.00431985	0.00320718	992	tags=67%, list=8%, signal=61%	SYT12/MAPK15/SYT15/SLC29A4/SYT17/PINK1/SYT7/SYT9/GRM2/CNR1/DTNBP1/ABAT/RAB3A/SYT3/SNCG/OPRK1/SNCA/SYT13/SYT5/SYT4/RAB3B/DRD1/SYT1/HTR2A
MSigDB (GO)	GOCC_MAIN_AXON	54	-0.543209	-1.88724	0.000156022	0.00169595	0.00125912	1572	tags=44%, list=13%, signal=39%	LGI1/KCNA4/DAGLA/CRHBP/SPOCK1/CNTNAP1/SCN1A/KCNC2/KCNAB1/SPTBN4/KCNAB2/APP/ROBO2/EPB41L3/CNTNAP2/LRRC7/DLG4/KCNQ2/DLG2/NRCAM/THY1/MAP2/SCN2A/SLC1A2
MSigDB (GO)	GOBP_VESICLE_DOCKING	55	-0.540777	-1.88926	0.000162757	0.00176592	0.00131107	1381	tags=36%, list=11%, signal=32%	RAB8B/PPFIA3/EXOC6/STX16/RAB3A/RALB/NDRG4/RAB3C/SNPH/STXBP1/CPLX2/SYTL2/STX1A/UNC13A/KCNB1/TPRG1L/RAB3B/SYT1/SNAP25/UNC13C
MSigDB (GO)	GOCC_CELL_BODY	445	-0.408378	-1.89273	1e-10	5.84514e-09	4.3396e-09	2326	tags=38%, list=19%, signal=31%	SEZ6L2/WDFY3/TCP1/SERPINF1/SMURF1/PHAX/TTLL7/RAB5A/CKB/UCN/FBXO31/YKT6/FXR2/ATXN10/CYGB/CACNA1C/CRTC1/PMM1/STMN2/MAP1A/PICALM/MAP1S/ELAVL4/SRD5A1/SEZ6/GLRX5/CACNA1A/DCTN1/GJB2/GDI1/SST/TIAM2/ASTN1/USP33/CRHBP/ATP6AP2/SYAP1/SEZ6L/LRP8/GRIK2/DTNBP1/BMPR2/RNF157/MAPK8IP2/MAPK8IP3/FZD3/HPCA/RAP1GAP/KATNB1/RAPGEF2/ATP2B2/CACNA1B/CDK5R1/EPHA5/SCN1A/ATP13A2/SMN1/KCNC2/CCT2/L1CAM/SHANK2/SLC2A13/RNF112/SI…
MSigDB (GO)	GOCC_CLATHRIN_SCULPTED_VESICLE	10	-0.809429	-1.89435	0.000672358	0.00554229	0.00411476	1942	tags=70%, list=16%, signal=59%	VAMP2/HSPA8/GAD1/RAB3A/DNAJC5/SLC17A7/SYT1
MSigDB (GO)	GOBP_POSITIVE_REGULATION_OF_NEUROTRANSMITTER_SECRETION	11	-0.785338	-1.89591	0.00085582	0.00673646	0.00500134	2123	tags=73%, list=18%, signal=60%	RAB3GAP1/DTNBP1/SLC4A8/STXBP1/BAIAP3/SNCA/STX1A/SYT1
MSigDB (GO)	GOBP_ACIDIC_AMINO_ACID_TRANSPORT	54	-0.547109	-1.90079	0.000120104	0.00136034	0.00100995	1479	tags=35%, list=12%, signal=31%	DTNBP1/SLC25A18/ARL6IP1/GRM7/ABAT/SLC1A4/SLC6A1/SLC25A12/NPY5R/SLC1A6/GRM1/SLC25A22/STXBP1/SNCA/SLC1A1/SYT4/SLC17A7/SLC1A2/SLC17A6
MSigDB (GO)	GOBP_SPONTANEOUS_SYNAPTIC_TRANSMISSION	10	-0.812235	-1.90092	0.000602048	0.00511907	0.00380055	906	tags=60%, list=7%, signal=56%	APP/RIMS2/CBLN2/RPH3A/SYT1/DOC2A
MSigDB (GO)	GOBP_REGULATION_OF_LONG_TERM_NEURONAL_SYNAPTIC_PLASTICITY	20	-0.6756	-1.90131	0.000831381	0.00659658	0.0048975	1513	tags=55%, list=12%, signal=48%	KIT/GRIK2/CAMK2B/NPTN/SYP/GRM5/APP/SHANK3/DLG4/SNCA/NETO1
MSigDB (GO)	GOMF_IONOTROPIC_GLUTAMATE_RECEPTOR_ACTIVITY	14	-0.75522	-1.90826	0.000351712	0.00328209	0.00243672	2981	tags=100%, list=25%, signal=76%	GRIK5/GRIN2B/GRIK1/GRIK2/GRIN2C/GRIK4/GRIA2/GRIN2A/GRIA1/GRIN1/GRIA4/GRIA3/PTK2B
MSigDB (GO)	GOBP_NEUROMUSCULAR_PROCESS_CONTROLLING_BALANCE	41	-0.582218	-1.90989	0.000199204	0.00207417	0.00153992	1482	tags=32%, list=12%, signal=28%	GRIN2C/HERC1/CNTNAP1/APP/RAC3/NRXN1/PAFAH1B1/BCR/DLG4/JPH3/PDE8B/JPH4/NEFL
MSigDB (GO)	GOBP_L_GLUTAMATE_IMPORT	27	-0.639666	-1.91042	0.000239711	0.00240318	0.00178419	1438	tags=41%, list=12%, signal=36%	SLC25A18/ARL6IP1/SLC1A4/SLC25A12/SLC1A6/GRM1/SLC25A22/SLC1A1/SLC17A7/SLC1A2/SLC17A6
MSigDB (GO)	GOMF_NEUROTRANSMITTER_RECEPTOR_ACTIVITY_INVOLVED_IN_REGULATION_OF_POSTSYNAPTIC_MEMBRANE_POTENTIAL	25	-0.645947	-1.91091	0.000663411	0.00548376	0.00407131	2225	tags=56%, list=18%, signal=46%	ADRB1/GRIN2B/GRIK1/GRIK2/GRIN2C/GRIK4/CHRNA5/CHRFAM7A/GRIA2/GRIN2A/GRIA1/GRIA4/GRIA3/GABRA2
MSigDB (GO)	GOMF_GLUTAMATE_RECEPTOR_BINDING	36	-0.597911	-1.91428	0.000322631	0.0030637	0.00227458	1212	tags=42%, list=10%, signal=38%	ATP2B2/CDK5R1/SHANK2/HOMER1/PTPN4/NETO2/SHANK3/PRNP/GRIPAP1/DLG4/CACNG2/NETO1/CAMK2A/CACNG3/NECAB2
MSigDB (GO)	GOCC_INNER_MITOCHONDRIAL_MEMBRANE_PROTEIN_COMPLEX	96	-0.500304	-1.91697	1.06942e-05	0.000173415	0.000128748	4831	tags=76%, list=40%, signal=46%	NDUFS7/BCS1L/COX7A2/NDUFA3/NDUFV1/SAMM50/NDUFS5/TIMM17B/DNAJC11/NDUFC2/NDUFB2/NDUFB7/UQCRB/TIMM23/SDHC/NDUFB11/NDUFS3/NDUFA13/CHCHD3/COX6A1/AFG3L2/COX5A/NDUFS8/GRPEL2/COX4I1/COX7A2L/COX7B/NDUFB5/NDUFB10/CYC1/NDUFAF1/TIMM23B/NDUFV3/COX6C/HSPA9/APOOL/NDUFA10/COX8A/IMMT/TIMM17A/UQCRC2/COX5B/TIMM44/NDUFB1/CHCHD10/NDUFA8/NDUFA4L2/SDHB/NDUFB9/NDUFB8/NDUFS2/SPG7/NDUFAB1/AGK/UQCRC1/NDUFV2/NDUFA5/UQCRFS1/…
MSigDB (GO)	GOBP_REGULATION_OF_MOTOR_NEURON_APOPTOTIC_PROCESS	12	-0.785828	-1.91777	0.000151762	0.00165267	0.00122699	298	tags=33%, list=2%, signal=33%	KCNB1/CRLF1/MAP2K4/NEFL
MSigDB (GO)	GOBP_RECEPTOR_LOCALIZATION_TO_SYNAPSE	46	-0.572517	-1.9183	5.11469e-05	0.000667158	0.000495317	1572	tags=43%, list=13%, signal=38%	LGI1/RELN/NPTN/CLSTN1/GPHN/LHFPL4/OGT/KIF5A/NETO2/GRIPAP1/LRRC7/DLG4/CPLX1/PRKCZ/CACNG2/NETO1/KIF17/SNAP25/NPTX1/CACNG3
MSigDB (GO)	GOBP_VISUAL_BEHAVIOR	40	-0.591448	-1.91987	0.000133431	0.00149136	0.00110723	1513	tags=38%, list=12%, signal=33%	KIT/NPTN/HMGCR/RGS14/APP/NDRG4/ABCC8/GRIN2A/GRIN1/PDE1B/PDE8B/CDK5/NETO1/DRD1/SLC1A2
MSigDB (GO)	GOBP_CATECHOLAMINE_TRANSPORT	53	-0.556501	-1.9229	0.000122837	0.00138865	0.00103097	2708	tags=53%, list=22%, signal=41%	PINK1/SYT7/MECP2/SYT9/GRM2/OXTR/HRH3/CHGA/CNR1/CARTPT/DTNBP1/ABAT/RAB3A/SYT3/CRH/SNCG/OPRK1/SNCA/VIP/STX1A/SYT13/SYT5/KCNB1/SYT4/RAB3B/DRD1/SYT1/HTR2A
MSigDB (GO)	GOBP_COGNITION	248	-0.443271	-1.92588	1.99423e-08	7.26122e-07	5.39094e-07	2856	tags=45%, list=24%, signal=35%	TMOD2/BBS4/PPP1R9B/DGCR2/PAIP2/FEN1/ADCY1/TTC8/RAPGEF3/SHROOM4/MECP2/NTRK2/LGMN/UBE3A/ATP8A1/NEUROD2/OXTR/MGAT3/SERPINF1/ATAD1/UCN/GRIN2B/EIF2AK4/CRTC1/MAP1A/CSMD1/NPAS4/ABCA7/HRH3/PICALM/ELAVL4/NLGN4X/CNR1/CUX2/CRHBP/GIT1/KIT/RELN/ADCY3/MAPK1/NPTN/NRXN2/MAPK8IP2/HTT/GPR155/GRM5/PRRT1/HMGCR/TUSC3/BRSK1/SHANK2/CREB1/CAMK2N1/RGS14/APP/SLC1A4/SLC6A1/NRXN1/NDRG4/CRH/SHANK3/PLCB1/CNTNAP2/KCNK2/PRNP/CP…
MSigDB (GO)	GOBP_REGULATION_OF_CELL_MORPHOGENESIS_INVOLVED_IN_DIFFERENTIATION	35	-0.60719	-1.92639	0.00020321	0.00210253	0.00156098	1622	tags=43%, list=13%, signal=37%	CUX2/LRP8/IL1RAPL1/CAMK2B/RELN/SS18L1/PARP6/CAPRIN2/PRKDC/PAFAH1B1/DLG4/EPHA4/PAK3/TBC1D24/ITPKA
MSigDB (GO)	GOBP_REGULATION_OF_DENDRITE_MORPHOGENESIS	55	-0.551812	-1.92781	9.54985e-05	0.00112905	0.00083824	1682	tags=40%, list=14%, signal=35%	HECW2/CUX2/LRP8/IL1RAPL1/CAMK2B/RELN/SS18L1/RAPGEF2/PARP6/CAPRIN2/GSK3B/YWHAH/NEDD4L/PPP3CA/KNDC1/HECW1/PAFAH1B1/DLG4/EPHA4/PAK3/TBC1D24/ITPKA
MSigDB (GO)	GOBP_CATECHOLAMINE_SECRETION	44	-0.582683	-1.92881	0.000105133	0.00121707	0.000903589	2708	tags=59%, list=22%, signal=46%	PINK1/SYT7/MECP2/SYT9/GRM2/OXTR/HRH3/CHGA/CNR1/CARTPT/DTNBP1/ABAT/RAB3A/SYT3/CRH/SNCG/OPRK1/SNCA/VIP/STX1A/SYT13/SYT5/KCNB1/SYT4/SYT1/HTR2A
MSigDB (GO)	GOMF_SALT_TRANSMEMBRANE_TRANSPORTER_ACTIVITY	349	-0.427111	-1.92919	1.41528e-10	7.99968e-09	5.93919e-09	1761	tags=30%, list=15%, signal=27%	KCNMA1/PKD1/KCNH6/SLC26A11/GABRG1/KCNH5/CACNB1/KCNA4/SLC25A6/GLRA2/SHROOM2/SCN3A/GRIK2/SLC41A3/GRIN2C/GRIK4/SLC25A18/SLC6A15/SLC12A8/KCNS2/CACNA1H/SLC4A3/ATP2B2/CACNA1B/SCN1A/ATP7B/KCNC2/KCNJ12/KCNAB1/MCOLN1/KCNN1/PANX1/KCNB2/ATP2B4/KCNAB2/KCNC4/SLC1A4/KCNIP1/KCNMB2/SLC4A8/SLC6A1/TRPC1/HCN1/SLC4A4/SLC26A4/SLC24A4/SLC25A12/SLC25A11/SLC25A4/TTYH3/SLC9A6/KCNG3/SLC30A3/CACNB2/SLC9A7/GABRA3/KCNK2/ABCC…
MSigDB (GO)	GOBP_SYNAPTIC_MEMBRANE_ADHESION	25	-0.653111	-1.93211	0.000463957	0.00409151	0.00303766	2370	tags=56%, list=20%, signal=45%	PCDH17/LRFN3/SPARCL1/MAPK14/SLITRK3/SLITRK2/NTNG2/FLRT3/SLITRK1/CDH10/LRFN5/LRRC4B/CDH9/PCDH8
MSigDB (GO)	GOBP_REGULATION_OF_CALCIUM_ION_DEPENDENT_EXOCYTOSIS	32	-0.619902	-1.9322	0.000243966	0.00243351	0.00180671	1007	tags=44%, list=8%, signal=40%	CDK5R2/RAB3A/SYT3/STXBP1/BAIAP3/RPH3A/STX1A/SYT13/SYT5/KCNB1/SYT4/CDK5/SYT1/DOC2A
MSigDB (GO)	GOMF_SNARE_BINDING	86	-0.511886	-1.9325	9.45515e-06	0.000155447	0.000115408	1161	tags=29%, list=10%, signal=26%	SNAP47/STX16/NAPB/NAPA/SYT3/PRRT2/STXBP5L/SNPH/CPLX1/STXBP1/BAIAP3/SNCA/CPLX2/SNAP91/STX1A/NAPG/UNC13A/SYT13/SYT5/STXBP5/KCNB1/SYT4/SYT1/SNAP25/UNC13C
MSigDB (GO)	GOMF_IONOTROPIC_GLUTAMATE_RECEPTOR_BINDING	19	-0.697836	-1.93547	0.00058031	0.00495559	0.00367918	1149	tags=47%, list=9%, signal=43%	CDK5R1/SHANK2/NETO2/SHANK3/GRIPAP1/DLG4/CACNG2/NETO1/CACNG3
MSigDB (GO)	GOBP_DENDRITE_DEVELOPMENT	193	-0.453174	-1.93755	4.36582e-08	1.40821e-06	1.0455e-06	3209	tags=48%, list=26%, signal=36%	SEMA3A/SLC25A46/ABI2/DVL1/MAPKAPK5/TAOK2/CDC42/BAIAP2/STAU2/RAP2A/DSCAM/GRIN3A/KIF1A/WASL/BBS4/PPP1R9B/PQBP1/BTBD3/LZTS1/LRRK2/MECP2/CAMK1/UBE3A/DNM3/FAT3/MARK1/FBXO31/SIPA1L1/NRP1/TANC2/DGKG/CRTC1/CELSR2/MAP1A/PICALM/MAP1S/ELAVL4/SEZ6/RERE/CARM1/HECW2/CTNNA2/CUX2/LRP8/DTNBP1/HPRT1/IL1RAPL1/CAMK2B/RELN/SS18L1/MAPK8IP2/RTN4IP1/RAPGEF2/PARP6/CAPRIN2/GSK3B/YWHAH/CDK5R1/PPFIA2/ZNF365/BCL11A/NEDD4L/SL…
MSigDB (GO)	GOCC_CELL_BODY_MEMBRANE	24	-0.659375	-1.94596	0.000262037	0.00258338	0.00191797	1303	tags=62%, list=11%, signal=56%	HPCA/ATP2B2/KCNC2/AMIGO1/KCNB2/KCNC4/CADM2/SLC4A8/UNC5A/KCND2/ATP2B1/THY1/KCNB1/ATP1A3/GABRA5
MSigDB (GO)	GOMF_LIGAND_GATED_MONOATOMIC_ION_CHANNEL_ACTIVITY_INVOLVED_IN_REGULATION_OF_PRESYNAPTIC_MEMBRANE_POTENTIAL	11	-0.806085	-1.946	0.000322058	0.00306317	0.00227418	1498	tags=82%, list=12%, signal=72%	GRIK2/GRIK4/GABRA3/GRIA1/GRIA4/GRIA3/GABRB1/GABRA2/GABRA5
MSigDB (GO)	GOCC_PERIKARYON	115	-0.494226	-1.94694	1.99386e-06	4.22628e-05	3.13771e-05	1149	tags=39%, list=9%, signal=36%	CDK5R1/SMN1/KCNC2/RNF112/AMIGO1/SEMA4F/KCNB2/APP/SMN2/KNDC1/OLFM1/KIF5A/SERPINI1/ASS1/GAP43/ADAM11/CNTNAP2/ENO2/PCSK1/RTN4R/CPLX1/SLC2A3/ADCYAP1/OPRK1/EPHA4/KCNK1/RTN4RL1/VIP/NCDN/DLG2/CPLX2/TMEM100/KCND2/ATOH7/PTPRN/SLC8A2/SLC1A1/RGS7BP/KCNB1/CDK5/SLC12A5/CPNE5/MAP2K4/PCSK2/DDN
MSigDB (GO)	GOBP_REGULATION_OF_POSTSYNAPTIC_NEUROTRANSMITTER_RECEPTOR_ACTIVITY	15	-0.762786	-1.948	0.00026714	0.00262062	0.00194563	1366	tags=67%, list=11%, signal=59%	NRXN2/NPTXR/DLGAP3/HOMER1/NETO2/DLGAP2/BEGAIN/NETO1/NPTX2/NPTX1
MSigDB (GO)	GOCC_CALYX_OF_HELD	13	-0.787664	-1.95152	0.000130036	0.00145891	0.00108313	635	tags=69%, list=5%, signal=66%	GIT1/KCNK2/CPLX1/CPLX2/PRKCG/TPRG1L/PRKCB/ATP1A3/UNC13C
MSigDB (GO)	GOCC_CHLORIDE_CHANNEL_COMPLEX	34	-0.622154	-1.95391	0.00018116	0.00194076	0.00144088	729	tags=35%, list=6%, signal=33%	TTYH3/GABRA3/GABRD/GABRB3/SLC17A7/GLRB/GABRA1/GABRB1/GABRA2/GABRA5/GABRG2/SLC17A6
MSigDB (GO)	GOCC_EXTRINSIC_COMPONENT_OF_ORGANELLE_MEMBRANE	36	-0.610545	-1.95473	0.000173807	0.00187554	0.00139245	648	tags=36%, list=5%, signal=34%	FKBP1A/GRIPAP1/ULK1/GBA2/RPH3A/STXBP5/PSD/TPRG1L/ATP6V1B2/SYN1/ATP6V1C1/DOC2A/ATP6V1A
MSigDB (GO)	GOCC_PARALLEL_FIBER_TO_PURKINJE_CELL_SYNAPSE	15	-0.76678	-1.9582	0.000203345	0.00210253	0.00156098	1212	tags=67%, list=10%, signal=60%	ATP2B2/CNTN6/CALB2/ATP2B3/STXBP1/GRIA3/SPTBN2/SYNJ1/UNC13C/PPP3R1
MSigDB (GO)	GOBP_NEUROTRANSMITTER_RECEPTOR_TRANSPORT	19	-0.706104	-1.95841	0.000463351	0.00409151	0.00303766	620	tags=47%, list=5%, signal=45%	CLSTN1/GRIPAP1/LRRC7/CPLX1/SLC1A1/CACNG2/NETO1/SNAP25/CACNG3
MSigDB (GO)	GOBP_ACTION_POTENTIAL	99	-0.512186	-1.96402	2.17605e-06	4.53153e-05	3.36434e-05	1905	tags=38%, list=16%, signal=33%	HCN2/CALM3/KCNH6/ANK2/CALM1/GNA11/CNR1/GRIK2/SLC4A3/GPD1L/CNTNAP1/YWHAH/SCN1A/KCNC2/NEDD4L/YWHAE/KCNAB2/KCNMB2/HCN1/CACNB2/DSP/CAMK2D/FGF13/KCND2/NRCAM/SLC8A2/SCN4B/KCNB1/CACNB4/FKBP1B/KCNIP2/CACNB3/PTPN3/SCN2B/SCN3B/DRD1/RYR2/FGF12
MSigDB (GO)	GOCC_RESPIRASOME	72	-0.531862	-1.96614	2.46485e-05	0.000361207	0.000268171	4831	tags=74%, list=40%, signal=45%	NDUFS7/BCS1L/COX7A2/NDUFA3/NDUFV1/NDUFS5/NDUFC2/NDUFB2/NDUFB7/UQCRB/SDHC/NDUFB11/NDUFS3/NDUFA13/COX6A1/COX5A/NDUFS8/COX4I1/COX7A2L/COX7B/NDUFB5/NDUFB10/CYC1/NDUFAF1/NDUFV3/COX6C/NDUFA10/COX8A/UQCRC2/COX5B/NDUFB1/NDUFA8/NDUFA4L2/SDHB/NDUFB9/CYCS/TTC19/NDUFB8/NDUFS2/NDUFAB1/UQCRC1/NDUFV2/HIGD1A/NDUFA5/UQCRFS1/UQCRH/FOXRED1/NDUFC1/UQCRHL/NDUFA4/COX7A1/NDUFS1/NNT
MSigDB (GO)	GOMF_STRUCTURAL_CONSTITUENT_OF_POSTSYNAPSE	13	-0.793603	-1.96624	0.000100088	0.00116934	0.00086815	1045	tags=46%, list=9%, signal=42%	SHANK2/HOMER1/DLG4/SPTBN2/INA/NEFL
MSigDB (GO)	GOMF_SYNTAXIN_1_BINDING	19	-0.709056	-1.96659	0.000427496	0.00383261	0.00284544	743	tags=47%, list=6%, signal=45%	PRRT2/SNPH/STXBP1/CPLX2/UNC13A/STXBP5/SYT1/SNAP25/UNC13C
MSigDB (GO)	GOBP_REGULATION_OF_PRESYNAPTIC_MEMBRANE_POTENTIAL	18	-0.724263	-1.96966	0.000253418	0.00251091	0.00186418	1563	tags=67%, list=13%, signal=58%	KCNA4/GRIK2/GRIK4/SCN1A/KCNC2/GABRA3/GRIA1/GRIA4/GRIA3/GABRB1/GABRA2/GABRA5
MSigDB (GO)	GOBP_EXOCYTIC_PROCESS	71	-0.534907	-1.97104	2.86772e-05	0.000408152	0.000303023	1381	tags=42%, list=11%, signal=38%	RAB8B/PPFIA3/EXOC6/SNAP47/RAB3A/NAPB/SV2A/NAPA/RALB/PRRT2/RAB3C/SNPH/CPLX1/STXBP1/SNCA/CPLX2/RPH3A/SYTL2/STX1A/UNC13A/STXBP5/KCNB1/TPRG1L/SYNJ1/RAB3B/ERC2/SYT1/DOC2A/SNAP25/UNC13C
MSigDB (GO)	GOMF_SODIUM_ION_TRANSMEMBRANE_TRANSPORTER_ACTIVITY	90	-0.516382	-1.9742	5.86538e-06	0.000105488	7.83173e-05	1517	tags=30%, list=13%, signal=26%	SHROOM2/SCN3A/GRIK2/SLC41A3/GRIK4/SLC6A15/SCN1A/SLC4A8/SLC6A1/HCN1/SLC4A4/SLC24A4/SLC9A6/SLC9A7/SLC1A6/KCNK1/SLC8A2/SLC1A1/SCN4B/SCN2B/ATP1A3/SCN3B/SCN2A/SLC17A7/SLC13A5/SLC1A2/SLC17A6
MSigDB (GO)	GOMF_POTASSIUM_CHANNEL_ACTIVITY	83	-0.525386	-1.97427	7.41408e-06	0.000126809	9.41464e-05	1905	tags=42%, list=16%, signal=36%	HCN2/TMEM38A/KCNMA1/KCNH6/KCNH5/KCNA4/GRIK2/GRIK4/KCNS2/KCNC2/KCNJ12/KCNAB1/KCNN1/KCNB2/KCNAB2/KCNC4/KCNIP1/KCNMB2/HCN1/KCNG3/KCNK2/ABCC8/KCNK4/KCNQ2/KCNK1/KCND2/KCNJ6/KCNB1/KCNH3/KCNIP2/KCNS1/SCN2B/KCNV1/KCNJ4/KCNIP4
MSigDB (GO)	GOBP_REGULATION_OF_SYNAPTIC_VESICLE_MEMBRANE_ORGANIZATION	11	-0.818965	-1.97709	0.000194651	0.00203748	0.00151269	976	tags=73%, list=8%, signal=67%	RAB3A/PRRT2/CPLX1/STXBP1/CPLX2/ERC2/SYT1/DOC2A
MSigDB (GO)	GOBP_REGULATION_OF_POSTSYNAPTIC_MEMBRANE_NEUROTRANSMITTER_RECEPTOR_LEVELS	71	-0.536644	-1.97743	2.75663e-05	0.000400014	0.000296982	2242	tags=46%, list=18%, signal=38%	ATAD1/AP2A1/AP2S1/IQSEC2/TFR2/SST/PRKCI/LGI1/CLSTN1/HPCA/DLG3/CLPTM1/GPHN/AP2A2/LHFPL4/OGT/AP2M1/FLOT2/NETO2/CPT1C/GRIPAP1/LRRC7/DLG4/CPLX1/PRKCZ/CACNG2/NETO1/EFNB2/SNAP25/CALY/NPTX1/CACNG3/PPP3R1
MSigDB (GO)	GOCC_TERMINAL_BOUTON	36	-0.618555	-1.98038	0.000116241	0.00132163	0.000981219	1365	tags=44%, list=11%, signal=40%	AAK1/SYP/HSPA8/CALB2/KCNC2/RAB3A/SLC4A8/PRNP/CPLX1/NMU/GRIN1/CPLX2/UNC13A/TBC1D24/SYNJ1/UNC13C
MSigDB (GO)	GOBP_REGULATION_OF_PRESYNAPSE_ORGANIZATION	28	-0.661253	-1.98475	7.16159e-05	0.000889205	0.000660172	1840	tags=54%, list=15%, signal=46%	LRFN3/EFNB3/IL1RAPL1/SLITRK3/SLITRK2/SLITRK5/NTNG2/APP/SLITRK1/SNCA/CBLN2/LRFN5/CLSTN3/LRRC4B/SLITRK4
MSigDB (GO)	GOCC_PRESYNAPTIC_CYTOSKELETON	10	-0.848404	-1.98556	8.06469e-05	0.000976815	0.000725216	1170	tags=80%, list=10%, signal=72%	RIMS4/PCLO/RIMS1/RIMS2/RIMS3/ERC2/NEFL/BSN
MSigDB (GO)	GOMF_CHANNEL_REGULATOR_ACTIVITY	109	-0.511045	-1.98626	1.35075e-06	2.96915e-05	2.20439e-05	1444	tags=39%, list=12%, signal=35%	ARPP19/NRXN2/GPD1L/DPP6/YWHAH/NEDD4L/AMIGO1/KCNAB1/YWHAE/ATP2B4/KCNAB2/KCNIP1/KCNMB2/NRXN1/TSPAN13/PLCB1/FKBP1A/ABCC8/ENSA/RASA1/PRKCZ/CAMK2D/FGF13/STX1A/SCN4B/FKBP1B/KCNIP2/CACNB3/DPP10/CACNG2/PRKCB/PTPN3/KCNS1/FXYD7/SCN2B/KCNV1/SCN3B/HPCAL4/FGF12/CABP1/ITPR1/CACNG3/KCNIP4
MSigDB (GO)	GOBP_SYNAPTIC_VESICLE_LUMEN_ACIDIFICATION	16	-0.767011	-1.99433	5.38416e-05	0.000695939	0.000516685	1669	tags=62%, list=14%, signal=54%	ATP6V1D/ATP6AP2/ATP6AP1/ATP6V1E1/ATP6V0D1/ATP6V0A1/ATP6V1B2/ATP6V1G2/ATP6V1C1/ATP6V1A
MSigDB (GO)	GOBP_POTASSIUM_ION_TRANSPORT	169	-0.47351	-1.99445	6.80552e-08	2.082e-06	1.54574e-06	1086	tags=28%, list=9%, signal=26%	ACTN2/KCNC2/NEDD4L/AMIGO1/KCNJ12/KCNAB1/YWHAE/KCNN1/KCNB2/KCNAB2/KCNC4/KCNIP1/FHL1/KCNMB2/HCN1/SLC24A4/SLC9A6/KCNG3/SLC9A7/KCNK2/PRNP/ABCC8/KCNK4/KCNQ2/OPRK1/KCNK1/VIP/CAB39/KCND2/KCNJ6/KCNB1/KCNH3/KCNIP2/DPP10/KCNS1/NETO1/ATP1A3/KCNV1/SLC12A5/SLC17A7/PTK2B/DRD1/KCNJ4/RGS7/HTR2A/KCNIP4/RGS4/SLC17A6
MSigDB (GO)	GOMF_HIGH_VOLTAGE_GATED_CALCIUM_CHANNEL_ACTIVITY	18	-0.735134	-1.99922	0.000137244	0.00151967	0.00112825	2046	tags=72%, list=17%, signal=60%	CACNA1C/CACNA1I/CACNA1A/CACNB1/SCN3A/CACNA1H/CACNA1B/SCN1A/CACNB2/CACNA1E/CACNB4/CACNB3/SCN2A
MSigDB (GO)	GOCC_VOLTAGE_GATED_CALCIUM_CHANNEL_COMPLEX	33	-0.641198	-2.00432	0.000110019	0.001265	0.000939172	2046	tags=52%, list=17%, signal=43%	CACNA1C/CACNA1I/CACNA1A/CACNB1/SCN3A/CACNA1H/CACNA1B/SCN1A/CACNB2/FKBP1A/CACNA1E/CACNB4/CACNB3/CACNG2/CACNA2D3/SCN2A/CACNG3
MSigDB (GO)	GOBP_POSTSYNAPTIC_MODULATION_OF_CHEMICAL_SYNAPTIC_TRANSMISSION	25	-0.678656	-2.00767	0.000119146	0.00135206	0.00100381	948	tags=40%, list=8%, signal=37%	PPP3CA/PLCB1/NRGN/SORCS3/SLC1A1/INA/CHRM1/PTK2B/NEFL/PPP3R1
MSigDB (GO)	GOBP_RESPONSE_TO_COCAINE	35	-0.633309	-2.00926	4.75854e-05	0.000633227	0.000470126	2498	tags=49%, list=21%, signal=39%	GRM2/UBE3A/OXTR/ELAVL4/CNR1/CRHBP/ABAT/HOMER1/SLC6A1/OPRK1/SLC1A1/CDK5/PTK2B/DRD1/HTR2A/RGS4/SLC1A2
MSigDB (GO)	GOBP_SYNAPTIC_VESICLE_CLUSTERING	14	-0.795558	-2.01018	5.36719e-05	0.000695508	0.000516366	1152	tags=50%, list=9%, signal=45%	BRSK1/RAB3A/PCLO/BRSK2/SYN1/BSN/SYN2
MSigDB (GO)	GOMF_PASSIVE_TRANSMEMBRANE_TRANSPORTER_ACTIVITY	285	-0.455807	-2.01207	1e-10	5.84514e-09	4.3396e-09	1940	tags=34%, list=16%, signal=30%	SLC5A8/CLCN4/HCN2/CACNA1A/TMEM38A/KCNMA1/PKD1/KCNH6/GJB2/GABRG1/KCNH5/CACNB1/KCNA4/GLRA2/SHROOM2/SCN3A/GRIK2/HTR3B/GRIN2C/GRIK4/KCNS2/CACNA1H/ATP6V0C/CACNA1B/TOMM40L/SCN1A/KCNC2/KCNJ12/KCNAB1/MCOLN1/KCNN1/PANX1/VDAC3/KCNB2/CHRNA5/KCNAB2/KCNC4/SLC1A4/KCNIP1/KCNMB2/TRPC1/HCN1/SLC24A4/TTYH3/KCNG3/CHRFAM7A/GRIA2/CACNB2/GABRA3/KCNK2/ABCC8/VDAC1/GRIN2A/KCNK4/KCNQ2/GRIA1/KCNK1/GRIN1/GRIA4/GRIA3/KCND2/SL…
MSigDB (GO)	GOBP_SYNAPTIC_VESICLE_LOCALIZATION	43	-0.60939	-2.0142	2.41816e-05	0.000357009	0.000265054	2708	tags=53%, list=22%, signal=42%	PINK1/KIF5C/CNIH2/LRRK2/AP3M2/PCDH17/PICALM/DTNBP1/BRSK1/RAB3A/AP3B2/KIF5A/PCLO/BRSK2/SNCA/SNAP91/MAP2/CDK5/SYNJ1/DNM1/SYN1/BSN/SYN2
MSigDB (GO)	GOMF_CALMODULIN_DEPENDENT_PROTEIN_KINASE_ACTIVITY	26	-0.682922	-2.0154	7.58188e-05	0.000931645	0.000691681	724	tags=42%, list=6%, signal=40%	CAMKK1/CAMK2D/CAMK4/CAMKV/CAMK1D/PNCK/CAMKK2/PTK2B/CAMK2A/ITPKA/CAMK1G
MSigDB (GO)	GOBP_AMINE_TRANSPORT	81	-0.537556	-2.01885	1.74448e-06	3.73772e-05	2.77499e-05	2708	tags=48%, list=22%, signal=38%	PINK1/SYT7/SLC17A8/SYT9/GRM2/P2RX7/OXTR/AQP9/RAB3GAP1/LEP/HRH3/CHGA/CNR1/CARTPT/DTNBP1/ARL6IP1/GRM7/ABAT/RAB3A/SV2A/SLC6A1/SYT3/CRH/SNCG/NPY5R/STXBP1/OPRK1/SNCA/VIP/STX1A/SYT13/SYT5/KCNB1/SYT4/RAB3B/DRD1/SYT1/HTR2A/RGS4
MSigDB (GO)	GOMF_INORGANIC_MOLECULAR_ENTITY_TRANSMEMBRANE_TRANSPORTER_ACTIVITY	416	-0.437965	-2.01976	1e-10	5.84514e-09	4.3396e-09	1946	tags=33%, list=16%, signal=29%	SLC45A1/SLC5A8/CLCN4/HCN2/NIPA1/CACNA1A/ATP6V0B/UQCRC1/TMEM38A/KCNMA1/PKD1/KCNH6/SLC26A11/UQCRFS1/GABRG1/ATP6V1D/KCNH5/UQCRH/CACNB1/ADAMTS8/KCNA4/GLRA2/SHROOM2/SLC45A4/SCN3A/GRIK2/SLC41A3/GRIN2C/GRIK4/SLC25A18/SLC6A15/SLC12A8/KCNS2/CACNA1H/UQCRHL/SLC4A3/SLC15A2/ATP6V0C/ATP2B2/TUSC3/CACNA1B/SCN1A/ATP7B/KCNC2/ATP6V1E1/SLC2A13/COX7A1/KCNJ12/KCNAB1/ATP6V0D1/MCOLN1/KCNN1/PANX1/KCNB2/ATP2B4/KCNAB2/KCNC…
MSigDB (GO)	GOBP_TRANSMISSION_OF_NERVE_IMPULSE	42	-0.614553	-2.0247	1.82062e-05	0.000277061	0.000205698	1627	tags=40%, list=13%, signal=35%	CARTPT/GRIK2/CNTNAP1/SCN1A/SPTBN4/KCNMB2/HCN1/CNTNAP2/PAFAH1B1/KCND2/NRCAM/CACNB4/FKBP1B/CACNG2/DRD1/FGF12/CACNG3
MSigDB (GO)	GOBP_BEHAVIOR	462	-0.434695	-2.02605	1e-10	5.84514e-09	4.3396e-09	2242	tags=36%, list=18%, signal=31%	ATAD1/FBXL20/ADRB1/UCN/GRIN2B/EDNRB/ORMDL1/ABCA2/LEP/MKKS/MTA1/EIF2AK4/CRTC1/MAP1A/CSMD1/FIG4/NPAS4/ABCA7/BBS12/GPR176/PICALM/EXT1/ELAVL4/ASL/MAFG/SRD5A1/SEZ6/PUM1/EFNB3/DCTN1/NLGN4X/ARRB2/PRKCE/CNR1/CARTPT/CUX2/CNTNAP4/ASTN1/UBE2Q1/UBR3/CRHBP/GIT1/KIT/SCN3A/GRIK2/HPRT1/ETV1/RELN/ADCY3/NPAS2/MAPK1/NPTN/NR1D2/NRXN2/MAPK8IP2/HTT/GAD1/GRM5/PRRT1/HMGCR/BRSK1/MRAP2/APBA2/GRM7/SCN1A/SHANK2/CEND1/ABAT/V…
MSigDB (GO)	GOMF_MONOATOMIC_CATION_TRANSMEMBRANE_TRANSPORTER_ACTIVITY	364	-0.448022	-2.02981	1e-10	5.84514e-09	4.3396e-09	1946	tags=33%, list=16%, signal=29%	SLC45A1/SLC5A8/HCN2/NIPA1/CACNA1A/ATP6V0B/UQCRC1/TMEM38A/KCNMA1/PKD1/KCNH6/UQCRFS1/ATP6V1D/KCNH5/UQCRH/CACNB1/KCNA4/SHROOM2/SLC45A4/SCN3A/GRIK2/HTR3B/SLC41A3/GRIN2C/GRIK4/SLC30A9/SLC25A18/SLC6A15/SLC12A8/KCNS2/CACNA1H/UQCRHL/SLC15A2/ATP6V0C/ATP2B2/TUSC3/CACNA1B/SCN1A/ATP7B/ATP13A2/KCNC2/ATP6V1E1/SLC2A13/COX7A1/KCNJ12/KCNAB1/ATP6V0D1/MCOLN1/KCNN1/PANX1/KCNB2/ATP2B4/CHRNA5/KCNAB2/KCNC4/KCNIP1/KCNMB…
MSigDB (GO)	GOCC_TRANSPORT_VESICLE_MEMBRANE	185	-0.47689	-2.03329	9.93106e-09	3.85234e-07	2.86009e-07	1258	tags=35%, list=10%, signal=32%	SYP/ATP6V0C/DNM1L/PRRT1/NCALD/KLHL12/ATP6V1E1/STX16/ATP6V0D1/RAB3A/SV2A/SLC4A8/AP1G2/SYT3/SCG3/SEC23A/RAB11FIP5/PRRT2/DNAJC5/SLC30A3/SCAMP1/RAB3C/ABCC8/SYNGR3/GRIA1/OPRK1/SNCA/TMED2/NRGN/TMEM30A/RPH3A/ATP2B1/PTPRN/DGKI/STX1A/ATP6V0A1/UNC13A/SYT5/SYT4/PTPRN2/SV2B/TPRG1L/RAB26/RAB3B/ATP6V1B2/CA4/SYN1/AP1S1/AMPH/SVOP/SLC17A7/ATP6V1G2/MCTP1/SYT1/ATP6V1C1/MAL2/DOC2A/BSN/SYNPR/ITPR1/UNC13C/GABRA2/ATP6V…
MSigDB (GO)	GOMF_MONOATOMIC_CATION_CHANNEL_ACTIVITY	186	-0.478786	-2.03869	1.03567e-08	3.99138e-07	2.96332e-07	1839	tags=37%, list=15%, signal=31%	CACNA1A/TMEM38A/KCNMA1/PKD1/KCNH6/KCNH5/CACNB1/KCNA4/SHROOM2/SCN3A/GRIK2/HTR3B/GRIN2C/GRIK4/KCNS2/CACNA1H/ATP6V0C/CACNA1B/SCN1A/KCNC2/KCNJ12/KCNAB1/MCOLN1/KCNN1/PANX1/KCNB2/CHRNA5/KCNAB2/KCNC4/KCNIP1/KCNMB2/TRPC1/HCN1/SLC24A4/KCNG3/CHRFAM7A/CACNB2/KCNK2/ABCC8/GRIN2A/KCNK4/KCNQ2/KCNK1/GRIN1/KCND2/SCN4B/CNGB1/KCNJ6/KCNB1/CACNA1E/KCNH3/CACNB4/FKBP1B/KCNIP2/CACNB3/CACNG2/CACNA2D3/KCNS1/SCN2B/KCNV1/SC…
MSigDB (GO)	GOBP_SYNAPSE_ORGANIZATION	372	-0.448698	-2.03941	1e-10	5.84514e-09	4.3396e-09	1840	tags=36%, list=15%, signal=32%	EFNB3/PCDHB9/MTMR2/SPOCK2/DCTN1/SORT1/APPL1/NLGN4X/LRRTM2/FBXO45/SPARCL1/PPFIBP1/CTNNA2/LRFN2/ARF1/CUX2/CACNB1/PTPRO/SEZ6L/LRP8/MAPK14/DTNBP1/IL1RAPL1/CAMK2B/RELN/NPTN/PPFIA3/NRXN2/NRG3/CLSTN1/IGSF21/HSPA8/GPHN/WNT7B/GRM5/PRRT1/CNTNAP1/CAPRIN2/CDK5R1/PPFIA2/PLXNA4/ZNF365/LHFPL4/SLITRK3/L1CAM/SHANK2/OGT/SLITRK2/AMIGO1/DLGAP3/RAB3A/SLITRK5/PIN1/NTNG2/APP/RAC3/HOMER1/PCLO/SLC6A1/COLQ/NRXN1/GAP43/ROB…
MSigDB (GO)	GOMF_POTASSIUM_ION_TRANSMEMBRANE_TRANSPORTER_ACTIVITY	107	-0.525311	-2.04518	1.81966e-07	5.05671e-06	3.75425e-06	1796	tags=39%, list=15%, signal=34%	TMEM38A/KCNMA1/KCNH6/KCNH5/KCNA4/GRIK2/GRIK4/SLC12A8/KCNS2/KCNC2/KCNJ12/KCNAB1/KCNN1/KCNB2/KCNAB2/KCNC4/KCNIP1/KCNMB2/HCN1/SLC24A4/SLC9A6/KCNG3/SLC9A7/KCNK2/ABCC8/KCNK4/KCNQ2/KCNK1/KCND2/KCNJ6/KCNB1/KCNH3/KCNIP2/KCNS1/SCN2B/ATP1A3/KCNV1/SLC12A5/SLC17A7/KCNJ4/KCNIP4/SLC17A6
MSigDB (GO)	GOMF_MONOATOMIC_ION_TRANSMEMBRANE_TRANSPORTER_ACTIVITY	443	-0.441026	-2.04536	1e-10	5.84514e-09	4.3396e-09	1946	tags=33%, list=16%, signal=28%	SLC45A1/SLC5A8/CLCN4/HCN2/NIPA1/CACNA1A/ATP6V0B/UQCRC1/TMEM38A/KCNMA1/PKD1/KCNH6/SLC26A11/UQCRFS1/GABRG1/ATP6V1D/KCNH5/UQCRH/CACNB1/KCNA4/GLRA2/SHROOM2/SLC45A4/SCN3A/GRIK2/HTR3B/SLC41A3/GRIN2C/GRIK4/SLC30A9/SLC25A18/SLC6A15/SLC12A8/KCNS2/CACNA1H/UQCRHL/SLC4A3/SLC15A2/ATP6V0C/ATP2B2/TUSC3/CACNA1B/SCN1A/ATP7B/ATP13A2/KCNC2/ATP6V1E1/SLC2A13/COX7A1/KCNJ12/KCNAB1/ATP6V0D1/MCOLN1/KCNN1/PANX1/VDAC3/KCNB…
MSigDB (GO)	GOBP_POSTSYNAPTIC_SPECIALIZATION_ASSEMBLY	25	-0.691975	-2.04708	5.39397e-05	0.000695939	0.000516685	1748	tags=48%, list=14%, signal=41%	LRRTM2/NRXN2/SLITRK3/NTNG2/NRXN1/GAP43/SHANK3/LRRC4B/SPTBN2/ARHGEF9/PTK2B/NPTX1
MSigDB (GO)	GOBP_PRESYNAPSE_ORGANIZATION	46	-0.613063	-2.05416	3.30192e-06	6.34203e-05	4.70851e-05	1840	tags=43%, list=15%, signal=37%	EFNB3/NLGN4X/IL1RAPL1/SLITRK3/SLITRK2/SLITRK5/NTNG2/APP/PCLO/SLITRK1/SNCA/CBLN2/NLGN4Y/LRFN5/CLSTN3/LRRC4B/CAP2/SLITRK4/EFNB2/BSN
MSigDB (GO)	GOBP_POSTSYNAPSE_ASSEMBLY	36	-0.643459	-2.06011	2.82274e-05	0.000403685	0.000299708	1760	tags=39%, list=15%, signal=33%	NLGN4X/LRRTM2/NRXN2/SLITRK3/NTNG2/NRXN1/GAP43/SHANK3/NLGN4Y/LRRC4B/SPTBN2/ARHGEF9/PTK2B/NPTX1
MSigDB (GO)	GOBP_IONOTROPIC_GLUTAMATE_RECEPTOR_SIGNALING_PATHWAY	21	-0.727056	-2.06675	6.22446e-05	0.000786004	0.000583552	2199	tags=71%, list=18%, signal=59%	GRIN2B/GRIK1/SULT1A4/GRIK2/GRIN2C/GRIK4/CDK5R1/APP/GRIA2/GRIN2A/GRIA1/GRIN1/GRIA4/GRIA3/PTK2B
MSigDB (GO)	GOCC_NEURON_SPINE	139	-0.509628	-2.06764	5.10897e-08	1.61097e-06	1.19603e-06	3145	tags=51%, list=26%, signal=38%	ABI2/DVL1/ATP1A2/MAPT/CDC42/BAIAP2/PPP1R9A/PPP1R9B/MT3/CNIH2/LZTS1/GPM6A/PTK2/NTRK2/DNM3/MPP2/ARFGEF2/SIPA1L1/TANC2/FXR2/SEZ6/GRM3/MTMR2/ARRB2/KCNA4/DAGLA/PTPRO/ATP6AP2/DTNBP1/HPCA/ATP2B2/GRM5/CDK5R1/PPFIA2/APBA2/ACTN2/SHANK2/PPP3CA/RGS14/APP/HOMER1/PRRT2/GRIA2/ZNF804A/SHANK3/ANKS1B/BCR/ABR/DLG4/GRIN2A/GRIA1/EPHA4/GRIN1/GRIA4/NRGN/GRIA3/FRMPD4/KCND2/RPH3A/ATP2B1/SLC8A2/DGKI/SLC1A1/RGS7BP/PSD/ATP1…
MSigDB (GO)	GOBP_REGULATION_OF_SYNAPSE_ASSEMBLY	84	-0.547112	-2.06827	1.11873e-06	2.51502e-05	1.86722e-05	2201	tags=44%, list=18%, signal=36%	LRFN3/LRRN3/FLRT2/EFNB3/LRRTM2/CUX2/IL1RAPL1/CLSTN1/LHFPL4/SLITRK3/OGT/SLITRK2/AMIGO1/SLITRK5/NTNG2/APP/COLQ/NRXN1/ROBO2/SEMA4A/FLRT3/SLITRK1/SNCA/CBLN2/MEF2C/SLIT1/MYCBP2/LRFN5/LRRTM1/CLSTN3/LRRC4B/CLSTN2/BDNF/SLITRK4/NEGR1/PTK2B/ICAM5
MSigDB (GO)	GOBP_REGULATION_OF_NEUROTRANSMITTER_TRANSPORT	76	-0.553633	-2.06874	2.7819e-06	5.55912e-05	4.12725e-05	2252	tags=53%, list=19%, signal=43%	RAB5A/FBXL20/RAB3GAP1/OTOF/CALM3/DYSF/FBXO45/GIT1/DTNBP1/SYP/RIMS4/RAB3A/SLC4A8/CSPG5/SYNGR3/SNCG/RIMS1/RIMS2/CPLX1/STXBP1/BAIAP3/SNCA/RIMS3/MEF2C/CPLX2/PRKCG/STX1A/STXBP5/SYT4/SV2B/CACNB4/TPRG1L/PRKCB/RAB3B/PREPL/SYN1/MCTP1/DRD1/CAMK2A/SYT1
MSigDB (GO)	GOBP_SYNAPTIC_VESICLE_MATURATION	26	-0.701541	-2.07034	2.79533e-05	0.000402483	0.000298815	1956	tags=65%, list=16%, signal=55%	PICALM/ATP6V1D/ATP6AP2/ATP6AP1/SYP/ATP6V1E1/ATP6V0D1/RAB3A/DLG4/STXBP1/ATP6V0A1/UNC13A/ATP6V1B2/ATP6V1G2/ATP6V1C1/UNC13C/ATP6V1A
MSigDB (GO)	GOBP_ADULT_BEHAVIOR	111	-0.530906	-2.07134	2.04588e-07	5.49426e-06	4.0791e-06	1904	tags=38%, list=16%, signal=32%	MAFG/SEZ6/PUM1/EFNB3/NLGN4X/ARRB2/CARTPT/CRHBP/NRXN2/SCN1A/SHANK2/CEND1/ABAT/SPTBN4/SLITRK5/CHRNA5/UCHL1/APP/WDR47/HOMER1/NRXN1/SHANK3/CNTNAP2/OXR1/SNCG/PAFAH1B1/NR4A2/OPRK1/EPHA4/SLITRK1/SNCA/SLC1A1/NRXN3/CACNB4/CDK5/SPTBN2/GLRB/DRD1/HTR2A/FGF12/GABRG2/SLC1A2
MSigDB (GO)	GOCC_INHIBITORY_SYNAPSE	16	-0.796857	-2.07193	7.94188e-06	0.000135057	0.000100271	1760	tags=56%, list=15%, signal=48%	NLGN4X/NPTN/IGSF21/GAD1/LHFPL4/DTNB/NLGN4Y/GABRA2/GABRG2
MSigDB (GO)	GOCC_CALCIUM_CHANNEL_COMPLEX	46	-0.619148	-2.07455	2.32979e-06	4.81788e-05	3.57693e-05	2046	tags=50%, list=17%, signal=42%	CACNA1C/CACNA1I/CALM2/CALM3/CACNA1A/PKD1/CALM1/CACNB1/SCN3A/CACNA1H/CACNA1B/SCN1A/CACNB2/FKBP1A/CACNA1E/CACNB4/FKBP1B/CACNB3/CACNG2/CACNA2D3/SCN2A/RYR2/CACNG3
MSigDB (GO)	GOMF_METAL_ION_TRANSMEMBRANE_TRANSPORTER_ACTIVITY	272	-0.47274	-2.07573	1e-10	5.84514e-09	4.3396e-09	1979	tags=33%, list=16%, signal=29%	CACNA1I/SLC5A8/HCN2/NIPA1/CACNA1A/TMEM38A/KCNMA1/PKD1/KCNH6/KCNH5/CACNB1/KCNA4/SHROOM2/SCN3A/GRIK2/SLC41A3/GRIN2C/GRIK4/SLC6A15/SLC12A8/KCNS2/CACNA1H/ATP2B2/TUSC3/CACNA1B/SCN1A/ATP7B/KCNC2/KCNJ12/KCNAB1/MCOLN1/KCNN1/PANX1/KCNB2/ATP2B4/KCNAB2/KCNC4/KCNIP1/KCNMB2/SLC4A8/SLC6A1/TRPC1/HCN1/SLC4A4/SLC24A4/SLC9A6/KCNG3/SLC30A3/CACNB2/SLC9A7/KCNK2/ABCC8/SLC1A6/ATP2B3/GRIN2A/KCNK4/KCNQ2/KCNK1/GRIN1/SLC39…
MSigDB (GO)	GOCC_AMPA_GLUTAMATE_RECEPTOR_COMPLEX	19	-0.748598	-2.07626	4.98964e-05	0.000656619	0.000487493	1815	tags=63%, list=15%, signal=54%	ABHD6/VWC2/DLG3/GRIA2/CPT1C/DLG4/GRIA1/GRIA4/GRIA3/CACNG2/CACNG3/OLFM3
MSigDB (GO)	GOMF_LIGAND_GATED_MONOATOMIC_ANION_CHANNEL_ACTIVITY	13	-0.839128	-2.07903	9.05836e-06	0.000150592	0.000111804	641	tags=77%, list=5%, signal=73%	GABRG1/GLRA2/GABRA3/GABRB3/GLRB/GABRA1/GABRB1/GABRA2/GABRA5/GABRG2
MSigDB (GO)	GOMF_VOLTAGE_GATED_CALCIUM_CHANNEL_ACTIVITY	32	-0.667851	-2.08165	1.74192e-05	0.000267139	0.000198332	2046	tags=50%, list=17%, signal=42%	CACNA1C/CACNA1I/CACNA1A/CACNB1/SCN3A/CACNA1H/CACNA1B/SCN1A/CACNB2/CACNA1E/CACNB4/CACNB3/CACNG2/CACNA2D3/SCN2A/CACNG3
MSigDB (GO)	GOBP_REGULATION_OF_SYNAPTIC_TRANSMISSION_GLUTAMATERGIC	67	-0.573182	-2.08932	2.85496e-06	5.6293e-05	4.17936e-05	2559	tags=60%, list=21%, signal=47%	LRRK2/GLUL/GRM2/OXTR/SERPINE2/ATAD1/GRM8/UCN/GRIN2B/GRIK1/RAB3GAP1/GRM3/CNR1/DGKZ/GRIK2/GRIN2C/DTNBP1/RELN/MAPK8IP2/GRM5/GRM7/HOMER1/HCN1/NRXN1/SHANK3/GRM1/GRIN2A/STXBP1/GRIN1/MEF2C/DGKI/UNC13A/CDK5/TPRG1L/CACNG2/PTK2B/DRD1/SYT1/HTR2A/CACNG3
MSigDB (GO)	GOCC_NEUROTRANSMITTER_RECEPTOR_COMPLEX	32	-0.67225	-2.09536	1.30342e-05	0.000206288	0.000153154	2981	tags=78%, list=25%, signal=59%	GRIN3A/GRIK5/PORCN/CNIH2/GRIN2B/GRIK1/ABHD6/VWC2/GRIK2/HTR3B/GRIN2C/GRIK4/DLG3/GRIA2/CPT1C/DLG4/GRIN2A/GRIA1/GRIN1/GRIA4/GRIA3/CACNG2/PTK2B/CACNG3/OLFM3
MSigDB (GO)	GOCC_EXTRINSIC_COMPONENT_OF_SYNAPTIC_VESICLE_MEMBRANE	10	-0.895973	-2.09689	4.01339e-06	7.53781e-05	5.59629e-05	410	tags=70%, list=3%, signal=68%	RPH3A/TPRG1L/ATP6V1B2/SYN1/ATP6V1C1/DOC2A/ATP6V1A
MSigDB (GO)	GOMF_GLUTAMATE_RECEPTOR_ACTIVITY	21	-0.738709	-2.09987	3.04308e-05	0.000428995	0.000318498	2981	tags=95%, list=25%, signal=72%	GRIN3A/GRIK5/GRM2/GRM8/GRIN2B/GRIK1/GRM3/GRIK2/GRIN2C/GRIK4/GRM5/GRM7/GRIA2/GRM1/GRIN2A/GRIA1/GRIN1/GRIA4/GRIA3/PTK2B
MSigDB (GO)	GOBP_REGULATION_OF_DENDRITE_EXTENSION	21	-0.740134	-2.10392	2.77379e-05	0.000401253	0.000297902	2307	tags=71%, list=19%, signal=58%	PLAA/SMURF1/SLC23A2/RASAL1/RNF157/CPNE9/BCL11A/NEDD4L/SYT3/RIMS1/RIMS2/UNC13A/SYT4/CPNE5/SYT1
MSigDB (GO)	GOMF_VOLTAGE_GATED_POTASSIUM_CHANNEL_ACTIVITY	58	-0.598535	-2.10428	2.84361e-06	5.62561e-05	4.17662e-05	1905	tags=55%, list=16%, signal=47%	KCNK3/KCNA1/KCNQ3/KCNS3/HCN2/KCNMA1/KCNH6/KCNH5/KCNA4/KCNS2/KCNC2/KCNJ12/KCNAB1/KCNN1/KCNB2/KCNAB2/KCNC4/HCN1/KCNG3/KCNK2/ABCC8/KCNQ2/KCNK1/KCND2/KCNJ6/KCNB1/KCNH3/KCNIP2/KCNS1/SCN2B/KCNV1/KCNJ4
MSigDB (GO)	GOBP_DENDRITE_EXTENSION	31	-0.679302	-2.10486	1.47468e-05	0.000229717	0.000170548	2307	tags=61%, list=19%, signal=50%	PLAA/SMURF1/SLC23A2/RASAL1/RNF157/CPNE9/BCL11A/NEDD4L/SYT3/SLC9A6/WASF1/RIMS1/RIMS2/CYFIP2/SH3GL2/UNC13A/SYT4/CPNE5/SYT1
MSigDB (GO)	GOBP_GAMMA_AMINOBUTYRIC_ACID_SIGNALING_PATHWAY	18	-0.775125	-2.10798	1.69039e-05	0.000260583	0.000193465	641	tags=61%, list=5%, signal=58%	GABRG1/PLCL2/GABRA3/CACNB4/GABBR2/GABRB3/GABRA1/GABRB1/GABRA2/GABRA5/GABRG2
MSigDB (GO)	GOBP_INHIBITORY_SYNAPSE_ASSEMBLY	17	-0.793252	-2.11314	6.73016e-06	0.000117136	8.69655e-05	1093	tags=53%, list=9%, signal=48%	LHFPL4/SEMA4A/HAPLN4/FGF13/GABRB3/GABRA1/GABRA2/CBLN4/GABRG2
MSigDB (GO)	GOMF_LIGAND_GATED_MONOATOMIC_ION_CHANNEL_ACTIVITY	86	-0.560049	-2.11433	1.17935e-07	3.43111e-06	2.54735e-06	1736	tags=43%, list=14%, signal=37%	KCNH6/GABRG1/GLRA2/SHROOM2/GRIK2/HTR3B/GRIN2C/GRIK4/KCNJ12/MCOLN1/KCNN1/CHRNA5/HCN1/CHRFAM7A/GRIA2/GABRA3/ABCC8/GRIN2A/GRIA1/KCNK1/GRIN1/GRIA4/GRIA3/CNGB1/KCNJ6/FKBP1B/GABRB3/GLRB/PTK2B/GABRA1/KCNJ4/GABRB1/RYR2/ITPR1/GABRA2/GABRA5/GABRG2
MSigDB (GO)	GOBP_REGULATION_OF_SYNAPSE_STRUCTURE_OR_ACTIVITY	185	-0.496155	-2.11543	6.55696e-10	3.16387e-08	2.34895e-08	2568	tags=46%, list=21%, signal=37%	LZTS1/GPM6A/LRRK2/NTRK2/CAMK1/UBE3A/DNM3/NEUROD2/OXTR/LRFN3/GRIN2B/SIPA1L1/TANC2/LRRN3/FLRT2/EFNB3/DCTN1/LRRTM2/CTNNA2/LRFN2/CUX2/PTPRO/LRP8/MAPK14/DTNBP1/IL1RAPL1/CAMK2B/RELN/CLSTN1/HSPA8/CNTNAP1/CAPRIN2/CDK5R1/PPFIA2/LHFPL4/SLITRK3/SHANK2/OGT/SLITRK2/AMIGO1/SLITRK5/NTNG2/APP/HOMER1/COLQ/NRXN1/ROBO2/ZNF804A/SHANK3/PRNP/GRIPAP1/SEMA4A/PGRMC1/PAFAH1B1/FLRT3/EPHA4/SLITRK1/SNCA/CBLN2/MEF2C/PAK3/FRMP…
MSigDB (GO)	GOBP_PROTEIN_LOCALIZATION_TO_SYNAPSE	63	-0.588751	-2.11585	1.58544e-06	3.45941e-05	2.56836e-05	1572	tags=48%, list=13%, signal=42%	LGI1/GRIN2C/RELN/NRXN2/CLSTN1/MAPK8IP3/LHFPL4/SLITRK3/OGT/KIF5A/HOMER1/PCLO/NRXN1/NETO2/GRIPAP1/LRRC7/DLG4/GRIN2A/CPLX1/PRKCZ/DLG2/LRRTM1/CDK5/CLSTN3/CACNG2/NETO1/SNAP25/NPTX1/BSN/CACNG3
MSigDB (GO)	GOMF_POSTSYNAPTIC_NEUROTRANSMITTER_RECEPTOR_ACTIVITY	34	-0.674743	-2.11907	7.56002e-06	0.000128933	9.57237e-05	2225	tags=59%, list=18%, signal=48%	ADRB1/GRIN2B/GRIK1/HRH3/GRIK2/GRIN2C/GRIK4/GRM5/CHRNA5/CHRFAM7A/GRIA2/GRM1/GRIN2A/GRIA1/GRIA4/GRIA3/CHRM3/CHRM1/DRD1/GABRA2
MSigDB (GO)	GOBP_DENSE_CORE_GRANULE_EXOCYTOSIS	10	-0.906585	-2.12173	1.7658e-06	3.7698e-05	2.79881e-05	976	tags=90%, list=8%, signal=83%	RAB3A/CADPS2/STXBP1/BAIAP3/UNC13A/SYT4/CADPS/SNAP25/UNC13C
MSigDB (GO)	GOBP_POSTSYNAPTIC_SPECIALIZATION_ORGANIZATION	35	-0.671545	-2.13057	2.94939e-06	5.75809e-05	4.27498e-05	1748	tags=46%, list=14%, signal=39%	LRRTM2/RELN/NRXN2/CNTNAP1/SLITRK3/SHANK2/NTNG2/NRXN1/GAP43/SHANK3/DLG4/LRRC4B/SPTBN2/ARHGEF9/PTK2B/NPTX1
MSigDB (GO)	GOBP_CALCIUM_ION_REGULATED_EXOCYTOSIS_OF_NEUROTRANSMITTER	17	-0.802923	-2.1389	3.41585e-06	6.5397e-05	4.85527e-05	1170	tags=71%, list=10%, signal=64%	RIMS4/RAB3A/RIMS1/RIMS2/STXBP1/RIMS3/UNC13A/SYT5/SYT4/SYT1/SNAP25/UNC13C
MSigDB (GO)	GOMF_GABA_RECEPTOR_ACTIVITY	13	-0.866727	-2.14741	1.11569e-06	2.51502e-05	1.86722e-05	641	tags=69%, list=5%, signal=66%	GABRA3/GABRD/GABBR2/GABRB3/GABRA1/GABRB1/GABRA2/GABRA5/GABRG2
MSigDB (GO)	GOBP_POSITIVE_REGULATION_OF_EXCITATORY_POSTSYNAPTIC_POTENTIAL	28	-0.715502	-2.14758	2.99602e-06	5.82099e-05	4.32167e-05	1622	tags=61%, list=13%, signal=53%	CUX2/GRIN2C/RELN/NRXN1/SHANK3/RIMS1/RIMS2/DLG4/GRIN2A/PRKCZ/GRIN1/PRKAR1B/STX1A/TBC1D24/NETO1/PTK2B/RGS4
MSigDB (GO)	GOCC_PRESYNAPTIC_ACTIVE_ZONE_CYTOPLASMIC_COMPONENT	17	-0.806473	-2.14836	2.64182e-06	5.31499e-05	3.946e-05	1377	tags=65%, list=11%, signal=57%	PPFIA3/RIMS4/PCLO/RIMS1/RIMS2/STXBP1/RIMS3/UNC13A/ERC2/BSN/UNC13C
MSigDB (GO)	GOBP_SYNAPTIC_VESICLE_MEMBRANE_ORGANIZATION	24	-0.728196	-2.14907	7.32918e-06	0.000125719	9.33372e-05	1258	tags=50%, list=10%, signal=45%	SYP/SNAP47/RAB3A/PRRT2/CPLX1/STXBP1/CPLX2/STX1A/ERC2/SYT1/DOC2A/SNAP25
MSigDB (GO)	GOMF_STRUCTURAL_CONSTITUENT_OF_SYNAPSE	18	-0.790351	-2.14939	6.56594e-06	0.000116172	8.62498e-05	1045	tags=50%, list=9%, signal=46%	SHANK2/HOMER1/PCLO/DLG4/SPTBN2/INA/ERC2/NEFL/BSN
MSigDB (GO)	GOBP_SYNAPTIC_TRANSMISSION_GABAERGIC	45	-0.646991	-2.15323	1.01703e-06	2.31266e-05	1.71699e-05	1685	tags=44%, list=14%, signal=38%	PRKCE/GABRG1/CNR1/CNTNAP4/PLCL2/SLITRK3/RAC3/SLC6A1/GABRA3/NPY5R/STXBP1/HAPLN4/BAIAP3/CLSTN3/GABBR2/GABRB3/GABRA1/GABRA2/GABRA5/GABRG2
MSigDB (GO)	GOBP_VESICLE_FUSION_TO_PLASMA_MEMBRANE	20	-0.765754	-2.15502	8.7003e-06	0.000145865	0.000108295	1161	tags=55%, list=10%, signal=50%	SNAP47/RAB3A/PRRT2/CPLX1/STXBP1/CPLX2/STX1A/ERC2/SYT1/DOC2A/SNAP25
MSigDB (GO)	GOCC_GABA_RECEPTOR_COMPLEX	12	-0.88529	-2.1605	4.50353e-07	1.10448e-05	8.19999e-06	641	tags=75%, list=5%, signal=71%	GABRA3/GABRD/GABBR2/GABRB3/GABRA1/GABRB1/GABRA2/GABRA5/GABRG2
MSigDB (GO)	GOBP_REGULATION_OF_NEURONAL_SYNAPTIC_PLASTICITY	43	-0.656871	-2.17114	1.09675e-06	2.48443e-05	1.84451e-05	1520	tags=56%, list=13%, signal=49%	SYAP1/KIT/GRIK2/GRIN2C/CAMK2B/NPTN/PPFIA3/SYP/GRM5/VGF/RAB3A/APP/SHANK3/DLG4/GRIN2A/SNCA/GRIN1/NCDN/JPH3/SLC8A2/SYT4/NETO1/MCTP1/CAMK2A
MSigDB (GO)	GOBP_LIGAND_GATED_ION_CHANNEL_SIGNALING_PATHWAY	27	-0.728903	-2.17693	1.0158e-06	2.31266e-05	1.71699e-05	2199	tags=70%, list=18%, signal=58%	GRIN2B/GRIK1/SULT1A4/GNA11/GRIK2/GRIN2C/GRIK4/CDK5R1/APP/GRIA2/PLCB1/GRIN2A/GRIA1/GRIN1/GRIA4/GRIA3/CHRM3/PTK2B/ITPR1
MSigDB (GO)	GOBP_REGULATION_OF_CYTOSOLIC_CALCIUM_ION_CONCENTRATION	35	-0.686932	-2.17939	8.53947e-07	1.97205e-05	1.46411e-05	1212	tags=54%, list=10%, signal=49%	ATP2B2/GRM5/CALB2/YWHAE/ATP2B4/TRPC1/CACNB2/GRM1/ATP2B3/GRIA1/ATP2B1/SLC8A2/SV2B/CACNB4/CDK5/FKBP1B/ERC2/RYR2/ITPR1
MSigDB (GO)	GOBP_ASSOCIATIVE_LEARNING	70	-0.595323	-2.18152	7.21644e-08	2.18518e-06	1.62234e-06	2005	tags=51%, list=17%, signal=43%	RAPGEF3/MECP2/LGMN/NEUROD2/UCN/MAP1A/CSMD1/ABCA7/ELAVL4/KIT/RELN/ADCY3/NPTN/HMGCR/BRSK1/SHANK2/RGS14/APP/SLC6A1/NDRG4/ABCC8/PGRMC1/GRIN2A/OPRK1/GRIN1/NRGN/PDE1B/SLC1A1/PDE8B/CDK5/NETO1/NPTX2/DRD1/TBR1/SNAP25/GABRA5
MSigDB (GO)	GOMF_VOLTAGE_GATED_CHANNEL_ACTIVITY	124	-0.547771	-2.18271	1.75329e-09	7.88315e-08	5.85268e-08	2046	tags=44%, list=17%, signal=37%	CACNA1C/CACNA1I/CLCN4/HCN2/CACNA1A/KCNMA1/KCNH6/KCNH5/CACNB1/KCNA4/SCN3A/GRIN2C/KCNS2/CACNA1H/CACNA1B/SCN1A/KCNC2/KCNJ12/KCNAB1/KCNN1/VDAC3/KCNB2/KCNAB2/KCNC4/KCNIP1/HCN1/KCNG3/CACNB2/KCNK2/ABCC8/VDAC1/GRIN2A/KCNQ2/KCNK1/GRIN1/KCND2/SCN4B/KCNJ6/KCNB1/CACNA1E/KCNH3/CACNB4/KCNIP2/CACNB3/CACNG2/CACNA2D3/KCNS1/SCN2B/KCNV1/SCN3B/SCN2A/PTK2B/KCNJ4/CACNG3/KCNIP4
MSigDB (GO)	GOBP_SYNAPTIC_VESICLE_RECYCLING	67	-0.599491	-2.18522	2.55925e-07	6.66191e-06	4.946e-06	2656	tags=57%, list=22%, signal=45%	SYT7/AP2B1/LRRK2/AP3M2/DNM3/PLAA/RAB5A/AP2S1/PICALM/VAMP2/CALM3/NLGN4X/GIT1/VAMP4/PIP5K1C/DGKQ/SYP/RAB3A/AP3B2/AP2M1/PACSIN1/GRIPAP1/SNCG/SNCA/SNAP91/SYNJ2/STX1A/NLGN4Y/SH3GL2/SYT5/CDK5/TBC1D24/SYNJ1/DNM1/AMPH/SNCB/SLC17A7/SYT1
MSigDB (GO)	GOBP_NEURON_CELLULAR_HOMEOSTASIS	53	-0.634113	-2.19108	4.52828e-07	1.10598e-05	8.21112e-06	1800	tags=47%, list=15%, signal=40%	MAP1A/DCTN1/ATP6V1D/CNR1/ATP6AP2/ATP6AP1/CALB2/ATP6V1E1/ATP6V0D1/APP/CACNB2/BAP1/ATP2B3/TYRO3/NELL2/SLC8A2/ATP6V0A1/SV2B/CACNB4/CDK5/ATP6V1B2/ERC2/ATP6V1G2/ATP6V1C1/ATP6V1A
MSigDB (GO)	GOBP_PRESYNAPTIC_ENDOCYTOSIS	60	-0.619093	-2.20262	1.41548e-07	4.01955e-06	2.98423e-06	2656	tags=58%, list=22%, signal=46%	SYT7/AP2B1/LRRK2/AP3M2/DNM3/AP2S1/PICALM/VAMP2/CALM3/NLGN4X/VAMP4/PIP5K1C/DGKQ/AAK1/SYP/AP3B2/AP2M1/PACSIN1/SNCG/SNCA/NECAP1/SNAP91/SYNJ2/STX1A/NLGN4Y/SH3GL2/SYT5/CDK5/TBC1D24/SYNJ1/DNM1/AMPH/SNCB/SLC17A7/SYT1
MSigDB (GO)	GOBP_CALCIUM_ION_REGULATED_EXOCYTOSIS	53	-0.63831	-2.20558	3.3058e-07	8.34889e-06	6.19846e-06	1170	tags=49%, list=10%, signal=45%	RIMS4/CDK5R2/RAB3A/SYT3/ARL8B/CADPS2/RIMS1/RIMS2/STXBP1/BAIAP3/RIMS3/RPH3A/STX1A/UNC13A/SYT13/SYT5/KCNB1/SYT4/CDK5/CADPS/SYT1/RAPGEF4/DOC2A/SNAP25/UNC13C/SYN2
MSigDB (GO)	GOCC_DISTAL_AXON	222	-0.512612	-2.20625	1e-10	5.84514e-09	4.3396e-09	2636	tags=47%, list=22%, signal=38%	SLC17A8/KIF5C/COPG2/FKBP4/TRPV2/GPM6A/LRRK2/ZFYVE27/NTRK2/GLUL/CRMP1/KCNA1/APBB1/NIN/BASP1/KIF21B/RAB5A/UCN/FXR2/KLC1/STMN2/ELAVL4/CALM3/TIAM2/PTCH1/CNR1/PTPRO/CRHBP/GIT1/SYAP1/DTNBP1/MYO5A/EXOC6/AAK1/MAPK8IP3/KATNB1/SYP/HSPA8/GAD1/BRSK1/CDK5R1/CALB2/KCNC2/L1CAM/SHANK2/SLC2A13/CDK5R2/ATP6V0D1/RAB3A/APP/WDR47/RAC3/PACSIN1/OLFM1/SLC4A8/GAP43/PRRT2/STMN3/ATCAY/ZNF804A/KCNK2/PRNP/ENO2/SNCG/BRSK2/PAFA…
MSigDB (GO)	GOBP_MODULATION_OF_EXCITATORY_POSTSYNAPTIC_POTENTIAL	39	-0.679659	-2.21078	2.07289e-07	5.54172e-06	4.11433e-06	1812	tags=56%, list=15%, signal=48%	MTMR2/NLGN4X/CUX2/GRIN2C/RELN/APP/NRXN1/SHANK3/RIMS1/RIMS2/DLG4/TMEM25/GRIN2A/PRKCZ/GRIN1/PRKAR1B/SLC8A2/STX1A/TBC1D24/NETO1/PTK2B/RGS4
MSigDB (GO)	GOCC_EXCITATORY_SYNAPSE	50	-0.647874	-2.21359	1.40033e-07	3.99564e-06	2.96648e-06	1258	tags=56%, list=10%, signal=50%	SORT1/NLGN4X/LRRTM2/SYP/ATP2B2/YWHAH/CNTN6/PLXNA4/CALB2/HOMER1/GRIA2/DLG4/ATP2B3/STXBP1/GRIA1/GRIN1/GRIA3/NLGN4Y/SPTBN2/SYNJ1/NETO1/SLC17A7/SYT1/BSN/CACNG3/UNC13C/PPP3R1/SLC17A6
MSigDB (GO)	GOBP_REGULATION_OF_SYNAPTIC_PLASTICITY	158	-0.5299	-2.2185	1e-10	5.84514e-09	4.3396e-09	2787	tags=58%, list=23%, signal=45%	PAIP2/PICK1/STX3/ADCY1/SYT7/LZTS1/MECP2/NTRK2/LGMN/GRM2/NEUROD2/SERPINE2/RAB5A/MPP2/GRIN2B/SIPA1L1/RAB3GAP1/YWHAG/EIF2AK4/CRTC1/MAP1A/RASGRF2/NPAS4/VAMP2/ABHD6/LRRTM2/ARF1/SYAP1/KIT/GRIK2/GRIN2C/CAMK2B/RELN/MAPK1/NPTN/PPFIA3/SYP/RAPGEF2/GRM5/PRRT1/GSK3B/RIMS4/YWHAH/BRSK1/CALB2/SHANK2/CYP46A1/VGF/RAB3A/RGS14/APP/PRRT2/SHANK3/PRNP/CPEB3/RIMS1/RIMS2/DLG4/GRIN2A/STXBP1/PLK2/GRIA1/EPHA4/SNCA/PRKCZ/RIM…
MSigDB (GO)	GOBP_GLUTAMATE_RECEPTOR_SIGNALING_PATHWAY	43	-0.672466	-2.22268	3.54399e-07	8.83763e-06	6.56131e-06	2229	tags=67%, list=18%, signal=55%	GRM8/GRIN2B/GRIK1/SULT1A4/GRM3/SSTR1/DAGLA/GRIK2/GRIN2C/GRIK4/GRM5/CDK5R1/GRM7/APP/HOMER1/GRIA2/SHANK3/PLCB1/PRNP/GRM1/GRIN2A/GRIA1/GRIN1/GRIA4/GRIA3/SLC1A1/KCNB1/PTK2B/NECAB2
MSigDB (GO)	GOBP_REGULATION_OF_SYNAPTIC_VESICLE_EXOCYTOSIS	37	-0.697949	-2.23932	2.74193e-07	7.04474e-06	5.23022e-06	2669	tags=76%, list=22%, signal=59%	ATP2A2/LRRK2/PFN2/RAB5A/FBXL20/RAB3GAP1/CALM3/FBXO45/GIT1/DTNBP1/SYP/RIMS4/RAB3A/SLC4A8/CSPG5/RIMS1/RIMS2/RIMS3/PRKCG/STXBP5/SYT4/SV2B/CACNB4/TPRG1L/PRKCB/PREPL/SYN1/SYT1
MSigDB (GO)	GOCC_AXON	495	-0.480546	-2.24616	1e-10	5.84514e-09	4.3396e-09	1572	tags=36%, list=13%, signal=33%	LGI1/KCNA4/DAGLA/PTPRO/CRHBP/GIT1/ATP6AP2/SYAP1/LRP8/MTPN/DTNBP1/IL1RAPL1/MYO5A/TNFRSF21/BMPR2/EXOC6/AAK1/HTT/MAPK8IP3/FZD3/MAP7/HPCA/SPOCK1/ATG5/NEFM/RAP1GAP/KATNB1/SYP/HSPA8/GAD1/MADD/CNTNAP1/GSK3B/OPA1/BRSK1/CDK5R1/CNTN6/PPFIA2/EPHA5/GRM7/SCN1A/CALB2/SMN1/UHMK1/KCNC2/L1CAM/SHANK2/SLC2A13/CDK5R2/AMIGO1/KCNAB1/ATP6V0D1/RAB3A/SPTBN4/AP3B2/NTNG2/UCHL1/KCNAB2/APP/WDR47/KCNC4/CADM2/RAC3/SMN2/PACSIN1…
MSigDB (GO)	GOBP_REGULATION_OF_NEUROTRANSMITTER_SECRETION	63	-0.627999	-2.2569	4.22013e-08	1.37618e-06	1.02172e-06	2252	tags=59%, list=19%, signal=48%	RAB5A/FBXL20/RAB3GAP1/OTOF/CALM3/DYSF/FBXO45/GIT1/DTNBP1/SYP/RIMS4/RAB3A/SLC4A8/CSPG5/SNCG/RIMS1/RIMS2/CPLX1/STXBP1/BAIAP3/SNCA/RIMS3/MEF2C/CPLX2/PRKCG/STX1A/STXBP5/SYT4/SV2B/CACNB4/TPRG1L/PRKCB/PREPL/SYN1/MCTP1/CAMK2A/SYT1
MSigDB (GO)	GOCC_POTASSIUM_CHANNEL_COMPLEX	66	-0.627768	-2.2708	3.53181e-08	1.1776e-06	8.74284e-07	1905	tags=53%, list=16%, signal=45%	HCN2/CALM2/CALM3/KCNMA1/CALM1/KCNA4/GRIK2/GRIK4/KCNS2/DPP6/KCNC2/KCNAB1/KCNN1/KCNB2/KCNAB2/KCNC4/KCNIP1/KCNMB2/HCN1/KCNG3/CNTNAP2/KCNK2/ABCC8/KCNK4/KCNQ2/KCNK1/KCND2/KCNJ6/KCNB1/KCNIP2/DPP10/KCNS1/KCNV1/KCNJ4/KCNIP4
MSigDB (GO)	GOBP_REGULATION_OF_MEMBRANE_POTENTIAL	306	-0.511111	-2.27096	1e-10	5.84514e-09	4.3396e-09	1905	tags=39%, list=16%, signal=34%	HCN2/SEZ6/CALM3/MTMR2/EHD3/KCNMA1/NLGN4X/KCNH6/ANK2/ARRB2/CALM1/GABRG1/GNA11/CNR1/KCNH5/CUX2/KCNA4/GLRA2/GRIK2/HTR3B/GRIN2C/GRIK4/RELN/DLD/MFN1/CACNA1H/MAPK8IP2/SLC4A3/MLLT11/GPD1L/GRM5/CNTNAP1/GSK3B/RIMS4/YWHAH/SCN1A/ACTN2/KCNC2/NEDD4L/ABAT/NDUFS1/YWHAE/TUSC2/PPP3CA/BNIP3/CHRNA5/KCNAB2/APP/EDN1/FHL1/KCNMB2/SLC4A8/HCN1/SLC4A4/NRXN1/SLC24A4/CHRFAM7A/SHANK3/CACNB2/GABRA3/KCNK2/SLC1A6/RIMS1/GRM1/RIM…
MSigDB (GO)	GOCC_DENDRITIC_TREE	473	-0.489684	-2.27755	1e-10	5.84514e-09	4.3396e-09	2657	tags=45%, list=22%, signal=36%	SOD1/KIF21A/SLC17A8/KIF5C/CNIH2/LZTS1/GPM6A/LRRK2/ZFYVE27/PTK2/NTRK2/KCNA1/GRM2/RTN1/NIN/DNM3/GLRX2/ADCY2/FAT3/TRIM3/GCHFR/MARK1/TTLL7/KIF21B/RAB5A/MPP2/CKB/ARFGEF2/UCN/LRFN3/SIPA1L1/YKT6/TANC2/FXR2/ATXN10/MAPK8/CACNA1C/CRTC1/MAP1A/HRH3/MAP1S/ELAVL4/HCN2/SEZ6/GRM3/GLRX5/MTMR2/PRR7/NLGN4X/SAMD14/ARRB2/PTCH1/GABRG1/SACS/ACAD9/LGI1/KCNA4/DAGLA/PTPRO/CRHBP/ATP6AP2/SYAP1/LRP8/DTNBP1/IL1RAPL1/RELN/BMPR…
MSigDB (GO)	GOMF_GATED_CHANNEL_ACTIVITY	193	-0.534913	-2.28703	1e-10	5.84514e-09	4.3396e-09	1761	tags=40%, list=15%, signal=35%	KCNMA1/KCNH6/GABRG1/KCNH5/CACNB1/KCNA4/GLRA2/SHROOM2/SCN3A/GRIK2/HTR3B/GRIN2C/GRIK4/KCNS2/CACNA1H/CACNA1B/SCN1A/KCNC2/KCNJ12/KCNAB1/MCOLN1/KCNN1/VDAC3/KCNB2/CHRNA5/KCNAB2/KCNC4/KCNIP1/KCNMB2/HCN1/KCNG3/CHRFAM7A/GRIA2/CACNB2/GABRA3/KCNK2/ABCC8/VDAC1/GRIN2A/KCNK4/KCNQ2/GRIA1/KCNK1/GRIN1/GRIA4/GRIA3/KCND2/SCN4B/CNGB1/KCNJ6/KCNB1/CACNA1E/KCNH3/CACNB4/FKBP1B/KCNIP2/CACNB3/CACNG2/CACNA2D3/KCNS1/SCN2B/K…
MSigDB (GO)	GOBP_LEARNING	127	-0.57512	-2.29377	1e-10	5.84514e-09	4.3396e-09	2556	tags=50%, list=21%, signal=40%	MECP2/NTRK2/LGMN/UBE3A/ATP8A1/NEUROD2/ATAD1/UCN/EIF2AK4/MAP1A/CSMD1/NPAS4/ABCA7/ELAVL4/NLGN4X/GIT1/KIT/RELN/ADCY3/NPTN/NRXN2/MAPK8IP2/HTT/GRM5/HMGCR/BRSK1/SHANK2/RGS14/APP/SLC6A1/NRXN1/NDRG4/SHANK3/PLCB1/CNTNAP2/ABCC8/PGRMC1/VDAC1/DLG4/GRIN2A/OPRK1/GRIN1/NRGN/FGF13/JPH3/PDE1B/SORCS3/PAK6/SLC8A2/SLC1A1/NLGN4Y/PDE8B/NRXN3/CDK5/SYNJ1/NETO1/NPTX2/SLC12A5/DRD1/TBR1/JPH4/SNAP25/GABRA5
MSigDB (GO)	GOMF_EXTRACELLULAR_LIGAND_GATED_MONOATOMIC_ION_CHANNEL_ACTIVITY	44	-0.694513	-2.29899	2.5474e-08	8.94605e-07	6.64181e-07	1678	tags=52%, list=14%, signal=45%	GABRG1/GLRA2/GRIK2/HTR3B/GRIN2C/GRIK4/CHRNA5/CHRFAM7A/GRIA2/GABRA3/GRIN2A/GRIA1/GRIN1/GRIA4/GRIA3/GABRB3/GLRB/PTK2B/GABRA1/GABRB1/GABRA2/GABRA5/GABRG2
MSigDB (GO)	GOBP_REGULATION_OF_TRANS_SYNAPTIC_SIGNALING	377	-0.505502	-2.30318	1e-10	5.84514e-09	4.3396e-09	2252	tags=47%, list=19%, signal=39%	RAB5A/ATAD1/MPP2/FBXL20/GRM8/UCN/GRIN2B/GRIK1/SIPA1L1/RAB3GAP1/OTOF/YWHAG/EIF2AK4/IQSEC2/CRTC1/MAP1A/RASGRF2/NPAS4/VAMP2/GRM3/CALM3/EFNB3/CACNA1A/DYSF/ABHD6/MTMR2/NLGN4X/LRRTM2/ARRB2/FBXO45/PRKCE/LRFN2/CNR1/ARF1/CUX2/CNTNAP4/LGI1/PLCL2/GIT1/DGKZ/SYAP1/KIT/LRP8/GRIK2/GRIN2C/DTNBP1/GRIK4/CAMK2B/RELN/MAPK1/NPTN/PPFIA3/NRXN2/NRG3/CLSTN1/MAPK8IP2/SYP/RAPGEF2/GRM5/PRRT1/GSK3B/MAPK3/RIMS4/YWHAH/CACNA1B/…
MSigDB (GO)	GOBP_SYNAPTIC_TRANSMISSION_GLUTAMATERGIC	93	-0.603142	-2.30576	4.95779e-10	2.45204e-08	1.82047e-08	2636	tags=61%, list=22%, signal=48%	SLC17A8/CNIH2/LRRK2/GLUL/GRM2/OXTR/SERPINE2/ATAD1/GRM8/UCN/GRIN2B/GRIK1/RAB3GAP1/EXT1/GRM3/CNR1/DGKZ/GRIK2/GRIN2C/DTNBP1/GRIK4/RELN/MAPK8IP2/GRM5/GRM7/NAPB/SLC1A4/HOMER1/HCN1/NRXN1/NAPA/GRIA2/SHANK3/GRM1/GRIN2A/STXBP1/GRIA1/GRIN1/GRIA4/MEF2C/GRIA3/DGKI/UNC13A/CACNB4/CDH8/CDK5/CLSTN3/TPRG1L/CACNG2/SLC17A7/PTK2B/DRD1/SYT1/HTR2A/CACNG3/UNC13C/SLC17A6
MSigDB (GO)	GOMF_VOLTAGE_GATED_MONOATOMIC_CATION_CHANNEL_ACTIVITY	90	-0.604611	-2.31151	1.09421e-09	5.07353e-08	3.76673e-08	2046	tags=49%, list=17%, signal=41%	CACNA1C/CACNA1I/HCN2/CACNA1A/KCNMA1/KCNH6/KCNH5/CACNB1/KCNA4/SCN3A/KCNS2/CACNA1H/CACNA1B/SCN1A/KCNC2/KCNJ12/KCNAB1/KCNN1/KCNB2/KCNAB2/KCNC4/HCN1/KCNG3/CACNB2/KCNK2/ABCC8/KCNQ2/KCNK1/KCND2/KCNJ6/KCNB1/CACNA1E/KCNH3/CACNB4/KCNIP2/CACNB3/CACNG2/CACNA2D3/KCNS1/SCN2B/KCNV1/SCN2A/KCNJ4/CACNG3
MSigDB (GO)	GOCC_SCHAFFER_COLLATERAL_CA1_SYNAPSE	86	-0.620596	-2.3429	1.03709e-10	5.97587e-09	4.43666e-09	1748	tags=44%, list=14%, signal=38%	LRRTM2/ARHGDIA/PRKCI/LRFN2/DTNBP1/NPTN/SYP/GRM5/APBA2/PPP3CA/NTNG2/PAFAH1B1/BCR/GRM1/ABR/CPLX1/EPHA4/MAPK9/PRKCZ/PRKAR1B/SLC1A1/STX1A/CDK5/CACNG2/INA/NETO1/CHRM1/EFNB2/SYN1/PTK2B/GABRB1/NEFL/BSN/ITPR1/CACNG3/SYN2/PPP3R1/PCDH8
MSigDB (GO)	GOCC_DENDRITE_MEMBRANE	26	-0.794865	-2.34576	1.31802e-08	5.0144e-07	3.72283e-07	1678	tags=69%, list=14%, signal=60%	GABRG1/DAGLA/ATP6AP2/HPCA/ATP2B2/KCNC2/KCNC4/GABRA3/GRIA1/ATP2B1/THY1/KCNB1/SLC12A5/GABRA1/GABRA2/DDN/GABRA5/GABRG2
MSigDB (GO)	GOMF_TRANSMITTER_GATED_CHANNEL_ACTIVITY	36	-0.732937	-2.34658	2.67503e-08	9.28439e-07	6.893e-07	1678	tags=61%, list=14%, signal=53%	GABRG1/GLRA2/GRIK2/HTR3B/GRIN2C/GRIK4/CHRNA5/CHRFAM7A/GRIA2/GABRA3/GRIN2A/GRIA1/GRIN1/GRIA4/GRIA3/GABRB3/PTK2B/GABRA1/GABRB1/GABRA2/GABRA5/GABRG2
MSigDB (GO)	GOBP_SYNAPTIC_VESICLE_PRIMING	18	-0.868222	-2.36116	8.58127e-09	3.35065e-07	2.48762e-07	1161	tags=83%, list=10%, signal=75%	SNAP47/RAB3A/NAPB/SV2A/NAPA/STXBP1/SNCA/RPH3A/STX1A/UNC13A/STXBP5/SYNJ1/ERC2/SNAP25/UNC13C
MSigDB (GO)	GOCC_NEURON_TO_NEURON_SYNAPSE	310	-0.530558	-2.3642	1e-10	5.84514e-09	4.3396e-09	2235	tags=45%, list=18%, signal=38%	MPP2/ARFGEF2/LRFN3/GRIN2B/GRIK1/LRFN1/SIPA1L1/FXR2/CACNA1C/CRTC1/PKP4/ADD2/GRM3/EFNB3/IGSF9B/MTMR2/SORT1/PRR7/NLGN4X/SAMD14/LRRTM2/ARRB2/FBXO45/PTCH1/LRFN2/ARF1/DAGLA/PTPRO/GIT1/LIN7B/LRP8/GRIK2/GRIN2C/DTNBP1/GRIK4/KALRN/HNRNPH2/BMPR2/NPTN/CLSTN1/MAPK8IP2/SPOCK1/DLG3/GPHN/ATP2B2/GRM5/PRRT1/CPEB1/YWHAH/CDK5R1/PLXNA4/RUSC1/GRM7/BCL11A/SLITRK3/TSC2/SHANK2/RNF112/DLGAP3/BNIP3/SEMA4F/CAMK2N1/RGS14/RTN…
MSigDB (GO)	GOCC_CATION_CHANNEL_COMPLEX	121	-0.596791	-2.3738	1e-10	5.84514e-09	4.3396e-09	2046	tags=50%, list=17%, signal=42%	CACNA1C/CACNA1I/HCN2/CALM2/CALM3/CACNA1A/KCNMA1/PKD1/CALM1/CACNB1/KCNA4/SCN3A/GRIK2/HTR3B/GRIK4/KCNS2/CACNA1H/DPP6/CACNA1B/SCN1A/KCNC2/KCNAB1/KCNN1/KCNB2/KCNAB2/KCNC4/KCNIP1/KCNMB2/TRPC1/HCN1/KCNG3/CACNB2/FKBP1A/CNTNAP2/KCNK2/ABCC8/KCNK4/KCNQ2/KCNK1/KCND2/SCN4B/CNGB1/KCNJ6/KCNB1/CACNA1E/CACNB4/FKBP1B/KCNIP2/CACNB3/DPP10/CACNG2/CACNA2D3/KCNS1/SCN2B/KCNV1/SCN3B/SCN2A/KCNJ4/RYR2/CACNG3/KCNIP4
MSigDB (GO)	GOCC_NEURON_PROJECTION_TERMINUS	94	-0.623515	-2.38253	1e-10	5.84514e-09	4.3396e-09	1545	tags=48%, list=13%, signal=42%	CRHBP/GIT1/AAK1/SYP/HSPA8/GAD1/CALB2/KCNC2/ATP6V0D1/RAB3A/UCHL1/PACSIN1/SLC4A8/PRRT2/KCNK2/PRNP/SNCG/PCSK1/DLG4/CPLX1/FLRT3/ELK1/OPRK1/EPHA4/NMU/SNCA/GRIN1/CPLX2/PRKCG/PTPRN/SLC8A2/SLC1A1/UNC13A/CDH8/TPRG1L/PRKCB/TBC1D24/SYNJ1/CHRM1/ATP1A3/SNCB/SYT1/BSN/UNC13C/SLC1A2
MSigDB (GO)	GOCC_TRANSPORTER_COMPLEX	280	-0.544306	-2.39591	1e-10	5.84514e-09	4.3396e-09	2199	tags=42%, list=18%, signal=36%	GRIN2B/NDUFB8/GRIK1/LRRC8B/ABCA2/NDUFS2/CACNA1C/NDUFAB1/CACNA1I/HCN2/CALM2/CALM3/CACNA1A/ATP6V0B/ABHD6/UQCRC1/NDUFV2/KCNMA1/PKD1/CALM1/NDUFA5/VWC2/UQCRFS1/GABRG1/ATP6V1D/UQCRH/CACNB1/FOXRED1/KCNA4/GLRA2/SCN3A/GRIK2/HTR3B/GRIN2C/GRIK4/NDUFC1/KCNS2/CACNA1H/UQCRHL/TIMM10/DLG3/ATP6V0C/NDUFA4/DPP6/CACNA1B/SCN1A/KCNC2/KCNAB1/ATP6V0D1/NDUFS1/KCNN1/KCNB2/CHRNA5/KCNAB2/KCNC4/KCNIP1/KCNMB2/TRPC1/HCN1/TTYH3…
MSigDB (GO)	GOBP_SYNAPSE_ASSEMBLY	149	-0.578995	-2.39595	1e-10	5.84514e-09	4.3396e-09	2106	tags=50%, list=17%, signal=42%	LZTS1/GPM6A/MECP2/NTRK2/DNM3/PCDH17/OXTR/LRFN3/LRRN3/PCDHB14/FLRT2/ADD2/NPAS4/EFNB3/PCDHB9/SPOCK2/NLGN4X/LRRTM2/FBXO45/CUX2/IL1RAPL1/NPTN/NRXN2/NRG3/CLSTN1/LHFPL4/SLITRK3/SHANK2/OGT/SLITRK2/AMIGO1/SLITRK5/NTNG2/APP/PCLO/COLQ/NRXN1/GAP43/ROBO2/SHANK3/SEMA4A/FLRT3/HAPLN4/SLITRK1/SNCA/CBLN2/MEF2C/FGF13/NRCAM/SLIT1/NLGN4Y/MYCBP2/LRFN5/LRRTM1/CDK5/CLSTN3/LRRC4B/SPTBN2/CLSTN2/BDNF/CDH9/SLITRK4/NEGR1/EF…
MSigDB (GO)	GOBP_REGULATION_OF_NEUROTRANSMITTER_LEVELS	168	-0.570632	-2.39744	1e-10	5.84514e-09	4.3396e-09	1559	tags=42%, list=13%, signal=37%	DAGLA/GIT1/LIN7B/PIP5K1C/DTNBP1/PPFIA3/NRXN2/SYP/GAD1/RIMS4/SNAP47/BRSK1/ABAT/RAB3A/NAPB/SV2A/PCLO/SLC4A8/SLC6A1/CSPG5/DAGLB/COLQ/NRXN1/NAPA/PRRT2/DNAJC5/SYNGR3/SNCG/CADPS2/SLC1A6/RIMS1/RIMS2/SNPH/CPLX1/STXBP1/BAIAP3/SNCA/RIMS3/MEF2C/CPLX2/MOXD1/PDE1B/RPH3A/PRKCG/STX1A/UNC13A/SYT5/STXBP5/SYT4/PTPRN2/SV2B/CACNB4/CDK5/TPRG1L/PRKCB/SYNJ1/CADPS/RAB3B/PREPL/SYN1/ERC2/MCTP1/DRD1/CAMK2A/SYT1/DOC2A/SNAP2…
MSigDB (GO)	GOCC_EXOCYTIC_VESICLE	180	-0.565987	-2.40731	1e-10	5.84514e-09	4.3396e-09	2782	tags=56%, list=23%, signal=44%	PICK1/STX3/MT3/BCL2L1/ROGDI/NKD2/SYT7/RAB40C/SLC17A8/RAB11B/VTI1B/LRRK2/SYT9/CLTB/SLC6A17/VAMP1/LGI3/RAB5A/SCAMP5/OTOF/PICALM/VAMP2/CLCN4/DMXL2/RAB5B/CALM3/DYSF/MTMR2/ATP6V1D/ICA1/ATP6AP2/ATP6AP1/DTNBP1/RAB8B/RAB6A/SYP/ATP6V0C/DNM1L/PRRT1/BRSK1/ATP6V1E1/SLC2A13/RNF112/TRIM9/STX16/ATP6V0D1/RAB3A/APP/SV2A/SLC4A8/IQSEC1/PRRT2/DNAJC5/SLC30A3/SCAMP1/RAB3C/ABCC8/SYNGR3/DLG4/GRIN2A/GRIA1/OPRK1/SNCA/GRIN…
MSigDB (GO)	GOCC_POSTSYNAPTIC_SPECIALIZATION	291	-0.549769	-2.42393	1e-10	5.84514e-09	4.3396e-09	2201	tags=46%, list=18%, signal=39%	LRFN3/GRIN2B/GRIK1/LRFN1/SIPA1L1/FXR2/CACNA1C/CRTC1/PKP4/ADD2/GRM3/EFNB3/IGSF9B/MTMR2/PRR7/NLGN4X/SAMD14/LRRTM2/ARRB2/FBXO45/PTCH1/LRFN2/ARF1/DAGLA/PTPRO/GIT1/LIN7B/LRP8/GRIK2/GRIN2C/DTNBP1/GRIK4/KALRN/HNRNPH2/BMPR2/NPTN/CLSTN1/MAPK8IP2/SPOCK1/DLG3/HSPA8/GPHN/ATP2B2/GRM5/PRRT1/CPEB1/CDK5R1/RUSC1/BCL11A/LHFPL4/SLITRK3/TSC2/SHANK2/RNF112/DLGAP3/BNIP3/SEMA4F/CAMK2N1/RGS14/RTN3/HOMER1/PCLO/IQSEC1/DTN…
[truncated: 292 more rows]

## Sheet: Table S4
Table S4 GO enrichment results based on genes of turquoise module (WGCNA)
[truncated: 1,036 more rows]

## Sheet: Table S5
Table S5 GO enrichment results based on up-regulated expressed genes (Microglia vs other cells) in single cell data
[truncated: 1,699 more rows]
