# Supplementary material for: Identification of hub genes significantly linked to tuberous sclerosis related-epilepsy and lipid metabolism via bioinformatics analysis
Source: Front Neurol. 2024 Feb 14;15:1354062. doi: 10.3389/fneur.2024.1354062 (PMC10899687; doi:10.3389/fneur.2024.1354062)
Supplement: Supplementary file 2 [file Data_Sheet_1.ZIP]

Archive with 18 entries (10 files):
- related files1-code/2-combat/
- related files1-code/2-combat/2-combat.R
- related files1-code/3-ssgsea/
- related files1-code/3-ssgsea/ssgsea.R
- related files1-code/4-DELMRG/
- related files1-code/4-DELMRG/4-DELMRG.R
- related files1-code/5-WGCNA/
- related files1-code/5-WGCNA/5.1-HierarchicalClustering.R
- related files1-code/5-WGCNA/5.2-WGCNA.R
- related files1-code/6-diagnosis/
- related files1-code/6-diagnosis/REF_logist.R
- related files1-code/7-cibersortx/
- related files1-code/7-cibersortx/11-CIBERSORTx_cor_boxplot.R
- related files1-code/8-GSVA/
- related files1-code/8-GSVA/GSVA.R
- related files1-code/9-sc/
- related files1-code/9-sc/AUCell.R
- related files1-code/9-sc/cellAnno.R
