# Supplementary material for: Identification of hub genes significantly linked to tuberous sclerosis related-epilepsy and lipid metabolism via bioinformatics analysis
Source: Front Neurol. 2024 Feb 14;15:1354062. doi: 10.3389/fneur.2024.1354062 (PMC10899687; doi:10.3389/fneur.2024.1354062)
Supplement: Supplementary file 2 [file Data_Sheet_1.ZIP › related files1-code/2-combat/2-combat.R]

setwd("D:\\bioinfo\\HelixLife\\20230911_TS_epilepsy\\2-combat")
library(limma)
library(WGCNA)
library(GEOquery)
library(FactoMineR)
library(factoextra)
library(RColorBrewer)

########################  1、数据下载  #######################################
############################     GSE16969
# 样本信息
GSE16969.sample.info <- read.table("./Data/GSE16969_sample_info_input.txt", sep = "\t", header= T, quote = "")
GSE16969.sample.info <- subset(GSE16969.sample.info, sub.brain %in% c("cortex", "cortical tuber"))

# 提取表达谱
GSE16969.exp <- read.table("./Data/GSE16969_series_matrix_input.txt.gz", sep = "\t", header = T, comment.char = "!")
GSE16969.exp <- GSE16969.exp[, c("ID_REF", GSE16969.sample.info$Sample_geo_accession)]

# 提取探针ID和基因信息
fd <- read.table("./Data/GSE16969_GPL570_input.txt", sep = "\t", header = T, fill = T,quote = "")
fd <- fd[, c("ID", "Gene.Symbol")]
ls <- strsplit(fd$Gene.Symbol, " /// ")
fd <- data.frame(ID = rep(fd$ID, lengths(ls)), symbol = unlist(ls))

# 转换基因ID
GSE16969.exp <- merge(fd, GSE16969.exp, by.x = "ID", by.y=  "ID_REF")
GSE16969.exp <- aggregate(GSE16969.exp[, -c(1:2)], by = list(GSE16969.exp$symbol), FUN = mean)
GSE16969.exp <- tibble::column_to_rownames(GSE16969.exp, var = "Group.1")
range(GSE16969.exp)
qx <- as.numeric(quantile(GSE16969.exp, c(0., 0.25, 0.5, 0.75, 0.99, 1.0), na.rm=T))
LogC <- (qx[5] > 100) || (qx[6]-qx[1] > 50 && qx[2] > 0)
if (LogC) { 
  GSE16969.exp[which(GSE16969.exp <= 0)] <- NaN
  GSE16969.exp <- log2(GSE16969.exp+1) 
}
range(GSE16969.exp)


############################     GSE62019
# 样本信息
GSE62019.sample.info <- read.table("./Data/GSE62019_sample_info_input.txt", sep = "\t", header= T, quote = "")
all.sample = GSE62019.sample.info$Sample_geo_accession
GSE62019.sample.info <- subset(GSE62019.sample.info, Subject_condition %in% c("control", "patient with Tuberous Sclerosis (TS)"))

#######  原始数据处理
library(limma)
y <- read.ilmn("./Data/GSE62019_non_normalized.txt.gz", expr="SAMPLE", probeid="ID_REF")
# 做背景校正、标准化
y <- neqc(y)
boxplot(log2(y$E),range=0,ylab="log2 intensity")
# 添加样本信息，并选择需要的样本
colnames(y) <- all.sample
y <- y[, GSE62019.sample.info$Sample_geo_accession]
# 探针过滤： 过滤标准是至少在2个样本里P值<0.05
expressed <- rowSums(y$other$Detection < 0.05) >= 2 
table(expressed)
y <- y[expressed,]
dim(y)
# 这时的表达矩阵，也就能对接常规芯片数据的其他分析了
GSE62019.exp = y$E
dim(GSE62019.exp)
range(GSE62019.exp)


# 提取探针ID和基因信息
fd <- read.table("./Data/GSE62019_GPL10558_input.txt", sep = "\t", header = T, fill = T,quote = "")
fd <- fd[, c("ID", "ILMN_Gene")]
ls <- strsplit(fd$ILMN_Gene, " /// ")
fd <- data.frame(ID = rep(fd$ID, lengths(ls)), symbol = unlist(ls))

# 提取表达谱
GSE62019.exp <- merge(fd, GSE62019.exp, by.x = "ID", by.y=  "row.names")
GSE62019.exp <- aggregate(GSE62019.exp[, -c(1:2)], by = list(GSE62019.exp$symbol), FUN = mean)
GSE62019.exp <- tibble::column_to_rownames(GSE62019.exp, var = "Group.1")
range(GSE62019.exp)
qx <- as.numeric(quantile(GSE62019.exp, c(0., 0.25, 0.5, 0.75, 0.99, 1.0), na.rm=T))
LogC <- (qx[5] > 100) ||
          (qx[6]-qx[1] > 50 && qx[2] > 0)
if (LogC) { 
  GSE62019.exp[which(GSE62019.exp <= 0)] <- NaN
  GSE62019.exp <- log2(GSE62019.exp+1)
}
range(GSE62019.exp)
as.numeric(quantile(GSE62019.exp, c(0., 0.25, 0.5, 0.75, 0.99, 1.0), na.rm=T))


######################### combat
# 整合sample info data
pd <- data.frame( dataset = rep(c("GSE16969", "GSE62019"), c(nrow(GSE16969.sample.info), nrow(GSE62019.sample.info))),
                  sample = c(GSE16969.sample.info$Sample_geo_accession, GSE62019.sample.info$Sample_geo_accession),
                  group = gsub(" .*", "", c(GSE16969.sample.info$Sample_title, GSE62019.sample.info$Sample_title)))
pd$group[pd$group == "TSC"] = "TS"
write.table(pd, file = "./Data/before_combat_sample_info_output.txt", sep = "\t", quote = F, row.names = F)
# 整合expression matrix
exp <- merge(GSE16969.exp, GSE62019.exp, by.x = "row.names", by.y = "row.names")
exp <- tibble::column_to_rownames(exp, var = "Row.names")
range(exp)
write.table(exp, file = "./Data/before_combat_exp_output.txt", sep = "\t", quote = F, row.names = F)


# 查看pd和exp的sample顺序是否一样
table(colnames(exp)==pd$sample)
if(!identical(colnames(exp) ,pd$sample)){
  print("Reorder sample of expression matrix ...")
  exp <- exp[, pd$sample]
  print(paste0("Same sample order: ", identical(colnames(exp) ,pd$sample)))
}


# PCA分析
pca.plot = function(dat,col,color,addEllipses = TRUE, 
                    ellipse.type = "norm", legend.title = "Group"){
  df.pca <- PCA(t(dat), graph = FALSE)
  fviz_pca_ind(df.pca,
               geom.ind = "point",
               col.ind = col ,
               addEllipses = addEllipses,
               ellipse.type = ellipse.type,
               legend.title = legend.title,
               palette = color
  )
}
# 去批次前boxplot和pca
pdf("./Figure/before_combat_boxplot.pdf", width = 8, height = 6)
boxplot(exp,col= rep(brewer.pal(9, "Set1")[2:1], table(pd$dataset)),main="before")
dev.off()
pdf("./Figure/before_combat_pca.pdf", width = 8, height = 6)
pca.plot(exp, pd$dataset, color = "Set1")
dev.off()

#  normalizeBetweenArrays
exp.nba <- normalizeBetweenArrays(exp)
pdf("./Figure/before_combat_nba_boxplot.pdf", width = 8, height = 6)
boxplot(exp.nba,col= rep(brewer.pal(9, "Set1")[2:1], table(pd$dataset)),main="before")
dev.off()

# sva的combat去批次: 去批次后的数值为NaN
library(sva)
mod = model.matrix(~as.factor(pd$group), data=pd) #设置model（可选）, 协变量为疾病分组，保留协变量差异
exp.combat <- ComBat(dat = exp, batch = pd$dataset,mod = mod,par.prior = F) #校正其实就一步
# 方差为0的基因会返回NaN/NA
#exp.combat <- na.omit(exp.combat)
write.table(exp.combat, file = "./Data/after_combat_exp_output.txt", sep = "\t", quote = F)
write.table(pd, file = "./Data/after_combat_sample.info_output.txt", sep = "\t", quote = F, row.names = F)

pdf("./Figure/after_combat_boxplot.pdf", width = 8, height = 6)
boxplot(exp.combat,col= rep(brewer.pal(9, "Set1")[2:1], table(pd$dataset)),main="after")
dev.off()
pdf("./Figure/after_combat_pca_batch.pdf", width = 8, height = 6)
pca.plot(exp.combat, pd$dataset, color = "Set1")
dev.off()
pdf("./Figure/after_combat_pca_group.pdf", width = 8, height = 6)
pca.plot(exp.combat, pd$group, color = c("#fcbe32", "#004e66"),ellipse.type = "convex")
dev.off()

#  normalizeBetweenArrays
exp.combat.nba <- normalizeBetweenArrays(exp.combat)
write.table(exp.combat.nba, file = "./Data/after_combat_normalizeBetweenArrays_exp_output.txt", sep = "\t", quote = F)

pdf("./Figure/after_combat_normalizeBetweenArrays_boxplot.pdf", width = 8, height = 6)
boxplot(exp.combat.nba,col= rep(brewer.pal(9, "Set1")[2:1], table(pd$dataset)),main="after")
dev.off()
pdf("./Figure/after_combat_normalizeBetweenArrays_pca_batch.pdf", width = 8, height = 6)
pca.plot(exp.combat.nba, pd$dataset, color = "Set1")
dev.off()
pdf("./Figure/after_combat_normalizeBetweenArrays_pca_group.pdf", width = 8, height = 6)
pca.plot(exp.combat.nba, pd$group, color = c("#fcbe32", "#004e66"),ellipse.type = "convex")
dev.off()


################# 差异分析
table(pd$sample == colnames(exp.combat))

library(limma)
group = pd$group
names(group) <- pd$sample
# set up design matrix
design <- model.matrix(~0 + group)
colnames(design)=levels(factor(group))
rownames(design)=colnames(exp.combat)
# set up contrasts of interest 
cont.matrix <- makeContrasts(contrasts = "TS-control", levels = design)
# recalculate model coefficients
fit <- lmFit(exp.combat, design)  # fit linear model
fit <- contrasts.fit(fit, cont.matrix)
fit <- eBayes(fit)
outTab <- topTable(fit, adjust="fdr", sort.by="B", n=Inf)

lfc = 0.58
outTab$regulation <- "NS"
outTab$regulation[ outTab$logFC >= lfc & outTab$adj.P.Val < 0.05 ] <- "UP"
outTab$regulation[ outTab$logFC <= -lfc & outTab$adj.P.Val < 0.05 ] <- "DN"
table(outTab$regulation)
write.table(outTab, file = "./Data/limma_outTab_output.txt", sep = "\t", col.names = T, row.names = T, quote = F)
write.csv(outTab, file = "./Data/limma_outTab_output.csv")

# 火山图
library(ggplot2)
p <- ggplot(outTab, aes(x = logFC, y = -log10(adj.P.Val), color = regulation)) +
      geom_point(size=3.5) +
      scale_color_manual(values=c("#546de5", "#d2dae2","#ff4757")) +
      geom_vline(xintercept=c(-lfc,lfc),lty=4,col="black",lwd=0.8) +
      geom_hline(yintercept = -log10(0.05),lty=4,col="black",lwd=0.8) +
      labs(x="log2(fold change)", y="-log10 (adjP)")+
      theme_bw()+ 
      theme(plot.title = element_text(hjust = 0.5), legend.position="right", legend.title = element_blank())
ggsave(p, file = "./Figure/limma_vocano.pdf", width =8,height = 6)

# 热图
DEGs <- subset(outTab, regulation != "NS")
DEGs <- dplyr::arrange(DEGs, regulation)
order.group = sort(group)
DEGs.exp <- exp.combat[rownames(DEGs), names(order.group)]
annotation_col = data.frame(
  group = factor(order.group)
)
rownames(annotation_col) <- colnames(DEGs.exp)
# 自定注释信息的颜色列表
ann_colors = list(group = c(TS = "#fcbe32", control = "#004e66"))
head(ann_colors)
library(pheatmap)
pheatmap(DEGs.exp, scale = "row", cluster_col = F, cluster_row = F, show_rownames = F, show_colnames = F,
         annotation_col = annotation_col, annotation_colors = ann_colors,
         filename = "./Figure/limma_DEGs_pheatmap.pdf", width = 8, height = 6)


##############  GSEA富集结果
library(clusterProfiler)
library(org.Hs.eg.db)


###################### GSEA
library(clusterProfiler)
# 基因
geneList <- data.frame(gene = rownames(outTab), logFC = outTab$logFC)
gene = geneList$logFC
names(gene)=geneList$gene
glist <- sort(gene,decreasing = T)
head(glist)


if(FALSE){
# gseGO
geneList <- data.frame(gene = rownames(outTab), logFC = outTab$logFC)
gene = geneList$logFC
names(gene)=geneList$gene
glist <- sort(gene,decreasing = T)
head(glist)
go.gsea <- gseGO(glist, OrgDb = org.Hs.eg.db, ont = "ALL", keyType = "SYMBOL", seed = TRUE)
save(go.gsea, file = paste0("Data/gseGO_output.RData"))

go.gsea.df = as.data.frame(go.gsea)
go.gsea.df = dplyr::arrange(go.gsea.df, desc(NES))
write.table(go.gsea.df, file = paste0("Data/gseGO_output.txt"), sep = "\t", col.names = T, row.names = T, quote = F)
write.csv(go.gsea.df, file = paste0("Data/gseGO_output.csv"))

### gseKEGG
geneList <- data.frame(gene = rownames(outTab),logFC=outTab$logFC)
eg <- bitr(rownames(outTab), fromType = "SYMBOL", toType = "ENTREZID", OrgDb = "org.Hs.eg.db")
eg <- merge(eg, geneList, by.x = "SYMBOL", by.y = "gene", all = F)
gene = eg$logFC
names(gene)=eg$ENTREZID
glist <- sort(gene,decreasing = T)
head(glist)
kegg.gsea <- gseKEGG(glist,organism = 'hsa', seed = TRUE) 
kegg.gsea <- setReadable(kegg.gsea, OrgDb = org.Hs.eg.db, keyType="ENTREZID")
save(kegg.gsea, file = paste0("Data/gseKEGG_output.RData"))

kegg.gsea.df = as.data.frame(kegg.gsea)
kegg.gsea.df = dplyr::arrange(kegg.gsea.df, desc(NES))
write.table(kegg.gsea.df, file = paste0("Data/gseKEGG_output.txt"), sep = "\t", col.names = T, row.names = T, quote = F)
write.csv(kegg.gsea.df, file = paste0("Data/gseKEGG_output.csv"))
}


# GSEA go
msigdb.go <- read.gmt("./Data/input/MSigDB_c5.go.v2023.1.Hs.symbols_input.gmt")
head(msigdb.go)
msigdb.go.gsea <- GSEA(glist, TERM2GENE=msigdb.go, seed = T, verbose=FALSE)
save(msigdb.go.gsea, file = paste0("Data/MSigDB.go_gsea_output.RData"))

msigdb.go.gsea.df = as.data.frame(msigdb.go.gsea)
msigdb.go.gsea.df = dplyr::arrange(msigdb.go.gsea.df, desc(NES))
write.table(msigdb.go.gsea.df, file = "./Data/MSigDB.go_gsea_output.txt", sep = "\t", col.names = T, row.names = F, quote = F)
write.csv(msigdb.go.gsea.df, file = "./Data/MSigDB.go_gsea_output.csv",  row.names = F)

# GSEA kegg
msigdb.kegg <- read.gmt("./Data/input/MSigDB_c2.cp.kegg.v2023.1.Hs.symbols_input.gmt")
head(msigdb.kegg)
msigdb.kegg.gsea <- GSEA(glist, TERM2GENE=msigdb.kegg, seed = T, verbose=FALSE)
save(msigdb.kegg.gsea, file = paste0("Data/MSigDB.kegg_gsea_output.RData"))

msigdb.kegg.gsea.df = as.data.frame(msigdb.kegg.gsea)
msigdb.kegg.gsea.df = dplyr::arrange(msigdb.kegg.gsea.df, desc(NES))
write.table(msigdb.kegg.gsea.df, file = "./Data/MSigDB.kegg_gsea_output.txt", sep = "\t", col.names = T, row.names = F, quote = F)
write.csv(msigdb.kegg.gsea.df, file = "./Data/MSigDB.kegg_gsea_output.csv",  row.names = F)

# GSEA reactome
msigdb.reactome <- read.gmt("./Data/input/MSigDB_c2.cp.reactome.v2023.1.Hs.symbols_input.gmt")
head(msigdb.reactome)
msigdb.reactome.gsea <- GSEA(glist, TERM2GENE=msigdb.reactome, seed = T, verbose=FALSE)
save(msigdb.reactome.gsea, file = paste0("Data/MSigDB.reactome_gsea_output.RData"))

msigdb.reactome.gsea.df = as.data.frame(msigdb.reactome.gsea)
msigdb.reactome.gsea.df = dplyr::arrange(msigdb.reactome.gsea.df, desc(NES))
write.table(msigdb.reactome.gsea.df, file = "./Data/MSigDB.reactome_gsea_output.txt", sep = "\t", col.names = T, row.names = F, quote = F)
write.csv(msigdb.reactome.gsea.df, file = "./Data/MSigDB.reactome_gsea_output.csv",  row.names = F)

# GSEA wikipathway
msigdb.wp <- read.gmt("./Data/input/MSigDB_c2.cp.wikipathways.v2023.1.Hs.symbols_input.gmt")
head(msigdb.wp)
msigdb.wp.gsea <- GSEA(glist, TERM2GENE=msigdb.wp, seed = T, verbose=FALSE)
save(msigdb.wp.gsea, file = paste0("Data/MSigDB.wikipathway_gsea_output.RData"))

msigdb.wp.gsea.df = as.data.frame(msigdb.wp.gsea)
msigdb.wp.gsea.df = dplyr::arrange(msigdb.wp.gsea.df, desc(NES))
write.table(msigdb.wp.gsea.df, file = "./Data/MSigDB.wikipathway_gsea_output.txt", sep = "\t", col.names = T, row.names = F, quote = F)
write.csv(msigdb.wp.gsea.df, file = "./Data/MSigDB.wikipathway_gsea_output.csv",  row.names = F)

# GSEA hallmark
msigdb.hallmark <- read.gmt("./Data/input/MSigDB_h.all.v2023.1.Hs.symbols_2230925.gmt")
head(msigdb.hallmark)
msigdb.hallmark.gsea <- GSEA(glist, TERM2GENE=msigdb.hallmark, seed = T, verbose=FALSE)
save(msigdb.hallmark.gsea, file = paste0("Data/MSigDB.hallmark_gsea_output.RData"))

msigdb.hallmark.gsea.df = as.data.frame(msigdb.hallmark.gsea)
msigdb.hallmark.gsea.df = dplyr::arrange(msigdb.hallmark.gsea.df, desc(NES))
write.table(msigdb.hallmark.gsea.df, file = "./Data/MSigDB.hallmark_gsea_output.txt", sep = "\t", col.names = T, row.names = F, quote = F)
write.csv(msigdb.hallmark.gsea.df, file = "./Data/MSigDB.hallmark_gsea_output.csv",  row.names = F)

all = Reduce(rbind, list(#go.gsea.df[, colnames(go.gsea.df)[colnames(go.gsea.df) != "ONTOLOGY"]], kegg.gsea.df, 
                         msigdb.go.gsea.df, msigdb.kegg.gsea.df, msigdb.reactome.gsea.df,  msigdb.wp.gsea.df, msigdb.hallmark.gsea.df))
write.table(all, file = "./Data/gsea_MSigDB_output.txt", sep = "\t", quote =F, row.names = F)
write.csv(all, file = "./Data/gsea_MSigDB_output.csv", row.names = F)


########## 脂质代谢通路
# 文章中得到的
lmrp = read.csv("./Data/LMRP_from_literature_input.csv")
keyterm1 = all$Description[ tolower(all$Description) %in% tolower(lmrp$Liqid.Metabolism.related.Pathway)]
keyterm1
# 与关键字代谢(metabo)有关的基因
keyterm2 = all$Description[ grep("metabo", tolower(all$Description)) ]
keyterm2

intersect(keyterm1, keyterm2)
setdiff(keyterm1, keyterm2)
setdiff(keyterm2, keyterm1)

enriched.lmrp = subset(all, Description %in% unique(c(keyterm1, keyterm2)))
write.table(enriched.lmrp, file = "./Data/gsea_MSigDB_enriched_LMRP_info_output.txt", sep = "\t", quote = F)
write.csv(enriched.lmrp, file = "./Data/gsea_MSigDB_enriched_LMRP_info_output.csv", quote = F)
# 输出的结果中可能含有不属于脂质代谢的通路, 需人工检查一下， 手动删除一些还剩13个脂质代谢通路


# 气泡图
enriched.lmrp <- read.table("./Data/gsea_MSigDB_enriched_LMRP_info_output.txt", sep = "\t", header = T)
enriched.lmrp$Class = gsub("_.*", "", enriched.lmrp$Description)
IDs <- dplyr::arrange(enriched.lmrp, Class, desc(NES))
IDs$Description <- factor(IDs$Description, levels = rev(IDs$Description))

p <- ggplot(IDs, aes(x = NES, y = Description, color = -log10(p.adjust), size = setSize)) + 
       geom_point()+
       theme_bw() +
       scale_size(range=c(3, 10)) +
       scale_color_distiller(palette = "Spectral") +
       scale_y_discrete(labels=function(x) stringr::str_wrap(x, width=100)) +
       ggtitle("GSEA (MSigDB)") + 
       labs( y = "")+ # x = "GeneRatio/BgRatio",
       theme(plot.title = element_text(hjust = 0.5, size = 20))
ggsave(p, file = paste0("gsea_MSigDB_enriched_LMRP_info.pdf"), height = 6, width = 8)
  

# 富集通路的基因集
msigdb.gene = Reduce(rbind, list(# go, kegg, 
                         msigdb.go, msigdb.kegg, msigdb.reactome,  msigdb.wp, msigdb.hallmark))
enriched.lmrg = subset(msigdb.gene, term %in% enriched.lmrp$Description)
unique(enriched.lmrg$term)
write.table(enriched.lmrg, file = "./Data/gsea_MSigDB_enriched_LMRG_info_output.txt", sep = "\t", quote = F)
write.csv(enriched.lmrg, file = "./Data/gsea_MSigDB_enriched_LMRG_info_output.csv", quote = F)


if(FALSE){
# 脂质的种类https://zhuanlan.zhihu.com/p/29800233
#          https://zhuanlan.zhihu.com/p/168262597
keyword = c("lipid", "lipo",   "adipo", 
            "fatty", "cholester", "steroid","prenol", "sphin", "glycer", "saccharo", "polyketide", #大类
            "PPAR", "polyketides",   "ketone",
            "palmitic", "stearic", "oleic", "linoleic", "linolenic", "arachidonic", # 脂肪酸
            "hydrocarbon", # 脂肪酰 #"oxygen",
            "phospha", "cardiolipin", # 甘油磷脂
            "lysophosph","ceramide", "Sterol", "Secosteroid", "isoprenoid", "quinone", "hopanoid")
keyterm2 = NULL
for(kw in keyword){
  keyterm2 = c(keyterm2, all$Description[ grep(tolower(kw), tolower(all$Description))])
}
keyterm2 = unique(keyterm2)
}
