# Supplementary material for: Identification of hub genes significantly linked to tuberous sclerosis related-epilepsy and lipid metabolism via bioinformatics analysis
Source: Front Neurol. 2024 Feb 14;15:1354062. doi: 10.3389/fneur.2024.1354062 (PMC10899687; doi:10.3389/fneur.2024.1354062)
Supplement: Supplementary file 2 [file Data_Sheet_1.ZIP › related files1-code/3-ssgsea/ssgsea.R]

setwd("D:\\bioinfo\\HelixLife\\20230911_TS_epilepsy\\3-ssgsea")
library(GSVA)
library(clusterProfiler)
library(RColorBrewer)
library(ggpubr)
library(openxlsx)


###### 表达
exp <- read.table("./Data/after_combat_exp_input.txt", sep = "\t", header = T)
pd <- read.table("./Data/after_combat_sample.info_input.txt", sep = "\t", header= T)

####### LMRG
enrich.lmrg = read.table("./Data/gsea_MSigDB_enriched_LMRG_info_input.txt", sep = "\t", header  =T)
genelist <- split(enrich.lmrg, enrich.lmrg$term)
genelist <- lapply(genelist, function(x) { x = x$gene })

##### ssgsea探索上下调的信号通路
score <- gsva(as.matrix(exp), genelist,method="ssgsea", verbose = TRUE)
write.csv(score, file = "./Data/ssgsea_enrich.lmrp_output.csv")
write.table(score, file = "./Data/ssgsea_enrich.lmrp_output.txt", sep  ="\t", quote = F)


#得到ssgsea计算值后再用limma包做差异分析得到差异的pathway
library(limma)
library(edgeR)
table(colnames(exp) == pd$sample)
group <- pd$group

# 构建分组矩阵
design <- model.matrix(~0 + group)
rownames(design) = pd$sample
colnames(design) <- levels(as.factor(group))
# 对每一个基因进行线性模型构建
fit <- lmFit(score, design)
# 构建比较矩阵 PD vs HC
cont.matrix <- makeContrasts(contrasts = c('TS-control'), levels = design)
# 构建芯片数据的线性模型，计算估计的相关系数和标准差
fit2 <- contrasts.fit(fit, cont.matrix)
# 基于贝叶斯计算T值，F值和log-odds
fit2 <- eBayes(fit2)
outTab <- topTable(fit2, coef = 'TS-control', n = Inf)
write.csv(outTab, file = "./Data/ssgsea_enrich.lmrp_TS.vs.control_limma_outTab.csv")
write.table(outTab, file = "./Data/ssgsea_enrich.lmrp_TS.vs.control_limma_outTab.txt", sep = "\t", quote = F)


# 差异基因
library(magrittr)
de <- outTab %>% dplyr::filter(adj.P.Val < 0.05)
de <- tibble::rownames_to_column(de, var = "pathway")

# 柱状图
de$label <- ""
de$label [ de$adj.P.Val < 0.05 ] <- "P < 0.05"
de$label [ de$adj.P.Val < 0.01 ] <- "P < 0.01"
de$label [ de$adj.P.Val < 0.001 ] <- "P < 0.001"
de$label [ de$adj.P.Val < 0.0001 ] <- "P < 0.0001"
de$label <- factor( de$label , levels = c("P < 0.05", "P < 0.01", "P < 0.001", "P < 0.0001"))

# pos 活性高的通路
de.pos <- subset(de, logFC > 0)
de.pos$`Padj < 0.05` <- "FALSE"
de.pos$`Padj < 0.05` [ de.ps$adj.P.Val < 0.05 ] <- "TRUE"
de.pos$regulation <- ifelse(de.pos$logFC > 0 , "up", "down")
de.pos$pathway = factor(de.pos$pathway, levels = sort(de.pos$pathway))
library(ggplot2)
p <- ggplot(de.pos , aes(t, pathway)) +
     geom_col(aes(fill = regulation)) +
     scale_fill_discrete(name ="") +
     #scale_fill_manual(values = c("#00AFBB", "#E7B800")) +
     scale_fill_manual(values = c( "#E7B800")) +
     theme(axis.ticks = element_blank(),
           panel.border = element_blank(),
           panel.background = element_blank(),
           panel.grid = element_line(color = "gray90"),
           axis.text.y = element_text(size = 12)) +
     #scale_x_reverse() +
     labs(y="", x = "t value of ssgsea score (TS vs Control)")
ggsave(p, file = "ssgsea_enrich.lmrp_TS.vs.Control_diff_pos.pdf", width =10, height = 8)


# neg 活性高的通路
de.neg <- subset(de, logFC < 0)
de.neg$`Padj < 0.05` <- "FALSE"
de.neg$`Padj < 0.05` [ de.ps$adj.P.Val < 0.05 ] <- "TRUE"
de.neg$regulation <- ifelse(de.neg$logFC > 0 , "up", "down")
library(ggplot2)
p <- ggplot(de.neg , aes(t, pathway)) +
     geom_col(aes(fill = regulation)) +
     scale_fill_discrete(name ="") +
     scale_fill_manual(values = c("#00AFBB", "#E7B800")) +
     theme(axis.ticks = element_blank(),
           panel.border = element_blank(),
           panel.background = element_blank(),
           panel.grid = element_line(color = "gray90"),
           axis.text.y = element_text(size = 12)) +
     #scale_x_reverse() +
     labs(y="", x = "t value of ssgsea score (TS vs Control)")
ggsave(p, file = "ssgsea_enrich.lmrp_TS.vs.Control_diff_neg.pdf", width = 8, height = 10)


# ssgsea热图
group = pd$group
names(group) = pd$sample
sort.group = sort(group)
diff.ssgsea = score[de$pathway, names(sort.group)]
annotation_col = data.frame(
  group = sort.group
)
rownames(annotation_col) <- names(sort.group)
# 自定注释信息的颜色列表
ann_colors = list(group = c(TS = "#004e66", control = "#fcbe32"))
head(ann_colors)
library(pheatmap)
pheatmap(diff.ssgsea, scale = "row", cluster_col = F, cluster_row = T, show_rownames = T, show_colnames = F,
         annotation_col = annotation_col, annotation_colors = ann_colors,
         filename = "limma_ssgsea_pheatmap.pdf", width = 10, height = 6)


####### 箱式图
df = reshape2::melt(t(as.matrix(score[de$pathway, ])))
colnames(df) = c("sample", "pathway", "ssgsea")
df = merge(df, data.frame(sample = colnames(exp), group = group))

p <- ggplot(df, aes(group, ssgsea, fill= group)) + 
        geom_boxplot() + 
        scale_fill_manual(values = c("#fcbe32","#004e66"))+
    #  theme_light(base_size = 15)+
       #labs(title = colnames(df)[index])+
       theme_bw() + 
    #  theme(panel.border = element_rect(fill=NA,color="black", size=1, linetype="solid"))+
       theme(plot.title = element_text(hjust = 0.5))  + #labs(y = colnames(df)[index])+
      stat_compare_means() + 
      facet_wrap(~pathway, scale = "free", ncol = 5)
  ggsave(p ,file = paste0("ssgsea_enrich.lmrp_boxPlot.pdf"), width = 3*5 ,height = 3.5*3)


for(keyworkd in c("GOBP", "KEGG", "REACTOME", "HALLMARK")){
  IDs = df[ grep(keyworkd, df$pathway), ]
  if(length(unique(IDs$pathway)) == 1){
    p <- ggplot(IDs , aes(group, ssgsea, fill= group)) + 
        geom_boxplot() + 
        scale_fill_manual(values = c("#fcbe32","#004e66"))+
       #  theme_light(base_size = 15)+
       labs(title = IDs$pathway)+
       theme_bw() + 
       scale_x_discrete(labels=function(x) stringr::str_wrap(x, width=50)) +
       #  theme(panel.border = element_rect(fill=NA,color="black", size=1, linetype="solid"))+
       theme(plot.title = element_text(hjust = 0.5),
             #legend.position = "left", 
             #axis.text.x = element_text(angle = 45, hjust = 1),
             panel.grid = element_blank(),)  + 
       labs(x = "")+
       stat_compare_means(label.x.npc = 0.4)  # method = "wilcox.test", label = "p.signif", 
  ggsave(p ,file = paste0("ssgsea_enrich.lmrp_boxPlot_", keyworkd, ".pdf"), width = 6 ,height = 6)
  } else {
    p <- ggplot(IDs , aes(pathway, ssgsea, fill= group)) + 
        geom_boxplot() + 
        scale_fill_manual(values = c("#fcbe32","#004e66"))+
      #  theme_light(base_size = 15)+
       #labs(title = colnames(df)[index])+
       theme_bw() + 
       scale_x_discrete(labels=function(x) stringr::str_wrap(x, width=50)) +
    #  theme(panel.border = element_rect(fill=NA,color="black", size=1, linetype="solid"))+
       theme(plot.title = element_text(hjust = 0.5),
             panel.grid = element_blank()#,
               #axis.text.x = element_text(angle = 90, hjust = 1)#,legend.position = "left"
             )  + 
       labs(x = "")+
       stat_compare_means(method = "wilcox.test", label = "p.signif", label.x.npc = "middle") +
       coord_flip()
    ggsave(p ,file = paste0("ssgsea_enrich.lmrp_boxPlot_", keyworkd, ".pdf"), width = 8 ,height =6)
  }
}
