# Supplementary material for: Identification of hub genes significantly linked to tuberous sclerosis related-epilepsy and lipid metabolism via bioinformatics analysis
Source: Front Neurol. 2024 Feb 14;15:1354062. doi: 10.3389/fneur.2024.1354062 (PMC10899687; doi:10.3389/fneur.2024.1354062)
Supplement: Supplementary file 2 [file Data_Sheet_1.ZIP › related files1-code/4-DELMRG/4-DELMRG.R]

setwd("D:\\bioinfo\\HelixLife\\20230911_TS_epilepsy\\4-DELMRG")


enriched.lmrg = read.table("./Data/gsea_MSigDB_enriched_LMRG_info_input.txt", sep = "\t", header = T)
length(unique(enriched.lmrg$gene)) # 1175

outTab = read.table("./Data/limma_outTab_input.txt", sep = "\t", header = T)
table(outTab$regulation)
deg <- subset(outTab, regulation != "NS")
range(abs(deg$logFC))
range(abs(deg$adj.P.Val))

######### overlap基因: DELMRG
delmrg = deg[intersect(rownames(deg), unique(enriched.lmrg$gene)),]
dim(delmrg) # 103
write.table(delmrg, file = "./Data/gsea_MSigDB_enriched_DELMRG_info_output.txt", sep = "\t", quote = F)
write.csv(delmrg, file = "./Data/gsea_MSigDB_enriched_DELMRG_info_output.csv")

######### veen
library(ggvenn)
list <- list("DEGs" = unique(rownames(deg)),
             "LMRG" = unique(enriched.lmrg$gene))
p <- ggvenn(list)
ggsave(p, file = "./Figure/gsea_MSigDB_enriched_DELMRG_info.pdf", width = 8, height = 6)


######### overlap基因在两组的差异 (热图)
overlap = rownames(delmrg)
exp <- read.table("./Data/after_combat_exp_input.txt" ,sep = "\t", header = T)
sample.info <- read.table("./Data/after_combat_sample.info_input.txt", sep = "\t", header = T)
sample.info <- dplyr::arrange(sample.info, group)
# 热图
DEGs.exp <- exp[overlap, sample.info$sample]
annotation_col = data.frame(
  group = factor(sample.info$group)
)
rownames(annotation_col) <- colnames(DEGs.exp)
# 自定注释信息的颜色列表
ann_colors = list(group = c(TS =  "#004e66", control ="#fcbe32"))
head(ann_colors)
library(pheatmap)
pheatmap(DEGs.exp, scale = "row", cluster_col = F, cluster_row = T, show_rownames = F, show_colnames = F,
         annotation_col = annotation_col, annotation_colors = ann_colors,border_color = NA,
         filename = "./Figure/gsea_MSigDB_enriched_DELMRG_pheatmap.pdf", width = 8, height = 6)


         
