# Supplementary material for: Identification of hub genes significantly linked to tuberous sclerosis related-epilepsy and lipid metabolism via bioinformatics analysis
Source: Front Neurol. 2024 Feb 14;15:1354062. doi: 10.3389/fneur.2024.1354062 (PMC10899687; doi:10.3389/fneur.2024.1354062)
Supplement: Supplementary file 2 [file Data_Sheet_1.ZIP › related files1-code/5-WGCNA/5.1-HierarchicalClustering.R]

setwd("D:\\bioinfo\\HelixLife\\20230911_TS_epilepsy\\5-WGCNA")
library(factoextra)


ssgsea = read.table("./Data/ssgsea_enrich.lmrp_input.txt", sep = "\t")

# 确定最佳K
pdf("hclust_k_select.pdf", width = 8, height = 6)
fviz_nbclust(t(ssgsea), FUN = hcut, method = "silhouette")
dev.off()


# 层次聚类
dist2 = dist(t(ssgsea), method = "euclidean")
hc = hclust(d = dist2, method = "ward.D2")
p = fviz_dend(hc, k = 2, cex = 0.7, 
          k_colors = c("#1B9E77", "#D95F02", "#7570B3", "#E7298A"), 
          color_labels_by_k = TRUE, rect = TRUE) # 
pdf("hclust_res.pdf", width = 8, height = 6)
print(p)
dev.off()

# 提取聚类结果
cluster <- cutree(hc, k = 2) 
cluster <- as.data.frame(cluster)
cluster <- tibble::rownames_to_column(cluster, var = "sample")
cluster$cluster <- paste0("C", cluster$cluster)
write.table(cluster, file = "hclust_res_k=2_output.txt", sep = "\t", quote = F, row.names = F)
write.csv(cluster, file = "hclust_res_k=2_output.csv", row.names = F)

# PCA分析
pca.plot = function(dat,col,color,addEllipses = TRUE, 
                    ellipse.type = "norm", legend.title = "Group"){
  library(FactoMineR)
  library(factoextra)                      
  df.pca <- PCA(t(dat), graph = FALSE)
  fviz_pca_ind(df.pca,
               geom.ind = "point",
               col.ind = col ,
               addEllipses = addEllipses,
               ellipse.type = ellipse.type,
               legend.title = legend.title,
               palette = color
  )
}
pdf("hclust_pca.pdf", width = 8, height = 6)
pca.plot(ssgsea, cluster$cluster, color = c( "#D95F02", "#1B9E77") ,ellipse.type = "convex")
pca.plot(ssgsea, cluster$cluster, color = c( "#D95F02", "#1B9E77"))
dev.off()


########### 聚类的验证与评价 https://zhuanlan.zhihu.com/p/372735888
# 评估聚集趋势
# 霍普金斯统计量是一种空间统计量，用于检验空间分布的变量的空间随机性，从而判断数据是否可以聚类。如果Hopkins统计量的值接近1（远高于0.5），那么可以得出数据集是显著可聚类的结论。
pdf("hclust_ordered_dissimilarity_image.pdf", width = 8, height = 6)
get_clust_tendency(t(ssgsea), n = 10,  gradient = list(low = "#E7B800",  high = "white")) # 
dev.off()
# $hopkins_stat
# [1] 0.7144404

# 聚类结果的验证 - 轮廓图（silhouette plot ）
# 对于已经完成的聚类，第i个观测的轮廓值s(i)接近1，说明这个点更倾向于当前分类；s(i)接近0，表示点i介于某两类之间；s(i)接近-1，说明点i更接近其他的类。
pdf("hclust_silhouette.pdf", width = 8, height = 6)
set.seed(123)
produc_hc <- eclust(t(ssgsea), "hclust", k = 2, graph = FALSE)
fviz_silhouette(produc_hc,ggtheme = theme_minimal()) + 
               scale_fill_manual(values = c( "#D95F02", "#1B9E77")) +
               scale_color_manual(values = c( "#D95F02", "#1B9E77"))
dev.off()
