# Supplementary material for: Identification of hub genes significantly linked to tuberous sclerosis related-epilepsy and lipid metabolism via bioinformatics analysis
Source: Front Neurol. 2024 Feb 14;15:1354062. doi: 10.3389/fneur.2024.1354062 (PMC10899687; doi:10.3389/fneur.2024.1354062)
Supplement: Supplementary file 2 [file Data_Sheet_1.ZIP › related files1-code/5-WGCNA/5.2-WGCNA.R]

#              参考：https://www.jianshu.com/p/f0409a045dab
#                     https://mp.weixin.qq.com/s/7xnrvovkUFr7A41wMWbDyg
#                    http://pages.stat.wisc.edu/~yandell/statgen/ucla/WGCNA/wgcna.html
#                    https://horvath.genetics.ucla.edu/html/CoexpressionNetwork/Rpackages/WGCNA/Tutorials/index.html


# WGCNA使用注意事项：https://horvath.genetics.ucla.edu/html/CoexpressionNetwork/Rpackages/WGCNA/faq.html
# 1、样本15个以上
# 2、过滤基因：mean expression or variance (or their robust anaexps such as median and median absolute deviation, MAD)
#              We do not recommend filtering genes by differential expression
# 3、(properly normalized) RNA-seq可用
#    3.1 过滤基因:removing all features that have a count of less than say 10 in more than 90% of the samples
#                The actual thresholds should be based on experimental design, sequencing depth and sample count
#    3.2 recommend a variance-stabilizing transformation, 如DESeq2::varianceStabilizingTransformation
#        也可exp2(FPKM/RPKM+1)等标准化后值
#        processed all sample using the same way 
#    3.3 有批次，combat等去批次
#    3.4 数据存在系统偏移(sample quantiles show correlations)，quantile normalization移除
# 4、输入数据：芯片最好是标准化后数据，RNA-seq数据最好是TPM、FPKM等标准化后数据

#  4、数据异质性：batch effects, technical variables such as post-mortem interval等或不感兴趣的bioexpical (e.g., sex, tissue, or species differences)，应矫正
#                 但only sources of relatively large variation should be removed.

#  5、大数据集(>5000探针或基因)：section 2.c of Tutorials I and II

# 多线程：allowWGCNAThreads()


rm(list=ls())
setwd("D:\\bioinfo\\HelixLife\\20230911_TS_epilepsy\\5-WGCNA")
library(WGCNA)
library(ggplot2)

#######################################       1、数据      ###############################################################
exp = read.table("./Data/after_combat_exp_input.txt", sep = "\t")
range(exp)
pd = read.table("./Data/hclust_res_k=2_output.txt", sep = "\t", header = T)
pd

# 所有基因纳入后续分析
dataExpr = exp

# 计算每个基因的SD，将它们从大到小排序，前5000个基因被用来做WGCNA
#m.sd <- apply(exp,1,sd)
# dataExpr <- exp[order(m.sd, decreasing = T)[1:10000],]

# 标准差前25%
# dataExpr <- exp[which(m.sd > quantile(m.sd, probs = seq(0, 1, 0.25))[2]),]

#m.mad <- apply(exp,1,mad)
# 中位绝对偏差前75%、50%、25%的基因
#dataExpr <- exp[which(m.mad > quantile(m.mad, probs=seq(0, 1, 0.25))[4]),]
# 至少MAD大于0.01
#dataExpr <- exp[which(m.mad > 0.01),]
# MAD TOP3000,5000,10000
#dataExpr <- exp[order(m.mad, decreasing = T)[1:5000],]


dim(dataExpr)
range(dataExpr)
dataExpr[1:5,1:5]

# 数据转为行是样本列是基因
data=as.data.frame(t(dataExpr))

# 检查数据是否完好（有缺失值）
gsg = goodSamplesGenes(data, verbose = 3);
gsg$allOK

# 如果显示有False，校正
if (!gsg$allOK)
{
    # Optionally, print the gene and sample names that were removed:
    if (sum(!gsg$goodGenes)>0)
    printFlush(paste("Removing genes:", paste(names(data)[!gsg$goodGenes], collapse = ", ")));
    if (sum(!gsg$goodSamples)>0)
    printFlush(paste("Removing samples:", paste(rownames(data)[!gsg$goodSamples], collapse = ", ")));
    # Remove the offending genes and samples from the data:
    data = data[gsg$goodSamples, gsg$goodGenes]
    # 检查数据是否完好（有缺失值）
    gsg = goodSamplesGenes(data, verbose = 3);
    gsg$allOK
}


#  查看是否有离群样本点
sampleTree = hclust(dist(data), method = "average");
pdf(file = "01-Sample clustering to detect outliers.pdf", width = 8, height = 6);
par(cex = 0.6);
par(mar = c(0,4,2,0))
plot(sampleTree, main = "Sample clustering to detect outliers", sub="", xlab="", cex.lab = 1.5,cex.axis = 1.5, cex.main = 2)
dev.off()


datTraits <- data.frame(row.names=pd$sample, group = pd$cluster)
datTraits$group[datTraits$group == "C1"] <- 1
datTraits$group[datTraits$group == "C2"] <- 2
datTraits$group <- as.numeric(datTraits$group)
# 可视化临床数据与样本相关性
# Re-cluster samples
sampleTree2 = hclust(dist(data), method = "average")
# Convert traits to a color representation: white means low, red means high, grey means missing entry
traitColors = numbers2colors(datTraits, signed = FALSE);
# Plot the sample dendrogram and the colors underneath.
pdf("02-Sample dendrogram and trait heatmap.pdf", width = 8, height = 6)
plotDendroAndColors(sampleTree2, traitColors,groupLabels = colnames(datTraits),
                    main = "Sample dendrogram and trait heatmap")
dev.off()


#######################################       2、构网找模块--一步法      ###############################################################

# 1、选择软阈值
# Choose a set of soft-thresholding powers
powers = c(c(1:10), seq(from = 12, to=30, by=2))
# Call the network topoexpy analysis function
sft = pickSoftThreshold(data, powerVector = powers, verbose = 5)

pdf("03-Soft Threshold.pdf", width = 8, height = 6)
par(mfrow = c(1,2));
# Plot the results:
cex1 = 0.9;
# Scale-free topoexpy fit index as a function of the soft-thresholding power
plot(sft$fitIndices[,1], -sign(sft$fitIndices[,3])*sft$fitIndices[,2],xlab="Soft Threshold (power)",ylab="Scale Free Topoexpy Model Fit,signed R^2",
      type="n",main = paste("Scale independence"));
text(sft$fitIndices[,1], -sign(sft$fitIndices[,3])*sft$fitIndices[,2],labels=powers,cex=cex1,col="red");
# this line corresponds to using an R^2 cut-off of h
abline(h=cex1,col="red")

# Mean connectivity as a function of the soft-thresholding power
plot(sft$fitIndices[,1], sft$fitIndices[,5],xlab="Soft Threshold (power)",ylab="Mean Connectivity", type="n",main = paste("Mean connectivity"))
text(sft$fitIndices[,1], sft$fitIndices[,5], labels=powers, cex=cex1,col="red")
dev.off()

softpower=sft$powerEstimate
softpower


# 检验选定的β值下记忆网络是否逼近 scale free
# 基因少（<5000）的时候使用下面的代码：
# ADJ1_cor <- abs(WGCNA::cor(dataExpr,use = "p" ))^softPower
# k <- as.vector(apply(ADJ1_cor,2,sum,na.rm=T))
# 基因多的时候使用下面的代码：
k <- softConnectivity(datE=data,power=softpower) 
par(mfrow=c(1,2))
hist(k)
pdf("04-Check Scale free topoexpy.pdf", width = 8, height = 6)
scaleFreePlot(k,main="Check Scale free topoexpy\n")
dev.off()


cor <- WGCNA::cor
# 2、一步构网
net = blockwiseModules(data, power = softpower,TOMType = "unsigned",
                       minModuleSize = 30,reassignThreshold = 0, mergeCutHeight = 0.25,
                       numericLabels = TRUE, pamRespectsDendro = FALSE,
                       saveTOMs = FALSE,
                       saveTOMFileBase = "TOM",
                       verbose = 3)
table(net$colors)
cor<-stats::cor


# 基因模块可视化
# Convert labels to colors for plotting
mergedColors = labels2colors(net$colors)
# Plot the dendrogram and the module colors underneath
pdf(file= "05-gene_cluster_Dendrogram.pdf", width = 8, height = 6)
plotDendroAndColors(net$dendrograms[[1]], mergedColors[net$blockGenes[[1]]],groupLabels = c("Module colors", "GS.weight"),dendroLabels = FALSE, hang = 0.03,addGuide = TRUE, guideHang = 0.05)
dev.off()


# 计算每个模块的特征向量基因，为某一特定模块第一主成分基因E。代表了该模块内基因表达的整体水平
MEList = moduleEigengenes(data, colors = mergedColors)
MEs = MEList$eigengenes
# 计算根据模块特征向量基因计算模块相异度：
MEDiss = 1-cor(MEs);
# Cluster module eigengenes
METree = hclust(as.dist(MEDiss), method = "average");
# Plot the result
pdf(file= "06-Eigengene adjacency heatmap.pdf", width = 8, height = 6)
plotEigengeneNetworks(MEs, 
                      "Eigengene adjacency heatmap", 
                      marHeatmap = c(3,4,2,2), 
                      plotDendrograms = FALSE, 
                      xLabelsAngle = 90) 

dev.off()

# 保存结果数据
moduleLabels = net$colors
moduleColors = labels2colors(net$colors)
MEs = net$MEs;
geneTree = net$dendrograms[[1]];


#######################################       3、寻找与临床数据相关的基因模块      ###############################################################

######################## 1、量化module-trait关系
### 找与外部特征高度相关的eigengene
# Define numbers of genes and samples
nGenes = ncol(data);
nSamples = nrow(data);
# Recalculate MEs with color labels
MEs0 = moduleEigengenes(data, moduleColors)$eigengenes
MEs = orderMEs(MEs0)
moduleTraitCor = WGCNA::cor(MEs, datTraits, use = "p");
moduleTraitPvalue = corPvalueStudent(moduleTraitCor, nSamples);


# Will display correlations and their p-values
textMatrix = paste(signif(moduleTraitCor, 2), "\n(",signif(moduleTraitPvalue, 1), ")", sep = "");
dim(textMatrix) = dim(moduleTraitCor)
par(mar = c(6, 8.5, 3, 3));
# Display the correlation values within a heatmap plot
pdf(file= "07-Module-trait relationships.pdf", width = 5, height = 8)
labeledHeatmap(Matrix = moduleTraitCor,xLabels = colnames(datTraits),yLabels = names(MEs),ySymbols = names(MEs),
               colorLabels = FALSE,colors = blueWhiteRed(50),textMatrix = textMatrix,setStdMargins = FALSE,
               cex.text = 0.5,zlim = c(-1,1),main = paste("Module-trait relationships"))
dev.off()

# 展示cor绝对值前10的模块
idx = 13
top = as.data.frame(moduleTraitCor)
top = dplyr::arrange(top, desc(abs(top$group)))
top10 = data.frame(row.names = rownames(top)[1:idx], group = top[1:idx,])
top10.moduleTraitPvalue = corPvalueStudent(top10$group, nSamples);
top10.textMatrix = paste(signif(top10$group, 2), "\n(",signif(top10.moduleTraitPvalue, 1), ")", sep = "");
dim(top10.textMatrix) = dim(top10)
top10.MEs = MEs[, rownames(top10)]
# Display the correlation values within a heatmap plot
pdf(file= paste0("07-Module-trait relationships_top", idx, ".pdf"), width = 4, height = 8*idx/10)
labeledHeatmap(Matrix = top10,xLabels = colnames(datTraits),yLabels = names(top10.MEs),
               ySymbols = names(top10.MEs),xLabelsAngle=0,
               colorLabels = FALSE,colors = blueWhiteRed(50),textMatrix = top10.textMatrix,setStdMargins = FALSE,
               cex.text = 0.5,zlim = c(-1,1),main = paste("Module-trait relationships"))
dev.off()

######################  2、Gene relationship to trait and important modules: Gene Significance and Module Membership

modNames = substring(names(MEs), 3)
# 计算模块与基因的相关性矩阵
geneModuleMembership = as.data.frame(WGCNA::cor(data, MEs, use = "p"));
MMPvalue = as.data.frame(corPvalueStudent(as.matrix(geneModuleMembership), nSamples));
colnames(geneModuleMembership) = paste("MM", modNames, sep="");
colnames(MMPvalue) = paste("p.MM", modNames, sep="");

# 计算基因与性状的相关性矩阵
geneTraitSignificance = as.data.frame(WGCNA::cor(data, datTraits, use = "p"));
GSPvalue = as.data.frame(corPvalueStudent(as.matrix(geneTraitSignificance), nSamples));
colnames(geneTraitSignificance) = paste("GS.", colnames(datTraits), sep="");
colnames(GSPvalue) = paste("p.GS.", colnames(datTraits), sep="")

######################   3、 根据性状GS与模块特征向量基因MM的相关性及pvalue来挖掘与性状相关的模块
#选择除去grey模块外相关系数最高pvalue < 0.05的那个模块(grey表示未划分到任一模块的基因)
pheno = "group"
MS_max_cor <- which.max(abs(moduleTraitCor[which(rownames(moduleTraitCor) != "MEgrey"),pheno]))
MS_p <- which(moduleTraitPvalue[which(rownames(moduleTraitPvalue) != "MEgrey"),pheno] < 0.05)
if(MS_max_cor %in% MS_p){
  module = substring(names(MS_max_cor),3)
} else{ print("P value of all module > 0.05") }

print(paste0("M module: ", module))


for(module in c("turquoise",  "blue")){
# names (colors) of the modules
modNames = substring(names(MEs), 3)
#获取感兴趣的列
module_column = match(module, modNames);
pheno_column = match(pheno,colnames(datTraits))
# 获取模块内的基因
moduleGenes = moduleColors==module;
pdf(file = paste0("09-", module, "_MM_vs_GS.pdf"), width = 8, height = 6)
par(mfrow = c(1,1));
verboseScatterplot(abs(geneModuleMembership[moduleGenes, module_column]),
                   abs(geneTraitSignificance[moduleGenes, pheno_column]),
                   xlab = paste("Module Membership in", module, "module"),
                   ylab =paste("Gene significance for", pheno),
                   main = paste("Module membership vs. gene significance\n"),
                   cex.main = 1.2, cex.lab = 1.2, cex.axis = 1.2, col = module)
dev.off()

######################   4、提取感兴趣的模块的基因名
probes=colnames(data)
inModule=(moduleColors==module)
modProbes=probes[inModule]
modProbes = data.frame(modProbes,pheno)
colnames(modProbes)=c("gene_id","subtype")
print("modProbes: ")
head(modProbes, 4)

# 提取相关信息：基因与指定性状的直接相关性(biserial.cor)，模块身份，和加权相关性
#GS_spe <-  as.numeric(apply(data,2,function(x){ ltm::biserial.cor(x,datTraits[,pheno])} ))
#print("GS_spe: ")
#head(GS_spe, 4)

# 基于显著性和MM计算每个基因与 指定trait 的关联，结果包括p, q, cor, z, 
NS1=networkScreening(y=datTraits[,pheno], 
                       datME=MEs, 
                       datExpr=data, 
                       oddPower=3, 
                       blockSize=1000, 
                       minimumSampleSize=4, 
                       addMEy=TRUE, 
                       removeDiag=FALSE, 
                       weightESy=0.5) 
rownames(NS1) <- colnames(data)
print("NS1: ")
head(NS1, 4)

datKME=signedKME(data, MEs, outputColumnName="MM.")
print("datKME: ")
head(datKME, 4)

# 提取信息
#modProbes$GS <- GS_spe[colnames(data) %in% modProbes$gene_id] 
modProbes$MM <- datKME[paste("MM.",module,sep="")][colnames(data) %in% modProbes$gene_id, ] 
modProbes$q.Weighted <- NS1$q.Weighted[colnames(data) %in% modProbes$gene_id] 
write.table(modProbes, file = paste0("./Data/", pheno,"_", module, "_genes_output.txt"),sep="\t",col.names=T,row.names=F,quote=F)
write.csv(modProbes, file = paste0("./Data/", pheno,"_", module, "_genes_output.csv"),row.names=F)

head(modProbes, 4)
}


############# 查看与DELMRG的交集
turquoise = read.table("./Data/group_turquoise_genes_output.txt", sep = "\t", header   = T)
#turquoise$module = "turquoise"
#pink = read.table("./Data/group_pink_genes_output.txt", sep = "\t", header   = T)
#pink$module = "pink"
#purple = read.table("./Data/group_purple_genes_output.txt", sep = "\t", header   = T)
#purple$module = "purple"
#wgcna = rbind(lightcyan, pink)
#wgcna = rbind(wgcna,purple)
#write.table(wgcna, file = paste0("./Data/wgcna_genes_output.txt"),sep="\t",col.names=T,row.names=F,quote=F)
#write.csv(wgcna, file = paste0("./Data/wgcna_genes_output.csv"),row.names=F)

delmrg = read.table("./Data/gsea_MSigDB_enriched_DELMRG_info_input.txt", sep = "\t", header = T)
unique(intersect(turquoise$gene_id, rownames(delmrg)))

wgcna = turquoise
####################  富集
library(clusterProfiler)
library(org.Hs.eg.db)
library(GOplot)

all.go <- enrichGO(wgcna$gene_id,keyType = 'SYMBOL', OrgDb = org.Hs.eg.db, ont='ALL',
                   pAdjustMethod = 'BH',pvalueCutoff = 0.05, qvalueCutoff = 0.2)
write.table(all.go, file = paste0("./Data/wgcna_enrichGO_output.txt"), sep = "\t", quote = F, row.names = F, col.names = T)
write.csv(all.go, file = paste0("./Data/wgcna_enrichGO_output.csv"), row.names = F)

idx1 = intersect(grep("lipid|glycer|lino|thioester|steroid", tolower(all.go$Description)), 
                 grep("metabo|biosynthetic|catabolic", tolower(all.go$Description)))
idx2 = grep("fatty",tolower(all.go$Description))
idx3 = grep("PPAR",tolower(all.go$Description))
metabo <- all.go[ c(idx1,idx2, idx3), ]
IDs <- metabo$Description
IDs

library(stringr)
p <- dotplot(all.go, showCategory=IDs) + 
     scale_color_distiller(palette = "Reds", direction = 1) +
     scale_y_discrete(labels=function(x) str_wrap(x, width=70)) +
     #ggtitle("Enrichment of WGCNA genes") + 
     theme(plot.title = element_text(hjust = 0.5),
          axis.text.y = element_text(size = 16))
ggsave(p, file = paste0("./Figure/wgcna_enrichGO_dotplot_lmrp.pdf"), height = 6, width = 7)


####################  KEGG
eg <- bitr(wgcna$gene_id, fromType = "SYMBOL", toType = "ENTREZID", OrgDb = "org.Hs.eg.db")
kegg <- enrichKEGG(eg$ENTREZID)
kegg <- setReadable(kegg, OrgDb = org.Hs.eg.db, keyType="ENTREZID")
write.table(kegg, file = paste0("./Data/wgcna_enrichKEGG_output.txt"), sep = "\t", quote = F, row.names = F, col.names = T)
write.csv(kegg, file = paste0("./Data/wgcna_enrichKEGG_output.csv"), row.names = F)


idx = grep("lipid|glycer|lino|thioester|steroid|inositol|metabo|fatty|PPAR", tolower(kegg$Description))
metabo <- kegg[ c(idx), ]
IDs <- metabo$Description
IDs = c("Phosphatidylinositol signaling system", "Inositol phosphate metabolism", 
        "Sphingolipid signaling pathway","Glycosphingolipid biosynthesis - ganglio series")

library(stringr)
p <- dotplot(kegg, showCategory=IDs) + 
     scale_color_distiller(palette = "Reds", direction = 1) +
     scale_y_discrete(labels=function(x) str_wrap(x, width=70)) +
     #ggtitle("Enrichment of WGCNA genes") + 
     theme(plot.title = element_text(hjust = 0.5),
          axis.text.y = element_text(size = 16))
ggsave(p, file = paste0("./Figure/wgcna_enrichKEGG_dotplot_lmrp.pdf"), height = 6, width = 8)
