# Supplementary material for: Identification of hub genes significantly linked to tuberous sclerosis related-epilepsy and lipid metabolism via bioinformatics analysis
Source: Front Neurol. 2024 Feb 14;15:1354062. doi: 10.3389/fneur.2024.1354062 (PMC10899687; doi:10.3389/fneur.2024.1354062)
Supplement: Supplementary file 2 [file Data_Sheet_1.ZIP › related files1-code/6-diagnosis/REF_logist.R]

# SVM（支持向量机法）vs 线性回归+ROC曲线 https://www.jianshu.com/p/c926c191361e 
# 统计-可能是最丰富的随机森林攻略+代码放送 https://www.jianshu.com/p/dd4f9555dc64
# 比较随机森林（RF）和支持向量机（SVM）两种机器学习方法筛选marker能力+ROC曲线绘制 https://www.jianshu.com/p/1e444991bdf4
# 机器学习-支持向量机递归特征消除（SVM-RFE）进行特征选择 https://zhuanlan.zhihu.com/p/623191566

# 根据特征维数和样本数对模型与SVM的核函数进行选择：
# n 为特征数，m 为训练样本数。
# 如果相较于 m 而言，n 要大许多，即训练集数据量不够支持我们训练一个复杂的非线性模型（会导致high variance），我们选用逻辑回归模型或者不带核函数的支持向量机。
# 如果 n 较小，而且 m 大小中等，例如 n 在 1-1000 之间，而 m 在 10-10000 之间，使用高斯核函数的支持向量机。（效果拔群，远胜逻辑回归模型或者不带核函数的支持向量机）
# 如果 n 较小，而 m 较大，例如 n 在 1-1000 之间，而 m 大于 50000，则使用支持向量机会非常慢，解决方案是创造、增加更多的特征（否则会导致high bias），然后使用逻辑回归或不带核函数的支持向量机。
#————————————————
#版权声明：本文为CSDN博主「hr_net」的原创文章，遵循CC 4.0 BY-SA版权协议，转载请附上原文出处链接及本声明。
#原文链接：https://blog.csdn.net/qq_38742161/article/details/98600285

setwd("D:\\bioinfo\\HelixLife\\20230911_TS_epilepsy\\6-diagnosis")
library(mlbench)
library(caret)
library(e1071)
library(pROC)


############# 查看WGCNA与DELMRG的交集
wgcna = read.table("./Data/group_turquoise_genes_input.txt", sep = "\t", header   = T)
delmrg = read.table("./Data/gsea_MSigDB_enriched_DELMRG_info_input.txt", sep = "\t", header = T)
overlap = unique(intersect(wgcna$gene_id, rownames(delmrg)))

######### veen
library(ggvenn)
list <- list("DELMRG" = unique(rownames(delmrg)),
             "WGCNA" = unique(wgcna$gene_id))
p <- ggvenn(list, fill_color = c("blue", "red"))
ggsave(p, file = "./Figure/overlap_WGCNA_DELMRG.pdf", width = 8, height = 6)


############### 训练集
exp = read.table("./Data/after_combat_exp_input.txt", sep = "\t", header = T)
sample.info <- read.table("./Data/after_combat_sample.info_input.txt", sep = "\t", header = T)
train_data = t(exp[overlap,])
# 添加分组信息
train_data <- merge(sample.info[, c("sample", "group")], train_data, by.x = "sample", by.y = "row.names")
train_data <- tibble::column_to_rownames(train_data , var = "sample")
colnames(train_data)[1] <- "diagnosis"
train_data$diagnosis <- as.factor(train_data$diagnosis)

######################
# SVM-RFE算法
######################
# functions选择用什么样的模型进行自变量排序，可以选择的有：
# rfFuncs（随机森林），lmFuncs（线性回归），nbFuncs（朴素贝叶斯，只能用于分类），
# treebagFuncs（装袋决策树），ldaFuncs（只能用于分类），lrFuncs，caretFuncs。
control.function = c("lrFuncs", "rfFuncs", "lmFuncs", "nbFuncs", "treebagFuncs", "ldaFuncs",  "caretFuncs")
control.method = c("cv", "repeatcv")
# 下面的要一一对应
rfe.method = c("svmLinear", "svmPoly", "svmRadial", "svmSigmoid")
#svm.kernel = c("linear", "poly", "radial","sigmoid")
 
###############################################################################
#for(cf.idx in 1:length(control.function)){
    cf.idx =7
    cf = control.function[cf.idx]
    #for(cm.idx in 1:length(control.method)){
        cm.idx = 1
        cm = control.method[cm.idx]
        
        i = 1
        #for(i in 1:length(rfe.method)){
        #print(paste0("-------------- ", cf, " + ", cm, " + ", rfe.method[i], " + ", svm.kernel[i], " --------------------------" ))
        print(paste0("-------------- ", cf, " + ", cm, " + ", rfe.method[i], " + ", rfe.method[i], " --------------------------" ))

        set.seed(7)
        #control设置
        if(cf == "lrFuncs"){
        control <- rfeControl(functions =lrFuncs, method = cm, number = 5) #cv 交叉验证次数10
        }
       if(cf == "rfFuncs"){
        control <- rfeControl(functions =rfFuncs, method = cm, number = 5) #cv 交叉验证次数10
        }
       if(cf == "lmFuncs"){
        control <- rfeControl(functions =lmFuncs, method = cm, number = 5) #cv 交叉验证次数10
        }
       if(cf == "nbFuncs"){
        control <- rfeControl(functions =nbFuncs, method = cm, number = 5) #cv 交叉验证次数10
        }
       if(cf == "treebagFuncs"){
        control <- rfeControl(functions =treebagFuncs, method = cm, number = 5) #cv 交叉验证次数10
        }
       if(cf == "ldaFuncs"){
        control <- rfeControl(functions =ldaFuncs, method = cm, number = 5) #cv 交叉验证次数10
        }
       if(cf == "caretFuncs"){
        control <- rfeControl(functions =caretFuncs, method = cm, number = 5) #cv 交叉验证次数10
        }
  

       # skip_to_next <- FALSE
       # tryCatch({

          # 执行SVM-RFE算法
          results <- rfe(train_data[, -1], as.factor(train_data[, 1]), sizes = c(1:ncol(train_data[, -1])), 
                rfeControl = control,
                method = rfe.method[i])

          #prefix = paste0("SVM_cf_",cf, "_cm_", cm, "_svm",svm.kernel[i])
          prefix = paste0(cf, "_", cm, "_", rfe.method[i])
        
          # 结果分析
          print(results)
          # 列出选择的变量集
          print(paste0("features: ", length(predictors(results))))
          print(predictors(results))
          write.csv(predictors(results), file =paste0("./Figure/", prefix, "_featureSelction.csv"))
          # 绘制结果
          pdf(paste0("./Figure/",  prefix, "_featureSelction.pdf"), width = 8, height = 6)
          print(plot(results, type=c("g", "o")))
          dev.off()


          # 去交集作为特征, 
          feature = predictors(results)
          write.csv(feature, file = paste0("./Figure/",  prefix, "_feature.csv"))

          # 构建logist诊断模型
          multi.formu <- as.formula(paste('diagnosis~', paste0(feature, collapse = "+")))
          model2 <- glm(multi.formu,family = binomial(link = "logit"),data = train_data) 
          # biomarker权重
          weight <- data.frame(gene = names(coefficients(model2)), weight = coefficients(model2))
          weight = weight[-1, ]
          write.table(weight, file = paste0("./Figure/",  prefix, "_Diagosis_model_weight_output.txt"), sep = "\t", quote = F, row.names = F)
  
         multi.formu <- as.formula(paste('diagnosis~', paste0(feature, collapse = "+")))
          fit <- glm(multi.formu,data = train_data,family = "binomial")
          pre <- predict(fit,type='response')
          pdf(paste0("./Figure/", prefix, "_ROC.pdf"), width = 8, height = 6)
            plot.roc(train_data$diagnosis, pre,
                      main="ROC Curve", percent=TRUE,
                      print.auc=TRUE,
                      ci=TRUE, of="thresholds",
                      thresholds="best",
                      print.thres="best")
          dev.off()

          # 计算riskscore
          dignose.score <- as.data.frame(as.matrix(t(exp[weight$gene,])) %*% weight$weight)
          colnames(dignose.score) <- "diagnosis_score"
          table(rownames(dignose.score) == sample.info$sample)
          sample.info$diagnosis_score <- dignose.score$diagnosis_score 
          sample.info$diagnosis_score <- dignose.score$diagnosis_score 
          write.table(sample.info, file = "./Data/diagnosis_score_output.txt", sep = "\t", quote = F)
          
          # t = sample.info; t$diagnosis_score[9] = t$diagnosis_score[9]+70
          # write.table(t, file = "./Data/diagnosis_score_output_idx9_add70.txt", sep = "\t", quote = F)
          roc.list <- roc(group ~ diagnosis_score, data = sample.info, ci = T, auc = T)
          auc <- roc.list$auc
          ci <- roc.list$ci
          g.list <- ggroc(roc.list, color = "#1c61b6") + 
                    annotate("text", x = .35, y = .25, 
                    label = paste0("AUC: ", round(auc,4) ,  "; ", "95% CI: ", round(ci[1], 4), "-",  round(ci[3], 4)), col = c("#1c61b6"))
          pdf(paste0("./Figure/group_diagnosis_ROC.pdf"), width = 8, height = 6)
          g.list  + theme_bw() +
          theme(panel.grid = element_blank(), plot.title = element_text(hjust = 0.5))
          dev.off()

          # nomogram
          library(rms) 
          ddist <- datadist(train_data)
          options(datadist='ddist')
          multi.formu <- as.formula(paste('diagnosis~', paste0(feature, collapse = "+")))
          f <- lrm(multi.formu,data=train_data, maxit=1000) 
          #f <- glm(multi.formu,family = binomial(link = "logit"),data = train_data) 
          nomogram <- nomogram(f,fun=function(x)1/(1+exp(-x)), ##逻辑回归计算公式
                     #fun.at = c(0.001,0.01,0.05,seq(0.1,0.9,by=0.1),0.95,0.99,0.999),#风险轴刻度
                     fun.at = c(0.1,  0.5,  0.9),#风险轴刻度
                     funlabel = "Risk of  diagnosis progression", #风险轴便签
                     lp=F,  ##是否显示系数轴
                     conf.int = F, ##每个得分的置信度区间，用横线表示,横线越长置信度越
                     abbrev = F#是否用简称代表因子变量
                    )
          pdf(paste0("./Figure/nomo.pdf"), width = 8, height = 6)
            plot(nomogram)
          dev.off()

  
       ## }, warning = function(w) {
       #    print(paste("MY_WARNING:  ",i, w)) # warnings
       # }, error = function(e) { 
       #    print(paste("MY_ERROR:  ",i, e))  # error
       #    skip_to_next <<- TRUE
       # })
       # if(skip_to_next) { next }  #  error的话执行下一个循环
#       }
#    }
#  }


######### 每个基因一个AUC曲线
library(pROC)
paste(feature, sep = '', collapse = ' + ')
roc.list <- roc(diagnosis ~ ALOX12B + CBS + CPT1C + DAGLB, data = train_data, ci=T, auc = T)
g.list <- ggroc(roc.list)
p <- g.list + #ggtitle(label = "GSE35956") +
         theme_bw() + theme(panel.grid=element_blank()) +
         theme(plot.title = element_text(size = 15, hjust =  0.5)) +
         guides(fill = guide_legend(title = 'Gene')) + 
         annotate("text", x = 0.35, y=0.7, label = paste0("ALOX12B: AUC = ", signif(roc.list$ALOX12B$auc, digit = 4)), colour = brewer.pal(8, "Set1")[1], size = 5, hjust = 0) +
         annotate("text", x = 0.35, y=0.65, label = paste0("CBS: AUC =", signif(roc.list$CBS$auc, digit = 4)), colour = brewer.pal(8, "Set1")[2], size = 5, hjust = 0) +
         annotate("text", x = 0.35, y=0.6, label = paste0("CPT1C: AUC = ", signif(roc.list$CPT1C$auc, digit = 4)), colour = brewer.pal(8, "Set1")[3], size = 5, hjust = 0) + 
         annotate("text", x = 0.35, y=0.55, label = paste0("DAGLB: AUC = ", signif(roc.list$DAGLB$auc, digit = 4)), colour = brewer.pal(8, "Set1")[4], size = 5, hjust = 0)
ggsave(p, file = "./Figure/features_ROC.pdf", width = 8, height = 6)


#########################  Friends分析 找hub gene
library(clusterProfiler)
library(GOSemSim)
# 得到的注释数据
bp <- godata("org.Hs.eg.db", ont = "BP", computeIC = FALSE)
cc <- godata("org.Hs.eg.db", ont = "CC", computeIC = FALSE)
mf <- godata("org.Hs.eg.db", ont = "MF", computeIC = FALSE)
# 计算基因之间的语义相似度，最终得到它们之间的语义相似度和相应的GO语义相似度。
eg <- bitr(feature, fromType = "SYMBOL", toType = "ENTREZID", OrgDb = "org.Hs.eg.db")
simbp <- mgeneSim(eg$ENTREZID, semData = bp, measure = "Wang", drop = NULL, combine = "BMA")
simcc <- mgeneSim(eg$ENTREZID, semData = cc, measure = "Wang", drop = NULL, combine = "BMA")
simmf <- mgeneSim(eg$ENTREZID, semData = mf, measure = "Wang", drop = NULL, combine = "BMA")

# 计算这些基因在BP，CC和MF层面的几何平均值，得到最终的评分，以用于综合评估该基因在三个层面的功能
og <- Reduce(intersect, list(rownames(simbp), rownames(simcc), rownames(simmf)))
fsim <- (simmf[og, og] * simcc[og, og] * simbp[og, og])^(1/3)
rownames(eg) <- eg$ENTREZID
colnames(fsim) <- eg[og, "SYMBOL"]
rownames(fsim) <- eg[og, "SYMBOL"]
# 去除基因与本身基因之间的相关性
for(i in 1:ncol(fsim)){
    fsim[i,i] <- NA
}
dat <- reshape2::melt(fsim)
dat <- dat[!is.na(dat$value), ]
head(dat)

# 由于不同基因之间均可计算得到相似性评分，
# 因此，我们使用aggregate()函数需要计算所有评分的平均数
dat.mean <- aggregate(value ~ Var1, dat[ , c("Var1","value")], mean)
m <- dat.mean$value
names(m) <- dat.mean$Var1
m = sort(m)
# 按平均值给基因排序,取TOP10
TOP10 <- subset(dat, Var1 %in% names(m[1:min(10, length(m))]))
TOP10$Var1 <- factor(TOP10$Var1, levels = names(m[1:min(10, length(m))]))

# boxplot
p <- ggplot(TOP10, aes(y=Var1, x = value, fill = factor(Var1))) +
  scale_fill_brewer(palette = "Set3") + 
  geom_boxplot() +
  #coord_cartesian(xlim = c(0.1, 0.3)) +
  #coord_flip() +
  labs(x="", y = "") +
  theme_bw()
ggsave(p, file = "./Figure/features_friends_analysis.pdf", width = 8, height = 6)


########## features表达
df = exp[feature,]
df = tibble::rownames_to_column(df, var = "gene")
df = reshape2::melt(df)
colnames(df) = c("gene", "sample", "expression")
df = merge(df, sample.info)
p <- ggplot(df, aes(gene, expression, fill= group)) + 
        geom_boxplot() + 
        scale_fill_manual(values = c("#fcbe32","#004e66"))+
    #  theme_light(base_size = 15)+
       #labs(title = colnames(df)[index])+
       theme_bw() + 
    #  theme(panel.border = element_rect(fill=NA,color="black", size=1, linetype="solid"))+
       theme(plot.title = element_text(hjust = 0.5))  + #labs(y = colnames(df)[index])+
      stat_compare_means(label = "p.signif") + labs(x = "")
  ggsave(p ,file = paste0("features_expression_boxPlot.pdf"), width = 8 ,height =6)
