# Supplementary material for: Identification of hub genes significantly linked to tuberous sclerosis related-epilepsy and lipid metabolism via bioinformatics analysis
Source: Front Neurol. 2024 Feb 14;15:1354062. doi: 10.3389/fneur.2024.1354062 (PMC10899687; doi:10.3389/fneur.2024.1354062)
Supplement: Supplementary file 2 [file Data_Sheet_1.ZIP › related files1-code/7-cibersortx/11-CIBERSORTx_cor_boxplot.R]

setwd("D:\\bioinfo\\HelixLife\\20230911_TS_epilepsy\\7-cibersortx")
library(reshape2)
library(ggplot2)
library(ggpubr)
library(RColorBrewer)
library(tidyr)

res_cibersort <- read.table("./Data/CIBERSORTx_res_input.txt", sep = "\t", header  =T)
# sig <- subset(res_cibersort, P.value < 0.05) #两个

# score group
pd <- read.table("./Data/diagnosis_score_input.txt", sep ="\t", header = T)
pd$diagnosis_group <- ifelse(pd$diagnosis_score > median(pd$diagnosis_score), "High", "Low")

# 箱式图
data <- melt(res_cibersort[, -c(24:26)], id.vars = "Mixture", variable.name = "Cell", value.name = "Score")
data <- merge(data, data.frame(Mixture = pd$sample, group = pd$diagnosis_group), all = T, sort = F)
p <- ggplot(data, aes(x = Cell, y = Score, fill = group)) +
     geom_boxplot() + 
     scale_fill_brewer(palette = "Dark2") +
     stat_compare_means(method = "wilcox.test", aes(label = ..p.signif..)) +
     theme_bw() +
     theme(axis.text.x = element_text(angle = 60, hjust = 1))
ggsave(p, file = "./Figure/CIBERSORTx_riskgroup_boxplot.pdf", width = 12, height = 6)


# 直方图
mypalette <- colorRampPalette(brewer.pal(8,"Set1"))
p <- ggplot(data,aes(Mixture,Score,fill = Cell)) + 
  geom_bar(stat = "identity") +
  labs(fill = "Cell Type",x = "",y = "Estiamted Proportion") + 
  theme_bw() +
  theme(axis.text.x = element_blank(),
        axis.ticks.x = element_blank(),
        legend.position = "bottom") + 
  scale_y_continuous(expand = c(0.01,0)) +
  scale_fill_manual(values = mypalette(26)) +
  facet_wrap(~group, scale="free")
ggsave(p, file = "./Figure/CIBERSORTx_riskgroup_barplot.pdf", width = 12, height = 6)


############### 免疫浸润相关性
res_cibersort <- tibble::column_to_rownames(res_cibersort, var = "Mixture")
# 高组的细胞相关性
library(corrplot)
high.pd <- subset(pd, diagnosis_group == "High")
high.sample <- high.pd$sample
high.cibersort <- res_cibersort[high.sample, -c(23:25)]
sum <- colSums(high.cibersort) # 删除在所有样本中均为0的细胞
high.data <- high.cibersort[, which(sum != 0)]
high.M <- cor(high.data)
pdf("./Figure/riskgroup_high_CIBERSORTx_cor.pdf", width = 8, height = 8)
corrplot(high.M, method = "pie",order = "original", type = "upper", tl.pos = "td", tl.cex = 0.8,
         col = rev(colorRampPalette(brewer.pal(8,'RdBu'))(200)))
dev.off()

# 低组的细胞相关性
low.pd <- subset(pd, diagnosis_group == "Low")
low.sample <- low.pd$sample
low.cibersort <- res_cibersort[low.sample, -c(23:25)]
sum <- colSums(low.cibersort) # 删除在所有样本中均为0的细胞
low.data <- low.cibersort[, which(sum != 0)]
low.M <- cor(low.data)
pdf("./Figure/riskgroup_low_CIBERSORTx_cor.pdf", width = 8, height = 8)
corrplot(low.M, method = "pie",order = "original", type = "upper", tl.pos = "td", tl.cex = 0.8,
         col = rev(colorRampPalette(brewer.pal(8,'RdBu'))(200)))
dev.off()


##### ################ feature与细胞免疫浸润的相关性
exp = read.table("./Data/after_combat_exp_input.txt", sep = "\t", header = T)
exp = tibble::column_to_rownames(exp, var = "Gene")

features = read.table("./Data/diagnosis_model_weight_input.txt", sep = "\t", header = T)
features

##### 高风险组
high.sample <- pd[pd$diagnosis_group == "High", "sample"]
high.corr <- psych::corr.test(t(exp[features$gene, high.sample]), res_cibersort[high.sample,-c(23:25)], method="pearson")
library(ggcorrplot)
p2 <- ggcorrplot(t(high.corr$r), show.legend = T, method = "circle",
             p.mat = t(high.corr$p), digits = 2, insig = 'pch', sig.level = 0.05, pch.col = "red",lab = T) + #  sig.level = 0.05,p.mat = t(high.corr$p.adj),
      theme(axis.text.x = element_text(angle = 60, hjust = 1),
           axis.text = element_text(size = 12))   
ggsave(p2, file = "./Figure/CIBERSORT_features_high_corr.pdf", width = 12, height = 6)

##### 低风险组
low.sample <- pd[pd$diagnosis_group == "Low", "sample"]
low.corr <- psych::corr.test(t(exp[features$gene, low.sample]), res_cibersort[low.sample,-c(23:25) ], method="pearson")
library(ggcorrplot)
p3 <- ggcorrplot(t(low.corr$r), show.legend = T, method = "circle",
            p.mat = t(low.corr$p), digits = 2, insig = 'pch', pch.col = "red",sig.level = 0.05,lab = T) + #  
      theme(axis.text.x = element_text(angle = 60, hjust = 1),
           axis.text = element_text(size = 12))   
ggsave(p3, file = "./Figure/CIBERSORT_features_low_corr.pdf", width = 12, height = 6)
