# Supplementary material for: Identification of hub genes significantly linked to tuberous sclerosis related-epilepsy and lipid metabolism via bioinformatics analysis
Source: Front Neurol. 2024 Feb 14;15:1354062. doi: 10.3389/fneur.2024.1354062 (PMC10899687; doi:10.3389/fneur.2024.1354062)
Supplement: Supplementary file 2 [file Data_Sheet_1.ZIP › related files1-code/8-GSVA/GSVA.R]

setwd("D:\\bioinfo\\HelixLife\\20230911_TS_epilepsy\\8-GSVA")
library(GSVA)
library(clusterProfiler)
library(RColorBrewer)
library(ggpubr)

# 提取细胞的表达
exp <- read.table("./Data/after_combat_exp_input.txt", sep = "\t", header = T)
pd <- read.table("./Data/diagnosis_score_input.txt", sep ="\t", header = T)
pd$diagnosis_group <- ifelse(pd$diagnosis_score > median(pd$diagnosis_score), "High", "Low")

############################## gsva探索上下调的信号通路
hallmark <- read.gmt("./Data/MsigDB_h.all.v2023.1.Hs.symbols_2230925.gmt")
head(hallmark)
genelist <- split(hallmark, hallmark$term)
genelist <- lapply(genelist, function(x) { x = x$gene })

score <- gsva(as.matrix(exp), genelist, verbose = TRUE)
write.csv(score, file = "./Data/gsva_hallmark_pathway_output.csv")
write.table(score, file = "./Data/gsva_hallmark_pathway_output.txt", sep  ="\t", quote = F)


#得到gsva计算值后再用limma包做差异分析得到差异的pathway
library(limma)
library(edgeR)
table(colnames(exp) == pd$sample)
group <- pd$diagnosis_group

# 构建分组矩阵
design <- model.matrix(~0 + group)
rownames(design) = pd$sample
colnames(design) <- levels(as.factor(group))
# 对每一个基因进行线性模型构建
fit <- lmFit(score, design)
# 构建比较矩阵 PD vs HC
cont.matrix <- makeContrasts(contrasts = c('High-Low'), levels = design)
# 构建芯片数据的线性模型，计算估计的相关系数和标准差
fit2 <- contrasts.fit(fit, cont.matrix)
# 基于贝叶斯计算T值，F值和log-odds
fit2 <- eBayes(fit2)
outTab <- topTable(fit2, coef = 'High-Low', n = Inf)
write.csv(outTab, file = "gsva_hallmark_High.vs.Low_limma_outTab.csv")
write.table(outTab, file = "gsva_hallmark_High.vs.Low_limma_outTab.txt", sep = "\t", quote = F)


# 差异基因
rownames(outTab) <- gsub("HALLMARK_", "", rownames(outTab))
library(magrittr)
de <- outTab %>% dplyr::filter(adj.P.Val < 0.05)
de <- tibble::rownames_to_column(de, var = "pathway")

# 柱状图
de$label <- ""
de$label [ de$adj.P.Val < 0.05 ] <- "P < 0.05"
de$label [ de$adj.P.Val < 0.01 ] <- "P < 0.01"
de$label [ de$adj.P.Val < 0.001 ] <- "P < 0.001"
de$label [ de$adj.P.Val < 0.0001 ] <- "P < 0.0001"
de$label <- factor( de$label , levels = c("P < 0.05", "P < 0.01", "P < 0.001", "P < 0.0001"))

# ps 活性高的通路
#de.ps <- subset(de, logFC < 0)
#de.ps$`adjP < 0.05` <- "FALSE"
#de.ps$`adjP < 0.05` [ de.ps$adj.P.Val < 0.05 ] <- "TRUE"

de$regulation <- ifelse(de$logFC > 0 , "up", "down")
library(ggplot2)
p <- ggplot(de , aes(t, pathway)) +
     geom_col(aes(fill = regulation)) +
     scale_fill_discrete(name ="") +
     scale_fill_manual(values = c("#00AFBB", "#E7B800")) +
     theme(axis.ticks = element_blank(),
           panel.border = element_blank(),
           panel.background = element_blank(),
           panel.grid = element_line(color = "gray90"),
           axis.text.y = element_text(size = 12)) +
     #scale_x_reverse() +
     labs(y="", x = "t value of GSVA score (High vs Low)")
ggsave(p, file = "gsva_hallmark_High.vs.Low_diff.pdf", width = 8, height = 6)


# gsva热图
group = pd$diagnosis_group
names(group) = pd$sample
sort.group = sort(group)
diff.gsva = score[de$pathway, names(sort.group)]
annotation_col = data.frame(
  group = sort.group
)
rownames(annotation_col) <- names(sort.group)
# 自定注释信息的颜色列表
ann_colors = list(group = c(High = brewer.pal(8,"Set1")[1], Low = brewer.pal(8,"Set1")[2]))
head(ann_colors)
library(pheatmap)
pheatmap(diff.gsva, scale = "row", cluster_col = F, cluster_row = T, show_rownames = T, show_colnames = F,
         annotation_col = annotation_col, annotation_colors = ann_colors,
         filename = "limma_gsva_pheatmap.pdf", width = 8, height = 6)

# 基因与通路的相关性散点图
features <- read.table("./Data/diagnosis_model_weight_input.txt", sep = "\t",  header = T)
features.exp <- na.omit(exp[features$gene, ])
rownames(score) <- gsub("HALLMARK_","",rownames(score)  )
df <- merge(t(score[ de$pathway, ]), t(features.exp), by.x="row.names", by.y = "row.names")
df <- merge(df, pd, by.x="Row.names", by.y = "sample")

library(ggExtra)
library(ggpmisc)
formula <- y ~ x
cell = de$pathway
# cell <- colnames(score[, -c(23:25)])
for(c in cell){
for(g in rownames(features.exp)){
  i <- which(colnames(df) == g)
  j <- which(colnames(df) == c)
  p <- ggplot(df, aes(x = df[,i], y = df[,j])) +
  geom_point(aes(color = diagnosis_group), size = 5) + 
  #scale_color_brewer(palette = "Dark2") +
  scale_color_manual(values = c(brewer.pal(8,"Set1")[1:2])) +
  geom_smooth( method = "lm",formula = formula, color = "#00AFBB") + 
  #stat_poly_eq(
  #             aes(label = paste(..eq.label..,..rr.label..,..p.value.label..,sep = "~~~~")), formula = formula, label.y = 4.2, parse = TRUE) + 
  theme_bw() + 
  theme(legend.position = "bottom", 
        plot.title = element_text(hjust = 0.5, size = 20),
        text = element_text(size = 18)) + # 图例置于底部
  labs(x = colnames(df)[i], y = colnames(df)[j]) +
  stat_cor(data=df, method = "pearson", size = 10) 
  ggsave(p, file = paste0("./Figure/", colnames(df)[j], "_", colnames(df)[i], ".pdf"), width = 8, height = 8)
  #pdf(paste0("./Figure/", colnames(df)[i], "_", colnames(df)[j], ".pdf"), width = 8, height = 8)
  #ggMarginal(p, type = "histogram", groupColour = TRUE, groupFill = TRUE) 
  #dev.off()
}
}


##### ################ feature与通路igsva相关性
##### 高风险组
high.sample <- pd[pd$diagnosis_group == "High", "sample"]
high.corr <- psych::corr.test(t(exp[features$gene, high.sample]), t(score[ de$pathway,high.sample]), method="pearson")
library(ggcorrplot)
p2 <- ggcorrplot(t(high.corr$r), show.legend = T, method = "circle",
             p.mat = t(high.corr$p), digits = 2, insig = 'pch', sig.level = 0.05, pch.col = "red",lab = T) + #  sig.level = 0.05,p.mat = t(high.corr$p.adj),
      theme(axis.text.x = element_text(angle = 60, hjust = 1),
           axis.text = element_text(size = 12))   
ggsave(p2, file = "./Figure/gsva_features_high_corr.pdf", width = 12, height = 6)

##### 低风险组
low.sample <- pd[pd$diagnosis_group == "Low", "sample"]
low.corr <- psych::corr.test(t(exp[features$gene, low.sample]), t(score[ de$pathway,low.sample]), method="pearson")
library(ggcorrplot)
p3 <- ggcorrplot(t(low.corr$r), show.legend = T, method = "circle",
            p.mat = t(low.corr$p), digits = 2, insig = 'pch', pch.col = "red",sig.level = 0.05,lab = T) + #  
      theme(axis.text.x = element_text(angle = 60, hjust = 1),
           axis.text = element_text(size = 12))   
ggsave(p3, file = "./Figure/gsva_features_low_corr.pdf", width = 12, height = 6)


# 所有样本
corr <- psych::corr.test(t(exp[features$gene, ]), t(score[ de$pathway,]), method="pearson")
library(ggcorrplot)
p3 <- ggcorrplot(t(corr$r), show.legend = T, method = "circle",colors = c("#87CEFA", "white", "red"),
            p.mat = t(corr$p), digits = 2, insig = 'pch', pch.col = "red",sig.level = 0.05,lab = T) + #  
      theme(axis.text.x = element_text(angle = 60, hjust = 1),
           axis.text = element_text(size = 12))   
ggsave(p3, file = "./Figure/gsva_features_corr.pdf", width = 12, height = 6)
