# Supplementary material for: Identification of hub genes significantly linked to tuberous sclerosis related-epilepsy and lipid metabolism via bioinformatics analysis
Source: Front Neurol. 2024 Feb 14;15:1354062. doi: 10.3389/fneur.2024.1354062 (PMC10899687; doi:10.3389/fneur.2024.1354062)
Supplement: Supplementary file 2 [file Data_Sheet_1.ZIP › related files1-code/9-sc/AUCell.R]

# 代码：https://mp.weixin.qq.com/s/eNfr0W1TY94k_0llh19BEg
# AUCell: https://www.jianshu.com/p/784a04c49873
# https://www.jianshu.com/p/784a04c49873

# 目的：
#     使用AUCell识别单细胞rna数据中具有活性“基因集”(i.e. gene signatures)的细胞。
#     AUCell使用“曲线下面积”(Area Under the Curve，AUC)来计算输入基因集的一个关键子集是否在每个细胞的表达基因中富集。

# 影响结果的因素：
#    由于AUCell score并不是一个绝对表达值，以及考虑到细胞大小、选择的基因集的大小(越大的基因集AUCell score越大，并且越容易呈现正态分布)和表达情况、单细胞测序矩阵的稀疏性，通过AUCell score来判断一个基因集的表达是激活还是沉默需要进一步的探索。

# 优点:
#     输出的AUC scores类似于GSVA score，可以用于反应signature的相对表达量。
#     与GSVA不同的是，GSVA需要输入完整的表达矩阵(样本数、基因数以及表达矩阵的单位都会影响GSVA score的计算)。
#     由于GSVA score的计算方式基于排序和AUC，因此计算过程并不受基因表达量的单位以及normalization的影响；
#     并且AUC scores是以每一个细胞为单位进行计算的，因此处理大数据内存吃紧时，对每个子集计算AUC score再合并也无妨。
# AUC分数在所有细胞的分布允许探索signatures的相对表达，并不是一个绝对表达值。
# AUCell和GSVA的算法是一回事，都是排序。AUCell借鉴了ssGSVA的算法，但是在排序的时候，它们的有些处理不太一样。
# 由于计分方法是基于排名的，因此AUCell不受基因表达单位和标准化程序的影响。

# 拓展应用：
#     由于AUC一定程度上代表了signature中表达基因的比例，因此细胞间的相对AUC来根据基因集的表达来探索数据集中存在的细胞群体
#     (根据SCENIC的文献报道利用AUCell score进行细胞分群的效果甚至要比大多数去除批次效用的方法都好)


# AUcell是分析感兴趣的基因集在所有细胞是否存在富集
# AUCell的工作流程分为三步，分别通过三个函数完成： 
# 1. AUCell_buildRankings：Build the rank 
# 2. AUCell_calcAUC：Calculate the Area Under the Curve (AUC) 
# 3. AUCell_exploreThresholds：Set the assignment thresholds
#    用AUCell_exploreThresholds()自动绘制直方图，并自动计算数个阈值，可以用来考虑一个基因集是on或off“(在$aucThr中返回)。
#    对应的阈值用匹配颜色的竖条表示，较粗的竖线表示软件默认选择的阈值($aucThr$selected)，这一阈值能够最大限度的减少假阳性
#    数据分布为双峰时阈值判定会相对准确。（自动选择的阈值有些不合适，可以人工调整一下）

setwd("D:\\bioinfo\\HelixLife\\20230911_TS_epilepsy\\9-sc")
library(AUCell)
library(clusterProfiler)
library(ggpubr)
library(Seurat)
library(RColorBrewer)


######################################## 准备表达矩阵和基因集
# 表达矩阵
sc <- readRDS("sc_cellAnno.rds")
sc = subset(sc, cellType != "Unknown")
sc$cellType = factor(sc$cellType, levels = setdiff(levels(sc$cellType), "Unknown"))

# 基因集
genelist <- read.table("./Data/Diagosis_model_weight_input.txt", sep = "\t", header = T)
genelist <- list(features = genelist$gene)

selCols <- c(brewer.pal(8, "Set1"), brewer.pal(3, "Set2")[1], "lightgrey")

#########################################   AUCell
#######  Build the rankings
# # 这一步的排名是对每个基因从高到低进行排名，也就是对每一个细胞的每一个基因进行排名，得到一个排名的矩阵。

# 表达矩阵较小时：
pdf("AUCell_buildRankings_plotStats.pdf", width = 8, height = 6)
cell_ranking <- AUCell_buildRankings(sc@assays$RNA@data, plotStats=TRUE,  nCores = 4)  # 关键一步
dev.off() 

# 表达矩阵太大时，可分为几个小矩阵buildranking后cbind：
# define where to split expression matrix in half
# half <- round(ncol(norm)/2)
# split expression matrix
# norm1 <- norm[,1:half]
# norm2 <- norm[,(half+1):ncol(norm)]
# build  cell rankings
# cell_ranking_1 <- AUCell_buildRankings(norm1) 
# cell_ranking_2 <- AUCell_buildRankings(norm2) 
# Combine rankings
# cell_ranking <- AUCell::cbind(cell_ranking_1, cell_ranking_2)
# cell_ranking # 查看排列的结果
#save(cell_ranking, file = "cell_ranking.RData")


#######  Calculate the Area Under the Curve (AUC)
# 为了应对大数据的计算以及去噪，只有每个细胞表达量最高的前10%的基因参与计算
# 根据输入基因list中的基因在每个细胞中的表达量，对每个细胞都算了一个该genelist的AUC值。
cells_AUC <- AUCell_calcAUC(genelist, cell_ranking, aucMaxRank=nrow(cell_ranking)*0.1)
cells_AUC
save(cells_AUC, file = "cells_AUC.RData")

length(rownames(cells_AUC@assays@data$AUC))
rownames(cells_AUC@assays@data$AUC)


#######  Determine the cells with the given gene signatures or active gene sets
# AUC估计了输入基因集中的基因在每个细胞高表达的比例。表达了输入基因集中较多基因的细胞具有较高的AUC值。
# 由于AUC值可以代表细胞表达基因集中基因的比例，我们可以使用跨细胞的相对AUCs来查看单细胞转录组的细胞对输入基因集的响应情况。 
# 由于AUC并不是一个绝对的数值，而是受到细胞类型、数据集、基因集等的影响，尤其是在单细胞水平，大多数基因并不在所有细胞中稳定表达。
# 因此有时判断某个基因集的gene在一个细胞中是'on'还是'off'状态比较困难。
# 最理想的方法是双峰分布bi-modal distribution，也就是数据集中部分细胞有较高AUC而大多数的细胞有较低的AUC。
# AUCell提供了AUCell_exploreThresholds()函数来区分较高和较低的AUC值，也就是自动划定双峰分布的阈值，判断基因集的'on'或'off'状态。

pdf(paste0("exploreThreetsholds.pdf"), width = 7, height = 6)
set.seed(123) 
cells_assignment <- AUCell_exploreThresholds(cells_AUC, plotHist=TRUE, assign=TRUE)
dev.off()
save(cells_assignment, file = "cells_assignment.RData")


#######  可视化 set gene set of interest here for plotting (AUC of each cell)
# 将AUCell信息加入到merge中
getAUC(cells_AUC)
aucs <- as.matrix(getAUC(cells_AUC))
table(colnames(merge) == colnames(aucs))
sc@meta.data <- cbind(sc@meta.data, t(aucs))
head(sc)

# 生成boxplot、VlnPlot、DimPlot （不管on和off)
df<- data.frame(sc@meta.data, sc@reductions$tsne@cell.embeddings)
head(df)
class_avg <- df %>%  group_by(cellType) %>%  summarise(tSNE_1 = median(tSNE_1),tSNE_2 = median(tSNE_2))

for(name in rownames(cells_AUC@assays@data$AUC)){
  index <- which(colnames(df) == name)
  p <- ggplot(df, aes(tSNE_1, tSNE_2))  +
     geom_point(aes(colour  = df[, index])) + 
     viridis::scale_color_viridis(option="A", direction = -1) +
     ggrepel::geom_label_repel(aes(label = cellType),
                            data = class_avg,
                            size = 6,
                            label.size = 0,
                            segment.color = NA
    ) +   theme(legend.position = "none") + theme_bw() + labs(title = colnames(df)[index])
  ggsave(p ,file = paste0("auc_", name, "_DimPlot_v2.pdf"), width = 7 ,height = 6)

  p <- ggplot(df, aes(cellType, df[, index], fill= cellType)) + 
        geom_boxplot() + 
        scale_fill_manual(values = selCols)+
    #  scale_color_viridis(option="A")  + 
    #   scale_fill_brewer(palette = "Set1")+
    #  theme_light(base_size = 15)+
       labs(title = colnames(df)[index])+
       theme_bw() + 
    #  theme(panel.border = element_rect(fill=NA,color="black", size=1, linetype="solid"))+
       theme(plot.title = element_text(hjust = 0.5))  + labs(y = colnames(df)[index])+
      stat_compare_means() + NoLegend()
  ggsave(p ,file = paste0("auc_", name, "_boxPlot.pdf"), width = 7 ,height = 6)

  p <- ggplot(df, aes(cellType, df[, index], fill= cellType)) + 
        geom_boxplot() + 
        scale_fill_manual(values = selCols)+
    #  scale_color_viridis(option="A")  + 
    #   scale_fill_brewer(palette = "Set1")+
    #  theme_light(base_size = 15)+
       labs(title = colnames(df)[index])+
       theme_bw() + 
    #  theme(panel.border = element_rect(fill=NA,color="black", size=1, linetype="solid"))+
       theme(plot.title = element_text(hjust = 0.5))  + labs(y = colnames(df)[index])+
      stat_compare_means() + NoLegend()
  ggsave(p ,file = paste0("auc_", name, "_boxPlot_cell.pdf"), width = 7 ,height = 6)


  p <- FeaturePlot(sc, reduction = "tsne", features = name, cols = c("lightgrey", "red"))
  ggsave(p ,file =paste0("auc_", name, "_FeaturePlot.pdf"), width = 7 ,height = 6)
  
  p <- FeaturePlot(sc, reduction = "tsne", features = name, cols = c("lightgrey", "red"), order = T) +viridis::scale_color_viridis(option="A", direction = -1) 
  ggsave(p ,file =paste0("auc_", name, "_FeaturePlot_order.pdf"), width = 7 ,height = 6)

  library(ggpubr)
  p <- VlnPlot(sc, features = name, pt.size = 0)  + stat_compare_means() + NoLegend() # + scale_color_viridis(option="A"), cols = selCols
  ggsave(p ,file = paste0("auc_", name, "_VlnPlot.pdf"), width = 8 ,height = 6)

  p <- DotPlot(sc, features = name) 
  ggsave(p ,file = paste0("auc_", name, "_DotPlot.pdf"), width = 7 ,height = 6)
}


###################### 显示 on 和 off 信息
# AUCell_exploreThresholds函数计算的每个基因集的阈值储存在$aucThr。
# 如查看Glycolysis_Gluconeogenesis基因集的阈值：
#cells_assignment$KEGG_HALLMARK$aucThr$thresholds
#cells_assignment$KEGG_HALLMARK$aucThr$selected

# 查看在这个阈值下处于on状态的细胞数目
#glyAssigned <- cells_assignment$KEGG_HALLMARK$assignment 
#length(glyAssigned)
#head(glyAssigned)

# 也可以手动对阈值进行调整
# 绘制特定基因集的条型图，设定新阈值
#geneSetName <- rownames(cells_AUC)[grep("Glycolysis_Gluconeogenesis", rownames(cells_AUC))] 
#AUCell_plotHist(cells_AUC[geneSetName,], aucThr=0.25) 
#abline(v=0.25)

# 使用新阈值分配细胞
#newSelectedCells <- names(which(getAUC(cells_AUC)[geneSetName,]>0.08)) 
#length(newSelectedCells) 
#head(newSelectedCells) 

# warningMsg <- sapply(cells_assignment, function(x) x$aucThr$comment) 
# warningMsg[which(warningMsg!="")]


# 通过AUC评分来上色。为了更好的区分细胞，我们将阈值内的细胞标为pink-red，其他细胞标为lightgrey-blue。
selectedThresholds <- getThresholdSelected(cells_assignment)  # 可手动设置
selectedThresholds # 0.07705144
#par(mfrow=c(2,4)) # Splits the plot into two rows and three columns 
for(geneSetName in names(selectedThresholds)) { 
  nBreaks <- 5 # Number of levels in the color palettes 
  # Color palette for the cells that do not pass the threshold 
  colorPal_Neg <- grDevices::colorRampPalette(c("lightgrey","blue", "skyblue"))(nBreaks) 
  # Color palette for the cells that pass the threshold 
  colorPal_Pos <- grDevices::colorRampPalette(c("pink", "magenta", "red"))(nBreaks) 
  
  # Split cells according to their AUC value for the gene set 
  passThreshold <- getAUC(cells_AUC)[geneSetName,] > selectedThresholds[geneSetName] 
  
  if(sum(passThreshold) >0 ) { 
    aucSplit <- split(getAUC(cells_AUC)[geneSetName,], passThreshold) 
    
    # Assign cell color 
    cellColor <- c(setNames(colorPal_Neg[cut(aucSplit[[1]], breaks=nBreaks)], names(aucSplit[[1]])), 
                   setNames(colorPal_Pos[cut(aucSplit[[2]], breaks=nBreaks)], names(aucSplit[[2]]))) 
    
    # Plot 
    cellstSNE <- sc@reductions$tsne@cell.embeddings
    pdf(paste0("on_off_auc_", geneSetName, ".pdf"), width  =7, heigh = 6)
    plot(cellstSNE, main=geneSetName, sub="Pink/red cells pass the threshold", col=cellColor[rownames(cellstSNE)], pch=16) 
    dev.off()
    
    pdf(paste0("on_off_auc_", geneSetName, "_v2.pdf"), width = 9, heigh = 3)
    par(mfrow=c(1,3))
    AUCell_plotTSNE(tSNE=cellstSNE, exprMat=norm,  cellsAUC=cells_AUC[geneSetName,], thresholds=selectedThresholds[geneSetName])
    dev.off()
  } 
}


for(name in names(selectedThresholds)){
  
  # 提取大于阈值的细胞
  index <- which(colnames(df) == name)
  t <- subset(df, df[, index] >= selectedThresholds[name])
  t_class_avg <- t %>%  group_by(cellType) %>%  summarise(tSNE_1 = median(tSNE_1),tSNE_2 = median(tSNE_2))
  
  p <- ggplot(t, aes(tSNE_1, tSNE_2))  +
     geom_point(aes(colour  = t[, index])) + 
     #viridis::scale_color_viridis(option="A", direction = -1) +
     ggrepel::geom_label_repel(aes(label = cellType),
                            data = class_avg,
                            size = 6,
                            label.size = 0,
                            segment.color = NA
    ) +   theme(legend.position = "none") + theme_bw() + labs(title = colnames(t)[index])
  ggsave(p ,file = paste0("on_off_auc_", name, "_DimPlot.pdf"), width = 7 ,height = 6)

  p <- ggplot(t, aes(cellType, t[, index], fill= cellType)) + 
        geom_boxplot() + 
        scale_fill_manual(values = selCols)+
    #  scale_color_viridis(option="A")  + 
    #  theme_light(base_size = 15)+
       #labs(title = colnames(t)[index], x = "", y = colnames(t)[index])+
       labs(title = "EMRG", x = "", y = "EMRG")+
       theme_bw() + 
    #  theme(panel.border = element_rect(fill=NA,color="black", size=1, linetype="solid"))+
       theme(plot.title = element_text(hjust = 0.5),
             axis.text.x = element_text(angle = 60, hjust = 1))  + 
      stat_compare_means() + NoLegend()
  ggsave(p ,file = paste0("on_off_auc_", name, "_boxPlot.pdf"), width = 7 ,height = 6)
  
  p <- ggplot(t, aes(majorType, t[, index], fill= majorType)) + 
        geom_boxplot() + 
        scale_fill_manual(values = selCols)+
    #  scale_color_viridis(option="A")  + 
    #  theme_light(base_size = 15)+
       #labs(title = colnames(t)[index], x = "", y = colnames(t)[index])+
       labs(title = "EMRG", x = "", y = "EMRG")+
       theme_bw() + 
    #  theme(panel.border = element_rect(fill=NA,color="black", size=1, linetype="solid"))+
       theme(plot.title = element_text(hjust = 0.5),
             axis.text.x = element_text(angle = 60, hjust = 1))  + 
      stat_compare_means() + NoLegend()
  ggsave(p ,file = paste0("on_off_auc_", name, "_boxPlot_major.pdf"), width = 7 ,height = 6)
    
  sub <- subset(sc, cells = rownames(t))
  p <- FeaturePlot(sub, reduction = "tsne",  features = name, cols = c("lightgrey", "red"))
  ggsave(p ,file =paste0("on_off_auc_", name, "_FeaturePlot.pdf"), width = 7 ,height = 6)
 
  p <- VlnPlot(sub,   features = name, pt.size = 0)  + 
       stat_compare_means() + NoLegend() # + scale_color_viridis(option="A"), cols = selCols
  ggsave(p ,file = paste0("on_off_auc_", name, "_VlnPlot.pdf"), width = 7 ,height = 6)
  
  p <- DotPlot(sub, features = name) 
  ggsave(p ,file = paste0("on_off_auc_", name, "_DotPlot.pdf"), width = 7 ,height = 6)
  
}
