# Supplementary material for: Identification of hub genes significantly linked to tuberous sclerosis related-epilepsy and lipid metabolism via bioinformatics analysis
Source: Front Neurol. 2024 Feb 14;15:1354062. doi: 10.3389/fneur.2024.1354062 (PMC10899687; doi:10.3389/fneur.2024.1354062)
Supplement: Supplementary file 2 [file Data_Sheet_1.ZIP › related files1-code/9-sc/cellAnno.R]

setwd("D:\\bioinfo\\HelixLife\\20230911_TS_epilepsy\\9-sc")
library(Seurat)
library(ggplot2)
library(RColorBrewer)
library(patchwork)
library(RColorBrewer)
selCols <- c(brewer.pal(8, "Set1"), brewer.pal(3, "Set2")[1], "lightgrey")

sc = readRDS("./Data/GSE201048_brain_imm_all_cells_25_cluster.rds")

################  marker
DefaultAssay(sc) <- "RNA"
marker = c(##### CD45-
           # NVUs (CD45-)
           "CLDN5", "VWF", # EC
           "MYH11", "ACTA2", # Pericytes
           "ABCC9", # Smooth Muscle cells 
           "MAG", "MOG", "NCAM1", # Olgigodendrocytes (CD45- CD56high)

           "PTPRC", "ITGAM", # Microglia (CD45 low CD11b low)
           ##### CD45+ 
           "CD14", # Macrophage (CD11b+ CD14+)
           "CD19", "MS4A1", #B (CD19+ CD20+)
           "CD3E", "CD3D", # T
           "FCGR3A") # CD16
p <- DotPlot(sc, features = marker, cols = c("lightgray", "red")) + 
     theme(axis.text.x = element_text(angle = 90, vjust  =0.5))+
     labs(x = "", y = "")
ggsave(p, file = paste0("marker_DotPlot.pdf"), width  = 10, height = 6 )
p <- DotPlot(sc, features = marker)+theme_bw()+#去除背景，旋转图片  coord_flip()+
      theme(panel.grid = element_blank(),  
            axis.text.x=element_text(angle=90,hjust = 1,vjust=0.5))+#文字90度呈现  
            scale_color_gradientn(values = seq(0,1,0.2), 
            colours = c("#330066","#336699","#66CC66","#FFCC33"))+#颜色渐变设置  
      labs(x=NULL,y=NULL)+guides(size=guide_legend(order=3))
ggsave(p, file = paste0("marker_DotPlot_v2.pdf"), width  = 10, height = 6 )    
p <- VlnPlot(sc, features = unique(unlist(marker)), stack = T, flip = T) + NoLegend()
ggsave(p, file = paste0("marker_VlnPlot.pdf"), width = 10, height = 6 )


################### 注释
Idents(sc) <- factor(sc$RNA_snn_res.0.8, levels = 0:25)
new.cluster.id=c("0" = "Microglia", "1" = "Microglia", "2" = "Microglia", "3" = "Microglia", "4" = "Microglia", 
                 "5" = "Microglia", "6" = "Microglia", "7" = "Microglia",
                 "8" = "T cell", "9"= "Microglia", "10" = "Microglia", "11"= "Microglia", "12" = "Microglia", 
                 "13"= "Pericyte", "14"  = "Microglia", "15" = "T cell", "16" = "T cell",
                 "17"="Macrophage", "18" = "Olgigodendrocyte", "19"= "B cell", "20" = "Smooth Muscle cell", 
                 "21" = "CD56loCD16+", "22" = "Endothelial cell", "23" = "Pericyte",
                 "24" = "Unknown", "25" = "Unknown")   
names(new.cluster.id)=levels(sc)
new.cluster.id
sc <- RenameIdents(sc, new.cluster.id)
Idents(sc) <- factor(Idents(sc), levels = c("Microglia", "Olgigodendrocyte", "Pericyte","Smooth Muscle cell",  "Endothelial cell", 
                                            "Macrophage", "CD56loCD16+", "T cell", "B cell", "Unknown"))
table(Idents(sc))
sc$cellType <- Idents(sc)

p <- DimPlot(sc, reduction = "tsne",label = T,label.size = 3,  cols = selCols)
ggsave(p, file = paste0("sc_cellAnno.pdf"), width = 7, height = 5)

saveRDS(sc, file = "sc_cellAnno.rds")

################  marker
delete.unknown = subset(sc, cellType != "Unknown")
DefaultAssay(delete.unknown) <- "RNA"
marker = c(##### CD45-
           "PTPRC", "ITGAM", # Microglia (CD45 low CD11b low) 
           # NVUs (CD45-)
           "MAG", "MOG", "NCAM1", # Olgigodendrocytes (CD45- CD56high)
           "CLDN5", "VWF", # EC
           "ABCC9", # Smooth Muscle cells 
           "MYH11", "ACTA2", # Pericytes
           
           ##### CD45+ 
           "CD14", # Macrophage (CD11b+ CD14+)
           "FCGR3A", # CD16
           "CD3E", "CD3D", # T
           "CD19", "MS4A1" #B (CD19+ CD20+)
           ) 
p <- DotPlot(delete.unknown, features = marker, cols = c("lightgray", "red")) + 
     theme(axis.text.x = element_text(angle = 90, vjust = 0.5, hjust = 1))+
     labs(x = "", y = "")
ggsave(p, file = paste0("sc_cellAnno_marker_DotPlot.pdf"), width  = 10, height = 6 )


##### Fig E. proption
# 统计各亚群细胞比例
library(plyr)
library(tidyr)
integrate.stat = as.data.frame(table(delete.unknown$cellType, delete.unknown$sampleName))
integrate.stat.prop = ddply(integrate.stat,"Var2", transform, Ratio=Freq/sum(Freq))
colnames(integrate.stat.prop)[1:2] <- c("celltype", "sample")
p1 <- ggplot(integrate.stat.prop,aes(x=sample,y=Ratio,fill=celltype))+
     geom_bar(stat="identity",width = 0.5)+
     scale_y_continuous(labels = scales::percent) + 
     scale_fill_manual(values = selCols)+theme_bw() +
     #theme(axis.text.x = element_text(angle = 30, vjust = 1, hjust = 1)) +
     labs(x ="", y  ="Precent")
ggsave(p1, file = "sc_cellType_sample.pdf", width = 8, height = 6)


############# 9个关键基因在亚群中的表达
key <- read.table("./Data/Diagosis_model_weight_input.txt", sep = "\t", header = T)
p <- VlnPlot(delete.unknown, features = key$gene, stack  =T, flip = T) + NoLegend() + labs(x="")
ggsave(p, file = "sc_cellAnno_feature_VlnPlot.pdf", width  = 8, height = 6)

p <- DotPlot(delete.unknown, features = key$gene, cols = c("lightgray", "red")) + 
     #theme(axis.text.x = element_text(angle = 90, vjust = 0.5, hjust = 1))+
     labs(x = "", y = "")
ggsave(p, file = paste0("sc_cellAnno_feature_DotPlot.pdf"), width  = 10, height = 6 )

sessionInfo()


############### FindMarker
Idents(delete.unknown) <- delete.unknown$cellType
DefaultAssay(delete.unknown) <- "RNA"
delete.unknown <- NormalizeData(delete.unknown, verbose = FALSE)
delete.unknown <- ScaleData(delete.unknown, features = rownames(delete.unknown), verbose = FALSE)

markers <- FindMarkers(delete.unknown, ident.1 = "Microglia", assay = "RNA") 
write.table(markers, file = paste0("FindMarker_Microglia.vs.others_lfc0.25_min.pct0.1.txt"), sep = "\t", quote = F)


##############  enrichGO: 
library(clusterProfiler)
library(org.Hs.eg.db)
### up
up <- subset(markers, avg_log2FC > 0.25 & p_val_adj < 0.05)
up.go <- enrichGO(rownames(up), OrgDb = org.Hs.eg.db, ont='ALL',pAdjustMethod = 'BH', keyType = 'SYMBOL')
save(up.go, file = paste0("Microglia.vs.others_up_enrichGO.RData"))
write.table(up.go, file = paste0("Microglia.vs.others_up_enrichGO.txt"), sep = "\t", quote = F, row.names = F, col.names = T)
write.csv(up.go, file = paste0("Microglia.vs.others_up_enrichGO.csv"), row.names = F)

##### 脂代谢相关的通路
IDs = c("icosanoid metabolic process", "regulation of lipid metabolic process", "prostanoid metabolic process",
        "prostaglandin metabolic process", "fatty acid metabolic process", "neutral lipid metabolic process", 
        "positive regulation of lipid metabolic process", "membrane lipid metabolic process", "sphingolipid metabolic process",
        "triglyceride metabolic process", "liposaccharide metabolic process","regulation of fatty acid metabolic process",
        "liposaccharide metabolic process", "regulation of fatty acid metabolic process")
IDs <- subset(as.data.frame(up.go), Description %in% IDs)
IDs$Description <- factor(IDs$Description, levels = rev(IDs$Description))
IDs$GR= apply(IDs, 1, function(x){round(eval(parse(text=x["GeneRatio"])),3)})
library(stringr)
p <- ggplot(IDs, aes(x = GR, y = Description, color = p.adjust, size = Count)) + 
       geom_point()+
       theme_bw() +
       scale_size(range=c(3, 10)) +
       scale_color_distiller(palette = "Reds") +
       scale_y_discrete(labels=function(x) str_wrap(x, width=100)) +
       ggtitle("Enrichment of up-regulated genes") + 
       labs(x = "GeneRatio", y = "")+ # 
       theme(plot.title = element_text(hjust = 0.5, size = 20),
             axis.text.y = element_text(size = 16))
ggsave(p, file = paste0("Microglia.vs.others_up_enrichGO_LMRP.pdf"), height = 6, width =8)
  
##############  enrichKEGG
up <- subset(markers, avg_log2FC > 0.25 & p_val_adj < 0.05)
eg <- bitr(rownames(up), fromType = "SYMBOL", toType = "ENTREZID", OrgDb = "org.Hs.eg.db")
up.kegg <- enrichKEGG(eg$ENTREZID, organism = "hsa", keyType = 'kegg')
up.kegg = setReadable(up.kegg,OrgDb = "org.Hs.eg.db",keyType = "ENTREZID")
save(up.kegg, file = paste0("Microglia.vs.others_up_enrichKEGG.RData"))
write.table(up.kegg, file = paste0("Microglia.vs.others_up_enrichKEGG.txt"), sep = "\t", quote = F, row.names = F, col.names = T)
write.csv(up.kegg, file = paste0("Microglia.vs.others_up_enrichKEGG.csv"), row.names = F)


### down
down <- subset(markers, avg_log2FC < -0.25 & p_val_adj < 0.05)
down.go <- enrichGO(rownames(down), OrgDb = org.Hs.eg.db, ont='ALL',pAdjustMethod = 'BH', keyType = 'SYMBOL')
save(down.go, file = paste0("Microglia.vs.others_down_enrichGO.RData"))
write.table(down.go, file = paste0("Microglia.vs.others_down_enrichGO.txt"), sep = "\t", quote = F, row.names = F, col.names = T)
write.csv(down.go, file = paste0("Microglia.vs.others_down_enrichGO.csv"), row.names = F)
