# Supplementary material for: Identification of hub genes significantly linked to tuberous sclerosis related-epilepsy and lipid metabolism via bioinformatics analysis
Source: Front Neurol. 2024 Feb 14;15:1354062. doi: 10.3389/fneur.2024.1354062 (PMC10899687; doi:10.3389/fneur.2024.1354062)
Supplement: Supplementary file 3 [file Data_Sheet_2.ZIP]

Archive with 5 entries (5 files):
- Lipid_Metabolism_Related_Pathway/LMRP_from_literature_input.csv
- Lipid_Metabolism_Related_Pathway/PMID35222371_LMRP.docx
- Lipid_Metabolism_Related_Pathway/PMID36091041_LMRP.xlsx
- Lipid_Metabolism_Related_Pathway/PMID36860853_LMRP.xlsx
- Lipid_Metabolism_Related_Pathway/PMID37469520_LMRP.xlsx
