# Supplementary material for: Identification of hub genes significantly linked to tuberous sclerosis related-epilepsy and lipid metabolism via bioinformatics analysis
Source: Front Neurol. 2024 Feb 14;15:1354062. doi: 10.3389/fneur.2024.1354062 (PMC10899687; doi:10.3389/fneur.2024.1354062)
Supplement: Supplementary file 3 [file Data_Sheet_2.ZIP › Lipid_Metabolism_Related_Pathway/LMRP_from_literature_input.csv]

Liqid Metabolism related Pathway	Class	PMID
Adipocytokine signaling pathway	KEGG	PMID36860853
alpha-Linolenic acid metabolism	KEGG	PMID35222371, PMID36860853
Arachidonic acid metabolism	KEGG	PMID35222371, PMID36860853
Biosynthesis of unsaturated fatty acids	KEGG	PMID35222371, PMID36860853
Cholesterol metabolism	KEGG	PMID35222371, PMID36860853
Ether lipid metabolism	KEGG	PMID35222371, PMID36860853
Fat digestion and absorption	KEGG	PMID36860853
Fatty acid biosynthesis	KEGG	PMID35222371, PMID36860853
Fatty acid degradation	KEGG	PMID35222371, PMID36860853
Fatty acid elongation	KEGG	PMID35222371, PMID36860853
Fatty acid metabolism	KEGG	PMID36860853
Glycerolipid metabolism	KEGG	PMID35222371, PMID36860853
Glycerophospholipid metabolism	KEGG	PMID35222371, PMID36860853
Linoleic acid metabolism	KEGG	PMID35222371, PMID36860853
PPAR signaling pathway	KEGG	PMID36860853
Primary bile acid biosynthesis	KEGG	PMID35222371, PMID36860853
Regulation of lipolysis in adipocytes	KEGG	PMID36860853
Sphingolipid metabolism	KEGG	PMID35222371, PMID36860853
Steroid biosynthesis	KEGG	PMID35222371, PMID36860853
Steroid hormone biosynthesis	KEGG	PMID35222371, PMID36860853
Synthesis and degradation of ketone bodies	KEGG	PMID35222371, PMID36860853
PHOSPHOLIPID_METABOLIC_PROCESS		PMID35222371
GO_REGULATION_OF_CHOLESTEROL_METABOLIC_PLIC_PROCESS		PMID35222371
GOBP_GLYCEROLIPID_BIOSYNTHETIC_PROCESS	MSigDB (GO)	PMID36091041
GOBP_GLYCEROLIPID_CATABOLIC_PROCESS	MSigDB (GO)	PMID36091041
GOBP_GLYCEROLIPID_METABOLIC_PROCESS	MSigDB (GO)	PMID36091041
GOBP_GPI_ANCHOR_METABOLIC_PROCESS	MSigDB (GO)	PMID36091041
GOBP_LIPID_EXPORT_FROM_CELL	MSigDB (GO)	PMID36091041
GOBP_LIPID_GLYCOSYLATION	MSigDB (GO)	PMID36091041
GOBP_LIPID_HOMEOSTASIS	MSigDB (GO)	PMID36091041
GOBP_LIPID_IMPORT_INTO_CELL	MSigDB (GO)	PMID36091041
GOBP_LIPID_LOCALIZATION	MSigDB (GO)	PMID36091041
GOBP_LIPID_PHOSPHORYLATION	MSigDB (GO)	PMID36091041
GOBP_LIPID_STORAGE	MSigDB (GO)	PMID36091041
GOBP_LIPID_TRANSLOCATION	MSigDB (GO)	PMID36091041
GOBP_LIPOPROTEIN_BIOSYNTHETIC_PROCESS	MSigDB (GO)	PMID36091041
GOBP_LIPOPROTEIN_CATABOLIC_PROCESS	MSigDB (GO)	PMID36091041
GOBP_LIPOPROTEIN_METABOLIC_PROCESS	MSigDB (GO)	PMID36091041
GOBP_MEMBRANE_LIPID_BIOSYNTHETIC_PROCESS	MSigDB (GO)	PMID36091041
GOBP_MEMBRANE_LIPID_CATABOLIC_PROCESS	MSigDB (GO)	PMID36091041
GOBP_MEMBRANE_LIPID_METABOLIC_PROCESS	MSigDB (GO)	PMID36091041
GOBP_PHOSPHOLIPID_BIOSYNTHETIC_PROCESS	MSigDB (GO)	PMID36091041
GOBP_PHOSPHOLIPID_CATABOLIC_PROCESS	MSigDB (GO)	PMID36091041
GOBP_PHOSPHOLIPID_DEPHOSPHORYLATION	MSigDB (GO)	PMID36091041
GOBP_PHOSPHOLIPID_METABOLIC_PROCESS	MSigDB (GO)	PMID36091041
GOBP_REGULATION_OF_CHOLESTEROL_EFFLUX	MSigDB (GO)	PMID36091041
GOBP_REGULATION_OF_CHOLESTEROL_ESTERIFICATION	MSigDB (GO)	PMID36091041
GOBP_REGULATION_OF_CHOLESTEROL_METABOLIC_PROCESS	MSigDB (GO)	PMID36091041
GOBP_RESPONSE_TO_CHOLESTEROL	MSigDB (GO)	PMID36091041
GOBP_RESPONSE_TO_LIPID	MSigDB (GO)	PMID36091041
GOMF_CHOLESTEROL_BINDING	MSigDB (GO)	PMID36091041
HALLMARK_CHOLESTEROL_HOMEOSTASIS	MSigDB (HALLMARK)	PMID36091041
HALLMARK_FATTY_ACID_METABOLISM	MSigDB (HALLMARK)	PMID35222371, PMID37469520
KEGG_ADIPOCYTOKINE_SIGNALING_PATHWAY	MSigDB (KEGG)	PMID37469520
KEGG_ARACHIDONIC_ACID_METABOLISM	MSigDB (KEGG)	PMID37469520
KEGG_ETHER_LIPID_METABOLISM	MSigDB (KEGG)	PMID36091041
KEGG_FATTY_ACID_METABOLISM	MSigDB (KEGG)	PMID35222371, PMID37469520
KEGG_GLYCEROLIPID_METABOLISM	MSigDB (KEGG)	PMID35222371, PMID37469520
KEGG_GLYCEROPHOSPHOLIPID_METABOLISM	MSigDB (KEGG)	PMID35222371, PMID37469520
KEGG_GLYCOSPHINGOLIPID_BIOSYNTHESIS_GANGLIO_SERIES	MSigDB (KEGG)	PMID37469520
KEGG_GLYCOSPHINGOLIPID_BIOSYNTHESIS_GLOBO_SERIES	MSigDB (KEGG)	PMID37469520
KEGG_GLYCOSPHINGOLIPID_BIOSYNTHESIS_LACTO_AND_NEOLACTO_SERIES	MSigDB (KEGG)	PMID37469520
KEGG_PPAR_SIGNALING_PATHWAY	MSigDB (KEGG)	PMID37469520
KEGG_SPHINGOLIPID_METABOLISM	MSigDB (KEGG)	PMID35222371, PMID37469520
KEGG_STEROID_BIOSYNTHESIS	MSigDB (KEGG)	PMID37469520
KEGG_STEROID_HORMONE_BIOSYNTHESIS	MSigDB (KEGG)	PMID37469520
REACTOME_ARACHIDONIC_ACID_METABOLISM	MSigDB (REACTOME)	PMID37469520
REACTOME_BETA_OXIDATION_OF_VERY_LONG_CHAIN_FATTY_ACIDS	MSigDB (REACTOME)	PMID37469520
REACTOME_CHOLESTEROL_BIOSYNTHESIS	MSigDB (REACTOME)	PMID36091041, PMID37469520
REACTOME_FATTY_ACID_METABOLISM	MSigDB (REACTOME)	PMID35222371, PMID37469520
REACTOME_FATTY_ACIDS	MSigDB (REACTOME)	PMID37469520
REACTOME_GLYCEROPHOSPHOLIPID_BIOSYNTHESIS	MSigDB (REACTOME)	PMID37469520
REACTOME_GLYCEROPHOSPHOLIPID_CATABOLISM	MSigDB (REACTOME)	PMID37469520
REACTOME_GLYCOSPHINGOLIPID_METABOLISM	MSigDB (REACTOME)	PMID35222371, PMID37469520
REACTOME_KETONE_BODY_METABOLISM	MSigDB (REACTOME)	PMID35222371, PMID37469520
REACTOME_LIPID_PARTICLE_ORGANIZATION	MSigDB (REACTOME)	PMID36091041
REACTOME_LYSOSPHINGOLIPID_AND_LPA_RECEPTORS	MSigDB (REACTOME)	PMID37469520
REACTOME_METABOLISM_OF_LIPIDS	MSigDB (REACTOME)	PMID35222371, PMID37469520
REACTOME_METABOLISM_OF_STEROID_HORMONES	MSigDB (REACTOME)	PMID37469520
REACTOME_METABOLISM_OF_STEROIDS	MSigDB (REACTOME)	PMID37469520
REACTOME_MITOCHONDRIAL_FATTY_ACID_BETA_OXIDATION	MSigDB (REACTOME)	PMID37469520
REACTOME_MITOCHONDRIAL_FATTY_ACID_BETA_OXIDATION_OF_SATURATED_FATTY_ACIDS	MSigDB (REACTOME)	PMID37469520
REACTOME_MITOCHONDRIAL_FATTY_ACID_BETA_OXIDATION_OF_UNSATURATED_FATTY_ACIDS	MSigDB (REACTOME)	PMID37469520
REACTOME_PHOSPHOLIPID_METABOLISM	MSigDB (REACTOME)	PMID35222371, PMID37469520
REACTOME_REGULATION_OF_CHOLESTEROL_BIOSYNTHESIS_BY_SREBP_SREBF	MSigDB (REACTOME)	PMID37469520
REACTOME_REGULATION_OF_LIPID_METABOLISM_BY_PPARALPHA	MSigDB (REACTOME)	PMID35222371, PMID36091041
REACTOME_REGULATION_OF_LIPID_METABOLISM_LISM_BY_PPARALPHA	MSigDB (REACTOME)	PMID35222371
REACTOME_SPHINGOLIPID_DE_NOVO_BIOSYNTHESIS	MSigDB (REACTOME)	PMID37469520
REACTOME_SPHINGOLIPID_METABOLISM	MSigDB (REACTOME)	PMID35222371, PMID37469520
REACTOME_SYNTHESIS_OF_KETONE_BODIES	MSigDB (REACTOME)	PMID37469520
REACTOME_TRANSCRIPTIONAL_REGULATION_OF_W_OF_WHITE_ADIPOCYTE_DIFFERENTIATION	MSigDB (REACTOME)	PMID35222371
REACTOME_TRANSPORT_OF_FATTY_ACIDS	MSigDB (REACTOME)	PMID37469520
WP_CHOLESTEROL_BIOSYNTHESIS_PATHWAY	MSigDB (WikiPathway)	PMID36091041
WP_CHOLESTEROL_METABOLISM_INCLUDES_BOTH_BOTH_BLOCH_AND_KANDUTSCHRUSSELL_PATHWAYS	MSigDB (WikiPathway)	PMID35222371
WP_LIPID_METABOLISM_PATHWAY	MSigDB (WikiPathway)	PMID35222371
