# Supplementary material for: Identification of hub genes significantly linked to tuberous sclerosis related-epilepsy and lipid metabolism via bioinformatics analysis
Source: Front Neurol. 2024 Feb 14;15:1354062. doi: 10.3389/fneur.2024.1354062 (PMC10899687; doi:10.3389/fneur.2024.1354062)
Supplement: Supplementary file 4 [file Data_Sheet_3.ZIP]

Archive with 5 entries (5 files):
- MSigDB/c2.cp.kegg.v2023.1.Hs.symbols_20230925.gmt
- MSigDB/c2.cp.reactome.v2023.1.Hs.symbols_20230925.gmt
- MSigDB/c2.cp.wikipathways.v2023.1.Hs.symbols_20230925.gmt
- MSigDB/c5.go.v2023.1.Hs.symbols_20230925.gmt
- MSigDB/h.all.v2023.1.Hs.symbols_2230925.gmt
