# Supplementary material for: Identification of hub genes significantly linked to tuberous sclerosis related-epilepsy and lipid metabolism via bioinformatics analysis
Source: Front Neurol. 2024 Feb 14;15:1354062. doi: 10.3389/fneur.2024.1354062 (PMC10899687; doi:10.3389/fneur.2024.1354062)
Supplement: Supplementary file 4 [file Data_Sheet_3.ZIP › MSigDB/c2.cp.reactome.v2023.1.Hs.symbols_20230925.gmt]

REACTOME_INTERLEUKIN_6_SIGNALING	http://www.gsea-msigdb.org/gsea/msigdb/human/geneset/REACTOME_INTERLEUKIN_6_SIGNALING	JAK2	TYK2	CBL	STAT1	IL6ST	IL6	IL6R	JAK1	STAT3	PTPN11	SOCS3
REACTOME_APOPTOSIS	http://www.gsea-msigdb.org/gsea/msigdb/human/geneset/REACTOME_APOPTOSIS	BAD	CFLAR	PSMB1	PSMC4	BID	VIM	FAS	BAK1	DAPK2	CDH1	PSMA4	DSG2	CASP8	PRKCQ	ROCK1	PSME4	ARHGAP10	TP63	TP73	PKP1	BAX	PSMC5	ADD1	DNM1L	PPP1R13B	DYNLL1	PSME1	CLSPN	PSMD5	DSP	PSMD8	MAPK1	GZMB	PSMC6	PSMA3	PSMC1	PSMB5	ACIN1	PSMA6	PSME2	PSMA7	E2F1	PSMD10	XIAP	BMX	STK24	TRADD	MAPK3	PSMD7	TJP1	BMF	GSDMD	TNFRSF10A	AKT2	BBC3	CARD8	GSDME	PSMA2	MAPK8	UNC5B	PSMD3	SEPTIN4	KPNB1	C1QBP	PSMD11	YWHAE	BIRC2	PSMD9	LMNB1	UNC5A	KPNA1	TFDP2	PSMD14	AKT3	FASLG	TJP2	APAF1	TNFRSF10B	PPP3CC	TNFSF10	H1-3	H1-1	PSMF1	PSMB2	TRAF2	TICAM1	SEM1	YWHAH	PSMA1	PSME3	CASP9	YWHAQ	STK26	DSG3	DSG1	APC	DBNL	NMT1	TLR4	PSMB7	RIPK1	UACA	CASP6	TP53	PMAIP1	AKT1	PSMB6	PSMA5	TP53BP2	RPS27A	CDKN2A	GSN	GAS2	APIP	UBC	BCL2L11	LY96	PSMA8	APPL1	PSMD4	PSMB4	DFFA	LMNA	PSMC2	OMA1	PSMD6	PRKCD	HMGB2	CASP3	YWHAZ	CASP7	PSMC3	YWHAB	DAPK3	CTNNB1	FADD	H1-4	FNTA	STAT3	PTK2	DFFB	AVEN	YWHAG	UBB	CD14	BCL2L1	BCL2	CYCS	PSMD1	PSMD2	SFN	PLEC	MAGED1	PAK2	SATB1	DIABLO	H1-5	PSMD13	BCAP31	MAPT	DCC	H1-2	H1-0	HMGB1	DAPK1	PSMD12	SPTAN1	OCLN	TFDP1	OPA1	PSMB8	PSMB10	PPP3R1	UBA52	PSMB11	PSMB9	TICAM2	DYNLL2	PSMB3
REACTOME_HEMOSTASIS	http://www.gsea-msigdb.org/gsea/msigdb/human/geneset/REACTOME_HEMOSTASIS	FGR	CD99	TFPI	KDM1A	PRKAR2B	ITGAL	ITGA3	LAMP2	ITGA2B	TBXA2R	NOS2	SELE	CD9	FYN	PLAUR	EHD3	IGF1	CD74	HGF	SLC7A9	EHD2	CD44	PRKCH	VCL	RAB27B	LCP2	HSPA5	BCAR1	PIK3CB	KIF1B	ITIH4	F7	ATP2B4	DGKG	GNA15	GUCY1B1	GPC1	HMG20B	GNAI3	DGKA	PRKCQ	PPP2R5A	CD84	KIF26A	RHOA	PRKCZ	ATP2B3	KIF2A	RASGRP2	PPP2R5B	TRPC7	ATP1B3	GNB5	CDC42	ATP2B1	WDR1	PRKACA	SPP2	ACTN1	IRAG1	ATP2A3	MGLL	SRI	ACTB	TUBA3D	KIFAP3	STXBP2	DGKD	APBB1IP	ACTN2	CAPZB	PPP2R5C	GNB1	RAPGEF3	CEACAM1	KIF22	CARMIL1	P2RX5	APLP2	APOB	KIF3C	CEACAM6	GNAS	GP6	GNA11	DOCK9	DOCK3	KIF9	F11	SIRPG	P2RX7	KIF16B	NOS1	RCOR1	THPO	GLG1	KIF4A	ITGA6	RAPGEF4	TF	APOH	ANGPT2	SLC7A8	TGFB2	CBX5	BRPF3	ITPR3	JAK2	ABL1	SERPIND1	P2RX6	PPIL2	MAPK1	PICK1	SLC16A8	TIMP3	PDGFB	VTI1B	ITPK1	SERPINA4	SLC8A3	ABHD12	PROCR	TUBB1	ANGPT4	KIF3B	F9	GATA1	CD99L2	TIMP1	MAGED2	SYTL4	DGKH	MAPK3	SLC7A6	SLC7A5	STX4	CSK	SCG3	PLAT	TNFRSF10A	PPP2CB	TUBB4A	KLC3	TGFB1	CEACAM5	PPP2R1A	PIK3R2	MAG	PIK3CG	CAV1	SERPINE1	RARRES2	CDC37L1	DOCK8	GATA3	RAD51C	P2RX1	PFN1	C1QBP	AKAP10	LGALS3BP	COL1A1	PRKAR1A	PF4V1	P2RX3	EHD1	VWF	SELPLG	SH2B3	GNB3	PTPN6	MAPK14	PHACTR2	PDE10A	PPP2R5D	VEGFA	KIF20A	SPARC	PPP2CA	KNG1	HRG	PRKAR2A	GNAI2	GNB4	ITGA4	PDE1A	GRB14	FN1	PROC	SDC1	SOS1	PLEK	QSOX1	STXBP3	RAP1A	HDAC1	CAPZA1	DOCK7	MFN2	PLA2G4A	CD58	CD2	KIF21B	CD48	MPL	PIK3R3	F3	SERPINC1	APOA1	SLC8A2	MYB	TGFB3	EPCAM	GNA13	TEK	IFNA6	IFNA8	CLU	TNFRSF10B	AKAP1	A1BG	KIF18A	PIK3CA	PLG	CD244	PLAU	SRGN	ITPR2	PDE1B	CDK2	NFE2	TUBA1B	SDC4	PLCG1	PSG8	CEACAM8	F13A1	SERPINB6	TREM1	ABCC4	KIF25	IRF1	KLC1	F10	PRKCG	RAP1B	F2RL3	GNG13	TUBA4A	AAMP	GNG11	GNGT1	GNAI1	VPREB3	IGLL1	RAC2	DOCK4	CALU	PDE11A	ISLR	ATP1B2	KIF1C	DOCK6	KIF1A	ACTN4	GATA5	SLC7A10	HABP4	F12	CAP1	RBSN	KIF3A	RAF1	JCHAIN	H3-3B	KRAS	VAV3	CABLES1	DOCK2	DAGLA	P2RX4	CD36	PHF21A	CD63	MICAL1	KCNMB4	DOCK10	SERPINE2	RAC1	DGKB	GATA4	VPS45	GYPC	KIF12	TLN1	IFNA21	KLC4	TUBB2A	TUBB2B	ARRB1	PRCP	TRPC6	PPP2R1B	THBS1	KIF23	KIF11	KIF20B	OLA1	ITGAV	PRKG2	MMRN1	PDE5A	TRPC3	CENPE	EGF	KIF21A	ITGAX	PDPK1	KIF2B	GATA6	ARRB2	PIK3R5	TP53	SLC16A3	GRB7	VAV1	SOD1	APP	AKT1	PRKACB	KIF2C	ITGA10	ATP1B1	F13B	ECM1	SCCPDH	LEFTY2	RHOB	RAB5A	MANF	AHSG	DGKQ	PIK3R1	LHFPL2	PCYOX1L	KCNMB1	GNA12	DOCK11	DOK2	DOCK5	AK3	IFNA5	IFNA16	DGKZ	SERPING1	ENDOD1	ESAM	CABLES2	FERMT3	ALDOA	ITGB1	ADRA2A	VEGFC	DOCK1	ITPR1	SLC7A11	TUBA3E	GUCY1A2	MERTK	CYRIB	DGKE	PPP2R5E	ANGPT1	PRKCA	CXADR	JAM2	APOOL	SLC16A1	SLC7A7	TTN	KIF5A	GNA14	GNAQ	KCNMA1	TSPAN7	CD109	ATP2B2	LRP8	DGKI	PAFAH2	TAGLN2	F11R	FCER1G	CYB5R1	PTGIR	PDE9A	ITGB2	VAV2	JAML	SHC1	ORAI2	SH2B2	ITGA5	RACGAP1	GNG3	ITIH3	PDPN	SDC3	KIF26B	FCAMR	H3-3A	ALB	ABHD6	PPBP	PF4	KIF15	CLEC3B	PRKCD	TEX264	ANXA5	GUCY1A1	ITGA2	F2RL2	KLKB1	DAGLB	KIF6	COL1A2	NOS3	CDK5	YWHAZ	SYK	PRKACG	KIF27	VEGFD	CLEC1B	JAM3	SERPINB8	TMX3	WEE1	PRKCB	GNGT2	CRK	IGF2	STIM1	GNG8	TUBA1A	TUBA1C	KIFC2	SERPINF2	SLC3A2	GNG4	IRF2	INPP5D	P2RY12	SIN3A	PTK2	SDC2	VPREB1	GP9	PCDH7	P2RY1	ITGAM	ZFPM2	GYPA	KIF5B	PSG6	CEACAM3	MFN1	KCNMB3	PRKCE	FGG	FGA	FGB	IFNB1	JMJD1C	BSG	GNB2	GNG12	GTPBP2	CTSW	RASGRP1	CFL1	TUBB8B	OLR1	VEGFB	TNFRSF10D	GNG5	SELP	ATP2A2	HRAS	KLC2	A2M	TUBB6	YES1	GNG7	RHOG	CHID1	GRB2	SH2B1	TUBAL3	THBD	GP5	PTPN11	GATA2	ZFPM1	F2	F2R	RAD51B	ANXA2	LCK	SLC8A1	GAS6	H3C13	PSG9	TUBA8	ADRA2C	PROS1	F8	MAFF	GP1BA	PRKG1	KIF18B	GNG2	PDE2A	IFNA10	P2RX2	PRKAR1B	TUBB4B	IFNA2	SELL	SERPINA5	SERPINA3	KIF19	PPIA	ATP2A1	PTPN1	PRTN3	HBG2	HDAC2	MMP1	CD47	NHLRC2	FLNA	FAM3C	MAFG	SRC	H3C12	SERPINA1	H3C4	PDGFA	SPN	KCNMB2	SERPINB2	PSAP	S100A10	CFD	KIF13B	IFNA1	PLCG2	TUBA3C	SIRPA	TOR4A	MAFK	CALM1	F5	CAPZA2	L1CAM	GP1BB	H3C14	H3C15	KIFC1	MPIG6B	LY6G6F	CD177	PSG5	TMSB4X	IGKV4-1	IGKV5-2	IGKV3D-20	IGLV6-57	IGLV1-51	IGLV1-47	IGLV1-44	IGLV7-43	IGLV1-40	IGLV3-27	IGLV3-25	IGLV2-23	IGLV3-21	IGLV3-19	IGLV2-14	IGLV2-11	IGLV3-1	IGLC2	IGLC3	IGHA2	IGHA1	IGHM	IGHV1-2	IGHV2-5	IGHV3-7	IGHV3-11	IGHV3-13	IGHV3-23	IGHV3-33	IGHV4-34	IGHV4-39	IGHV1-46	IGHV3-48	IGHV3-53	IGHV1-69	NRAS	LAT	HBE1	HBG1	ITGA1	IFNA7	GNAT3	PSG3	PSG7	HBD	IGHV4-59	KIF4B	IFNA14	ORM2	ORM1	PSG1	IFNA13	IFNA17	IFNA4	IGKV2D-30	IGKV3-20	IGKV1D-33	IGKV1-17	IGKV1-16	MIF	IGKV1D-16	IGKV3-11	IGKV1-33	PSG2	IGKV1-39	IGKV2D-28	GNG10	PSG11	PSG4	IGKV2-30	IGKV1-12	IGKV1-5	TUBA4B	IGKV2-28	IGKV3-15	HBB	GYPB	SELENOP	IGKV2D-40	IGKV1D-39	LYN	TUBB3	ITGB3	PECAM1	TUBB8	IGHV3-30	H3C8	ADRA2B	IGHV2-70	DGKK	H3C6	H3C11	H3C1	ORAI1	PIK3R6	H3C7	IGLV2-8	H3C10	IGKV1D-12	H3C2	H3C3
REACTOME_INTRINSIC_PATHWAY_FOR_APOPTOSIS	http://www.gsea-msigdb.org/gsea/msigdb/human/geneset/REACTOME_INTRINSIC_PATHWAY_FOR_APOPTOSIS	BAD	BID	BAK1	CASP8	TP63	TP73	BAX	PPP1R13B	DYNLL1	MAPK1	GZMB	E2F1	XIAP	MAPK3	BMF	GSDMD	AKT2	BBC3	CARD8	GSDME	MAPK8	SEPTIN4	C1QBP	YWHAE	TFDP2	AKT3	APAF1	PPP3CC	YWHAH	CASP9	YWHAQ	NMT1	UACA	TP53	PMAIP1	AKT1	TP53BP2	CDKN2A	APIP	BCL2L11	CASP3	YWHAZ	CASP7	YWHAB	STAT3	AVEN	YWHAG	BCL2L1	BCL2	CYCS	SFN	DIABLO	TFDP1	PPP3R1	DYNLL2
REACTOME_MAPK3_ERK1_ACTIVATION	http://www.gsea-msigdb.org/gsea/msigdb/human/geneset/REACTOME_MAPK3_ERK1_ACTIVATION	JAK2	MAPK3	TYK2	IL6ST	IL6	IL6R	JAK1	MAP2K1	CDK1	PTPN11
REACTOME_TRANSLESION_SYNTHESIS_BY_Y_FAMILY_DNA_POLYMERASES_BYPASSES_LESIONS_ON_DNA_TEMPLATE	http://www.gsea-msigdb.org/gsea/msigdb/human/geneset/REACTOME_TRANSLESION_SYNTHESIS_BY_Y_FAMILY_DNA_POLYMERASES_BYPASSES_LESIONS_ON_DNA_TEMPLATE	REV3L	SPRTN	RFC1	RFC2	POLD1	UFD1	POLD3	POLE2	POLI	USP10	RPA3	POLD2	RFC5	POLE4	MAD2L2	RPA2	TRIM25	POLK	RPA1	PCNA	RFC3	REV1	RPS27A	POLE3	UBC	USP43	UBE2L6	RCHY1	RFC4	VCP	PCLAF	UBB	POLH	POLD4	POLE	UBA7	NPLOC4	ISG15	UBA52
REACTOME_RECOGNITION_OF_DNA_DAMAGE_BY_PCNA_CONTAINING_REPLICATION_COMPLEX	http://www.gsea-msigdb.org/gsea/msigdb/human/geneset/REACTOME_RECOGNITION_OF_DNA_DAMAGE_BY_PCNA_CONTAINING_REPLICATION_COMPLEX	RFC1	RFC2	POLD1	RAD18	POLD3	RBX1	POLE2	RPA3	POLD2	RFC5	WDR48	POLE4	RPA2	UBE2B	RPA1	PCNA	RFC3	CUL4A	DTL	RPS27A	POLE3	UBC	CUL4B	USP1	RFC4	DDB1	UBB	POLD4	POLE	UBA52
REACTOME_TRANSLESION_SYNTHESIS_BY_POLH	http://www.gsea-msigdb.org/gsea/msigdb/human/geneset/REACTOME_TRANSLESION_SYNTHESIS_BY_POLH	SPRTN	RFC1	RFC2	UFD1	RPA3	RFC5	RPA2	RPA1	PCNA	RFC3	RPS27A	UBC	RCHY1	RFC4	VCP	UBB	POLH	NPLOC4	UBA52
REACTOME_RECOGNITION_AND_ASSOCIATION_OF_DNA_GLYCOSYLASE_WITH_SITE_CONTAINING_AN_AFFECTED_PURINE	http://www.gsea-msigdb.org/gsea/msigdb/human/geneset/REACTOME_RECOGNITION_AND_ASSOCIATION_OF_DNA_GLYCOSYLASE_WITH_SITE_CONTAINING_AN_AFFECTED_PURINE	TINF2	ACD	MPG	H2AZ2	NEIL3	OGG1	H2BC11	POT1	TERF2	MUTYH	H2BC1	TERF1	H2BC5	H4C8	H2AZ1	TERF2IP	H3-4	H2AC6	H2BC4	H2AC20	H2BC21	H2BC13	H2AX	H2AC7	H2BC26	H4C3	H4C11	H4C16	H2BC12	H2BC15	H2BC12L	H2AJ	H4C15	H4C14	H4C12	H2BC14	H2BC8	H2AB1	H2BC6	H4C6	H2BC17	H4C13	H2BC9	H4C9	H2AC14	H2BC3	H4C5	H2AC8	H4C4	H2BC7	H2AC4	H2BC10	H4C1	H4C2	H2AC18	H2AC19
REACTOME_DISPLACEMENT_OF_DNA_GLYCOSYLASE_BY_APEX1	http://www.gsea-msigdb.org/gsea/msigdb/human/geneset/REACTOME_DISPLACEMENT_OF_DNA_GLYCOSYLASE_BY_APEX1	NTHL1	UNG	APEX1	MPG	OGG1	SMUG1	MBD4	MUTYH	TDG
REACTOME_POLB_DEPENDENT_LONG_PATCH_BASE_EXCISION_REPAIR	http://www.gsea-msigdb.org/gsea/msigdb/human/geneset/REACTOME_POLB_DEPENDENT_LONG_PATCH_BASE_EXCISION_REPAIR	POLB	APEX1	LIG1	ADPRS	PARP2	PARP1	FEN1	PARG
REACTOME_RESOLUTION_OF_AP_SITES_VIA_THE_MULTIPLE_NUCLEOTIDE_PATCH_REPLACEMENT_PATHWAY	http://www.gsea-msigdb.org/gsea/msigdb/human/geneset/REACTOME_RESOLUTION_OF_AP_SITES_VIA_THE_MULTIPLE_NUCLEOTIDE_PATCH_REPLACEMENT_PATHWAY	RFC1	RFC2	POLD1	POLB	POLD3	POLE2	APEX1	LIG1	RPA3	POLD2	RFC5	POLE4	ADPRS	RPA2	PARP2	RPA1	PCNA	RFC3	PARP1	POLE3	RFC4	FEN1	POLD4	POLE	PARG
REACTOME_ACTIVATION_OF_BAD_AND_TRANSLOCATION_TO_MITOCHONDRIA	http://www.gsea-msigdb.org/gsea/msigdb/human/geneset/REACTOME_ACTIVATION_OF_BAD_AND_TRANSLOCATION_TO_MITOCHONDRIA	BAD	BID	AKT2	YWHAE	AKT3	PPP3CC	YWHAH	YWHAQ	AKT1	YWHAZ	YWHAB	YWHAG	BCL2	SFN	PPP3R1
REACTOME_ACTIVATION_OF_NOXA_AND_TRANSLOCATION_TO_MITOCHONDRIA	http://www.gsea-msigdb.org/gsea/msigdb/human/geneset/REACTOME_ACTIVATION_OF_NOXA_AND_TRANSLOCATION_TO_MITOCHONDRIA	E2F1	TFDP2	TP53	PMAIP1	TFDP1
REACTOME_BH3_ONLY_PROTEINS_ASSOCIATE_WITH_AND_INACTIVATE_ANTI_APOPTOTIC_BCL_2_MEMBERS	http://www.gsea-msigdb.org/gsea/msigdb/human/geneset/REACTOME_BH3_ONLY_PROTEINS_ASSOCIATE_WITH_AND_INACTIVATE_ANTI_APOPTOTIC_BCL_2_MEMBERS	BAD	BID	BMF	BBC3	PMAIP1	BCL2L11	STAT3	BCL2L1	BCL2
REACTOME_RELEASE_OF_APOPTOTIC_FACTORS_FROM_THE_MITOCHONDRIA	http://www.gsea-msigdb.org/gsea/msigdb/human/geneset/REACTOME_RELEASE_OF_APOPTOTIC_FACTORS_FROM_THE_MITOCHONDRIA	BAK1	BAX	GSDMD	GSDME	SEPTIN4	CYCS	DIABLO
REACTOME_FORMATION_OF_APOPTOSOME	http://www.gsea-msigdb.org/gsea/msigdb/human/geneset/REACTOME_FORMATION_OF_APOPTOSOME	MAPK1	XIAP	MAPK3	CARD8	APAF1	CASP9	UACA	APIP	AVEN	CYCS	DIABLO
REACTOME_ACTIVATION_OF_CASPASES_THROUGH_APOPTOSOME_MEDIATED_CLEAVAGE	http://www.gsea-msigdb.org/gsea/msigdb/human/geneset/REACTOME_ACTIVATION_OF_CASPASES_THROUGH_APOPTOSOME_MEDIATED_CLEAVAGE	XIAP	APAF1	CASP9	CASP3	CASP7	CYCS
REACTOME_CYTOCHROME_C_MEDIATED_APOPTOTIC_RESPONSE	http://www.gsea-msigdb.org/gsea/msigdb/human/geneset/REACTOME_CYTOCHROME_C_MEDIATED_APOPTOTIC_RESPONSE	MAPK1	XIAP	MAPK3	CARD8	APAF1	CASP9	UACA	APIP	CASP3	CASP7	AVEN	CYCS	DIABLO
REACTOME_APOPTOTIC_CLEAVAGE_OF_CELLULAR_PROTEINS	http://www.gsea-msigdb.org/gsea/msigdb/human/geneset/REACTOME_APOPTOTIC_CLEAVAGE_OF_CELLULAR_PROTEINS	VIM	CDH1	DSG2	CASP8	PRKCQ	ROCK1	PKP1	ADD1	CLSPN	DSP	ACIN1	BMX	STK24	TJP1	BIRC2	LMNB1	TJP2	STK26	DSG3	DSG1	APC	DBNL	CASP6	GSN	GAS2	LMNA	PRKCD	CASP3	CASP7	CTNNB1	FNTA	PTK2	PLEC	SATB1	BCAP31	MAPT	SPTAN1	OCLN
REACTOME_SMAC_XIAP_REGULATED_APOPTOTIC_RESPONSE	http://www.gsea-msigdb.org/gsea/msigdb/human/geneset/REACTOME_SMAC_XIAP_REGULATED_APOPTOTIC_RESPONSE	XIAP	SEPTIN4	APAF1	CASP9	CASP3	CASP7	CYCS	DIABLO
REACTOME_APOPTOTIC_FACTOR_MEDIATED_RESPONSE	http://www.gsea-msigdb.org/gsea/msigdb/human/geneset/REACTOME_APOPTOTIC_FACTOR_MEDIATED_RESPONSE	BAK1	BAX	MAPK1	XIAP	MAPK3	GSDMD	CARD8	GSDME	SEPTIN4	C1QBP	APAF1	CASP9	UACA	CDKN2A	APIP	CASP3	CASP7	AVEN	CYCS	DIABLO
REACTOME_OPIOID_SIGNALLING	http://www.gsea-msigdb.org/gsea/msigdb/human/geneset/REACTOME_OPIOID_SIGNALLING	CAMKK1	PRKAR2B	CAMK2B	GNA15	GNAI3	PDE4A	GNB5	CAMK2A	PRKACA	ADCY2	GNB1	GNA11	ITPR3	MAPK1	PDYN	PLCB4	PPP2CB	PPP2R1A	PDE4C	PPP3CB	PRKAR1A	CAMKK2	GNB3	OPRM1	PPP2R5D	PDE4D	PPP2CA	PRKAR2A	GNAI2	GNB4	POMC	PDE1A	PLA2G4A	CREB1	PPP3CC	ADCY7	ITPR2	PDE1B	PRKCG	GNG13	GNG11	GNGT1	GNAI1	ADCY4	PPP1R1B	PPP2R1B	PLCB2	ADCY3	PPP3CA	GNAL	PRKACB	CAMK2D	CAMK2G	PLCB3	ITPR1	CAMK4	PRKCA	PDE1C	ADCY8	GNA14	GNAQ	ADCY9	GNG3	PRKCD	ADCY1	CDK5	PRKACG	GNGT2	GNG8	GNG4	AHCYL1	GNB2	GNG12	PPP1CA	NBEA	GRK2	ADCY5	GNG5	ADCY6	GNG7	KPNA2	PLCB1	PRKX	PDE4B	GNG2	PRKAR1B	CALM1	GNAT3	PPP3R1	GNG10
REACTOME_PKA_MEDIATED_PHOSPHORYLATION_OF_CREB	http://www.gsea-msigdb.org/gsea/msigdb/human/geneset/REACTOME_PKA_MEDIATED_PHOSPHORYLATION_OF_CREB	PRKAR2B	PRKACA	ADCY2	PRKAR1A	PRKAR2A	CREB1	ADCY7	ADCY4	ADCY3	PRKACB	ADCY8	ADCY9	ADCY1	PRKACG	NBEA	ADCY5	ADCY6	PRKX	PRKAR1B	CALM1
REACTOME_CAMK_IV_MEDIATED_PHOSPHORYLATION_OF_CREB	http://www.gsea-msigdb.org/gsea/msigdb/human/geneset/REACTOME_CAMK_IV_MEDIATED_PHOSPHORYLATION_OF_CREB	CAMKK1	CAMK2B	CAMK2A	CAMKK2	CREB1	CAMK2D	CAMK2G	CAMK4	KPNA2	CALM1
REACTOME_CA_DEPENDENT_EVENTS	http://www.gsea-msigdb.org/gsea/msigdb/human/geneset/REACTOME_CA_DEPENDENT_EVENTS	CAMKK1	PRKAR2B	CAMK2B	CAMK2A	PRKACA	ADCY2	MAPK1	PRKAR1A	CAMKK2	PRKAR2A	PDE1A	PLA2G4A	CREB1	ADCY7	PDE1B	PRKCG	ADCY4	ADCY3	PRKACB	CAMK2D	CAMK2G	CAMK4	PRKCA	PDE1C	ADCY8	ADCY9	PRKCD	ADCY1	PRKACG	NBEA	GRK2	ADCY5	ADCY6	KPNA2	PRKX	PRKAR1B	CALM1
REACTOME_G_PROTEIN_MEDIATED_EVENTS	http://www.gsea-msigdb.org/gsea/msigdb/human/geneset/REACTOME_G_PROTEIN_MEDIATED_EVENTS	CAMKK1	PRKAR2B	CAMK2B	GNA15	GNAI3	CAMK2A	PRKACA	ADCY2	GNA11	ITPR3	MAPK1	PLCB4	PRKAR1A	CAMKK2	PRKAR2A	GNAI2	PDE1A	PLA2G4A	CREB1	ADCY7	ITPR2	PDE1B	PRKCG	GNAI1	ADCY4	PLCB2	ADCY3	GNAL	PRKACB	CAMK2D	CAMK2G	PLCB3	ITPR1	CAMK4	PRKCA	PDE1C	ADCY8	GNA14	GNAQ	ADCY9	PRKCD	ADCY1	PRKACG	AHCYL1	NBEA	GRK2	ADCY5	ADCY6	KPNA2	PLCB1	PRKX	PRKAR1B	CALM1	GNAT3
REACTOME_ELECTRIC_TRANSMISSION_ACROSS_GAP_JUNCTIONS	http://www.gsea-msigdb.org/gsea/msigdb/human/geneset/REACTOME_ELECTRIC_TRANSMISSION_ACROSS_GAP_JUNCTIONS	PANX2	PANX1	GJA10	GJD2	GJC1
REACTOME_PRESYNAPTIC_DEPOLARIZATION_AND_CALCIUM_CHANNEL_OPENING	http://www.gsea-msigdb.org/gsea/msigdb/human/geneset/REACTOME_PRESYNAPTIC_DEPOLARIZATION_AND_CALCIUM_CHANNEL_OPENING	CACNA2D2	CACNB1	CACNG4	CACNA1A	CACNA1B	CACNA2D3	CACNB2	CACNG2	CACNB3	CACNB4	CACNA1E
REACTOME_NEUROTRANSMITTER_RELEASE_CYCLE	http://www.gsea-msigdb.org/gsea/msigdb/human/geneset/REACTOME_NEUROTRANSMITTER_RELEASE_CYCLE	TSPOAP1	SYN1	SLC6A13	SYT1	CHAT	SLC1A3	RIMS1	DNAJC5	SLC32A1	LIN7B	SLC17A7	SLC1A6	RAB3A	STX1A	SLC1A1	APBA1	HSPA8	SLC1A2	LIN7A	SLC6A12	ALDH5A1	SLC22A2	GLS	SLC5A7	GAD1	PPFIA1	SLC6A11	SNAP25	SLC38A2	GLS2	GAD2	STXBP1	NAAA	PPFIA2	PPFIA4	ARL6IP5	CASK	LIN7C	SLC6A1	SYN2	SLC1A7	SLC18A2	CPLX1	SLC22A1	PPFIA3	ABAT	SYN3	SLC18A3	MAOA	UNC13B	VAMP2
REACTOME_NEUROTRANSMITTER_CLEARANCE	http://www.gsea-msigdb.org/gsea/msigdb/human/geneset/REACTOME_NEUROTRANSMITTER_CLEARANCE	ACHE	COMT	SLC6A4	ALDH2	SLC22A2	BCHE	SLC6A3	SLC22A1	LRRC51	MAOA	LRTOMT
REACTOME_NEUROTRANSMITTER_RECEPTORS_AND_POSTSYNAPTIC_SIGNAL_TRANSMISSION	http://www.gsea-msigdb.org/gsea/msigdb/human/geneset/REACTOME_NEUROTRANSMITTER_RECEPTORS_AND_POSTSYNAPTIC_SIGNAL_TRANSMISSION	CAMKK1	PRKAR2B	CACNG3	AP2B1	GABRA3	GABRA1	LRRC7	AP2S1	RASGRF1	CAMK2B	GNAI3	GNB5	CAMK2A	RPS6KA2	PRKACA	RPS6KA6	NSF	CACNG4	DLG1	TUBA3D	ACTN2	ADCY2	GNB1	CHRNA3	DLG3	EPB41L1	MAPK1	PPM1F	PICK1	TUBB1	CHRNA4	GLRA2	ARHGEF7	MAPK3	NCALD	TUBB4A	LIN7B	GRIN2D	GRIK5	PRKAG2	APBA1	GIT1	CHRNE	PRKAR1A	GABRA4	GLRB	CAMKK2	LIN7A	GNB3	PRKAB1	GABRR2	RASGRF2	GABRG2	PRKAR2A	GNAI2	GNB4	PRKAG3	GRIN3B	KIF17	RPS6KA1	CHRNB4	CREB1	GRIA2	KCNJ5	CHRNA2	ADCY7	TUBA1B	KCNJ2	GRIA3	PRKCG	GNG13	TUBA4A	GNG11	GNGT1	GNAI1	ADCY4	ARHGEF9	PRKAB2	PRKAA1	DLG4	KRAS	CAMK1	MDM2	CHRND	RAC1	GABBR2	TUBB2A	TUBB2B	PLCB2	ADCY3	CHRNA1	PDPK1	GNAL	CACNG8	PRKACB	GRIP2	CAMK2D	GLRA3	GABRA6	GABRB2	GLRA1	GABRR1	CASK	CHRNB3	CHRNA6	CAMK2G	LIN7C	HTR3B	GRIK4	PLCB3	DLG2	GABRA2	TUBA3E	CAMK4	GRIA4	KCNJ16	NRGN	PRKCA	GRIA1	ADCY8	GRIP1	TSPAN7	NPTN	NRG1	KCNJ6	KCNJ15	CHRNB2	AP2M1	GRIN2C	ADCY9	GNG3	PRKAA2	KCNJ9	KCNJ3	GABRB1	GRIK3	GRIK2	ADCY1	PRKACG	GABRB3	PRKCB	HTR3A	CACNG2	GNGT2	GNG8	TUBA1A	TUBA1C	KCNJ4	GNG4	CHRNA5	GRIK1	GNB2	GNG12	NBEA	ADCY5	TUBB8B	GNG5	ADCY6	CHRNA9	HRAS	PPM1E	CHRNA7	TUBB6	GNG7	GRIN1	RPS6KA3	KCNJ10	HTR3C	TUBAL3	ERBB4	AKAP5	PRKAG1	GABRG3	KPNA2	PLCB1	AP2A2	GABRR3	GRIN2A	TUBA8	PRKX	KCNJ12	HTR3E	HTR3D	GABRA5	GNG2	MAPT	PRKAR1B	TUBB4B	MYO6	CHRNG	AP2A1	SRC	TUBA3C	CALM1	GRIN3A	GABBR1	NRAS	GNAT3	GNG10	TUBA4B	TUBB3	TUBB8	GABRQ	GRIN2B	NEFL
REACTOME_TRANSMISSION_ACROSS_CHEMICAL_SYNAPSES	http://www.gsea-msigdb.org/gsea/msigdb/human/geneset/REACTOME_TRANSMISSION_ACROSS_CHEMICAL_SYNAPSES	CAMKK1	PRKAR2B	TSPOAP1	CACNG3	AP2B1	CACNA2D2	SYN1	SLC6A13	GABRA3	GABRA1	LRRC7	AP2S1	RASGRF1	CAMK2B	GNAI3	CACNB1	SYT1	GNB5	CHAT	CAMK2A	RPS6KA2	PRKACA	RPS6KA6	NSF	CACNG4	DLG1	TUBA3D	ACTN2	ADCY2	GNB1	SLC1A3	RIMS1	CHRNA3	DLG3	ACHE	EPB41L1	COMT	MAPK1	PPM1F	PICK1	DNAJC5	TUBB1	CHRNA4	SLC32A1	GLRA2	ARHGEF7	MAPK3	NCALD	TUBB4A	LIN7B	SLC17A7	SLC1A6	GRIN2D	RAB3A	GRIK5	STX1A	PRKAG2	SLC1A1	APBA1	GIT1	CHRNE	SLC6A4	PRKAR1A	GABRA4	GLRB	HSPA8	SLC1A2	CAMKK2	LIN7A	SLC6A12	ALDH2	SLC38A1	GNB3	PRKAB1	GABRR2	ALDH5A1	SLC22A2	RASGRF2	GABRG2	BCHE	PRKAR2A	GNAI2	GNB4	GLS	PRKAG3	SLC5A7	GRIN3B	KIF17	RPS6KA1	CHRNB4	CREB1	GRIA2	KCNJ5	CHRNA2	ADCY7	TUBA1B	KCNJ2	GRIA3	PRKCG	GNG13	TUBA4A	GNG11	GNGT1	GNAI1	GAD1	ADCY4	ARHGEF9	PPFIA1	PRKAB2	SLC6A11	PRKAA1	DLG4	SNAP25	KRAS	CAMK1	SLC38A2	GLS2	MDM2	GLUL	CHRND	RAC1	GAD2	STXBP1	GABBR2	TUBB2A	TUBB2B	PLCB2	ADCY3	CHRNA1	NAAA	PPFIA2	PDPK1	GNAL	CACNA1A	SLC6A3	CACNG8	PRKACB	PPFIA4	GRIP2	ARL6IP5	CAMK2D	GLRA3	GABRA6	GABRB2	GLRA1	GABRR1	CASK	CHRNB3	CHRNA6	CACNA1B	CAMK2G	LIN7C	HTR3B	GRIK4	PLCB3	DLG2	GABRA2	TUBA3E	CAMK4	GRIA4	KCNJ16	NRGN	PRKCA	GRIA1	ADCY8	GRIP1	TSPAN7	NPTN	SLC6A1	SYN2	NRG1	CACNA2D3	KCNJ6	KCNJ15	CHRNB2	AP2M1	GRIN2C	ADCY9	GNG3	SLC1A7	PRKAA2	KCNJ9	KCNJ3	GABRB1	GRIK3	GRIK2	ADCY1	PRKACG	SLC18A2	CACNB2	GABRB3	PRKCB	HTR3A	CACNG2	GNGT2	GNG8	CACNB3	TUBA1A	TUBA1C	KCNJ4	GNG4	CPLX1	CHRNA5	GRIK1	GNB2	GNG12	NBEA	ADCY5	TUBB8B	GNG5	ADCY6	CHRNA9	HRAS	SLC22A1	PPM1E	CHRNA7	TUBB6	GNG7	GRIN1	RPS6KA3	PPFIA3	KCNJ10	HTR3C	TUBAL3	ERBB4	AKAP5	PRKAG1	GABRG3	CACNB4	KPNA2	PLCB1	AP2A2	ABAT	GABRR3	GRIN2A	TUBA8	PRKX	LRRC51	KCNJ12	SYN3	HTR3E	HTR3D	GABRA5	GNG2	MAPT	SLC18A3	PRKAR1B	TUBB4B	MAOA	MYO6	CHRNG	AP2A1	SRC	TUBA3C	CACNA1E	CALM1	UNC13B	GRIN3A	GABBR1	NRAS	GNAT3	VAMP2	GNG10	TUBA4B	TUBB3	TUBB8	GABRQ	GRIN2B	NEFL	LRTOMT
REACTOME_NEURONAL_SYSTEM	http://www.gsea-msigdb.org/gsea/msigdb/human/geneset/REACTOME_NEURONAL_SYSTEM	CAMKK1	PRKAR2B	TSPOAP1	ABCC8	CACNG3	AP2B1	CACNA2D2	SYN1	SLC6A13	APBA3	SYT7	GABRA3	NRXN3	GABRA1	KCNG1	LRRC7	APBA2	AP2S1	HOMER3	KCNQ1	KCNH2	RASGRF1	CAMK2B	GNAI3	CACNB1	SYT1	KCNAB2	ABCC9	GNB5	CHAT	CAMK2A	RPS6KA2	PRKACA	RPS6KA6	PANX2	NSF	KCNQ2	CACNG4	DLG1	TUBA3D	ACTN2	ADCY2	GNB1	SLC1A3	EPB41L2	RIMS1	CHRNA3	KCNN2	DLGAP4	EPB41L3	DLG3	KCNK2	ACHE	EPB41L1	KCNH4	COMT	KCNK16	KCNK6	HCN2	MAPK1	PPM1F	PICK1	KCNK10	DNAJC5	TUBB1	CHRNA4	SLC32A1	GLRA2	KCND1	ARHGEF7	MAPK3	HOMER2	NCALD	KCNN4	TUBB4A	KCNA7	LIN7B	SLC17A7	SLC1A6	PTPRS	GRIN2D	KCNN1	RAB3A	GRIK5	STX1A	PRKAG2	SLC1A1	APBA1	GIT1	CHRNE	SLC6A4	PRKAR1A	GABRA4	GLRB	HSPA8	NRXN2	PANX1	SLC1A2	PPFIBP1	CAMKK2	SYT10	LIN7A	SLC6A12	KCNA1	ALDH2	SLC38A1	GNB3	PRKAB1	GABRR2	ALDH5A1	SLC22A2	RASGRF2	GABRG2	BCHE	PRKAR2A	GNAI2	GNB4	EPB41L5	GLS	PRKAG3	SLC5A7	GRIN3B	KCNC4	DLGAP3	KCNQ4	KIF17	RPS6KA1	CHRNB4	CREB1	GRIA2	KCNJ5	CHRNA2	ADCY7	KCNJ8	SLITRK3	TUBA1B	KCNJ2	KCNS1	KCNK17	GRIA3	LRFN3	PRKCG	GNG13	TUBA4A	GNG11	GNGT1	GNAI1	LRFN1	GAD1	KCNC1	ADCY4	KCNA5	ARHGEF9	KCNC3	LRRC4B	PPFIA1	PRKAB2	SLC6A11	PRKAA1	DLG4	FLOT2	SNAP25	RTN3	KRAS	CAMK1	SLC38A2	GJA10	GLS2	KCNH3	KCNMB4	MDM2	KCNK1	GLUL	CHRND	RAC1	DBNL	GAD2	STXBP1	GABBR2	TUBB2A	TUBB2B	FLOT1	PLCB2	ADCY3	CHRNA1	HCN4	NAAA	PPFIA2	KCNH5	NTRK3	PDPK1	GNAL	CACNA1A	SLC6A3	CACNG8	PRKACB	PTPRF	KCNA10	KCNH1	KCNN3	HCN3	PPFIA4	SYT2	GRIP2	ARL6IP5	CAMK2D	GLRA3	GABRA6	GABRB2	GLRA1	KCNMB1	LRRTM2	GABRR1	NLGN4X	CASK	CHRNB3	CHRNA6	CACNA1B	CAMK2G	LIN7C	HTR3B	GRIK4	PLCB3	DLG2	KCNA6	KCNJ1	GABRA2	TUBA3E	KCNK13	HOMER1	CAMK4	GRIA4	GRM1	PTPRD	KCNJ16	NRGN	PRKCA	GRIA1	ADCY8	GRIP1	KCNMA1	TSPAN7	KCNS2	LRFN2	NPTN	SLC6A1	SYN2	NRG1	CACNA2D3	KCNJ6	KCNJ15	KCNB1	EPB41	GJD2	CHRNB2	AP2M1	GRIN2C	SHANK1	ADCY9	SHANK2	GNG3	SLC1A7	PRKAA2	KCNJ9	LRRTM1	KCNF1	KCNJ3	PDLIM5	GABRB1	GRIK3	GRIK2	HCN1	ADCY1	KCNV1	PRKACG	NLGN4Y	SLITRK5	SLC18A2	CACNB2	KCNC2	GABRB3	PPFIBP2	PRKCB	HTR3A	CACNG2	GNGT2	GNG8	CACNB3	TUBA1A	TUBA1C	KCNJ4	GNG4	KCNV2	KCNG4	GRM5	CPLX1	KCNAB1	IL1RAPL1	KCNK9	CHRNA5	NLGN1	NLGN2	KCNAB3	DLGAP1	SYT9	KCNS3	KCNMB3	KCNG3	GRIK1	KCNK3	KCND3	GNB2	GNG12	NBEA	ADCY5	TUBB8B	SYT12	KCNK7	LRFN4	KCNH6	GNG5	ADCY6	CHRNA9	HRAS	SLC22A1	PPM1E	CHRNA7	TUBB6	LRRTM4	GNG7	GRIN1	RPS6KA3	KCNA3	KCNA2	PPFIA3	KCNJ10	HTR3C	SLITRK1	KCNG2	TUBAL3	ERBB4	SHARPIN	SLITRK4	AKAP5	NRXN1	PRKAG1	KCNA4	GABRG3	KCNJ14	CACNB4	KCNK4	KPNA2	PLCB1	KCNB2	GJC1	AP2A2	ABAT	BEGAIN	GABRR3	GRIN2A	TUBA8	PRKX	KCNH8	LRRC51	KCNQ3	KCNJ12	KCND2	SLITRK6	KCNH7	SYN3	KCNQ5	SLITRK2	HTR3E	HTR3D	GABRA5	GNG2	KCNK18	MAPT	KCNJ11	SLC18A3	PRKAR1B	TUBB4B	IL1RAPL2	MAOA	IL1RAP	NLGN3	MYO6	CHRNG	AP2A1	SRC	SIPA1L1	KCNMB2	DLGAP2	TUBA3C	CACNA1E	CALM1	UNC13B	LRRTM3	GRIN3A	GABBR1	NRAS	GNAT3	VAMP2	GNG10	TUBA4B	TUBB3	TUBB8	GABRQ	GRIN2B	NEFL	LRTOMT
REACTOME_FORMATION_OF_RNA_POL_II_ELONGATION_COMPLEX	http://www.gsea-msigdb.org/gsea/msigdb/human/geneset/REACTOME_FORMATION_OF_RNA_POL_II_ELONGATION_COMPLEX	POLR2J	PAF1	ELOA	MNAT1	POLR2B	CTDP1	AFF4	CCNT2	CCNK	SUPT16H	POLR2E	POLR2F	NELFCD	POLR2C	ELOB	ERCC2	POLR2I	ELL	SUPT6H	GTF2H1	GTF2H3	NCBP2	GTF2F1	CCNT1	MLLT1	CDK7	CDC73	CCNH	CDK9	NCBP1	RTF1	SKIC8	POLR2D	EAF1	EAF2	GTF2H2	POLR2K	SSRP1	ELOC	ERCC3	IWS1	POLR2H	LEO1	POLR2G	MLLT3	POLR2L	POLR2A	NELFA	TCEA1	GTF2F2	NELFB	SUPT5H	CTR9	NELFE	ELOA2	SUPT4H1	GTF2H4	GTF2H5
REACTOME_IRS_MEDIATED_SIGNALLING	http://www.gsea-msigdb.org/gsea/msigdb/human/geneset/REACTOME_IRS_MEDIATED_SIGNALLING	GAB2	PIK3CB	FGFR2	FGFR3	FGF10	FGF22	FGF4	FGFR1	PIK3C3	FGF20	FLT3LG	TRIB3	FGF9	AKT2	PIK3R2	FGF8	GAB1	FGF6	FGF1	SOS1	FGF23	PIK3CA	FLT3	KL	KRAS	KLB	FGF5	FGF2	FGF7	PDPK1	PIK3R1	PDE3B	FGF18	FGF17	THEM4	FGFR4	FGF19	FRS2	IRS1	HRAS	GRB2	PTPN11	IRS2	FGF3	PIK3R4	FGF16	NRAS	TLR9
REACTOME_RAF_INDEPENDENT_MAPK1_3_ACTIVATION	http://www.gsea-msigdb.org/gsea/msigdb/human/geneset/REACTOME_RAF_INDEPENDENT_MAPK1_3_ACTIVATION	JAK2	MAPK1	MAPK3	TYK2	DUSP16	DUSP1	DUSP4	MAP2K2	DUSP9	IL6ST	IL6	DUSP5	DUSP6	DUSP10	DUSP2	IL6R	JAK1	PEA15	DUSP7	MAP2K1	CDK1	PTPN11	DUSP8
REACTOME_MAPK1_ERK2_ACTIVATION	http://www.gsea-msigdb.org/gsea/msigdb/human/geneset/REACTOME_MAPK1_ERK2_ACTIVATION	JAK2	MAPK1	TYK2	MAP2K2	IL6ST	IL6	IL6R	JAK1	PTPN11
REACTOME_SOS_MEDIATED_SIGNALLING	http://www.gsea-msigdb.org/gsea/msigdb/human/geneset/REACTOME_SOS_MEDIATED_SIGNALLING	SOS1	KRAS	IRS1	HRAS	GRB2	IRS2	NRAS
REACTOME_FORMATION_OF_THE_EARLY_ELONGATION_COMPLEX	http://www.gsea-msigdb.org/gsea/msigdb/human/geneset/REACTOME_FORMATION_OF_THE_EARLY_ELONGATION_COMPLEX	POLR2J	MNAT1	POLR2B	CTDP1	POLR2E	POLR2F	NELFCD	POLR2C	ERCC2	POLR2I	GTF2H1	GTF2H3	NCBP2	GTF2F1	CDK7	CCNH	NCBP1	POLR2D	GTF2H2	POLR2K	ERCC3	POLR2H	POLR2G	POLR2L	POLR2A	NELFA	GTF2F2	NELFB	SUPT5H	NELFE	SUPT4H1	GTF2H4	GTF2H5
REACTOME_INHIBITION_OF_REPLICATION_INITIATION_OF_DAMAGED_DNA_BY_RB1_E2F1	http://www.gsea-msigdb.org/gsea/msigdb/human/geneset/REACTOME_INHIBITION_OF_REPLICATION_INITIATION_OF_DAMAGED_DNA_BY_RB1_E2F1	POLA2	E2F1	POLA1	PPP2CB	PPP2R1A	PPP2CA	TFDP2	PPP2R1B	RB1	PRIM2	PPP2R3B	PRIM1	TFDP1
REACTOME_E2F_ENABLED_INHIBITION_OF_PRE_REPLICATION_COMPLEX_FORMATION	http://www.gsea-msigdb.org/gsea/msigdb/human/geneset/REACTOME_E2F_ENABLED_INHIBITION_OF_PRE_REPLICATION_COMPLEX_FORMATION	ORC1	ORC6	ORC2	ORC4	MCM8	CCNB1	ORC3	ORC5	CDK1
REACTOME_E2F_MEDIATED_REGULATION_OF_DNA_REPLICATION	http://www.gsea-msigdb.org/gsea/msigdb/human/geneset/REACTOME_E2F_MEDIATED_REGULATION_OF_DNA_REPLICATION	POLA2	ORC1	ORC6	E2F1	POLA1	PPP2CB	PPP2R1A	PPP2CA	TFDP2	ORC2	ORC4	MCM8	CCNB1	ORC3	PPP2R1B	RB1	PRIM2	ORC5	PPP2R3B	CDK1	PRIM1	TFDP1
REACTOME_ACTIVATION_OF_BH3_ONLY_PROTEINS	http://www.gsea-msigdb.org/gsea/msigdb/human/geneset/REACTOME_ACTIVATION_OF_BH3_ONLY_PROTEINS	BAD	BID	TP63	TP73	PPP1R13B	DYNLL1	E2F1	BMF	AKT2	BBC3	MAPK8	YWHAE	TFDP2	AKT3	PPP3CC	YWHAH	YWHAQ	TP53	PMAIP1	AKT1	TP53BP2	BCL2L11	YWHAZ	YWHAB	YWHAG	BCL2	SFN	TFDP1	PPP3R1	DYNLL2
REACTOME_EFFECTS_OF_PIP2_HYDROLYSIS	http://www.gsea-msigdb.org/gsea/msigdb/human/geneset/REACTOME_EFFECTS_OF_PIP2_HYDROLYSIS	PRKCH	DGKG	DGKA	PRKCQ	RASGRP2	TRPC7	MGLL	DGKD	ITPR3	ABHD12	DGKH	ITPR2	DAGLA	DGKB	TRPC6	TRPC3	DGKQ	DGKZ	ITPR1	DGKE	DGKI	ABHD6	PRKCD	DAGLB	PRKCE	RASGRP1	DGKK
REACTOME_DISINHIBITION_OF_SNARE_FORMATION	http://www.gsea-msigdb.org/gsea/msigdb/human/geneset/REACTOME_DISINHIBITION_OF_SNARE_FORMATION	STX4	STXBP3	PRKCG	PRKCA	PRKCB
REACTOME_GPVI_MEDIATED_ACTIVATION_CASCADE	http://www.gsea-msigdb.org/gsea/msigdb/human/geneset/REACTOME_GPVI_MEDIATED_ACTIVATION_CASCADE	FYN	LCP2	PIK3CB	RHOA	PRKCZ	CDC42	GP6	PIK3R2	PIK3CG	COL1A1	PTPN6	PIK3R3	PIK3CA	RAC2	VAV3	RAC1	PDPK1	PIK3R5	VAV1	RHOB	PIK3R1	FCER1G	VAV2	PDPN	COL1A2	SYK	CLEC1B	RHOG	PTPN11	LCK	PLCG2	MPIG6B	LAT	LYN	PIK3R6
REACTOME_DOWNSTREAM_SIGNALING_EVENTS_OF_B_CELL_RECEPTOR_BCR	http://www.gsea-msigdb.org/gsea/msigdb/human/geneset/REACTOME_DOWNSTREAM_SIGNALING_EVENTS_OF_B_CELL_RECEPTOR_BCR	PSMB1	PSMC4	PSMA4	CUL1	PSME4	NFATC3	FBXW11	PSMC5	FKBP1A	PSME1	PSMD5	PSMD8	PSMC6	PSMA3	PSMC1	PSMB5	PSMA6	NFKBIA	PSME2	NFATC2	PSMA7	PSMD10	PSMD7	IKBKB	NFKBIB	PSMA2	PPP3CB	PSMD3	PSMD11	NFKB1	PSMD9	SKP1	PSMD14	PSMF1	PSMB2	SEM1	PSMA1	NFATC1	PSME3	KRAS	MAP3K7	PSMB7	PPP3CA	PSMB6	BCL10	PSMA5	RPS27A	NFKBIE	UBC	RASGRP3	PSMA8	PSMD4	PSMB4	PSMC2	REL	PSMD6	PSMC3	BTRC	PRKCB	UBB	MALT1	RASGRP1	RELA	PSMD1	HRAS	PSMD2	PSMD13	PPIA	PSMD12	CARD11	CALM1	PSMB8	PSMB10	NRAS	CHUK	PPP3R1	UBA52	PSMB11	PSMB9	IKBKG	PSMB3
REACTOME_ACTIVATION_OF_RAS_IN_B_CELLS	http://www.gsea-msigdb.org/gsea/msigdb/human/geneset/REACTOME_ACTIVATION_OF_RAS_IN_B_CELLS	KRAS	RASGRP3	RASGRP1	HRAS	NRAS
REACTOME_ANTIVIRAL_MECHANISM_BY_IFN_STIMULATED_GENES	http://www.gsea-msigdb.org/gsea/msigdb/human/geneset/REACTOME_ANTIVIRAL_MECHANISM_BY_IFN_STIMULATED_GENES	NUP160	TPR	EIF2AK2	NDC1	NUP133	NEDD4	EIF4G3	NUP37	SEH1L	OAS1	NUP50	AAAS	NUP188	RAE1	KPNA3	MAPK3	NUP93	RIGI	KPNB1	NUP88	EIF4G2	NUP98	OAS3	OAS2	NUP107	NUP155	KPNA1	EIF4G1	STAT1	NUP43	TRIM25	PLCG1	NUP153	NUP85	IRF3	NUP214	PIN1	NUP210	OASL	RNASEL	EIF4E2	FLNB	NUP42	PPM1B	HERC5	NUP54	NUP58	EIF4A3	RPS27A	UBC	EIF4E	RANBP2	NUP205	UBE2L6	EIF4A2	SEC13	MX1	USP41	EIF4A1	JAK1	NUP35	EIF4E3	ABCE1	ARIH1	UBE2E1	UBB	PDE12	UBE2N	UBA7	KPNA2	MX2	USP18	KPNA7	IFIT1	KPNA4	ISG15	POM121	KPNA5	FLNA	NUP62	UBA52	POM121C
REACTOME_PROLACTIN_RECEPTOR_SIGNALING	http://www.gsea-msigdb.org/gsea/msigdb/human/geneset/REACTOME_PROLACTIN_RECEPTOR_SIGNALING	CUL1	JAK2	RBX1	GHR	PRLR	SKP1	STAT5A	GH2	CSH1	BTRC	PRL	STAT5B	SH2B1	PTPN11	GH1
REACTOME_SIGNALING_BY_NODAL	http://www.gsea-msigdb.org/gsea/msigdb/human/geneset/REACTOME_SIGNALING_BY_NODAL	MAPK1	MAPK3	ACVR2B	FOXO3	ACVR2A	ACVR1C	GDF1	ACVR1B	CFC1	PCSK6	FURIN	SMAD4	LEFTY2	CER1	NODAL	FOXH1	SMAD3	SMAD2	DRAP1	DAND5	TDGF1P3	TDGF1	LEFTY1
REACTOME_FERTILIZATION	http://www.gsea-msigdb.org/gsea/msigdb/human/geneset/REACTOME_FERTILIZATION	CD9	OVGP1	B4GALT1	CATSPERG	IZUMO4	ACR	ZP2	ADAM2	SPAM1	ZP4	HVCN1	CATSPERB	ADAM20	ADAM30	ADAM21	ZP1	CATSPER3	IZUMO2	CATSPER2	CATSPERD	CATSPER1	IZUMO1	ZP3	CATSPER4	IZUMO3	KCNU1
REACTOME_MEIOTIC_SYNAPSIS	http://www.gsea-msigdb.org/gsea/msigdb/human/geneset/REACTOME_MEIOTIC_SYNAPSIS	BRCA1	SYNE2	STAG3	SMC1A	FKBP6	SMC1B	TINF2	SUN2	REC8	DIDO1	STAG2	ACD	UBE2I	H2AZ2	SMC3	LMNB1	STAG1	H2BC11	HSPA2	POT1	SYNE1	TERF2	SYCP3	H2BC1	TERF1	TEX12	H2BC5	H4C8	LMNA	SYCE2	H2AZ1	RAD21	SUN1	TERF2IP	H3-4	SYCE1	ATR	H2AC6	H2BC4	H2AC20	H2BC21	H2BC13	H2AX	SYCP2	H2AC7	H2BC26	H4C3	H4C11	H4C16	H2BC12	SYCP1	SYCE3	H2BC15	H2BC12L	H2AJ	H4C15	H4C14	H4C12	H2BC14	H2BC8	H2AB1	H2BC6	H4C6	H2BC17	H4C13	H2BC9	H4C9	H2AC14	H2BC3	H4C5	H2AC8	H4C4	H2BC7	H2AC4	H2BC10	H4C1	H4C2	H2AC18	H2AC19
REACTOME_ROS_AND_RNS_PRODUCTION_IN_PHAGOCYTES	http://www.gsea-msigdb.org/gsea/msigdb/human/geneset/REACTOME_ROS_AND_RNS_PRODUCTION_IN_PHAGOCYTES	MPO	NOS2	SLC11A1	ATP6V0A1	ATP6V1H	CYBA	NOS1	NCF4	ATP6V1D	ATP6V0A4	TCIRG1	ATP6V0E1	ATP6V1A	ATP6V1B1	NCF2	ATP6V0B	HVCN1	RAC2	ATP6V1F	ATP6V1E1	ATP6V1G1	ATP6V1C2	ATP6V1B2	ATP6V0D2	ATP6V1G3	ATP6V1C1	NCF1	ATP6V0D1	NOS3	CYBB	LPO	ATP6V0E2	ATP6V0A2	ATP6V0C	ATP6V1G2	ATP6V1E2
REACTOME_SIGNALING_BY_FGFR_IN_DISEASE	http://www.gsea-msigdb.org/gsea/msigdb/human/geneset/REACTOME_SIGNALING_BY_FGFR_IN_DISEASE	POLR2J	GAB2	POLR2B	FGFR2	FGFR3	FGF10	FGF22	FGF4	FGFR1	FGF20	POLR2E	POLR2F	FGF9	POLR2C	POLR2I	FGF8	GAB1	FGF6	CPSF6	FGFR1OP2	FGF1	NCBP2	STAT1	SOS1	FGF23	CNTRL	ZMYM2	PIK3CA	TRIM24	PLCG1	LRRFIP1	GTF2F1	STAT5A	KRAS	NCBP1	FGF5	FGF2	FGF7	POLR2D	PIK3R1	ERLIN2	POLR2K	FGF18	BAG4	FGF17	FGFR4	POLR2H	FRS2	POLR2G	STAT3	STAT5B	HRAS	POLR2L	GRB2	POLR2A	BCR	FGF3	GTF2F2	FGF16	MYO18A	CEP43	NRAS	CUX1
REACTOME_SIGNALING_BY_ERBB2	http://www.gsea-msigdb.org/gsea/msigdb/human/geneset/REACTOME_SIGNALING_BY_ERBB2	MATK	FYN	ERBB3	RHOA	PTPN18	HSP90AA1	PTK6	STUB1	AKT2	CDC37	GAB1	ERBIN	HBEGF	SOS1	AKT3	PIK3CA	PLCG1	EREG	PTPN12	DIAPH1	KRAS	USP8	EGF	ERBB2	GRB7	AKT1	RPS27A	PIK3R1	EGFR	UBC	PRKCA	NRG1	NRG2	SHC1	MEMO1	PRKCD	CUL5	NRG4	UBB	PRKCE	HRAS	BTC	YES1	GRB2	ERBB4	RNF41	NRG3	SRC	NRAS	UBA52
REACTOME_SIGNALING_BY_ERBB2_IN_CANCER	http://www.gsea-msigdb.org/gsea/msigdb/human/geneset/REACTOME_SIGNALING_BY_ERBB2_IN_CANCER	ERBB3	HSP90AA1	CDC37	GAB1	ERBIN	HBEGF	SOS1	PIK3CA	PLCG1	EREG	PTPN12	KRAS	EGF	ERBB2	PIK3R1	EGFR	NRG1	NRG2	SHC1	NRG4	HRAS	BTC	GRB2	ERBB4	NRG3	NRAS
REACTOME_REGULATION_OF_GENE_EXPRESSION_BY_HYPOXIA_INDUCIBLE_FACTOR	http://www.gsea-msigdb.org/gsea/msigdb/human/geneset/REACTOME_REGULATION_OF_GENE_EXPRESSION_BY_HYPOXIA_INDUCIBLE_FACTOR	CREBBP	EP300	HIF1A	CA9	VEGFA	EPAS1	HIF3A	EPO	ARNT	CITED2	HIGD1A
REACTOME_CELLULAR_RESPONSE_TO_HYPOXIA	http://www.gsea-msigdb.org/gsea/msigdb/human/geneset/REACTOME_CELLULAR_RESPONSE_TO_HYPOXIA	CREBBP	PSMB1	PSMC4	PSMA4	PSME4	UBE2D1	PSMC5	PSME1	PSMD5	PSMD8	RBX1	EP300	PSMC6	PSMA3	HIF1A	PSMC1	PSMB5	PSMA6	PSME2	PSMA7	PSMD10	PSMD7	ELOB	PSMA2	CA9	CUL2	PSMD3	PSMD11	UBE2D3	PSMD9	VEGFA	PSMD14	EPAS1	HIF3A	PSMF1	PSMB2	SEM1	PSMA1	AJUBA	EGLN3	EPO	PSME3	UBE2D2	VHL	EGLN1	PSMB7	WTIP	PSMB6	PSMA5	ARNT	RPS27A	LIMD1	UBC	ELOC	PSMA8	PSMD4	PSMB4	PSMC2	PSMD6	CITED2	PSMC3	HIF1AN	UBB	PSMD1	PSMD2	HIGD1A	PSMD13	PSMD12	PSMB8	PSMB10	UBA52	PSMB11	PSMB9	EGLN2	PSMB3
REACTOME_CONSTITUTIVE_SIGNALING_BY_LIGAND_RESPONSIVE_EGFR_CANCER_VARIANTS	http://www.gsea-msigdb.org/gsea/msigdb/human/geneset/REACTOME_CONSTITUTIVE_SIGNALING_BY_LIGAND_RESPONSIVE_EGFR_CANCER_VARIANTS	HSP90AA1	CDC37	GAB1	CBL	SOS1	PIK3CA	PLCG1	KRAS	EGF	RPS27A	PIK3R1	EGFR	UBC	SHC1	UBB	HRAS	GRB2	NRAS	UBA52
REACTOME_SIGNALING_BY_ERBB4	http://www.gsea-msigdb.org/gsea/msigdb/human/geneset/REACTOME_SIGNALING_BY_ERBB4	GABRA1	TAB2	ERBB3	NEDD4	ITCH	PSEN1	PGR	ESR1	ADAP1	CXCL12	HBEGF	SPARC	GABRG2	SOS1	APH1A	STMN1	PIK3CA	WWP1	MXD4	EREG	STAT5A	APOE	GFAP	DLG4	KRAS	CSN2	YAP1	APH1B	EGF	NCOR1	PSEN2	RPS27A	PIK3R1	GABRB2	EGFR	UBC	ADAM17	NRG1	NRG2	S100B	SHC1	NCSTN	GABRB1	GABRB3	NRG4	UBB	HRAS	BTC	GRB2	ERBB4	GABRG3	NRG3	WWOX	SRC	PSENEN	NRAS	UBA52	GABRQ
REACTOME_CROSS_PRESENTATION_OF_PARTICULATE_EXOGENOUS_ANTIGENS_PHAGOSOMES	http://www.gsea-msigdb.org/gsea/msigdb/human/geneset/REACTOME_CROSS_PRESENTATION_OF_PARTICULATE_EXOGENOUS_ANTIGENS_PHAGOSOMES	CYBA	ITGB5	NCF4	NCF2	CD36	ITGAV	NCF1	CYBB
REACTOME_ANTIGEN_PROCESSING_CROSS_PRESENTATION	http://www.gsea-msigdb.org/gsea/msigdb/human/geneset/REACTOME_ANTIGEN_PROCESSING_CROSS_PRESENTATION	PSMB1	BTK	MRC2	PSMC4	PSMA4	VAMP3	CYBA	SEC61A1	SEC61A2	PSME4	ITGB5	PSMC5	PSME1	SNAP23	PSMD5	PSMD8	NCF4	PSMC6	PSMA3	PSMC1	PSMB5	PSMA6	PSME2	PSMA7	PSMD10	PSMD7	STX4	IKBKB	PSMA2	SEC61B	PSMD3	PSMD11	PSMD9	TAPBP	LNPEP	PSMD14	CD207	NCF2	VAMP8	PSMF1	PSMB2	SEM1	PSMA1	PSME3	SEC61G	CTSL	CD36	TLR4	PSMB7	CTSV	HLA-F	TLR2	ITGAV	PSMB6	PSMA5	S100A8	RPS27A	FCGR1A	TIRAP	UBC	LY96	PSMA8	NCF1	PSMD4	PSMB4	S100A1	PSMC2	CTSS	S100A9	PSMD6	CYBB	PSMC3	B2M	PDIA3	TAP1	UBB	CD14	FGG	FGA	FGB	MYD88	PSMD1	TLR1	TLR6	PSMD2	CALR	PSMD13	HMGB1	PSMD12	FCGR1BP	PSMB8	TAP2	HLA-C	HLA-E	HLA-G	PSMB10	HLA-B	HLA-A	CHUK	UBA52	PSMB11	PSMB9	MRC1	SEC22B	IKBKG	PSMB3
REACTOME_ENDOSOMAL_VACUOLAR_PATHWAY	http://www.gsea-msigdb.org/gsea/msigdb/human/geneset/REACTOME_ENDOSOMAL_VACUOLAR_PATHWAY	LNPEP	CTSL	CTSV	HLA-F	CTSS	B2M	HLA-C	HLA-E	HLA-G	HLA-B	HLA-A
REACTOME_CROSS_PRESENTATION_OF_SOLUBLE_EXOGENOUS_ANTIGENS_ENDOSOMES	http://www.gsea-msigdb.org/gsea/msigdb/human/geneset/REACTOME_CROSS_PRESENTATION_OF_SOLUBLE_EXOGENOUS_ANTIGENS_ENDOSOMES	PSMB1	MRC2	PSMC4	PSMA4	PSME4	PSMC5	PSME1	PSMD5	PSMD8	PSMC6	PSMA3	PSMC1	PSMB5	PSMA6	PSME2	PSMA7	PSMD10	PSMD7	PSMA2	PSMD3	PSMD11	PSMD9	PSMD14	CD207	PSMF1	PSMB2	SEM1	PSMA1	PSME3	PSMB7	PSMB6	PSMA5	FCGR1A	PSMA8	PSMD4	PSMB4	PSMC2	PSMD6	PSMC3	PSMD1	PSMD2	PSMD13	PSMD12	FCGR1BP	PSMB8	PSMB10	PSMB11	PSMB9	MRC1	PSMB3
REACTOME_ERYTHROCYTES_TAKE_UP_CARBON_DIOXIDE_AND_RELEASE_OXYGEN	http://www.gsea-msigdb.org/gsea/msigdb/human/geneset/REACTOME_ERYTHROCYTES_TAKE_UP_CARBON_DIOXIDE_AND_RELEASE_OXYGEN	SLC4A1	CYB5R4	CA2	RHAG	CA1	CYB5R1	CYB5R2	CA4	HBA2	HBA1	CYB5RL	AQP1	HBB
REACTOME_METHIONINE_SALVAGE_PATHWAY	http://www.gsea-msigdb.org/gsea/msigdb/human/geneset/REACTOME_METHIONINE_SALVAGE_PATHWAY	MRI1	MTAP	GOT1	ENOPH1	APIP	ADI1
REACTOME_ERYTHROCYTES_TAKE_UP_OXYGEN_AND_RELEASE_CARBON_DIOXIDE	http://www.gsea-msigdb.org/gsea/msigdb/human/geneset/REACTOME_ERYTHROCYTES_TAKE_UP_OXYGEN_AND_RELEASE_CARBON_DIOXIDE	SLC4A1	CA2	RHAG	CA1	CA4	HBA2	HBA1	AQP1	HBB
REACTOME_SHC1_EVENTS_IN_ERBB2_SIGNALING	http://www.gsea-msigdb.org/gsea/msigdb/human/geneset/REACTOME_SHC1_EVENTS_IN_ERBB2_SIGNALING	ERBB3	HBEGF	SOS1	EREG	PTPN12	KRAS	EGF	ERBB2	EGFR	PRKCA	NRG1	NRG2	SHC1	PRKCD	NRG4	PRKCE	HRAS	BTC	GRB2	ERBB4	NRG3	NRAS
REACTOME_PI3K_EVENTS_IN_ERBB4_SIGNALING	http://www.gsea-msigdb.org/gsea/msigdb/human/geneset/REACTOME_PI3K_EVENTS_IN_ERBB4_SIGNALING	HBEGF	PIK3CA	EREG	PIK3R1	NRG1	NRG2	NRG4	BTC	ERBB4	NRG3
REACTOME_SHC1_EVENTS_IN_ERBB4_SIGNALING	http://www.gsea-msigdb.org/gsea/msigdb/human/geneset/REACTOME_SHC1_EVENTS_IN_ERBB4_SIGNALING	HBEGF	SOS1	EREG	KRAS	NRG1	NRG2	SHC1	NRG4	HRAS	BTC	GRB2	ERBB4	NRG3	NRAS
REACTOME_NUCLEAR_SIGNALING_BY_ERBB4	http://www.gsea-msigdb.org/gsea/msigdb/human/geneset/REACTOME_NUCLEAR_SIGNALING_BY_ERBB4	TAB2	PSEN1	PGR	ESR1	ADAP1	CXCL12	HBEGF	SPARC	APH1A	STMN1	MXD4	EREG	STAT5A	APOE	GFAP	CSN2	YAP1	APH1B	NCOR1	PSEN2	ADAM17	NRG1	NRG2	S100B	NCSTN	NRG4	BTC	ERBB4	NRG3	WWOX	SRC	PSENEN
REACTOME_DOWNREGULATION_OF_ERBB4_SIGNALING	http://www.gsea-msigdb.org/gsea/msigdb/human/geneset/REACTOME_DOWNREGULATION_OF_ERBB4_SIGNALING	NEDD4	ITCH	WWP1	RPS27A	UBC	UBB	ERBB4	SRC	UBA52
REACTOME_INTERLEUKIN_7_SIGNALING	http://www.gsea-msigdb.org/gsea/msigdb/human/geneset/REACTOME_INTERLEUKIN_7_SIGNALING	HGF	IL7	JAK3	PIK3R2	CISH	PIK3R3	SOCS2	STAT5A	SMARCA4	PIK3R1	TSLP	IL2RG	JAK1	RAG1	STAT3	IL7R	IRS1	STAT5B	RAG2	H3C13	SOCS1	BRWD1	IRS2	H3C12	H3C4	H3C14	H3C15	CRLF2	H3C8	H3C6	H3C11	H3C1	H3C7	H3C10	H3C2	H3C3
REACTOME_DEVELOPMENTAL_BIOLOGY	http://www.gsea-msigdb.org/gsea/msigdb/human/geneset/REACTOME_DEVELOPMENTAL_BIOLOGY	CYP51A1	PLXND1	POLR2J	CREBBP	ITGA2B	KRT33A	CACNG3	AP2B1	CACNA1G	FARP2	SCN4A	PAX6	PSMB1	ADAM22	SPAG9	MED24	RPS20	RANBP9	FYN	LYPLA2	TYROBP	PSMC4	MAMLD1	CAPN1	ISL1	CNTN1	WWTR1	ANK1	GAB2	RPL26L1	TRIO	CDH1	PSMA4	MED17	AP2S1	CTNNA1	EPHA3	DSG2	POLR2B	COL9A2	PIK3CB	PRSS8	THRAP3	KMT2C	PKP2	RPL18	MED29	GPC1	CDON	NTN1	PRKCQ	CTNNA2	NGEF	SPI1	NEO1	CACNB1	RHOA	ROCK1	CBFB	MEF2A	PSME4	TRPC7	PFN2	SPTB	FGF10	CLTCL1	PABPC1	CSNK2A2	CDC42	EPHA8	NCK2	RPL31	RPS6KA2	TCF3	PRKACA	RPS6KA6	SREBF1	TRPC5	CRMP1	ADAM11	CLASP1	TEAD2	EED	NTN4	KCNQ2	SEMA3A	ZNF638	CACNG4	ACTB	DLG1	TUBA3D	PLXNA2	RAP1GAP	RARB	USP33	PAK3	DCX	FGFR1	PIAS2	DNM2	EPHA6	COL5A3	PSEN1	HSP90AA1	COL4A4	TCF7	MEF2C	PTPRC	CACNA1S	PKP1	SMARCD3	DLG3	GSK3B	RPS5	NCOA1	PSMC5	MMP2	RPL6	RPLP0	EFNB1	KIF4A	DLL3	NRCAM	LAMB1	PSME1	CEBPE	TGM1	SEMA6A	COL9A3	EZR	MYL6	DPYSL2	KRT31	PSMD5	TREM2	RPS18	HSP90AB1	DSP	ABL1	ABLIM1	NRP1	MYO9B	PSMD8	STX1B	EFNA2	POLR2E	MED15	MAPK1	POLR2F	SOX10	RPL3	MYH9	CACNA1I	RBX1	EP300	SOS2	PSMC6	PSMA3	SNW1	PSMC1	RPS6KA5	PSMB5	YY1	PSMA6	PSME2	MMP9	HNF4A	SALL4	DOK5	TUBB1	PSMA7	CSNK2A1	MYL9	PAK5	E2F1	MYL12A	LAMA1	PSMD10	TBL1X	RBBP7	DRP2	KLF5	ARHGEF7	FGF9	TSC22D1	MAPK3	CTCF	POLR2C	PSMD7	FOXF1	GSPT1	ELOB	SALL1	TGM5	TUBB4A	AMH	MED25	MED26	CASP14	RPS16	AKT2	PRX	POLR2I	TGFB1	MYH14	RPS19	RPL18A	PIK3R2	MAG	SCN1B	H2AZ2	MET	HOXA1	HOXA2	HOXA3	GRB10	STX1A	EPHB6	WASL	PAX4	EZH2	PSMA2	GCK	LIMK1	LHX2	DNM1	LHX3	SH3GL2	PTGDS	CXCL12	MAPK8	UNC5B	PPP3CB	DKK1	CUL2	RPL28	LGI1	KRT23	GIT1	RPL19	PSMD3	CASC3	KRT37	MED13	PFN1	MED31	PSMD11	KRT32	KAT2A	CNTNAP1	EFNB3	MAP2K6	PMP22	NFKB1	GAB1	RPL34	PPARGC1A	HSPA8	RPS13	PSMD9	MYF6	MYF5	KRT18	MAGOHB	ARPC3	NANOG	MAPK14	CAP2	CCNC	COL9A1	MED23	RPS12	PERP	ADGRG6	CCND3	FAM120B	SEMA5A	HMGCR	CNOT6	ST8SIA4	DPYSL3	UNC5A	TFDP2	KAT2B	PRKAR2A	HES1	RPL24	NCBP2	PLXNA1	ACVR2B	FOXP1	EIF4G1	ADAM23	ACTR3	PSMD14	RPS15	SPTBN1	DOK1	SOS1	EPAS1	EPHA4	RPL22	MEF2D	NR5A2	AKT3	RBBP5	APH1A	ARTN	PIK3R3	RPS6KA1	KMT2A	RPS25	NRP2	CREB1	MYB	MED28	MYL12B	FOXO3	PPL	CSF3R	HOXB3	HOXB1	ETF1	IAPP	LHX4	CSTA	DPPA4	PIK3CA	CXCR4	ACVR2A	RPL21	MYOG	RPL5	CLTA	NEUROG3	EGR2	MED13L	CDK2	TUBA1B	ACVR1C	PI3	NCOA3	PLCG1	SNAI1	PCK1	HIF3A	RPS10	H2BC11	MED20	CDKN1A	DEK	WNT1	DOK4	EFNB2	UPF3B	BMP4	SOX9	PSPN	MED1	RPL23	VASP	FOXA2	PSMF1	NKX2-2	FLRT3	GFRA4	PSMB2	CAPNS1	KRT36	RRAS	MAP2K2	SMARCA4	TUBA4A	SEM1	KRT17	HOXD1	HOXD3	PSMA1	MYOD1	KLK14	KLK8	AJUBA	FOXA1	ASH2L	RPS4Y1	CDH15	ZSCAN10	RPL36	GDF1	NCAN	ARPC1B	HELZ2	COL5A1	PAK4	MED18	PLXNA3	CAP1	PSME3	RPL27	KRT34	KRT33B	RARA	LIN28A	PPARG	H3-3B	DLG4	PTPRA	ARHGEF11	CDK8	MYH10	TRPC4	EPHB2	MYH11	MED10	KRAS	SPINK5	GSC	NUMB	MED6	CNTN6	CHL1	VAV3	ROCK2	RPS15A	DSC2	DSG3	DSG1	DSC3	DSC1	COL4A2	MSI1	HNF1A	CD36	EPHA7	AGAP2	KRT85	CDK4	KRT7	ACVR1B	LAMC1	PLXNC1	MED4	RAC1	SCN2A	SCN7A	GATA4	CFC1	KLF4	PSMB7	NR5A1	NCBP1	RPL35	MYC	TLN1	DMRT1	CD72	RPS6	CDSN	TUBB2A	TUBB2B	TGS1	SDCBP	TRPC6	YAP1	RDX	RPLP1	PAK6	ADAM10	SEMA6D	SPTBN5	ACTR2	RPS24	NAB1	ITGAV	APH1B	SEMA7A	FGF2	TRPC3	LEF1	COL2A1	PDX1	DHH	KRT71	TCF12	BNIP2	NCOA2	PML	PCSK6	ST8SIA2	FURIN	RPL3L	RPS2	MED9	NCOR1	CLTC	GATA6	EIF4A3	SMAD4	ERBB2	GRB7	COL6A1	COL6A2	AKT1	CACNG8	CARM1	PSMB6	RPS11	RPL13A	CELA2A	EPHA2	RPL11	PRKACB	RPS8	PSMA5	ITGA10	ABL2	LHX9	EFNA3	PKLR	FLG	LEFTY2	PSEN2	RHOB	RPS27A	MEIS1	POLR2D	PKP4	SCN1A	CNOT9	ITGA9	RPL32	BOC	TRPC1	SLIT2	EPHA5	SCD5	ANK2	RPS3A	MYO10	RPL37	PIK3R1	RASA1	GFRA3	H2BC1	EGFR	EPHA1	SH3KBP1	KDM6A	MSN	RPL10	DOK2	PRDM14	RPL7	POLR2K	ARHGAP39	VLDLR	CER1	SHC3	NR6A1	MED22	RPL7A	NOTCH1	ADIRF	PAK1	RPS3	NCAM1	ST14	SCN2B	FAU	TBX6	ITGB1	DOCK1	FOXO1	UBC	CACNA1C	ANK3	MSGN1	UPF2	DPYSL4	FLI1	GFRA1	TUBA3E	HHEX	UTRN	MED21	LGI2	SCN3A	LGI4	ROBO3	PRKCA	WNT3A	ENAH	ELOC	PSMA8	EPHB1	CDK19	RHOC	MED7	TIAM1	RPL30	NODAL	MED19	UNC5D	MAPK13	ZIC3	PAXIP1	CACNA1D	DPYSL5	NCK1	H2BC5	H4C8	MPZ	RUNX1	PSMD4	PSMB4	TCHH	LCE2B	MED8	SPRR2G	ARHGAP35	KALRN	PKNOX1	VAV2	SPTBN4	MED27	SHC1	IL6R	FOXH1	RPL8	MAML1	PSMC2	AP2M1	ITGA5	KRT84	KRT82	MED11	RPL26	NTN3	RPL29	RPS6KA4	TAL1	MAGOH	RBBP4	WNT4	GFI1	ARPC5	NCSTN	NEUROD1	H3-3A	LCE3D	IVL	SPRR3	SPRR2D	COL6A3	ARPC2	IHH	EOMES	NFASC	CLASP2	SPTA1	SLC2A2	RPL22L1	NKX6-1	PSMD6	RPL9	POLR2H	RPL39L	ABLIM2	H2AZ1	PLXNB1	ITGA2	ADGRV1	EBF1	TBXT	RPS14	SHH	HNF4G	MED30	CDK5	PRKACG	RPL10L	RPL36AL	CDX2	RET	PSMC3	CACNB2	FRS2	SCN3B	RPL27A	MAPK7	PLIN1	CACNG2	NAB2	SMAD3	RPL13	CACNB3	KMT2D	TUBA1A	TUBA1C	KLK5	KLK13	KRT80	KRT1	ANGPTL4	EVPL	KRT24	POLR2G	RPSA	CTNNB1	RBPJ	PTF1A	SCN11A	LGI3	HJV	COL3A1	GFRA2	STAT3	GDNF	COL4A3	MAP2K1	UPF3A	EFNA1	PTK2	SCN9A	SDC2	SPRR1B	SPRR1A	GJB1	ROBO1	ONECUT1	WNT10B	ZFPM2	ALCAM	HOXD4	UBB	FABP4	SEMA3E	KRT8	KRT78	KRT86	KRT75	KRT6C	KRT4	KRT74	KRT72	KRT83	CDH2	FOXA3	RPS9	NRTN	KRT19	KRT15	KRT38	KRTAP4-4	KRT13	KRT9	KRT20	KRT27	DSCAM	PIK3CD	HDAC3	RPS21	RPS7	PRNP	GAP43	LCE1D	CEBPB	RND1	COL6A5	CFL1	RPL38	RARG	KRT2	RELA	ABLIM3	TUBB8B	LIPM	DAG1	INSM1	DAB1	PSMD1	JUP	SPTBN2	KRT28	HOXB2	RGMB	PITPNA	RPL4	LEP	RPL15	HRAS	DSG4	PSMD2	MED16	SMAD2	CLTB	LPL	DRAP1	TUBB6	YES1	CDK5R1	GRIN1	SCN4B	DSCAML1	RPS6KA3	CHD9	TBL1XR1	RPLP2	JUN	POLR2L	GRB2	RPS27	SPINK6	TUBAL3	SUZ12	CDH4	DAND5	PTPN11	GATA2	AKAP5	MED14	PAK2	KRTAP9-7	H2AC6	H2BC4	ADIPOQ	POLR2A	ZNF467	SOX2	SIAH2	SLC2A4	CLDN7	UNC5C	RGMA	CACNB4	FES	TBPL2	LIMK2	EPHB3	KRTAP11-1	HOXB4	MAFA	RPS17	KRTAP13-2	RPL35A	AP2A2	EPHA10	H3C13	KRTAP8-1	NOG	FOXL2	TUBA8	SCN5A	ACTG1	KRTAP20-2	CNTN2	KCNQ3	H2AC20	SLIT3	EFNA5	KRTAP19-1	PKP3	MAML2	POU3F2	NELL2	MED12	H2BC21	KRTAP6-1	SRY	WT1	RFX6	ROBO2	KRT76	RPS27L	H2BC13	MIXL1	SCN10A	MAPK11	KRT6B	NR2F2	PSMD13	PBX1	KRT79	POU3F1	KRTAP5-5	IRS2	LCE3A	LCE3E	KRT73	KRT5	PIP5K1C	LCE5A	LCE1E	RXRA	KRT26	KRT10	KRT3	RPS23	KLK12	KRT16	LCE1A	KRT14	KRTAP17-1	KRTAP22-1	KRTAP19-6	KRTAP6-2	PPARA	KRTAP19-2	KRTAP19-4	KRTAP15-1	KRTAP13-4	KRTAP19-5	KRTAP23-1	KRTAP21-1	KRTAP21-2	TEAD1	SLIT1	FOXD3	SHTN1	LCE4A	LCE2A	KRTAP12-1	LCE2C	LCE2D	LCE3B	KRT12	KRTAP9-8	DCC	COL4A1	SEMA4D	KRTAP10-8	MESP2	MAPK12	COL4A5	KRTAP10-6	AGRN	TUBB4B	H2AX	KRTAP1-1	KRTAP24-1	RPL14	RELN	KRTAP10-12	KRT77	KAZN	GSPT2	KRTAP4-3	SEMA4A	SRGAP3	KRTAP5-3	WDR5	EVL	EPHB4	SIAH1	NCOR2	CACNA1H	LAMA2	HDAC2	TCF4	LCE1B	MAML3	SPRR2B	KRT39	H2AC7	SCN8A	H2BC26	ARHGEF12	PDLIM7	SRGAP1	AP2A1	H4C3	KRT35	LCE1C	SRC	H3C12	PSMD12	H4C11	TRIM33	H3C4	HOXA4	KRTAP26-1	SPTAN1	RPS26	RPL37A	OCLN	H4C16	H2BC12	TEAD4	RPL12	DNM3	MBP	ZNF335	TUBA3C	RPS4X	KRTAP9-9	KRTAP4-6	TFDP1	RPL23A	KRTAP4-5	HOXC4	KRTAP13-1	KRTAP4-1	NCOA6	DLL1	LDB1	PLXNB3	RPL10A	L1CAM	SREBF2	RPL39	LORICRIN	LELP1	SPRR2E	H3C14	H3C15	LIPN	LIPK	LIPJ	MAFB	COL5A2	PSMB8	CSNK2B	TNF	POU5F1	KRTAP5-11	KRTAP5-10	KRTAP9-3	KRTAP4-8	KRTAP1-4	KRT40	KRT25	SPINK9	PSENEN	PSMB10	KRT6A	KRT81	KRTAP12-3	KRTAP10-2	ITSN1	KRTAP5-6	KRTAP5-2	KRTAP5-1	ONECUT3	RNPS1	DOK6	KRTAP19-8	KRTAP27-1	COL6A6	KRTAP16-1	KRTAP29-1	KRTAP9-6	KRTAP4-11	KRTAP4-9	KRTAP2-3	KRTAP2-1	KRTAP3-3	KRTAP3-2	KRTAP3-1	KRTAP12-4	KRTAP10-3	KRTAP6-3	NRAS	KRTAP2-4	RPS29	ITGA1	MEF2B	NOTO	KRTAP2-2	ZSWIM8	ARHGEF28	KRTAP10-4	KRTAP10-1	RPTN	KRTAP10-9	KRTAP1-5	KRTAP10-10	KRTAP12-2	PLXNA4	CEBPD	KRTAP1-3	UBA52	PSMB11	TDGF1P3	KIF4B	RPL41	KRTAP21-3	KRTAP25-1	H2BC15	RPS28	H2BC12L	LCE6A	PSMB9	KRTAP9-2	LCE1F	KRTAP13-3	KRTAP9-1	KRTAP4-7	KRTAP10-5	TDGF1	KRTAP5-8	RPL36A	ARPC4	KRTAP9-4	ARPC1A	SPRR2A	EFNA4	KRTAP10-11	LEFTY1	TUBA4B	KRTAP19-3	LCE3C	SPRR2F	KRTAP19-7	KRTAP5-7	KRTAP4-2	KRTAP20-1	CEBPA	H2AJ	LYN	INS	KRTAP5-9	TUBB3	ITGB3	TUBB8	RBM8A	RPL17	SRGAP2	H4C15	H4C14	CD24	KRTAP10-7	GRIN2B	H4C12	H2BC14	H2BC8	H3C8	H2AB1	H2BC6	H4C6	H2BC17	H3C6	H4C13	H3C11	HNF1B	H2BC9	H3C1	PSMB3	H4C9	H2AC14	H2BC3	H4C5	H2AC8	H4C4	H2BC7	PCGF2	H3C7	H2AC4	H2BC10	KRTAP5-4	H4C1	H4C2	H3C10	PAGR1	RPS4Y2	H3C2	H3C3	H2AC18	H2AC19
REACTOME_MITOCHONDRIAL_PROTEIN_IMPORT	http://www.gsea-msigdb.org/gsea/msigdb/human/geneset/REACTOME_MITOCHONDRIAL_PROTEIN_IMPORT	SLC25A13	OTC	CS	IDH3G	BCS1L	TIMM21	TIMM13	HSCB	TOMM22	SAMM50	ACO2	TIMM9	TAFAZZIN	CMC2	TIMM44	TIMM50	PMPCB	CHCHD2	CHCHD3	PITRM1	GRPEL1	ATP5F1B	HSPA9	SLC25A12	CHCHD5	TIMM17B	TIMM8A	GFER	MTX2	TOMM40	TIMM10B	TIMM17A	TIMM10	COX17	HSPD1	TIMM8B	SLC25A4	ATP5F1A	TOMM70	ATP5MC1	CHCHD4	GRPEL2	FXN	PMPCA	NDUFB8	LDHD	COA6	SLC25A6	CHCHD7	COQ2	MTX1	TOMM20	TOMM5	TIMM22	CYC1	COA4	CMC4	TOMM7	DNAJC19	VDAC1	TOMM6	PAM16	COX19	CHCHD10	TIMM23
REACTOME_CYTOKINE_SIGNALING_IN_IMMUNE_SYSTEM	http://www.gsea-msigdb.org/gsea/msigdb/human/geneset/REACTOME_CYTOKINE_SIGNALING_IN_IMMUNE_SYSTEM	CRLF1	MAP3K14	TNFRSF12A	RALA	NOS2	PSMB1	IL32	CD4	FYN	ALOX5	PSMC4	IL20RA	HGF	BIRC3	VIM	CD44	IFNGR1	TNFRSF1B	NUP160	GAB2	PIAS1	MAP2K3	PSMA4	TPR	TNFRSF17	TNFRSF9	MAPK9	PIK3CB	CUL1	TAB2	EIF2AK2	IL17RB	CAMK2B	NDC1	CASP8	CNN2	MAP2K4	SP100	TNFRSF1A	IFI35	MEF2A	IP6K2	PSME4	NUP133	RORA	NEDD4	CAMK2A	CDC42	RPS6KA2	PRKACA	PTPN18	UBE2D1	FBXW11	ALPK1	PTGS2	EIF4G3	NUP37	FSCN1	PTPN23	STXBP2	MAP2K7	NFKB2	IL4R	TOLLIP	HSP90AA1	CXCL2	MEF2C	IL12RB2	TXLNA	SEH1L	PSMC5	MMP2	PTPN4	OAS1	RPLP0	BIRC5	ICAM1	IRAK3	FLT3LG	IL5RA	PSME1	NUP50	AAAS	PSMD5	NUP188	BLNK	IL11	JAK2	IL12RB1	PSMD8	MTAP	CRKL	OSM	MAPK1	HMOX1	THOC5	TAB1	GRAP2	CSF2RB	IL2RB	RBX1	CTSG	SOS2	PSMC6	PSMA3	HIF1A	PSMC1	RPS6KA5	PSMB5	PSMA6	NFKBIA	PSME2	MMP9	CD40	SLA2	RAE1	PSMA7	HCK	SAMHD1	USP14	SMAD7	PSMD10	MID1	CD40LG	TIMP1	TNFSF13B	KPNA3	MAPK3	NUP93	N4BP1	CCL22	PSMD7	ELOB	STX4	IL21R	CSK	TRIM35	RIPK2	IKBKB	IL7	GSDMD	PPP2CB	NFKBIB	RELB	FCER2	IL27RA	VRK3	AKT2	EBI3	TGFB1	TYK2	PPP2R1A	JAK3	PIK3R2	PIK3CG	GRB10	STX1A	NOD1	PTPRZ1	PSMA2	TRIM14	TNFSF8	RIGI	RAPGEF1	GATA3	MAPK8	MAP3K8	CSF3	PSMD3	KPNB1	NUP88	PSMD11	CCL2	DUSP3	MAP2K6	NFKB1	UBE2D3	MAPK10	IL2	TRIM2	HSPA8	CCND1	TRIM3	EIF4G2	IL10RA	BIRC2	CBL	AIP	NUP98	PTPN5	PSMD9	IL23A	SH2B3	CDKN1B	LTBR	OAS3	OAS2	IL26	IFNG	NUP107	PTPN6	NANOG	OPRM1	MAPK14	IL17A	IL17F	TRIM38	PPP2R5D	VEGFA	GHR	HSPA9	IL12B	LMNB1	PRLR	IL4	IL5	SKP1	NUP155	PPP2CA	LIFR	BCL6	CD86	KPNA1	RNF7	CISH	MAPKAPK3	EIF4G1	IL1A	CCL20	POMC	PSMD14	FN1	STAT1	IL1R2	IL1R1	IL1RL2	IL1RL1	IL18R1	IL18RAP	SDC1	SOS1	ATF2	SUMO1	OPRD1	CAPZA1	TRIM62	RHOU	AKT3	GBP3	GBP1	PIK3R3	FASLG	TNFSF4	IRF6	RPS6KA1	CREB1	FOXO3	CSF3R	IFIT3	IFIT2	IFNA6	IFNA8	NUP43	TNFSF18	TCP1	TNFSF11	EGR1	SOCS2	DUSP4	PTK2B	TNFRSF8	TRIM25	TRIM6	CD80	CCR2	PIK3CA	FLT3	HNRNPA2B1	TWIST1	CNTFR	ATF1	IL13RA2	PLCG1	VAMP7	IL9R	IL17C	F13A1	CDKN1A	NUP153	MT2A	IRF1	NUP85	IL1B	IL37	TNFSF9	CD70	TNFSF14	PSMF1	PSMB2	IRF3	STAT5A	IFI6	ELK1	NUP214	CANX	TRAF2	RAP1B	IL22	PIN1	SMARCA4	SEM1	PTPN12	LIF	IRF5	PSMA1	LBP	BST2	LAMA5	UBE2M	EDA2R	TRAF3	PSME3	UBE2D2	IL13RA1	SNRPA1	TRIM21	NUP210	TRIM5	TRIM22	XAF1	SNAP25	KRAS	CA1	IRAK2	TRIM45	RSAD2	IL6ST	IL2RA	IL15RA	ANXA1	HAVCR2	OASL	CD36	MAP3K7	TEC	RNASEL	EIF4E2	EDAR	FLNB	LCP1	NUP42	IL6	GH2	CSH1	IL10	IL36G	IL1RN	IL36A	IL36RN	IL36B	IL1F10	PSMB7	MYC	IL33	IL11RA	IFNA21	PIM1	IRF4	TRIM26	TRIM10	TRIM31	HLA-F	IL18BP	TRIM29	PPP2R1B	CASP1	PPM1B	STAT4	HERC5	IL21	FGF2	NUP54	CD27	DUSP6	NUP58	PELI2	PML	ITGAX	NLRC5	IRF8	TP53	EIF4A3	TNFRSF11A	VAV1	IFITM3	IFNAR1	SOD1	APP	AKT1	IL19	PSMB6	IL22RA1	PSMA5	POU2F1	ABL2	RORC	MCL1	ARF1	PTPN7	RPS27A	UBA3	CAMK2D	TIFA	OSMR	PIK3R1	TSLP	IL9	MSN	IL2RG	IFNA5	IFNA16	LCN2	ZEB1	CAMK2G	GSTO1	PTPRJ	NCAM1	MMP3	ITGB1	TRIM48	CTF1	FCGR1A	PDCD4	IL18	FOXO1	UBC	EIF4E	ADAM17	PTPN14	IFIT5	HNRNPDL	BCL2L11	RANBP2	GBP5	ELOC	PSMA8	NUP205	SLA	BATF	UBE2L6	EIF4A2	SEC13	IL34	MX1	TAB3	TNFRSF14	EDA	IFNAR2	IFNGR2	PSMD4	PSMB4	TNFRSF13C	GAB3	ITGB2	S100B	SHC1	NLRX1	ADAR	IL6R	CCR5	LRRC14	SQSTM1	PSMC2	USP41	ALOX15	TNFSF13	EIF4A1	JAK1	IL23R	GBP2	GBP4	VCAM1	MAPKAPK2	IL20	IL24	TRIM17	NUP35	S100A12	EIF4E3	TRIM46	PTPN13	PSMD6	IL17RE	IL17RC	CXCL1	CCR1	PRKCD	DUSP7	IL15	ABCE1	CASP3	IL3	CSF2	IL22RA2	IL31RA	COL1A2	TNFRSF11B	YWHAZ	SYK	INPPL1	PSMC3	IFI27	IL25	IKBIP	BTRC	ARIH1	CUL5	RAG1	MAPK7	HSP90B1	B2M	STAT6	STX3	SMAD3	CRK	NOD2	TRIM68	NKIRAS2	IRF2	HLA-DPA1	STAT3	IL7R	IL12A	TNIP2	INPP5D	LGALS9	MAP2K1	IRS1	IL13	CXCL10	IL1RAPL1	PTAFR	PTPN9	CXCL8	BOLA2B	HNRNPF	ITGAM	UBE2E1	UBB	FOS	STAT2	SOCS6	S1PR1	FPR1	SOCS5	TRIM8	JUNB	BCL2L1	PIK3CD	BCL2	IFNB1	CCL11	PRL	ISG20	IL16	CCL19	CFL1	MYD88	RELA	SAA1	PSMD1	STAT5B	PITPNA	PELI3	IL20RB	HRAS	PDE12	RAG2	TRAF6	PSMD2	PTPN2	CLCF1	YES1	TALDO1	RPS6KA3	JUN	IL17RA	GRB2	UBE2N	SH2B1	PTPN11	HLA-DQB1	CIITA	PAK2	SOX2	TNFSF15	UBA7	IFNL1	KPNA2	CSF1R	NDN	ANXA2	LCK	BOLA2	GBP6	MX2	H3C13	IFNL2	TBK1	IRAK1	CSF1	SOCS3	USP18	SIGIRR	IFITM2	IL3RA	SOCS1	MAPK11	IFNLR1	KPNA7	MUC1	IRF7	P4HB	PSMD13	BRWD1	IFIT1	IFITM1	IRS2	EDARADD	KPNA4	IFNA10	TNFRSF4	TNFRSF18	ISG15	IFNA2	MAOA	HMGB1	IL1RAP	HLA-DRB3	HLA-DRB1	PPIA	POM121	PTPN1	PRTN3	HLA-DQB2	MMP1	HLA-DQA1	KPNA5	FLNA	IFNL3	SRC	H3C12	PSMD12	IL27	PELI1	H3C4	SERPINB2	NKIRAS1	IFNA1	PLCG2	IRAK4	FCGR1BP	CSF2RA	HLA-DRB5	MAP3K3	H3C14	H3C15	PTPN20	PSMB8	HLA-DRA	AGER	LTB	TNF	HLA-C	HLA-E	HLA-G	IL31	PSMB10	CRLF2	HLA-DQA2	HLA-H	HLA-B	HLA-A	IGHE	IGHG4	IGHG1	NUP62	NRAS	CHUK	GBP7	IRF9	IFNA7	HLA-DPB1	TNFRSF25	IFI30	VAMP2	CEBPD	UBA52	PSMB11	LTA	HLA-DRB4	IFNA14	IFNA13	IFNA17	IFNA4	TNFSF12	PSMB9	TNFRSF13B	MIF	CNTF	TNFRSF6B	IL10RB	GSTA2	UBE2V1	LYN	TRIM34	GH1	IKBKG	CCL5	POM121C	H3C8	CCL3	H3C6	CCL4	H3C11	H3C1	PSMB3	CCL3L1	CCL3L3	H3C7	H3C10	H3C2	H3C3	SOD2
REACTOME_ADAPTIVE_IMMUNE_SYSTEM	http://www.gsea-msigdb.org/gsea/msigdb/human/geneset/REACTOME_ADAPTIVE_IMMUNE_SYSTEM	CD99	KLHL13	CDC27	FBXL3	ITGAL	ASB4	MAP3K14	AP2B1	CD79B	MYLIP	PSMB1	UBE3C	CD4	BTK	FYN	MRC2	TYROBP	CD22	PSMC4	RNF14	UFL1	WAS	CD74	UBR2	SLAMF7	BTN3A1	UBA6	RNF19A	CUL3	CDH1	PSMA4	AP2S1	LCP2	CUL7	HSPA5	VAMP3	NEDD4L	PIK3CB	CYBA	ANAPC4	CUL1	TAB2	SEC61A1	UNKL	RNF4	CTSA	BTBD1	COL17A1	SEC61A2	PRKCQ	ASB1	PPP2R5A	KIF26A	KIF2A	RASGRP2	PSME4	PPP2R5B	CLEC2D	NEDD4	DAPP1	RNF126	CDC42	PRKACA	LNX1	UBE2D1	FCGR2B	NFATC3	FBXW11	AP1M1	PVR	RAB7A	TUBA3D	KIFAP3	KLHL20	PAG1	ICAM3	RAP1GAP	PAK3	DYNC1I2	CAPZB	UBE2A	UBE2K	PIK3C3	PPP2R5C	ITCH	UBE2D4	RAPGEF3	KIF22	DNM2	KEAP1	PTPRC	UBA5	FYB1	ITGB5	KIF3C	HACE1	PILRA	HUWE1	PSMC5	KLHL42	SIGLEC1	FKBP1A	DYNLL1	ANAPC5	LAG3	ICAM1	CD209	KIF4A	RAPGEF4	CD200	PSME1	HECTD1	SNAP23	CDC23	PSMD5	BLNK	TREM2	NCR2	ITPR3	PSMD8	FBXL19	CDC34	MADCAM1	KLHL22	FBXO7	AP1B1	GRAP2	NCF4	RBX1	TRIM9	PSMC6	PSMA3	LGMN	ASB2	PSMC1	PSMB5	PSMA6	NFKBIA	PSME2	SEC23A	CD40	NFATC2	TUBB1	PSMA7	TRIB3	KIF3B	PSMD10	ASB9	CD40LG	MGRN1	PSMD7	FBXO31	STUB1	ELOB	STX4	CSK	HERC1	CTSH	RIPK2	UBE2W	IKBKB	DCTN6	PPP2CB	NFKBIB	TUBB4A	KLC3	LILRB1	LILRA1	AKT2	FZR1	SIGLEC8	CD79A	ICAM4	ICAM5	CD33	SIGLEC6	PPP2R1A	LILRB5	PIK3R2	AP1S1	PSMA2	SEC61B	DNM1	NPDC1	SH3GL2	UBE2R2	PPP3CB	FBXW4	FBXL15	MAP3K8	CUL2	UBE2S	FBXL20	PSMD3	TRIM37	BLMH	ICAM2	PSMD11	COL1A1	SMURF2	WSB1	NFKB1	UBE2D3	KLHL2	FBXW7	KLHL5	CTSC	ZBTB16	CRTAM	UBE4A	CD81	PSMD9	CLEC2B	SPSB2	PTPN6	KLRB1	BTN3A3	ULBP1	FBXO9	TREML2	FBXL4	TAPBP	PPP2R5D	BTN2A1	KIF20A	ITK	RNF130	BTNL8	LNPEP	SKP1	PPP2CA	SEC24A	CD86	UBE3A	RNF7	CBLB	ACTR1B	ZAP70	ITGA4	PSMD14	ASB3	SOS1	CD207	RAP1A	CAPZA1	RNF19B	FBXO2	FBXO6	NCF2	AKT3	CD160	CDC20	PIK3R3	CTSD	UBE3D	FBXO30	FBXL5	VAMP8	PPL	UBE2B	TRIM32	FBXW2	MAPKAP1	AREL1	CD274	KBTBD7	CD80	KIF18A	PILRB	PIK3CA	RBBP6	CLTA	ITPR2	WWP1	TUBA1B	PLCG1	RNF114	BTN2A2	BTN1A1	TREM1	KIR2DL1	C3	VASP	PSMF1	RBCK1	PSMB2	HECTD3	KLC1	HCST	BECN1	ATG14	CANX	RAP1B	FBXL12	UBR4	FBXL16	TUBA4A	RNF6	SEM1	HERC2	ANAPC13	PSMA1	AP1M2	SIGLEC9	CDC16	NECTIN2	UBAC1	UBE2M	UBA1	ULBP3	LILRB2	NFATC1	RLIM	KIF3A	PSME3	UBE2D2	TRAF7	ACTR10	FBXW9	TRIM21	LRRC41	RAF1	RAP1GAP2	UBE2G1	SEC61G	FBXO44	DCTN4	MKRN1	SFTPD	KRAS	VHL	PTPN22	CD101	KLRD1	KLRC1	RNF138	TPP2	CTSL	FBXO21	CD36	MAP3K7	DYNC1LI2	FBXL8	LMO7	RAC1	BLK	TLR4	PSMB7	CTSV	DCTN3	KLC4	TUBB2A	TUBB2B	RNF144B	HLA-F	TLR2	PPP2R1B	KIF23	FBXO11	ACTR1A	KIF11	HECW2	ITGAV	HERC3	HERC6	HERC5	SEC31A	CENPE	SEC24B	PPP3CA	KLRG1	PIANP	COL2A1	ITGB7	UBE2Q2	DET1	PDPK1	KIF2B	NPEPPS	CLTC	OSBPL1A	ANAPC11	FBXO15	VAV1	AKT1	PSMB6	SIGLEC10	BCL10	PRKACB	KIF2C	PSMA5	CTSK	S100A8	ARF1	RPS27A	DYNC1LI1	UBA3	TRPC1	DCAF1	SKP2	PIK3R1	KLHL3	TRIM41	NFKBIE	RNF217	TRIM50	ASB15	TRIM4	ASB10	SH3KBP1	FBXO10	ASB6	LRSAM1	HERC4	PTPRJ	PAK1	KLRF1	ITGB1	FCGR1A	TIRAP	CD226	SEC24D	UBC	ITPR1	UBE3B	FBXO4	AP1S3	TUBA3E	TRIM36	RASGRP3	SAR1B	ANAPC1	CD96	CD8A	TRIP12	PPP2R5E	ASB17	LONRF1	TRIM11	ENAH	SH3RF1	ELOC	LY96	PSMA8	CXADR	FBXL18	PIK3AP1	KIF5A	UBE2L6	FBXO32	SEC13	RNF111	TNFRSF14	TRIM63	NCK1	XDH	COLEC12	CD1D	CD1A	CD1C	CD1B	NCF1	DYNC1I1	FBXW5	UBE2Z	PSMD4	PSMB4	THEM4	UBR1	UBE2J2	ICOSLG	ITGB2	JAML	CD3G	S100A1	UBE2Q1	ORAI2	FBXL13	PSMC2	AP2M1	FBXO27	SIGLEC11	CD300LG	ASB16	RACGAP1	TREML1	CCNF	KLHL21	VCAM1	SLAMF6	REL	FBXO41	CTSS	S100A9	KBTBD8	RNF25	TRAT1	CTLA4	ICOS	CD200R1	PSMD6	RCHY1	KIF15	FBXO40	DTX3L	FBXW12	RNF123	ASB5	ANAPC10	ERAP1	ERAP2	RICTOR	RAET1E	COL1A2	CTSB	YWHAZ	SYK	PRKACG	CYBB	ASB11	HECTD2	LRR1	KBTBD6	BTNL9	PSMC3	BTRC	CUL5	PRKCB	B2M	AP1G1	DCTN5	YWHAB	PDIA3	FBXO22	CD3D	STIM1	TUBA1A	TUBA1C	LAIR1	LAIR2	KIR3DL1	RILP	CD300C	CD300A	MLST8	KCTD6	HLA-DPA1	TAP1	COL3A1	AHCYL1	INPP5D	SIGLEC7	UBE2V2	UBE2E3	UBE2E1	UBB	CD14	RNF34	KIF5B	OSCAR	FGG	FGA	FGB	PIK3CD	SPSB1	FBXL14	PTEN	FBXW10	THOP1	CD8B	MALT1	RASGRP1	MYD88	RELA	TUBB8B	PSMD1	RNF213	SPTBN2	CD34	CTSF	TLR1	TLR6	HRAS	GLMN	FBXW8	KLC2	UBE2C	SPSB4	TRAF6	PSMD2	DCTN2	CBLL2	UBE2O	TUBB6	YES1	ANAPC2	CDC26	MEX3C	SEC24C	UBE2U	CD19	ARIH2	GRB2	UBE2N	CAPZA3	ASB8	TUBAL3	KLHL11	CD28	CD300LB	CALR	PTPN11	ZNRF2	PAK2	RNF182	PJA1	SIAH2	RNF41	ASB18	UBA7	UBE2E2	AP1S2	CLEC4G	LCK	AP2A2	MICA	ASB7	FBXL7	KLHL25	TRAIP	TUBA8	SH2D1A	UBE2F	SOCS3	UBE2G2	BTBD6	UBOX5	SOCS1	PRKN	PRKG1	PSMD13	UBE2L3	BCAP31	TRIM69	IFITM1	CD300LF	ZNRF1	BTLA	CD300E	BTN3A2	UBE2H	PRR5	LILRB4	LILRA5	RNF220	TREML4	NCR3LG1	TUBB4B	PDCD1	SELL	KIR2DL4	HMGB1	NCR1	HLA-DRB3	HLA-DRB1	CTSE	PPIA	ASB13	EVL	PIK3R4	SIAH1	ANAPC7	HLA-DQB2	HLA-DQA1	AP2A1	DYNC1H1	SRC	PSMD12	FBXL22	MIB2	ATG7	PDCD1LG2	PLCG2	DNM3	FCGR1BP	TUBA3C	CARD11	HLA-DRB5	SH2D1B	KLHL9	CALM1	SMURF1	MTOR	CD247	UBE2J1	CD3E	LTN1	ASB12	CAPZA2	DZIP3	PJA2	FCGR3A	HLA-DOA	HLA-DMA	PSMB8	TAP2	HLA-DRA	BTNL2	CD300LD	NCR3	MICB	HLA-C	LILRB3	HLA-E	TRIM39	HLA-G	DCTN1	PSMB10	HLA-DQA2	HLA-B	HLA-A	TRIM71	IGKV4-1	IGKV5-2	IGKV3D-20	IGLV6-57	IGLV1-51	IGLV1-47	IGLV1-44	IGLV7-43	IGLV1-40	IGLV3-27	IGLV3-25	IGLV2-23	IGLV3-21	IGLV3-19	IGLV2-14	IGLV2-11	IGLV3-1	IGLC2	IGLC3	TRAV8-4	TRAV19	TRAV29DV5	IGHD	IGHM	IGHV1-2	IGHV2-5	IGHV3-7	IGHV3-11	IGHV3-13	IGHV3-23	IGHV3-33	IGHV4-34	IGHV4-39	IGHV1-46	IGHV3-48	IGHV3-53	IGHV1-69	NRAS	CHUK	SIPA1	LAT	KLRK1	HLA-DPB1	IFI30	PPP3R1	UBA52	PSMB11	IGHV4-59	HLA-DQB1	HLA-DMB	KIF4B	HLA-DRB4	KBTBD13	ASB14	HLA-DOB	KLHL41	IGKV2D-30	PSMB9	IGKV3-20	LILRA4	IGKV1D-33	LILRA2	IGKV1-17	KIR3DL2	IGKV1-16	IGKV1D-16	IGKV3-11	IGKV1-33	IGKV1-39	IGKV2D-28	IGKV2-30	IGKV1-12	KCTD7	IGKV1-5	KIR2DL3	TUBA4B	IGKV2-28	IGKV3-15	LILRA6	UBE2V1	IGKV2D-40	IGKV1D-39	LYN	SIGLEC12	CTSO	TUBB3	MRC1	TUBB8	GAN	DYNLL2	RNF115	SEC22B	SIGLEC5	FBXO17	IKBKG	IGHV3-30	KIR2DS1	LILRA3	KIR2DS2	IGHV2-70	TRBV12-3	KIR2DL2	PSMB3	ORAI1	TRBV7-9	IGLV2-8	IGKV1D-12
REACTOME_SPRY_REGULATION_OF_FGF_SIGNALING	http://www.gsea-msigdb.org/gsea/msigdb/human/geneset/REACTOME_SPRY_REGULATION_OF_FGF_SIGNALING	MKNK1	MAPK1	MAPK3	PPP2CB	PPP2R1A	CBL	PPP2CA	SPRY2	RPS27A	UBC	BRAF	UBB	GRB2	PTPN11	SRC	UBA52
REACTOME_CA2_ACTIVATED_K_CHANNELS	http://www.gsea-msigdb.org/gsea/msigdb/human/geneset/REACTOME_CA2_ACTIVATED_K_CHANNELS	KCNN2	KCNN4	KCNN1	KCNMB4	KCNN3	KCNMB1	KCNMA1	KCNMB3	KCNMB2
REACTOME_INWARDLY_RECTIFYING_K_CHANNELS	http://www.gsea-msigdb.org/gsea/msigdb/human/geneset/REACTOME_INWARDLY_RECTIFYING_K_CHANNELS	ABCC8	ABCC9	GNB5	GNB1	GNB3	GNB4	KCNJ5	KCNJ8	KCNJ2	GNG13	GNG11	GNGT1	GABBR2	KCNJ1	KCNJ16	KCNJ6	KCNJ15	GNG3	KCNJ9	KCNJ3	GNGT2	GNG8	KCNJ4	GNG4	GNB2	GNG12	GNG5	GNG7	KCNJ10	KCNJ14	KCNJ12	GNG2	KCNJ11	GABBR1	GNG10
REACTOME_POTASSIUM_CHANNELS	http://www.gsea-msigdb.org/gsea/msigdb/human/geneset/REACTOME_POTASSIUM_CHANNELS	ABCC8	KCNG1	KCNQ1	KCNH2	KCNAB2	ABCC9	GNB5	KCNQ2	GNB1	KCNN2	KCNK2	KCNH4	KCNK16	KCNK6	HCN2	KCNK10	KCND1	KCNN4	KCNA7	KCNN1	KCNA1	GNB3	GNB4	KCNC4	KCNQ4	KCNJ5	KCNJ8	KCNJ2	KCNS1	KCNK17	GNG13	GNG11	GNGT1	KCNC1	KCNA5	KCNC3	KCNH3	KCNMB4	KCNK1	GABBR2	HCN4	KCNH5	KCNA10	KCNH1	KCNN3	HCN3	KCNMB1	KCNA6	KCNJ1	KCNK13	KCNJ16	KCNMA1	KCNS2	KCNJ6	KCNJ15	KCNB1	GNG3	KCNJ9	KCNF1	KCNJ3	HCN1	KCNV1	KCNC2	GNGT2	GNG8	KCNJ4	GNG4	KCNV2	KCNG4	KCNAB1	KCNK9	KCNAB3	KCNS3	KCNMB3	KCNG3	KCNK3	KCND3	GNB2	GNG12	KCNK7	KCNH6	GNG5	GNG7	KCNA3	KCNA2	KCNJ10	KCNG2	KCNA4	KCNJ14	KCNK4	KCNB2	KCNH8	KCNQ3	KCNJ12	KCND2	KCNH7	KCNQ5	GNG2	KCNK18	KCNJ11	KCNMB2	GABBR1	GNG10
REACTOME_VOLTAGE_GATED_POTASSIUM_CHANNELS	http://www.gsea-msigdb.org/gsea/msigdb/human/geneset/REACTOME_VOLTAGE_GATED_POTASSIUM_CHANNELS	KCNG1	KCNQ1	KCNH2	KCNAB2	KCNQ2	KCNH4	KCND1	KCNA7	KCNA1	KCNC4	KCNQ4	KCNS1	KCNC1	KCNA5	KCNC3	KCNH3	KCNH5	KCNA10	KCNH1	KCNA6	KCNS2	KCNB1	KCNF1	KCNV1	KCNC2	KCNV2	KCNG4	KCNAB1	KCNAB3	KCNS3	KCNG3	KCND3	KCNH6	KCNA3	KCNA2	KCNG2	KCNA4	KCNB2	KCNH8	KCNQ3	KCND2	KCNH7	KCNQ5
REACTOME_TANDEM_PORE_DOMAIN_POTASSIUM_CHANNELS	http://www.gsea-msigdb.org/gsea/msigdb/human/geneset/REACTOME_TANDEM_PORE_DOMAIN_POTASSIUM_CHANNELS	KCNK2	KCNK16	KCNK6	KCNK10	KCNK17	KCNK1	KCNK13	KCNK9	KCNK3	KCNK7	KCNK4	KCNK18
REACTOME_SPERM_MOTILITY_AND_TAXES	http://www.gsea-msigdb.org/gsea/msigdb/human/geneset/REACTOME_SPERM_MOTILITY_AND_TAXES	CATSPERG	HVCN1	CATSPERB	CATSPER3	CATSPER2	CATSPERD	CATSPER1	CATSPER4	KCNU1
REACTOME_ACROSOME_REACTION_AND_SPERM_OOCYTE_MEMBRANE_BINDING	http://www.gsea-msigdb.org/gsea/msigdb/human/geneset/REACTOME_ACROSOME_REACTION_AND_SPERM_OOCYTE_MEMBRANE_BINDING	CD9	IZUMO4	ACR	IZUMO2	IZUMO1	IZUMO3
REACTOME_GRB7_EVENTS_IN_ERBB2_SIGNALING	http://www.gsea-msigdb.org/gsea/msigdb/human/geneset/REACTOME_GRB7_EVENTS_IN_ERBB2_SIGNALING	ERBB3	ERBB2	GRB7	NRG1	NRG2
REACTOME_DOWNREGULATION_OF_ERBB2_ERBB3_SIGNALING	http://www.gsea-msigdb.org/gsea/msigdb/human/geneset/REACTOME_DOWNREGULATION_OF_ERBB2_ERBB3_SIGNALING	ERBB3	AKT2	AKT3	USP8	ERBB2	AKT1	RPS27A	UBC	NRG1	NRG2	UBB	RNF41	UBA52
REACTOME_TRANSCRIPTION_OF_E2F_TARGETS_UNDER_NEGATIVE_CONTROL_BY_DREAM_COMPLEX	http://www.gsea-msigdb.org/gsea/msigdb/human/geneset/REACTOME_TRANSCRIPTION_OF_E2F_TARGETS_UNDER_NEGATIVE_CONTROL_BY_DREAM_COMPLEX	RBL1	CDC6	E2F1	RBL2	TFDP2	HDAC1	MAX	TOP2A	PCNA	E2F5	MYC	RBBP4	CDC25A	LIN9	LIN54	TFDP1	E2F4	LIN52	LIN37
REACTOME_TRANSCRIPTION_OF_E2F_TARGETS_UNDER_NEGATIVE_CONTROL_BY_P107_RBL1_AND_P130_RBL2_IN_COMPLEX_WITH_HDAC1	http://www.gsea-msigdb.org/gsea/msigdb/human/geneset/REACTOME_TRANSCRIPTION_OF_E2F_TARGETS_UNDER_NEGATIVE_CONTROL_BY_P107_RBL1_AND_P130_RBL2_IN_COMPLEX_WITH_HDAC1	RBL1	MYBL2	E2F1	RBL2	TFDP2	HDAC1	E2F5	CCNA2	RBBP4	CDK1	LIN9	LIN54	TFDP1	E2F4	LIN52	LIN37
REACTOME_MITOCHONDRIAL_IRON_SULFUR_CLUSTER_BIOGENESIS	http://www.gsea-msigdb.org/gsea/msigdb/human/geneset/REACTOME_MITOCHONDRIAL_IRON_SULFUR_CLUSTER_BIOGENESIS	HSCB	ISCA1	ISCU	FDX1	SLC25A37	SLC25A28	FDXR	FXN	ISCA2	GLRX5	LYRM4	NFS1	FDX2
REACTOME_RORA_ACTIVATES_GENE_EXPRESSION	http://www.gsea-msigdb.org/gsea/msigdb/human/geneset/REACTOME_RORA_ACTIVATES_GENE_EXPRESSION	CREBBP	RORA	SREBF1	SMARCD3	NCOA1	EP300	TBL1X	CPT1A	MED1	HELZ2	TGS1	NCOA2	CARM1	CHD9	TBL1XR1	RXRA	PPARA	NCOA6
REACTOME_BMAL1_CLOCK_NPAS2_ACTIVATES_CIRCADIAN_GENE_EXPRESSION	http://www.gsea-msigdb.org/gsea/msigdb/human/geneset/REACTOME_BMAL1_CLOCK_NPAS2_ACTIVATES_CIRCADIAN_GENE_EXPRESSION	CREBBP	BMAL2	F7	SMARCD3	NCOA1	AVP	TBL1X	DBP	NAMPT	SERPINE1	BHLHE41	MED1	HELZ2	BMAL1	BHLHE40	CLOCK	TGS1	NCOA2	CARM1	NOCT	KLF15	NPAS2	CHD9	TBL1XR1	RXRA	PPARA	NCOA6
REACTOME_ABC_TRANSPORTERS_IN_LIPID_HOMEOSTASIS	http://www.gsea-msigdb.org/gsea/msigdb/human/geneset/REACTOME_ABC_TRANSPORTERS_IN_LIPID_HOMEOSTASIS	PEX3	ABCA7	ABCD1	ABCA2	ABCD3	APOA1	ABCG5	ABCG8	ABCA12	ABCA9	ABCA6	ABCA10	ABCA5	ABCG1	PEX19	ABCA3	ABCG4	ABCD2
REACTOME_ELEVATION_OF_CYTOSOLIC_CA2_LEVELS	http://www.gsea-msigdb.org/gsea/msigdb/human/geneset/REACTOME_ELEVATION_OF_CYTOSOLIC_CA2_LEVELS	TRPC7	P2RX5	P2RX7	ITPR3	P2RX6	P2RX1	P2RX3	ITPR2	P2RX4	TRPC6	TRPC3	ITPR1	ORAI2	STIM1	P2RX2	ORAI1
REACTOME_ACTIVATION_OF_PUMA_AND_TRANSLOCATION_TO_MITOCHONDRIA	http://www.gsea-msigdb.org/gsea/msigdb/human/geneset/REACTOME_ACTIVATION_OF_PUMA_AND_TRANSLOCATION_TO_MITOCHONDRIA	TP63	TP73	PPP1R13B	E2F1	BBC3	TFDP2	TP53	TP53BP2	TFDP1
REACTOME_APOPTOSIS_INDUCED_DNA_FRAGMENTATION	http://www.gsea-msigdb.org/gsea/msigdb/human/geneset/REACTOME_APOPTOSIS_INDUCED_DNA_FRAGMENTATION	KPNB1	KPNA1	H1-3	H1-1	DFFA	HMGB2	CASP3	H1-4	DFFB	H1-5	H1-2	H1-0	HMGB1
REACTOME_CASPASE_ACTIVATION_VIA_DEATH_RECEPTORS_IN_THE_PRESENCE_OF_LIGAND	http://www.gsea-msigdb.org/gsea/msigdb/human/geneset/REACTOME_CASPASE_ACTIVATION_VIA_DEATH_RECEPTORS_IN_THE_PRESENCE_OF_LIGAND	CFLAR	FAS	CASP8	TRADD	TNFRSF10A	FASLG	TNFRSF10B	TNFSF10	TRAF2	TICAM1	TLR4	RIPK1	LY96	FADD	CD14	TICAM2
REACTOME_EXTRINSIC_PATHWAY_OF_FIBRIN_CLOT_FORMATION	http://www.gsea-msigdb.org/gsea/msigdb/human/geneset/REACTOME_EXTRINSIC_PATHWAY_OF_FIBRIN_CLOT_FORMATION	TFPI	F7	F9	F3	F10
REACTOME_INTRINSIC_PATHWAY_OF_FIBRIN_CLOT_FORMATION	http://www.gsea-msigdb.org/gsea/msigdb/human/geneset/REACTOME_INTRINSIC_PATHWAY_OF_FIBRIN_CLOT_FORMATION	F11	SERPIND1	F9	C1QBP	VWF	KNG1	PROC	SERPINC1	F10	F12	SERPINE2	PRCP	SERPING1	KLKB1	GP9	A2M	GP5	F2	PROS1	F8	GP1BA	SERPINA5	GP1BB
REACTOME_COMMON_PATHWAY_OF_FIBRIN_CLOT_FORMATION	http://www.gsea-msigdb.org/gsea/msigdb/human/geneset/REACTOME_COMMON_PATHWAY_OF_FIBRIN_CLOT_FORMATION	SERPIND1	PROCR	PF4V1	PROC	SERPINC1	F13A1	F10	SERPINE2	F13B	PF4	FGG	FGA	FGB	THBD	F2	F2R	PROS1	F8	SERPINA5	PRTN3	F5	CD177
REACTOME_FORMATION_OF_FIBRIN_CLOT_CLOTTING_CASCADE	http://www.gsea-msigdb.org/gsea/msigdb/human/geneset/REACTOME_FORMATION_OF_FIBRIN_CLOT_CLOTTING_CASCADE	TFPI	F7	F11	SERPIND1	PROCR	F9	C1QBP	PF4V1	VWF	KNG1	PROC	F3	SERPINC1	F13A1	F10	F12	SERPINE2	PRCP	F13B	SERPING1	PF4	KLKB1	GP9	FGG	FGA	FGB	A2M	THBD	GP5	F2	F2R	PROS1	F8	GP1BA	SERPINA5	PRTN3	F5	GP1BB	CD177
REACTOME_INHIBITION_OF_THE_PROTEOLYTIC_ACTIVITY_OF_APC_C_REQUIRED_FOR_THE_ONSET_OF_ANAPHASE_BY_MITOTIC_SPINDLE_CHECKPOINT_COMPONENTS	http://www.gsea-msigdb.org/gsea/msigdb/human/geneset/REACTOME_INHIBITION_OF_THE_PROTEOLYTIC_ACTIVITY_OF_APC_C_REQUIRED_FOR_THE_ONSET_OF_ANAPHASE_BY_MITOTIC_SPINDLE_CHECKPOINT_COMPONENTS	CDC27	ANAPC4	UBE2D1	ANAPC5	CDC23	UBE2S	ANAPC15	CDC20	CDC16	ANAPC11	ANAPC1	BUB3	BUB1B	MAD2L1	ANAPC10	ANAPC16	UBE2E1	UBE2C	ANAPC2	CDC26	ANAPC7
REACTOME_THE_CITRIC_ACID_TCA_CYCLE_AND_RESPIRATORY_ELECTRON_TRANSPORT	http://www.gsea-msigdb.org/gsea/msigdb/human/geneset/REACTOME_THE_CITRIC_ACID_TCA_CYCLE_AND_RESPIRATORY_ELECTRON_TRANSPORT	NDUFAF7	NDUFAB1	PDK4	PDK2	UQCRC1	NDUFS1	MPC1	CS	HAGH	NDUFB4	ME1	IDH3G	PDK3	SDHA	ME2	L2HGDH	NDUFB2	PDPR	DLD	FH	ATP5F1D	NDUFB7	SLC16A8	ACO2	GSTZ1	NDUFAF5	IDH3B	SLC25A14	ETFB	OGDH	COA1	NDUFC1	UCP1	PDHX	NDUFS8	ATP5F1B	LDHB	COX6A1	PPARD	NNT	TIMMDC1	NDUFS7	COQ10B	COX7A2L	ATP5PB	SDHB	NDUFB3	NDUFA8	DLST	NDUFAF4	ATP5F1E	GLO1	NDUFA1	DMAC2L	COX6B1	TRAP1	COX7C	UQCR11	NDUFA5	ECSIT	NDUFA10	COX4I1	COX7B	NDUFA2	PDHA1	SCO1	COX16	LDHA	ATP5MC2	COQ10A	COX5B	SUCLA2	TACO1	NDUFB5	NDUFAF1	LRPPRC	NDUFA9	ETFA	UQCRC2	NDUFB10	SLC16A3	MPC2	SDHC	NDUFS6	MDH2	NDUFB11	ADHFE1	NDUFB9	SURF1	DLAT	NDUFC2	ME3	NUBPL	ATP5F1A	PDK1	SLC25A27	ATP5MC3	ATP5PF	SLC16A1	NDUFAF6	UQCRB	NDUFS2	ATP5MC1	NDUFV3	PM20D1	PDHA2	SUCLG1	COX18	NDUFAF2	NDUFS4	UQCRQ	COX6C	PDP1	NDUFB6	ATP5F1C	NDUFB8	COX11	IDH3A	LDHC	LDHAL6A	ATP5MG	NDUFV1	ATP5PD	PDHB	NDUFS5	ATP5ME	UQCRFS1	NDUFA3	TMEM126B	ETFDH	LDHAL6B	CYCS	BSG	SUCLG2	PDP2	UQCRH	NDUFA11	UCP3	UCP2	COX8A	ACAD9	NDUFAF3	NDUFV2	COX14	COX5A	CYC1	FAHD1	D2HGDH	IDH2	NDUFB1	UQCR10	NDUFA12	TMEM186	NDUFA6	NDUFA13	RXRA	NDUFA4	MT-ND6	MT-CO2	MT-CYB	MT-ND2	MT-ND5	MT-CO1	MT-ND3	MT-ND4	MT-ND1	MT-ATP6	MT-CO3	COX20	SDHD	VDAC1	NDUFS3	MT-ATP8	COX19	ATP5MF	ATP5PO	NDUFA7	SCO2
REACTOME_SIGNALING_BY_SCF_KIT	http://www.gsea-msigdb.org/gsea/msigdb/human/geneset/REACTOME_SIGNALING_BY_SCF_KIT	FYN	GAB2	KITLG	PTPRU	CMA1	JAK2	GRAP2	MMP9	PIK3R2	GRB10	CBL	SH2B3	PTPN6	STAT1	SOS1	PIK3R3	PIK3CA	STAT5A	KRAS	TEC	RAC1	GRB7	VAV1	PIK3R1	CHEK1	FER	GRAP	PRKCA	KIT	SH2B2	STAT3	SOCS6	STAT5B	HRAS	YES1	GRB2	PTPN11	FES	LCK	SOCS1	SRC	NRAS	LYN
REACTOME_REGULATION_OF_KIT_SIGNALING	http://www.gsea-msigdb.org/gsea/msigdb/human/geneset/REACTOME_REGULATION_OF_KIT_SIGNALING	FYN	KITLG	CBL	SH2B3	PTPN6	SOS1	PRKCA	KIT	SH2B2	SOCS6	YES1	GRB2	LCK	SOCS1	SRC	LYN
REACTOME_REGULATION_OF_SIGNALING_BY_NODAL	http://www.gsea-msigdb.org/gsea/msigdb/human/geneset/REACTOME_REGULATION_OF_SIGNALING_BY_NODAL	ACVR2B	ACVR2A	ACVR1C	ACVR1B	CFC1	LEFTY2	CER1	NODAL	DAND5	TDGF1P3	TDGF1	LEFTY1
REACTOME_COLLAGEN_DEGRADATION	http://www.gsea-msigdb.org/gsea/msigdb/human/geneset/REACTOME_COLLAGEN_DEGRADATION	COL9A2	COL23A1	COL11A1	COL17A1	COL5A3	COL4A4	COL19A1	COL16A1	MMP2	COL9A3	MMP11	MMP9	MMP15	COL1A1	COL12A1	COL9A1	COL7A1	CTSD	MMP8	MMP19	COL10A1	COL5A1	COL4A2	CTSL	MMP7	MMP20	MMP13	ADAM10	COL2A1	FURIN	COL6A1	COL6A2	CTSK	COL8A1	MMP3	ADAM17	MMP14	COL26A1	COL6A3	COL1A2	CTSB	MMP10	COL3A1	ADAM9	COL4A3	COL8A2	COL6A5	PHYKPL	COL18A1	TMPRSS6	COL4A1	COL14A1	COL4A5	COL25A1	MMP1	COL13A1	ELANE	COL4A6	COL11A2	COL5A2	COL15A1	COL6A6	MMP12	PRSS2
REACTOME_TRANSLOCATION_OF_SLC2A4_GLUT4_TO_THE_PLASMA_MEMBRANE	http://www.gsea-msigdb.org/gsea/msigdb/human/geneset/REACTOME_TRANSLOCATION_OF_SLC2A4_GLUT4_TO_THE_PLASMA_MEMBRANE	RALA	TBC1D1	EXOC5	ACTB	TUBA3D	KIFAP3	RAB10	EXOC1	SNAP23	MYH9	TUBB1	KIF3B	STX4	RAB11A	TUBB4A	AKT2	PRKAG2	YWHAE	PRKAB1	C2CD5	EXOC2	LNPEP	PRKAG3	STXBP3	EXOC8	RAB14	RHOQ	TUBA1B	TUBA4A	YWHAH	KIF3A	EXOC4	PRKAB2	YWHAQ	TBC1D4	RAC1	TUBB2A	TUBB2B	EXOC6	AKT1	RAB13	TUBA3E	PRKAA2	YWHAZ	YWHAB	RAB8A	TUBA1A	TUBA1C	RAB4A	ASPSCR1	YWHAG	RALGAPB	TUBB8B	SFN	TUBB6	TUBAL3	EXOC3	SLC2A4	PRKAG1	EXOC7	TUBA8	ACTG1	TUBB4B	RALGAPA2	MYO5A	MYO1C	TUBA3C	CALM1	VAMP2	TUBA4B	TUBB3	TUBB8
REACTOME_BETA_DEFENSINS	http://www.gsea-msigdb.org/gsea/msigdb/human/geneset/REACTOME_BETA_DEFENSINS	DEFB127	CCR6	CCR2	DEFB126	DEFB129	DEFB118	TLR2	DEFB1	DEFB4A	TLR1	DEFB104A	DEFB103A	DEFB104B	DEFB103B	DEFB4B	DEFB114	DEFB125	DEFB124	DEFB123	DEFB119	DEFB112	DEFB108B	DEFB128	DEFB131A	DEFB132	DEFB105A	DEFB107A	DEFB106A	DEFB105B	DEFB106B	DEFB107B	DEFB110	DEFB121	DEFB134	DEFB135	DEFB136	DEFB113	DEFB133	DEFB116	DEFB115	DEFB130A	DEFB130B	ENSG00000284958
REACTOME_DEFENSINS	http://www.gsea-msigdb.org/gsea/msigdb/human/geneset/REACTOME_DEFENSINS	PRSS3	CD4	DEFB127	CCR6	CCR2	DEFB126	DEFB129	ART1	DEFB118	TLR2	DEFA5	DEFA4	DEFA6	DEFB1	DEFB4A	TLR1	DEFB104A	DEFB103A	DEFB104B	DEFB103B	DEFB4B	DEFB114	DEFB125	DEFB124	DEFB123	DEFB119	DEFB112	DEFB108B	DEFB128	DEFB131A	DEFB132	DEFB105A	DEFB107A	DEFB106A	DEFB105B	DEFB106B	DEFB107B	DEFB110	DEFB121	DEFB134	DEFB135	DEFB136	DEFA1	DEFB113	DEFB133	DEFB116	DEFB115	DEFB130A	DEFB130B	DEFA3	DEFA1B	PRSS2	ENSG00000284958
REACTOME_ALPHA_DEFENSINS	http://www.gsea-msigdb.org/gsea/msigdb/human/geneset/REACTOME_ALPHA_DEFENSINS	PRSS3	CD4	ART1	DEFA5	DEFA4	DEFA6	DEFA1	DEFA3	DEFA1B	PRSS2
REACTOME_TETRAHYDROBIOPTERIN_BH4_SYNTHESIS_RECYCLING_SALVAGE_AND_REGULATION	http://www.gsea-msigdb.org/gsea/msigdb/human/geneset/REACTOME_TETRAHYDROBIOPTERIN_BH4_SYNTHESIS_RECYCLING_SALVAGE_AND_REGULATION	HSP90AA1	SPR	GCH1	GCHFR	PRKG2	AKT1	PTS	NOS3	CALM1	DHFR
REACTOME_REPRODUCTION	http://www.gsea-msigdb.org/gsea/msigdb/human/geneset/REACTOME_REPRODUCTION	CD9	BRCA1	MRE11	RAD51	SYNE2	SPO11	MSH4	STAG3	SMC1A	MLH1	FKBP6	SMC1B	OVGP1	B4GALT1	TINF2	CATSPERG	IZUMO4	DMC1	SUN2	ACR	REC8	DIDO1	RBBP8	STAG2	ACD	UBE2I	ZP2	NBN	ADAM2	H2AZ2	SPAM1	RPA3	SMC3	RAD51C	LMNB1	RAD50	ZP4	RPA2	STAG1	MLH3	MND1	HVCN1	CDK2	H2BC11	HSPA2	POT1	SYNE1	PSMC3IP	RPA1	H3-3B	TERF2	TEX15	CATSPERB	ADAM20	ADAM30	CDK4	SYCP3	BRCA2	ADAM21	H2BC1	TERF1	ATM	ZP1	TEX12	CATSPER3	H2BC5	H4C8	LMNA	IZUMO2	SYCE2	H3-3A	H2AZ1	PRDM9	RAD21	SUN1	CATSPER2	TERF2IP	H3-4	SYCE1	CATSPERD	ATR	CATSPER1	TOP3A	H2AC6	H2BC4	IZUMO1	H3C13	H2AC20	H2BC21	H2BC13	ZP3	H2AX	CATSPER4	SYCP2	H2AC7	H2BC26	H4C3	H3C12	H4C11	BLM	H3C4	H4C16	H2BC12	SYCP1	H3C14	H3C15	MSH5	IZUMO3	KCNU1	SYCE3	H2BC15	H2BC12L	H2AJ	H4C15	H4C14	H4C12	H2BC14	H2BC8	H3C8	H2AB1	H2BC6	H4C6	H2BC17	H3C6	H4C13	H3C11	H2BC9	H3C1	H4C9	H2AC14	H2BC3	H4C5	H2AC8	H4C4	H2BC7	H3C7	H2AC4	H2BC10	H4C1	H4C2	H3C10	H3C2	H3C3	H2AC18	H2AC19
REACTOME_DEGRADATION_OF_THE_EXTRACELLULAR_MATRIX	http://www.gsea-msigdb.org/gsea/msigdb/human/geneset/REACTOME_DEGRADATION_OF_THE_EXTRACELLULAR_MATRIX	MMP25	DCN	CAPN1	CD44	TIMP2	TLL1	CDH1	COL9A2	ELN	COL23A1	LAMA3	LAMC2	COL11A1	COL17A1	CAPN6	COL5A3	PSEN1	COL4A4	COL19A1	COL16A1	MMP2	LAMB1	CMA1	CAPN3	COL9A3	TLL2	MMP11	CTSG	MMP9	TIMP1	MMP15	CAPN15	COL1A1	COL12A1	COL9A1	COL7A1	FN1	NID1	CTSD	MMP8	SPP1	PLG	MMP19	COL10A1	MMP24	CAPNS1	COL5A1	LAMA5	CAPN7	BCAN	COL4A2	ADAMTS8	CTSL	CAPN9	LAMC1	CTSV	CAPN11	MMP7	MMP20	MMP13	ADAM10	FBN2	COL2A1	FURIN	ADAMTS18	COL6A1	COL6A2	CAPN10	FBN3	HSPG2	CTSK	ADAM15	COL8A1	ADAMTS16	SCUBE3	CAPN5	MMP3	ADAM8	ADAM17	CAST	ADAMTS1	ADAMTS5	MMP16	MMP14	ACAN	ADAMTS4	SCUBE1	COL26A1	NCSTN	CAPN2	CAPN13	CTSS	COL6A3	ADAMTS9	CASP3	KLKB1	COL1A2	CTSB	HTRA1	FBN1	MMP10	KLK2	BMP1	COL3A1	ADAM9	CTRB1	CTRB2	COL4A3	KLK7	COL8A2	TPSAB1	BSG	COL6A5	PHYKPL	A2M	CAPN12	COL18A1	TMPRSS6	COL4A1	COL14A1	COL4A5	COL25A1	OPTC	SPOCK3	MMP1	LAMB3	COL13A1	ELANE	COL4A6	MMP17	CAPN8	COL11A2	COL5A2	COL15A1	PRSS1	COL6A6	CAPN14	CAPNS2	MMP12	PRSS2
REACTOME_EXTRACELLULAR_MATRIX_ORGANIZATION	http://www.gsea-msigdb.org/gsea/msigdb/human/geneset/REACTOME_EXTRACELLULAR_MATRIX_ORGANIZATION	ITGAL	ITGA3	ITGA2B	MMP25	DCN	CAPN1	CD44	IBSP	MUSK	TIMP2	MFAP3	TLL1	VCAN	CDH1	TNC	COL9A2	LTBP1	ELN	LAMC3	COL23A1	LAMA3	LAMC2	COL11A1	COL17A1	ACTN1	P4HA2	NTN4	ICAM3	CAPN6	FBLN1	ITGA8	CEACAM1	COL5A3	PSEN1	COL4A4	COL19A1	ITGB5	PLOD1	ITGAE	COL16A1	CEACAM6	ADAMTS2	MMP2	NID2	LTBP4	ICAM1	P3H2	LAMB1	ITGA6	CMA1	CAPN3	COL9A3	TGFB2	TLL2	MADCAM1	MMP11	PDGFB	CTSG	MMP9	BMP7	COL20A1	LAMA1	TIMP1	MMP15	CAPN15	TGFB1	ICAM4	ICAM5	PTPRS	COMP	ITGB8	PCOLCE	SERPINE1	PLOD3	ASPN	SH3PXD2A	ICAM2	COL1A1	VTN	VWF	P3H3	COL12A1	COL9A1	LAMA4	LOX	SPARC	COL7A1	ITGB6	ITGA4	LOXL3	EFEMP1	FN1	SDC1	TNR	NID1	MFAP2	P3H1	CTSD	MMP8	TTR	SPP1	LTBP2	TGFB3	TNN	FMOD	PLG	P4HA1	MMP19	COL10A1	SDC4	MATN4	CEACAM8	COL21A1	BMP4	BMP2	GDF5	MMP24	CAPNS1	KDR	LOXL1	NCAN	COLGALT1	PXDN	COL5A1	LAMA5	CAPN7	MATN3	EMILIN2	ITGB4	BCAN	LOXL2	LRP4	COL4A2	ADAMTS8	CTSL	ADAM19	ITGA7	CAPN9	LAMC1	CTSV	CAPN11	DDR1	MMP7	MMP20	MMP13	THBS1	ITGA11	ADAM10	EMILIN1	LOXL4	ADAMTS14	ITGAV	FGF2	FBN2	COL2A1	LUM	ITGB7	FBLN5	FURIN	ITGAX	ADAMTS18	COL6A1	COL6A2	APP	CAPN10	FBN3	HSPG2	ITGA10	CTSK	ADAM15	ITGA9	COL8A1	ADAMTS16	HAPLN1	SCUBE3	CASK	ADAM12	SERPINH1	CAPN5	NCAM1	P4HA3	MMP3	ITGB1	ADAM8	ADAM17	DST	DSPP	DMP1	PLOD2	CAST	PRKCA	JAM2	ADAMTS1	ADAMTS5	MMP16	ADAMTS3	ITGAD	MMP14	ACAN	F11R	ADAMTS4	SCUBE1	ITGB2	COL26A1	ITGA5	MATN1	SDC3	VCAM1	DDR2	NCSTN	CAPN2	CAPN13	CTSS	BMP10	COL6A3	FBLN2	ADAMTS9	PCOLCE2	ITGA2	CASP3	KLKB1	COL1A2	CTSB	HTRA1	JAM3	FBN1	MFAP4	MMP10	PPIB	KLK2	LTBP3	TNXB	BMP1	COL3A1	ADAM9	CTRB1	CTRB2	COL4A3	KLK7	COL22A1	SDC2	ITGAM	CRTAP	COL24A1	FGG	FGA	FGB	COL8A2	LAMB2	TPSAB1	BSG	EFEMP2	COL6A5	DAG1	PHYKPL	A2M	CD151	PLEC	NRXN1	CAPN12	BGN	COL18A1	EMILIN3	P4HB	TMPRSS6	COL4A1	COL14A1	COL4A5	AGRN	COL25A1	OPTC	SPOCK3	LAMA2	MMP1	TRAPPC4	COL27A1	CD47	LAMB3	PDGFA	COL13A1	ELANE	COL4A6	MFAP5	MMP17	COLGALT2	DMD	CAPN8	COL11A2	COL5A2	COL15A1	PRSS1	COL6A6	ITGA1	CAPN14	COL28A1	CAPNS2	ITGB3	PECAM1	MMP12	PRSS2
REACTOME_COLLAGEN_FORMATION	http://www.gsea-msigdb.org/gsea/msigdb/human/geneset/REACTOME_COLLAGEN_FORMATION	TLL1	COL9A2	COL23A1	LAMA3	LAMC2	COL11A1	COL17A1	P4HA2	COL5A3	COL4A4	COL19A1	PLOD1	COL16A1	ADAMTS2	P3H2	ITGA6	COL9A3	TLL2	MMP9	COL20A1	PCOLCE	PLOD3	COL1A1	P3H3	COL12A1	COL9A1	LOX	COL7A1	LOXL3	P3H1	P4HA1	COL10A1	COL21A1	LOXL1	COLGALT1	PXDN	COL5A1	ITGB4	LOXL2	COL4A2	CTSL	CTSV	MMP7	MMP20	MMP13	LOXL4	ADAMTS14	COL2A1	COL6A1	COL6A2	COL8A1	SERPINH1	P4HA3	MMP3	DST	PLOD2	ADAMTS3	COL26A1	CTSS	COL6A3	PCOLCE2	COL1A2	CTSB	PPIB	BMP1	COL3A1	COL4A3	COL22A1	CRTAP	COL24A1	COL8A2	COL6A5	CD151	PLEC	COL18A1	P4HB	COL4A1	COL14A1	COL4A5	COL25A1	COL27A1	LAMB3	COL13A1	COL4A6	COLGALT2	COL11A2	COL5A2	COL15A1	COL6A6	COL28A1
REACTOME_REVERSIBLE_HYDRATION_OF_CARBON_DIOXIDE	http://www.gsea-msigdb.org/gsea/msigdb/human/geneset/REACTOME_REVERSIBLE_HYDRATION_OF_CARBON_DIOXIDE	CA12	CA2	CA9	CA14	CA6	CA1	CA3	CA4	CA7	CA5B	CA5A	CA13
REACTOME_ACYL_CHAIN_REMODELLING_OF_PC	http://www.gsea-msigdb.org/gsea/msigdb/human/geneset/REACTOME_ACYL_CHAIN_REMODELLING_OF_PC	PLA2G10	LPCAT2	PLA2G3	PLA2G4C	LPCAT3	PLA2G4A	PLA2G2D	PLBD1	PLA2G12A	PLA2G5	PNPLA8	MBOAT2	PLA2R1	LPCAT1	PLA2G2F	PLA2G4D	PLB1	PLA2G4F	PLA2G1B	LPCAT4	PLAAT3	TMEM86B	PLA2G6	PLA2G4E	PLA2G2A	PLA2G2E	PLA2G4B
REACTOME_ACYL_CHAIN_REMODELING_OF_CL	http://www.gsea-msigdb.org/gsea/msigdb/human/geneset/REACTOME_ACYL_CHAIN_REMODELING_OF_CL	HADHA	TAFAZZIN	PLA2G4A	HADHB	LCLAT1	PLA2G6
REACTOME_ACYL_CHAIN_REMODELLING_OF_PS	http://www.gsea-msigdb.org/gsea/msigdb/human/geneset/REACTOME_ACYL_CHAIN_REMODELLING_OF_PS	OSBPL5	PLA2G10	OSBPL8	LPCAT3	PLA2G4A	PLA2G2D	PLA2G12A	PLA2G5	OSBPL10	PLA1A	PLA2R1	PLA2G2F	PLA2G4D	PLA2G4F	PLA2G1B	MBOAT1	LPCAT4	PLAAT3	PLA2G4E	PLA2G2A	PLA2G2E	PLA2G4B
REACTOME_ACYL_CHAIN_REMODELLING_OF_PE	http://www.gsea-msigdb.org/gsea/msigdb/human/geneset/REACTOME_ACYL_CHAIN_REMODELLING_OF_PE	PLA2G10	PLA2G3	ABHD4	PLA2G4C	LPCAT3	PLA2G4A	PLA2G2D	PLBD1	PLA2G12A	PLAAT1	PLA2G5	PLAAT4	PLAAT2	PNPLA8	MBOAT2	PLA2R1	PLA2G2F	PLA2G4D	PLAAT5	PLA2G4F	PLA2G1B	MBOAT1	LPCAT4	PLAAT3	PLA2G6	PLA2G4E	PLA2G2A	PLA2G2E	PLA2G4B
REACTOME_ACYL_CHAIN_REMODELING_OF_DAG_AND_TAG	http://www.gsea-msigdb.org/gsea/msigdb/human/geneset/REACTOME_ACYL_CHAIN_REMODELING_OF_DAG_AND_TAG	DGAT2	MGLL	PNPLA3	AWAT2	PNPLA2	DGAT2L6	DGAT1
REACTOME_ACYL_CHAIN_REMODELLING_OF_PI	http://www.gsea-msigdb.org/gsea/msigdb/human/geneset/REACTOME_ACYL_CHAIN_REMODELLING_OF_PI	PLA2G10	PLA2G4C	PLA2G4A	PLA2G2D	PLBD1	PLA2G12A	MBOAT7	PLA2G5	PLA2R1	PLA2G2F	PLA2G4D	PLA2G4F	PLA2G1B	PLAAT3	PLA2G4E	PLA2G2A	PLA2G2E
REACTOME_ACYL_CHAIN_REMODELLING_OF_PG	http://www.gsea-msigdb.org/gsea/msigdb/human/geneset/REACTOME_ACYL_CHAIN_REMODELLING_OF_PG	PLA2G10	CRLS1	PLA2G3	PLA2G4A	PLA2G2D	LPGAT1	PLA2G12A	PLA2G5	PLA2R1	LPCAT1	PLA2G2F	PLA2G4D	PLA2G4F	PLA2G1B	LPCAT4	PLA2G2A	PLA2G2E	PLA2G4B
REACTOME_HYDROLYSIS_OF_LPC	http://www.gsea-msigdb.org/gsea/msigdb/human/geneset/REACTOME_HYDROLYSIS_OF_LPC	PLA2G15	PLA2G4C	PLA2G4A	PLBD1	GPCPD1	PLA2G4D	PLA2G4F	PLA2G4E	PLA2G4B
REACTOME_SYNTHESIS_OF_PG	http://www.gsea-msigdb.org/gsea/msigdb/human/geneset/REACTOME_SYNTHESIS_OF_PG	PLD1	PGS1	CDS2	PLD3	PTPMT1	PLD2	PLD4	PLD6
REACTOME_SYNTHESIS_OF_PA	http://www.gsea-msigdb.org/gsea/msigdb/human/geneset/REACTOME_SYNTHESIS_OF_PA	AGPAT4	PLA2G10	PLD1	DDHD2	DDHD1	GPD2	PLA2G4A	GNPAT	PLA2G2D	GPAM	PLA2G12A	PLA2G5	PLD2	GPAT3	MIGA2	GPD1L	PLA2R1	LPCAT1	AGPAT5	GPAT4	PLA2G2F	PLA2G4D	AGPAT3	ACP6	ALPI	LIPH	GPD1	AGPAT2	PLA2G1B	LCLAT1	LPCAT4	PLD6	MIGA1	GPAT2	PLA2G2A	PLA2G2E	LIPI	AGPAT1	PLA2G4B
REACTOME_SYNTHESIS_OF_PC	http://www.gsea-msigdb.org/gsea/msigdb/human/geneset/REACTOME_SYNTHESIS_OF_PC	SLC44A1	CHAT	CSNK2A2	STARD7	ACHE	CHKB	CSNK2A1	LPIN2	PCYT1B	CHKA	CHPT1	BCHE	SLC44A2	LPIN3	PEMT	CEPT1	LPIN1	SLC44A5	PCTP	SLC44A3	LPCAT1	ABHD3	PCYT1A	MFSD2A	PHOSPHO1	SLC44A4	CSNK2B	STARD10
REACTOME_GLYCEROPHOSPHOLIPID_BIOSYNTHESIS	http://www.gsea-msigdb.org/gsea/msigdb/human/geneset/REACTOME_GLYCEROPHOSPHOLIPID_BIOSYNTHESIS	AGK	OSBPL5	AGPAT4	DGAT2	PLA2G10	SLC44A1	CHAT	CSNK2A2	MGLL	PLD1	STARD7	HADHA	CPNE3	DDHD2	ACHE	PGS1	LPCAT2	CRLS1	PITPNM2	OSBPL8	PITPNM3	PLA2G3	CHKB	PNPLA3	ABHD4	DDHD1	CPNE6	CSNK2A1	CDS2	LPIN2	TAFAZZIN	PCYT1B	PLA2G15	CDIPT	PLD3	PLA2G4C	PTPMT1	PITPNM1	CHKA	CHPT1	LPCAT3	BCHE	GPD2	PLA2G4A	GNPAT	PLA2G2D	GPAM	PLBD1	LPGAT1	PLA2G12A	MBOAT7	GPCPD1	PLAAT1	PLA2G5	PLD2	SLC44A2	LPIN3	PEMT	PLAAT4	PLAAT2	CEPT1	LPIN1	PNPLA8	SLC44A5	SELENOI	HADHB	GPAT3	ETNK1	PCTP	SLC44A3	MBOAT2	ETNK2	OSBPL10	PLA1A	AWAT2	MIGA2	GPD1L	PLA2R1	LPCAT1	AGPAT5	PTDSS1	ABHD3	GPAT4	PLA2G2F	PLA2G4D	AGPAT3	PCYT1A	ACP6	ALPI	CDS1	PLB1	LIPH	ETNPPL	PLD4	GPD1	PLAAT5	MFSD2A	PLA2G4F	AGPAT2	PLA2G1B	MBOAT1	LCLAT1	PHOSPHO1	PTDSS2	LPCAT4	PLAAT3	PNPLA2	CPNE7	PLD6	TMEM86B	MIGA1	PITPNB	DGAT2L6	PLA2G6	DGAT1	PCYT2	GPAT2	PLA2G4E	PLA2G2A	PLA2G2E	LIPI	AGPAT1	SLC44A4	CSNK2B	CPNE1	STARD10	PISD	PLA2G4B
REACTOME_SYNTHESIS_OF_PE	http://www.gsea-msigdb.org/gsea/msigdb/human/geneset/REACTOME_SYNTHESIS_OF_PE	CHKB	LPIN2	CHKA	LPIN3	CEPT1	LPIN1	SELENOI	ETNK1	ETNK2	ETNPPL	PHOSPHO1	PCYT2	PISD
REACTOME_SYNTHESIS_OF_PI	http://www.gsea-msigdb.org/gsea/msigdb/human/geneset/REACTOME_SYNTHESIS_OF_PI	PITPNM2	PITPNM3	CDIPT	PITPNM1	CDS1
REACTOME_SYNTHESIS_OF_PIPS_AT_THE_ER_MEMBRANE	http://www.gsea-msigdb.org/gsea/msigdb/human/geneset/REACTOME_SYNTHESIS_OF_PIPS_AT_THE_ER_MEMBRANE	PI4K2B	MTMR2	SBF1	SACM1L	PI4KA
REACTOME_INOSITOL_PHOSPHATE_METABOLISM	http://www.gsea-msigdb.org/gsea/msigdb/human/geneset/REACTOME_INOSITOL_PHOSPHATE_METABOLISM	MTMR7	INPP4A	INPP5A	IP6K2	ITPKC	MIOX	ITPK1	PLCB4	MTMR9	ISYNA1	MINPP1	INPP4B	PLCH1	PLCD4	OCRL	NUDT10	PLCG1	IPPK	IMPA1	ITPKA	PLCB2	PLCE1	PLCZ1	IMPA2	ITPKB	PPIP5K2	PLCH2	PLCB3	IPMK	INPP1	SYNJ1	PLCD3	IP6K3	INPPL1	PLD4	PPIP5K1	INPP5D	PTEN	NUDT4	IP6K1	PLCB1	INPP5J	PLCD1	NUDT11	PLCG2	CALM1	INPP5B	NUDT3
REACTOME_PI_METABOLISM	http://www.gsea-msigdb.org/gsea/msigdb/human/geneset/REACTOME_PI_METABOLISM	MTMR7	GDE1	PIK3C2A	PNPLA6	PI4K2B	INPP4A	PIK3CB	PLEKHA5	MTMR1	PIK3C3	SYNJ2	MTMR2	SBF1	MTMR3	BMX	MTMR8	GDPD3	VAC14	MTMR9	PLEKHA4	PIK3R2	PIK3CG	PLEKHA8	PIP5K1B	PLEKHA1	MTMR4	INPP4B	FIG4	PIKFYVE	PLEKHA3	PIK3R3	RAB14	PIK3CA	OCRL	PNPLA7	INPP5K	TPTE2	PIK3C2B	SBF2	ARF3	PIK3C2G	MTMR6	PIK3R5	PI4KB	PIP5K1A	ARF1	PLEKHA6	RAB5A	PIK3R1	TNFAIP8	INPP5E	MTMR12	PIP4K2A	GDPD1	PI4K2A	GDPD5	SYNJ1	TNFAIP8L2	PTPN13	MTMR14	ENPP6	INPPL1	PIP4P1	PIP4K2C	MTMR10	RAB4A	INPP5D	PLEKHA2	MTM1	PIK3CD	PTEN	RUFY1	PITPNB	TNFAIP8L3	INPP5J	TNFAIP8L1	PIP5K1C	PIK3R4	INPP5F	SACM1L	PI4KA	TPTE	PIK3R6	PIP4K2B
REACTOME_PHOSPHOLIPID_METABOLISM	http://www.gsea-msigdb.org/gsea/msigdb/human/geneset/REACTOME_PHOSPHOLIPID_METABOLISM	MTMR7	GDE1	AGK	PIK3C2A	OSBPL5	AGPAT4	PNPLA6	PI4K2B	INPP4A	PIK3CB	PLEKHA5	DGAT2	MTMR1	PLA2G10	SLC44A1	CHAT	CSNK2A2	MGLL	PLD1	PIK3C3	SYNJ2	STARD7	HADHA	CPNE3	DDHD2	MTMR2	ACHE	PGS1	LPCAT2	CRLS1	PITPNM2	OSBPL8	PITPNM3	PLA2G3	SBF1	CHKB	MTMR3	PNPLA3	ABHD4	DDHD1	CPNE6	CSNK2A1	CDS2	LPIN2	BMX	MTMR8	TAFAZZIN	PCYT1B	GDPD3	VAC14	PLA2G15	CDIPT	MTMR9	PLD3	PLA2G4C	PLEKHA4	PIK3R2	PIK3CG	PLEKHA8	PIP5K1B	PLEKHA1	MTMR4	INPP4B	PTPMT1	PITPNM1	CHKA	CHPT1	LPCAT3	FIG4	BCHE	PIKFYVE	GPD2	PLEKHA3	PLA2G4A	GNPAT	PLA2G2D	PIK3R3	RAB14	GPAM	PLBD1	PIK3CA	OCRL	LPGAT1	PLA2G12A	MBOAT7	GPCPD1	PLAAT1	PLA2G5	PLD2	SLC44A2	PNPLA7	INPP5K	LPIN3	TPTE2	PEMT	PIK3C2B	PLAAT4	PLAAT2	SBF2	CEPT1	ARF3	LPIN1	PNPLA8	SLC44A5	SELENOI	HADHB	GPAT3	PIK3C2G	ETNK1	MTMR6	PCTP	PIK3R5	SLC44A3	PI4KB	PIP5K1A	ARF1	MBOAT2	ETNK2	PLEKHA6	RAB5A	OSBPL10	PLA1A	PIK3R1	TNFAIP8	AWAT2	MIGA2	INPP5E	MTMR12	PIP4K2A	GPD1L	PLA2R1	LPCAT1	GDPD1	AGPAT5	PI4K2A	PTDSS1	ABHD3	GDPD5	GPAT4	PLA2G2F	SYNJ1	PLA2G4D	AGPAT3	PCYT1A	ACP6	TNFAIP8L2	ALPI	CDS1	PTPN13	MTMR14	PLB1	LIPH	ETNPPL	ENPP6	INPPL1	PIP4P1	PLD4	PIP4K2C	MTMR10	GPD1	PLAAT5	RAB4A	MFSD2A	PLA2G4F	INPP5D	PLEKHA2	AGPAT2	PLA2G1B	MTM1	PIK3CD	PTEN	MBOAT1	LCLAT1	PHOSPHO1	PTDSS2	LPCAT4	PLAAT3	RUFY1	PNPLA2	CPNE7	PLD6	TMEM86B	MIGA1	PITPNB	TNFAIP8L3	DGAT2L6	PLA2G6	DGAT1	INPP5J	TNFAIP8L1	PCYT2	PIP5K1C	GPAT2	PLA2G4E	PLA2G2A	PLA2G2E	LIPI	PIK3R4	INPP5F	AGPAT1	SLC44A4	CSNK2B	SACM1L	CPNE1	STARD10	PISD	PI4KA	PLA2G4B	TPTE	PIK3R6	PIP4K2B
REACTOME_DAG_AND_IP3_SIGNALING	http://www.gsea-msigdb.org/gsea/msigdb/human/geneset/REACTOME_DAG_AND_IP3_SIGNALING	CAMKK1	PRKAR2B	CAMK2B	CAMK2A	PRKACA	ADCY2	ITPR3	PRKAR1A	CAMKK2	PRKAR2A	PDE1A	CREB1	ADCY7	ITPR2	PDE1B	PLCG1	PRKCG	ADCY4	ADCY3	PRKACB	CAMK2D	CAMK2G	ITPR1	CAMK4	PRKCA	PDE1C	ADCY8	ADCY9	PRKCD	ADCY1	PRKACG	AHCYL1	PRKCE	NBEA	GRK2	ADCY5	ADCY6	KPNA2	PRKX	PRKAR1B	CALM1
REACTOME_MEIOSIS	http://www.gsea-msigdb.org/gsea/msigdb/human/geneset/REACTOME_MEIOSIS	BRCA1	MRE11	RAD51	SYNE2	SPO11	MSH4	STAG3	SMC1A	MLH1	FKBP6	SMC1B	TINF2	DMC1	SUN2	REC8	DIDO1	RBBP8	STAG2	ACD	UBE2I	NBN	H2AZ2	RPA3	SMC3	RAD51C	LMNB1	RAD50	RPA2	STAG1	MLH3	MND1	CDK2	H2BC11	HSPA2	POT1	SYNE1	PSMC3IP	RPA1	H3-3B	TERF2	TEX15	CDK4	SYCP3	BRCA2	H2BC1	TERF1	ATM	TEX12	H2BC5	H4C8	LMNA	SYCE2	H3-3A	H2AZ1	PRDM9	RAD21	SUN1	TERF2IP	H3-4	SYCE1	ATR	TOP3A	H2AC6	H2BC4	H3C13	H2AC20	H2BC21	H2BC13	H2AX	SYCP2	H2AC7	H2BC26	H4C3	H3C12	H4C11	BLM	H3C4	H4C16	H2BC12	SYCP1	H3C14	H3C15	MSH5	SYCE3	H2BC15	H2BC12L	H2AJ	H4C15	H4C14	H4C12	H2BC14	H2BC8	H3C8	H2AB1	H2BC6	H4C6	H2BC17	H3C6	H4C13	H3C11	H2BC9	H3C1	H4C9	H2AC14	H2BC3	H4C5	H2AC8	H4C4	H2BC7	H3C7	H2AC4	H2BC10	H4C1	H4C2	H3C10	H3C2	H3C3	H2AC18	H2AC19
REACTOME_CELL_CELL_COMMUNICATION	http://www.gsea-msigdb.org/gsea/msigdb/human/geneset/REACTOME_CELL_CELL_COMMUNICATION	SKAP2	FYN	TYROBP	CLDN11	CDH1	CDH10	CTNNA1	PIK3CB	LAMA3	LAMC2	CDH3	COL17A1	CLDN18	SDK2	NCK2	ACTN1	LIMS2	PALS1	PVR	FERMT2	ACTB	ACTN2	CDH17	CDH7	FYB1	SIRPG	PXN	ITGA6	SIRPB1	PARD6A	PIK3R2	WASL	CLDN15	TESK1	NECTIN1	PTPN6	CDH9	CDH6	CLDN16	SPTBN1	NPHS2	PTK2B	PIK3CA	SFTPA1	PARD6B	VASP	KIRREL2	FLNC	ARHGEF6	CDH15	NECTIN2	AFDN	ACTN4	CRB3	ITGB4	PATJ	SFTPD	CLDN10	CDH24	IQGAP1	CDH11	CDH13	NECTIN4	CDH18	PIK3R1	SDK1	CASK	RSU1	PARD3	KIRREL3	ITGB1	CDH8	DST	CDH12	CLDN17	CLDN8	CLDN12	NCK1	F11R	CLDN14	NPHS1	FBLIM1	CADM3	CLDN1	PRKCI	CLDN19	CLDN3	CLDN2	ILK	CTNNB1	PTK2	LIMS1	CDH2	CLDN20	JUP	CADM2	CLDN22	CD151	NECTIN3	GRB2	PARD6G	PLEC	CDH4	PTPN11	CDH5	CLDN7	CADM1	KIRREL1	ACTG1	CLDN5	CLDN6	SFTPA2	KRT5	KRT14	MAGI2	PARVB	CLDN4	CD47	LAMB3	FLNA	SRC	SPTAN1	PARVA	SIRPA	CD2AP	CTNND1	CLDN9	ANG	ACTN3	CLDN23
REACTOME_SIGNALING_BY_ACTIVIN	http://www.gsea-msigdb.org/gsea/msigdb/human/geneset/REACTOME_SIGNALING_BY_ACTIVIN	FSTL3	MAPK1	MAPK3	ACVR2B	ACVR2A	INHBA	ACVR1C	FST	ACVR1B	SMAD4	FOXH1	INHBB	SMAD3	SMAD2	DRAP1
REACTOME_G0_AND_EARLY_G1	http://www.gsea-msigdb.org/gsea/msigdb/human/geneset/REACTOME_G0_AND_EARLY_G1	RBL1	CDC6	MYBL2	E2F1	RBL2	CCNE1	TFDP2	HDAC1	CDK2	MAX	TOP2A	PCNA	CCNA1	E2F5	MYC	CCNA2	DYRK1A	RBBP4	CDC25A	CDK1	CCNE2	LIN9	LIN54	TFDP1	E2F4	LIN52	LIN37
REACTOME_PHASE_II_CONJUGATION_OF_COMPOUNDS	http://www.gsea-msigdb.org/gsea/msigdb/human/geneset/REACTOME_PHASE_II_CONJUGATION_OF_COMPOUNDS	GCLC	GGCT	MGST1	GCLM	MAT2B	GSTO2	ACSM2B	GSTP1	MGST2	SULT2B1	COMT	GGT5	GGT1	GSTZ1	GSS	AHCY	BPNT2	SULT2A1	UGT2B10	SULT1E1	UGDH	PODXL2	ABHD14B	SLC35D1	MTR	AKR1A1	MTRR	SLC35B3	TPST2	CHAC1	SULT4A1	GGT7	CNDP2	GSTT2B	GSTM1	GSTM5	GSTM3	UGT2A3	UGT2B28	TPMT	SULT6B1	PAPSS1	ESD	CYP1A2	MGST3	CHAC2	ABHD10	SLC26A1	UGT3A1	GSTO1	GLYAT	MAT1A	SLC26A2	NAT2	UGT2B4	N6AMT1	GLYATL2	SLC35B2	BPNT1	HPGDS	NNMT	ACSM1	GLYATL1	UGT1A6	GGT6	UGT3A2	GSTM4	MAT2A	UGP2	TPST1	GSTA4	UGT2B7	NAT1	TRMT112	SULT1B1	UGT2A1	GSTA3	OPLAH	GSTA5	ACSM5	ACSM2A	SULT1A1	UGT2B15	SULT1A2	GSTK1	UGT2B17	SULT1C4	SULT1C2	PAPSS2	GLYATL3	GSTM2	SULT1A4	UGT2B11	AS3MT	ACSM4	UGT1A9	UGT1A1	UGT1A8	UGT1A10	GSTA1	GSTA2	UGT1A7	UGT1A4	SULT1A3	UGT2A2	GSTT1	GSTT2	UGT1A3	UGT1A5
REACTOME_METHYLATION	http://www.gsea-msigdb.org/gsea/msigdb/human/geneset/REACTOME_METHYLATION	MAT2B	COMT	AHCY	MTR	MTRR	TPMT	CYP1A2	GSTO1	MAT1A	N6AMT1	NNMT	MAT2A	TRMT112	AS3MT
REACTOME_CYTOSOLIC_SULFONATION_OF_SMALL_MOLECULES	http://www.gsea-msigdb.org/gsea/msigdb/human/geneset/REACTOME_CYTOSOLIC_SULFONATION_OF_SMALL_MOLECULES	SULT2B1	BPNT2	SULT2A1	SULT1E1	PODXL2	ABHD14B	SLC35B3	TPST2	SULT4A1	SULT6B1	PAPSS1	SLC26A1	SLC26A2	SLC35B2	BPNT1	TPST1	SULT1B1	SULT1A1	SULT1A2	SULT1C4	SULT1C2	PAPSS2	SULT1A4	SULT1A3
REACTOME_AMINO_ACID_CONJUGATION	http://www.gsea-msigdb.org/gsea/msigdb/human/geneset/REACTOME_AMINO_ACID_CONJUGATION	ACSM2B	GLYAT	GLYATL2	ACSM1	GLYATL1	ACSM5	ACSM2A	GLYATL3	ACSM4
REACTOME_GLUCURONIDATION	http://www.gsea-msigdb.org/gsea/msigdb/human/geneset/REACTOME_GLUCURONIDATION	UGT2B10	UGDH	SLC35D1	UGT2A3	UGT2B28	ABHD10	UGT3A1	UGT2B4	UGT1A6	UGT3A2	UGP2	UGT2B7	UGT2A1	UGT2B15	UGT2B17	UGT2B11	UGT1A9	UGT1A1	UGT1A8	UGT1A10	UGT1A7	UGT1A4	UGT2A2	UGT1A3	UGT1A5
REACTOME_GLUTATHIONE_CONJUGATION	http://www.gsea-msigdb.org/gsea/msigdb/human/geneset/REACTOME_GLUTATHIONE_CONJUGATION	GCLC	GGCT	MGST1	GCLM	GSTO2	GSTP1	MGST2	GGT5	GGT1	GSTZ1	GSS	AKR1A1	CHAC1	GGT7	CNDP2	GSTT2B	GSTM1	GSTM5	GSTM3	ESD	MGST3	CHAC2	GSTO1	HPGDS	GGT6	GSTM4	GSTA4	GSTA3	OPLAH	GSTA5	GSTK1	GSTM2	GSTA1	GSTA2	GSTT1	GSTT2
REACTOME_ELASTIC_FIBRE_FORMATION	http://www.gsea-msigdb.org/gsea/msigdb/human/geneset/REACTOME_ELASTIC_FIBRE_FORMATION	MFAP3	LTBP1	ELN	FBLN1	ITGA8	ITGB5	LTBP4	TGFB2	BMP7	TGFB1	ITGB8	VTN	LOX	ITGB6	LOXL3	EFEMP1	FN1	MFAP2	LTBP2	TGFB3	BMP4	BMP2	GDF5	LOXL1	EMILIN2	LOXL2	EMILIN1	LOXL4	ITGAV	FBN2	FBLN5	FURIN	FBN3	ITGB1	ITGA5	BMP10	FBLN2	FBN1	MFAP4	LTBP3	EFEMP2	EMILIN3	MFAP5	ITGB3
REACTOME_FIBRONECTIN_MATRIX_FORMATION	http://www.gsea-msigdb.org/gsea/msigdb/human/geneset/REACTOME_FIBRONECTIN_MATRIX_FORMATION	CEACAM1	CEACAM6	FN1	CEACAM8	ITGB1	ITGA5
REACTOME_POLO_LIKE_KINASE_MEDIATED_EVENTS	http://www.gsea-msigdb.org/gsea/msigdb/human/geneset/REACTOME_POLO_LIKE_KINASE_MEDIATED_EVENTS	EP300	MYBL2	FOXM1	CENPF	PKMYT1	CCNB1	CCNB2	CDC25C	RBBP4	CDC25A	WEE1	PLK1	LIN9	LIN54	LIN52	LIN37
REACTOME_EUKARYOTIC_TRANSLATION_ELONGATION	http://www.gsea-msigdb.org/gsea/msigdb/human/geneset/REACTOME_EUKARYOTIC_TRANSLATION_ELONGATION	RPS20	RPL26L1	RPL18	RPL31	RPS5	RPL6	RPLP0	RPS18	RPL3	EEF1A2	EEF1D	RPS16	RPS19	RPL18A	RPL28	RPL19	RPL34	RPS13	RPS12	RPL24	EEF1B2	RPS15	RPL22	RPS25	RPL21	RPL5	RPS10	RPL23	RPS4Y1	RPL36	RPL27	RPS15A	RPL35	RPS6	RPLP1	RPS24	RPL3L	RPS2	RPS11	RPL13A	RPL11	RPS8	RPS27A	RPL32	RPS3A	RPL37	RPL10	RPL7	RPL7A	RPS3	FAU	RPL30	EEF1A1	RPL8	RPL26	RPL29	RPL22L1	RPL9	RPL39L	RPS14	RPL10L	RPL36AL	RPL27A	RPL13	EEF2	RPSA	RPS9	RPS21	RPS7	RPL38	RPL4	RPL15	RPLP2	RPS27	RPS17	RPL35A	RPS27L	RPS23	RPL14	RPS26	RPL37A	RPL12	RPS4X	RPL23A	RPL10A	RPL39	RPS29	UBA52	RPL41	RPS28	RPL36A	EEF1G	RPL17	RPS4Y2
REACTOME_SIGNALING_BY_NOTCH	http://www.gsea-msigdb.org/gsea/msigdb/human/geneset/REACTOME_SIGNALING_BY_NOTCH	PLXND1	CREBBP	PSMB1	PSMC4	MAMLD1	TACC3	CNTN1	FLT4	PSMA4	HDAC9	CUL1	HDAC7	ST3GAL6	TLE2	YBX1	HDAC4	SEL1L	NOTCH3	ATP2A3	SIRT6	TNRC6C	ITCH	PSEN1	B4GALT1	TMED2	PSMC5	TNRC6A	DTX2	PSME1	AGO1	HDAC6	PSMD5	PSMD8	MFNG	TNRC6B	RBX1	EP300	HDAC10	GZMB	PSMC6	PSMA3	SNW1	HIF1A	PSMC1	PSMB5	PSMA6	PSME2	PSMA7	POFUT1	JAG1	E2F1	MIB1	PSMD10	TBL1X	PSMD7	FCER2	H2AZ2	LFNG	PSMA2	TLE4	ACTA2	NEURL1	PSMD3	PSMD11	KAT2A	HDAC5	FBXW7	DTX4	ST3GAL4	CCND1	MDK	PSMD9	CCNC	E2F3	SKP1	WWC1	TFDP2	KAT2B	HES1	PSMD14	STAT1	HDAC1	APH1A	CREB1	AGO2	H2BC11	PSMF1	PSMB2	AGO3	ST3GAL3	DLGAP5	SEM1	DLL4	PSMA1	PSME3	H3-3B	CDK8	NUMB	NOTCH2	AGO4	DTX1	HEY2	PSMB7	MYC	ARRB1	ADAM10	APH1B	EGF	TLE3	FURIN	NCOR1	ARRB2	TP53	AKT1	PSMB6	PSMA5	PSEN2	RPS27A	H2BC1	EGFR	HDAC8	NOTCH1	UBC	ADAM17	MOV10	H2BC5	H4C8	RUNX1	PSMD4	PSMB4	MAML1	PSMC2	NCSTN	H3-3A	POGLUT1	ELF3	HDAC11	PRKCI	PSMD6	HEYL	H2AZ1	FABP7	HEY1	YWHAZ	PSMC3	SMAD3	RBPJ	RFNG	UBB	PTCRA	HDAC3	NBEA	PSMD1	ATP2A2	PSMD2	RAB6A	TBL1XR1	JUN	H2AC6	H2BC4	H3C13	H2AC20	MAML2	H2BC21	JAG2	H2BC13	DLK1	PSMD13	PBX1	IKZF1	DNER	H2AX	ATP2A1	NCOR2	HDAC2	TLE1	MAML3	H2AC7	H2BC26	H4C3	H3C12	PSMD12	H4C11	H3C4	MIB2	H4C16	H2BC12	HES5	TFDP1	WWP2	DLL1	MIR449A	H3C14	H3C15	PSMB8	NOTCH4	PSENEN	PSMB10	MIR34C	MIR206	MIR181C	MIR200C	MIR449B	MIR200B	MIR150	MIR34B	MIR302A	NEURL1B	UBA52	H2BC15	H2BC12L	PSMB9	H2AJ	MIR449C	H4C15	H4C14	H4C12	H2BC14	H2BC8	H3C8	H2AB1	H2BC6	H4C6	H2BC17	H3C6	H4C13	H3C11	H2BC9	H3C1	PSMB3	H4C9	H2AC14	H2BC3	H4C5	H2AC8	H4C4	H2BC7	H3C7	H2AC4	H2BC10	H4C1	H4C2	H3C10	H3C2	H3C3	H2AC18	H2AC19
REACTOME_TELOMERE_MAINTENANCE	http://www.gsea-msigdb.org/gsea/msigdb/human/geneset/REACTOME_TELOMERE_MAINTENANCE	POLR2J	POLA2	RFC1	POLR2B	RFC2	POLD1	POLD3	ATRX	TINF2	POLR2E	POLR2F	POLA1	ACD	POLR2C	POLR2I	LIG1	H2AZ2	RPA3	POLD2	STN1	GAR1	PPP6R3	RFC5	RPA2	PPP6C	CDK2	H2BC11	CHTF18	POT1	DKC1	RPA1	H3-3B	TERF2	PCNA	CCNA1	RFC3	DSCC1	DNA2	PIF1	WRAP53	POLR2D	SHQ1	CCNA2	NHP2	H2BC1	PRIM2	TERF1	POLR2K	H2BC5	H4C8	H3-3A	POLR2H	RFC4	H2AZ1	TERT	WRN	TERF2IP	POLR2G	H3-4	FEN1	CHTF8	POLD4	RUVBL1	POLR2L	CTC1	H2AC6	H2BC4	POLR2A	NOP10	RUVBL2	H2AC20	H2BC21	H2BC13	H2AX	H2AC7	H2BC26	H4C3	H4C11	BLM	H4C16	H2BC12	PRIM1	DAXX	ANKRD28	H2BC15	H2BC12L	H2AJ	TEN1	RTEL1	H4C15	H4C14	H4C12	H2BC14	H2BC8	H2AB1	H2BC6	H4C6	H2BC17	H4C13	H2BC9	H4C9	H2AC14	H2BC3	H4C5	H2AC8	H4C4	H2BC7	H2AC4	H2BC10	H4C1	H4C2	H2AC18	H2AC19
REACTOME_GAP_JUNCTION_TRAFFICKING_AND_REGULATION	http://www.gsea-msigdb.org/gsea/msigdb/human/geneset/REACTOME_GAP_JUNCTION_TRAFFICKING_AND_REGULATION	CLTCL1	ACTB	TUBA3D	DNM2	TUBB1	TJP1	TUBB4A	DNM1	GJA8	GJB6	GJA3	CLTA	TUBA1B	TUBA4A	GJA9	GJA10	TUBB2A	TUBB2B	CLTC	TUBA3E	GJA1	DAB2	GJD2	AP2M1	GJB7	GJB2	TUBA1A	TUBA1C	GJB1	TUBB8B	CLTB	TUBB6	GJD4	TUBAL3	GJC1	GJD3	TUBA8	ACTG1	GJA4	TUBB4B	GJB3	GJB5	GJB4	MYO6	SRC	TUBA3C	GJC2	TUBA4B	TUBB3	TUBB8	GJA5
REACTOME_METABOLISM_OF_NUCLEOTIDES	http://www.gsea-msigdb.org/gsea/msigdb/human/geneset/REACTOME_METABOLISM_OF_NUCLEOTIDES	AK2	UPP2	TYMP	ADSS2	CTPS2	RRM2B	ENTPD2	NT5C2	CAD	AK6	UPB1	GMPR2	SAMHD1	DHODH	NME3	NME4	GSR	NUDT1	IMPDH1	AK1	DNPH1	AGXT2	UMPS	DGUOK	AMPD2	AMPD1	NT5C1A	GDA	NT5C3A	NT5C	ITPA	PAICS	PPAT	DUT	DCTD	PUDP	UCK1	AMPD3	NT5E	NUDT15	TXN	GMPR	ENTPD1	ATIC	AK7	UCK2	GUK1	DPYS	AK5	AK9	ADK	DCK	XDH	CDA	GART	CMPK1	AK4	GMPS	NUDT5	AK8	HPRT1	NUDT13	TK2	RRM1	TK1	ENTPD3	DTYMK	ADAL	ADPRM	NUDT9	CTPS1	RRM2	GLRX	TYMS	IMPDH2	PFAS	DCTPP1	UPP1	NT5C1B	ADSS1	ENTPD5	DPYD	ENTPD8	ADA	ENTPD4	ENTPD6	ENTPD7	UCKL1	TXNRD1	NUDT16	PNP	APRT	NT5M	NME1	ADSL	NME2	NUDT18
REACTOME_MITOCHONDRIAL_BIOGENESIS	http://www.gsea-msigdb.org/gsea/msigdb/human/geneset/REACTOME_MITOCHONDRIAL_BIOGENESIS	CREBBP	DNAJC11	ALAS1	TFB1M	MEF2C	SMARCD3	NCOA1	SIRT4	ATP5F1D	POLRMT	SAMM50	TBL1X	GABPB1	CRTC1	SSBP1	NRF1	CHCHD3	PRKAG2	TWNK	TFAM	USP46	PPARGC1A	ATP5F1B	PRKAB1	MAPK14	HSPA9	PRKAG3	ATF2	ATP5PB	MEF2D	CREB1	ATP5F1E	SIRT5	DMAC2L	MED1	NR1D1	MTERF1	MTX2	HELZ2	ACSS2	PRKAB2	IMMT	ATP5MC2	TGS1	NCOA2	CRTC3	NCOR1	SIRT3	CARM1	GLUD1	PPRC1	ATP5F1A	CAMK4	ATP5MC3	ATP5PF	GABPA	APOOL	PPARGC1B	ATP5MC1	CHCHD6	CRTC2	PRKAA2	TFB2M	ATP5F1C	ATP5MG	ATP5PD	ATP5ME	HDAC3	CYCS	HCFC1	ESRRA	MTX1	MICOS10	MICOS13	CHD9	TBL1XR1	TMEM11	PRKAG1	IDH2	GLUD2	APOO	MAPK11	RXRA	PPARA	PERM1	MAPK12	NCOA6	CALM1	MT-ATP6	MT-ATP8	ATP5MF	ATP5PO	POLG2	SOD2
REACTOME_TRANSPORT_OF_THE_SLBP_DEPENDANT_MATURE_MRNA	http://www.gsea-msigdb.org/gsea/msigdb/human/geneset/REACTOME_TRANSPORT_OF_THE_SLBP_DEPENDANT_MATURE_MRNA	NUP160	TPR	NDC1	NUP133	NUP37	SEH1L	NUP50	AAAS	NUP188	RAE1	NUP93	NUP88	NUP98	NUP107	NUP155	NCBP2	NUP43	NUP153	NUP85	NUP214	NUP210	NUP42	NCBP1	NUP54	NUP58	EIF4E	RANBP2	NUP205	SEC13	NXF1	NUP35	SLBP	ALYREF	POM121	NUP62	POM121C
REACTOME_TRANSPORT_OF_MATURE_MRNAS_DERIVED_FROM_INTRONLESS_TRANSCRIPTS	http://www.gsea-msigdb.org/gsea/msigdb/human/geneset/REACTOME_TRANSPORT_OF_MATURE_MRNAS_DERIVED_FROM_INTRONLESS_TRANSCRIPTS	NUP160	TPR	NDC1	NUP133	CPSF1	NUP37	SEH1L	NUP50	AAAS	NUP188	RAE1	NUP93	NUP88	NUP98	NUP107	NUP155	NCBP2	CPSF3	NUP43	NUP153	NUP85	SYMPK	NUP214	NUP210	NUP42	WDR33	NCBP1	NUP54	NUP58	FIP1L1	EIF4E	RANBP2	NUP205	SEC13	CPSF4	NXF1	NUP35	SLBP	CPSF2	ALYREF	POM121	NUP62	POM121C
REACTOME_ACTIVATION_OF_MATRIX_METALLOPROTEINASES	http://www.gsea-msigdb.org/gsea/msigdb/human/geneset/REACTOME_ACTIVATION_OF_MATRIX_METALLOPROTEINASES	MMP25	TIMP2	MMP2	CMA1	MMP11	CTSG	MMP9	TIMP1	MMP15	MMP8	PLG	MMP24	CTSV	MMP7	MMP13	FURIN	CTSK	MMP3	MMP16	MMP14	KLKB1	MMP10	KLK2	CTRB1	CTRB2	TPSAB1	COL18A1	SPOCK3	MMP1	ELANE	MMP17	PRSS1	PRSS2
REACTOME_RECYCLING_OF_BILE_ACIDS_AND_SALTS	http://www.gsea-msigdb.org/gsea/msigdb/human/geneset/REACTOME_RECYCLING_OF_BILE_ACIDS_AND_SALTS	NR1H4	ABCB11	SLC27A5	SLCO1A2	NCOA1	SLC10A1	ABCC3	SLCO1B3	SLC10A2	SLCO1B1	BAAT	NCOA2	ALB	SLC51A	FABP6	STARD5	SLC51B	RXRA
REACTOME_REMOVAL_OF_AMINOTERMINAL_PROPEPTIDES_FROM_GAMMA_CARBOXYLATED_PROTEINS	http://www.gsea-msigdb.org/gsea/msigdb/human/geneset/REACTOME_REMOVAL_OF_AMINOTERMINAL_PROPEPTIDES_FROM_GAMMA_CARBOXYLATED_PROTEINS	F7	F9	PROC	F10	PROZ	FURIN	F2	GAS6	PROS1	BGLAP
REACTOME_GAMMA_CARBOXYLATION_TRANSPORT_AND_AMINO_TERMINAL_CLEAVAGE_OF_PROTEINS	http://www.gsea-msigdb.org/gsea/msigdb/human/geneset/REACTOME_GAMMA_CARBOXYLATION_TRANSPORT_AND_AMINO_TERMINAL_CLEAVAGE_OF_PROTEINS	F7	F9	GGCX	PROC	F10	PROZ	FURIN	F2	GAS6	PROS1	BGLAP
REACTOME_ZBP1_DAI_MEDIATED_INDUCTION_OF_TYPE_I_IFNS	http://www.gsea-msigdb.org/gsea/msigdb/human/geneset/REACTOME_ZBP1_DAI_MEDIATED_INDUCTION_OF_TYPE_I_IFNS	NFKB2	NFKBIA	IKBKB	NFKBIB	NFKB1	DTX4	ZBP1	IRF3	TICAM1	RIPK3	DHX9	RIPK1	NLRP4	TLR3	NKIRAS2	MYD88	RELA	TBK1	NKIRAS1	CHUK	IKBKG
REACTOME_IRF3_MEDIATED_ACTIVATION_OF_TYPE_1_IFN	http://www.gsea-msigdb.org/gsea/msigdb/human/geneset/REACTOME_IRF3_MEDIATED_ACTIVATION_OF_TYPE_1_IFN	DTX4	ZBP1	IRF3	NLRP4	TBK1
REACTOME_SULFIDE_OXIDATION_TO_SULFATE	http://www.gsea-msigdb.org/gsea/msigdb/human/geneset/REACTOME_SULFIDE_OXIDATION_TO_SULFATE	ETHE1	TST	SQOR	SUOX	SLC25A10	TSTD1
REACTOME_DEGRADATION_OF_CYSTEINE_AND_HOMOCYSTEINE	http://www.gsea-msigdb.org/gsea/msigdb/human/geneset/REACTOME_DEGRADATION_OF_CYSTEINE_AND_HOMOCYSTEINE	FMO1	TXN2	ETHE1	CTH	GOT2	MPST	TST	CDO1	SQOR	SUOX	CSAD	GADL1	ADO	SLC25A10	TSTD1
REACTOME_SULFUR_AMINO_ACID_METABOLISM	http://www.gsea-msigdb.org/gsea/msigdb/human/geneset/REACTOME_SULFUR_AMINO_ACID_METABOLISM	FMO1	MRI1	MTAP	TXN2	AHCY	ETHE1	CTH	MTR	GOT1	MTRR	GOT2	MPST	TST	CDO1	BHMT2	SQOR	SUOX	CSAD	GADL1	ENOPH1	BHMT	APIP	MAT1A	CBS	ADO	ADI1	SLC25A10	TSTD1
REACTOME_HIV_LIFE_CYCLE	http://www.gsea-msigdb.org/gsea/msigdb/human/geneset/REACTOME_HIV_LIFE_CYCLE	POLR2J	VTA1	CD4	ELOA	MNAT1	NUP160	POLR2B	TPR	NEDD4L	NDC1	CTDP1	TAF2	TAF11	NUP133	TSG101	NUP37	XRCC5	CCNT2	XPO1	CHMP2B	SEH1L	CHMP5	CCNK	SUPT16H	NUP50	AAAS	NUP188	POLR2E	RANBP1	POLR2F	RANGAP1	RAE1	NELFCD	CHMP4B	RNMT	TAF7L	NUP93	POLR2C	ELOB	ERCC2	POLR2I	LIG1	ELL	TAF6	NUP88	NUP98	GTF2H1	GTF2H3	NUP107	RNGTT	TBP	NUP155	KPNA1	NCBP2	CHMP3	VPS4B	NUP43	TAF12	CXCR4	TAF1L	NUP153	NUP85	GTF2F1	NUP214	CCNT1	TAF4	CHMP2A	NUP210	RAN	VPS4A	CDK7	CCNH	NUP42	NMT1	CDK9	NCBP1	HMGA1	GTF2B	NUP54	NUP58	VPS37B	GTF2A2	FURIN	TAF4B	MVB12A	RPS27A	POLR2D	GTF2H2	TAF1	CHMP7	POLR2K	TAF5	SSRP1	UBC	XRCC4	NMT2	RANBP2	GTF2E1	ELOC	NUP205	VPS37A	SEC13	CCR5	VPS28	NUP35	ERCC3	POLR2H	CHMP4C	PSIP1	UBAP1	GTF2A1	TAF3	TAF10	VPS37C	POLR2G	FEN1	PDCD6IP	UBB	LIG4	BANF1	CHMP6	VPS37D	POLR2L	TAF7	RCC1	POLR2A	NELFA	TAF9B	TCEA1	GTF2F2	NELFB	SUPT5H	PPIA	POM121	XRCC6	MVB12B	GTF2E2	TAF13	NELFE	ELOA2	NUP62	SUPT4H1	GTF2H4	UBA52	CHMP4A	TAF15	GTF2H5	POM121C	TAF9
REACTOME_BUDDING_AND_MATURATION_OF_HIV_VIRION	http://www.gsea-msigdb.org/gsea/msigdb/human/geneset/REACTOME_BUDDING_AND_MATURATION_OF_HIV_VIRION	VTA1	NEDD4L	TSG101	CHMP2B	CHMP5	CHMP4B	CHMP3	VPS4B	CHMP2A	VPS4A	VPS37B	MVB12A	RPS27A	CHMP7	UBC	VPS37A	VPS28	CHMP4C	UBAP1	VPS37C	PDCD6IP	UBB	CHMP6	VPS37D	PPIA	MVB12B	UBA52	CHMP4A
REACTOME_INTEGRATION_OF_PROVIRUS	http://www.gsea-msigdb.org/gsea/msigdb/human/geneset/REACTOME_INTEGRATION_OF_PROVIRUS	XRCC5	KPNA1	HMGA1	XRCC4	PSIP1	LIG4	BANF1	PPIA	XRCC6
REACTOME_EARLY_PHASE_OF_HIV_LIFE_CYCLE	http://www.gsea-msigdb.org/gsea/msigdb/human/geneset/REACTOME_EARLY_PHASE_OF_HIV_LIFE_CYCLE	CD4	XRCC5	LIG1	KPNA1	CXCR4	HMGA1	XRCC4	CCR5	PSIP1	FEN1	LIG4	BANF1	PPIA	XRCC6
REACTOME_GOLGI_CISTERNAE_PERICENTRIOLAR_STACK_REORGANIZATION	http://www.gsea-msigdb.org/gsea/msigdb/human/geneset/REACTOME_GOLGI_CISTERNAE_PERICENTRIOLAR_STACK_REORGANIZATION	MAPK1	MAPK3	RAB2A	GORASP1	GORASP2	BLZF1	CCNB1	RAB1A	USO1	CCNB2	PLK1	GOLGA2	CDK1	RAB1B
REACTOME_SYNTHESIS_OF_GLYCOSYLPHOSPHATIDYLINOSITOL_GPI	http://www.gsea-msigdb.org/gsea/msigdb/human/geneset/REACTOME_SYNTHESIS_OF_GLYCOSYLPHOSPHATIDYLINOSITOL_GPI	PIGQ	PIGV	PIGB	PIGH	PIGL	PIGZ	PIGC	DPM2	PIGM	PIGF	PIGX	PIGA	PIGO	PIGG	PIGP	PIGN	PIGY	PIGW
REACTOME_ATTACHMENT_OF_GPI_ANCHOR_TO_UPAR	http://www.gsea-msigdb.org/gsea/msigdb/human/geneset/REACTOME_ATTACHMENT_OF_GPI_ANCHOR_TO_UPAR	PLAUR	PIGS	PIGU	PIGT	PIGK	PGAP1	GPAA1
REACTOME_HIV_INFECTION	http://www.gsea-msigdb.org/gsea/msigdb/human/geneset/REACTOME_HIV_INFECTION	SLC25A5	POLR2J	AP2B1	PSMB1	VTA1	CD4	FYN	ELOA	PSMC4	MNAT1	NUP160	PSMA4	AP2S1	ATP6V1H	POLR2B	TPR	NEDD4L	NDC1	CTDP1	TAF2	TAF11	PSME4	NUP133	AP1M1	TSG101	NUP37	XRCC5	CCNT2	XPO1	CHMP2B	SEH1L	CHMP5	PSMC5	CCNK	PSME1	SUPT16H	NUP50	AAAS	PSMD5	NUP188	PSMD8	POLR2E	RANBP1	POLR2F	AP1B1	RBX1	RANGAP1	PSMC6	PSMA3	PSMC1	PSMB5	PSMA6	PSME2	RAE1	NELFCD	PSMA7	HCK	CHMP4B	RNMT	PSMD10	TAF7L	NUP93	POLR2C	PSMD7	ELOB	ERCC2	POLR2I	LIG1	ELL	TAF6	AP1S1	PSMA2	PSMD3	KPNB1	NUP88	PSMD11	NUP98	GTF2H1	PSMD9	GTF2H3	NUP107	RNGTT	TBP	SKP1	NUP155	KPNA1	NCBP2	PSMD14	CHMP3	VPS4B	NUP43	TAF12	CXCR4	TAF1L	NUP153	NUP85	GTF2F1	PSMF1	PSMB2	NUP214	SEM1	PSMA1	CCNT1	AP1M2	TAF4	CHMP2A	PSME3	NUP210	RAN	VPS4A	CDK7	CCNH	DOCK2	RAC1	NUP42	NMT1	CDK9	PSMB7	NCBP1	HMGA1	GTF2B	NUP54	NUP58	VPS37B	GTF2A2	FURIN	TAF4B	MVB12A	PSMB6	PSMA5	ARF1	RPS27A	POLR2D	GTF2H2	TAF1	CHMP7	POLR2K	TAF5	SSRP1	UBC	SLC25A4	AP1S3	XRCC4	NMT2	RANBP2	GTF2E1	ELOC	PSMA8	NUP205	ELMO1	VPS37A	SEC13	PSMD4	PSMB4	CCR5	VPS28	PSMC2	AP2M1	NUP35	ERCC3	PSMD6	POLR2H	CHMP4C	PSIP1	UBAP1	GTF2A1	TAF3	PSMC3	BTRC	CUL5	TAF10	B2M	AP1G1	VPS37C	POLR2G	FEN1	SLC25A6	PDCD6IP	UBB	CD8B	PSMD1	LIG4	PACS1	PSMD2	BANF1	CHMP6	VPS37D	POLR2L	CD28	TAF7	RCC1	PAK2	NPM1	POLR2A	AP1S2	LCK	AP2A2	NELFA	PSMD13	TAF9B	TCEA1	GTF2F2	NELFB	SUPT5H	PPIA	POM121	XRCC6	MVB12B	AP2A1	PSMD12	GTF2E2	TAF13	CD247	PSMB8	NELFE	PSMB10	ELOA2	HLA-A	NUP62	SUPT4H1	GTF2H4	UBA52	PSMB11	APOBEC3G	PSMB9	CHMP4A	TAF15	GTF2H5	POM121C	TAF9	PSMB3
REACTOME_HOST_INTERACTIONS_OF_HIV_FACTORS	http://www.gsea-msigdb.org/gsea/msigdb/human/geneset/REACTOME_HOST_INTERACTIONS_OF_HIV_FACTORS	SLC25A5	AP2B1	PSMB1	CD4	FYN	PSMC4	NUP160	PSMA4	AP2S1	ATP6V1H	TPR	NDC1	PSME4	NUP133	AP1M1	NUP37	XPO1	SEH1L	PSMC5	PSME1	NUP50	AAAS	PSMD5	NUP188	PSMD8	RANBP1	AP1B1	RBX1	RANGAP1	PSMC6	PSMA3	PSMC1	PSMB5	PSMA6	PSME2	RAE1	PSMA7	HCK	PSMD10	NUP93	PSMD7	ELOB	AP1S1	PSMA2	PSMD3	KPNB1	NUP88	PSMD11	NUP98	PSMD9	NUP107	SKP1	NUP155	KPNA1	PSMD14	NUP43	NUP153	NUP85	PSMF1	PSMB2	NUP214	SEM1	PSMA1	CCNT1	AP1M2	PSME3	NUP210	RAN	DOCK2	RAC1	NUP42	CDK9	PSMB7	HMGA1	NUP54	NUP58	PSMB6	PSMA5	ARF1	RPS27A	UBC	SLC25A4	AP1S3	RANBP2	ELOC	PSMA8	NUP205	ELMO1	SEC13	PSMD4	PSMB4	PSMC2	AP2M1	NUP35	PSMD6	PSIP1	PSMC3	BTRC	CUL5	B2M	AP1G1	SLC25A6	UBB	CD8B	PSMD1	PACS1	PSMD2	BANF1	CD28	RCC1	PAK2	NPM1	AP1S2	LCK	AP2A2	PSMD13	PPIA	POM121	AP2A1	PSMD12	CD247	PSMB8	PSMB10	HLA-A	NUP62	UBA52	PSMB11	APOBEC3G	PSMB9	POM121C	PSMB3
REACTOME_GLYCOSAMINOGLYCAN_METABOLISM	http://www.gsea-msigdb.org/gsea/msigdb/human/geneset/REACTOME_GLYCOSAMINOGLYCAN_METABOLISM	HS3ST1	ST3GAL1	IDS	DCN	XYLT2	CD44	B4GALT7	CHPF2	VCAN	HEXB	GPC1	ST3GAL6	HYAL2	NDST1	HMMR	GPC4	B4GALT1	SLC9A1	HAS3	XYLT1	CEMIP	HAS1	OGN	NAGLU	B3GAT1	ST3GAL4	DSE	UST	B3GAT2	ARSB	HYAL1	CSPG5	ABCC5	SDC1	B4GALT2	B4GALT6	B4GALT4	FMOD	HS3ST2	CHST3	CHPF	SDC4	SLC35B3	HS3ST3B1	ST3GAL3	OMD	IDUA	NCAN	SLC35D2	CHSY1	BCAN	LYVE1	GNS	CHST5	STAB2	CHST12	HS6ST1	GLCE	NDST4	PAPSS1	LUM	KERA	GALNS	HSPG2	SLC26A1	CHST7	GPC3	CSGALNACT1	B3GAT3	EXT2	HS2ST1	HS3ST3A1	CHST9	SLC26A2	B3GNT7	ST3GAL2	SLC35B2	ACAN	B4GALT5	B4GALT3	HS3ST6	SDC3	GLB1L	NDST3	HGSNAT	NDST2	CHST14	SDC2	CSGALNACT2	GUSB	GLB1	B3GNT2	HAS2	HS6ST2	CHST11	DSEL	HPSE2	HPSE	CSPG4	B4GAT1	CHST2	CHST1	B3GALT6	B3GNT4	GPC5	B3GNT3	CHST13	SGSH	CHST15	EXT1	BGN	HS3ST4	GPC6	CHST6	HS6ST3	HYAL3	CHP1	AGRN	PRELP	CHSY3	PAPSS2	GPC2	HEXA	HS3ST5
REACTOME_POST_TRANSLATIONAL_MODIFICATION_SYNTHESIS_OF_GPI_ANCHORED_PROTEINS	http://www.gsea-msigdb.org/gsea/msigdb/human/geneset/REACTOME_POST_TRANSLATIONAL_MODIFICATION_SYNTHESIS_OF_GPI_ANCHORED_PROTEINS	DPM1	PRSS21	CEACAM7	PIGQ	PLAUR	PIGV	PIGB	PIGS	PIGH	PIGU	MSLN	CEACAM5	PIGL	BST1	TECTA	ART4	MDGA1	GPLD1	VNN1	VNN2	CNTN3	PIGZ	TECTB	XPNPEP2	RECK	PIGT	LYPD3	NRN1	ULBP2	TEX101	CPM	PIGC	DPM2	MDGA2	PIGK	PIGM	CNTN4	CNTN5	LYPD1	LYPD6B	PIGF	THY1	OTOA	RAET1L	ART3	CD109	LYPD5	LY6K	LY6E	ALPL	NTNG1	FCGR3B	ALPG	ALPI	PIGX	MELTF	PIGA	PIGO	FOLR2	PSCA	LY6D	GP2	CD52	PRND	NEGR1	PIGG	LY6H	SPACA4	DPM3	NTM	IZUMO1R	OPCML	LSAMP	PIGP	RTN4RL1	RTN4RL2	NRN1L	PLET1	NTNG2	PGAP1	LYPD2	PIGN	GPAA1	RAET1G	SPRN	LY6G6C	LY6G6D	PRSS41	PIGY	LYPD8	LYPD4	PIGW	GPIHBP1
REACTOME_RESPIRATORY_ELECTRON_TRANSPORT_ATP_SYNTHESIS_BY_CHEMIOSMOTIC_COUPLING_AND_HEAT_PRODUCTION_BY_UNCOUPLING_PROTEINS	http://www.gsea-msigdb.org/gsea/msigdb/human/geneset/REACTOME_RESPIRATORY_ELECTRON_TRANSPORT_ATP_SYNTHESIS_BY_CHEMIOSMOTIC_COUPLING_AND_HEAT_PRODUCTION_BY_UNCOUPLING_PROTEINS	NDUFAF7	NDUFAB1	UQCRC1	NDUFS1	NDUFB4	SDHA	NDUFB2	ATP5F1D	NDUFB7	NDUFAF5	SLC25A14	ETFB	COA1	NDUFC1	UCP1	NDUFS8	ATP5F1B	COX6A1	TIMMDC1	NDUFS7	COQ10B	COX7A2L	ATP5PB	SDHB	NDUFB3	NDUFA8	NDUFAF4	ATP5F1E	NDUFA1	DMAC2L	COX6B1	TRAP1	COX7C	UQCR11	NDUFA5	ECSIT	NDUFA10	COX4I1	COX7B	NDUFA2	SCO1	COX16	ATP5MC2	COQ10A	COX5B	TACO1	NDUFB5	NDUFAF1	LRPPRC	NDUFA9	ETFA	UQCRC2	NDUFB10	SDHC	NDUFS6	NDUFB11	NDUFB9	SURF1	NDUFC2	NUBPL	ATP5F1A	SLC25A27	ATP5MC3	ATP5PF	NDUFAF6	UQCRB	NDUFS2	ATP5MC1	NDUFV3	PM20D1	COX18	NDUFAF2	NDUFS4	UQCRQ	COX6C	NDUFB6	ATP5F1C	NDUFB8	COX11	ATP5MG	NDUFV1	ATP5PD	NDUFS5	ATP5ME	UQCRFS1	NDUFA3	TMEM126B	ETFDH	CYCS	UQCRH	NDUFA11	UCP3	UCP2	COX8A	ACAD9	NDUFAF3	NDUFV2	COX14	COX5A	CYC1	NDUFB1	UQCR10	NDUFA12	TMEM186	NDUFA6	NDUFA13	NDUFA4	MT-ND6	MT-CO2	MT-CYB	MT-ND2	MT-ND5	MT-CO1	MT-ND3	MT-ND4	MT-ND1	MT-ATP6	MT-CO3	COX20	SDHD	NDUFS3	MT-ATP8	COX19	ATP5MF	ATP5PO	NDUFA7	SCO2
REACTOME_FORMATION_OF_ATP_BY_CHEMIOSMOTIC_COUPLING	http://www.gsea-msigdb.org/gsea/msigdb/human/geneset/REACTOME_FORMATION_OF_ATP_BY_CHEMIOSMOTIC_COUPLING	ATP5F1D	ATP5F1B	ATP5PB	ATP5F1E	DMAC2L	ATP5MC2	ATP5F1A	ATP5MC3	ATP5PF	ATP5MC1	ATP5F1C	ATP5MG	ATP5PD	ATP5ME	MT-ATP6	MT-ATP8	ATP5MF	ATP5PO
REACTOME_PKA_MEDIATED_PHOSPHORYLATION_OF_KEY_METABOLIC_FACTORS	http://www.gsea-msigdb.org/gsea/msigdb/human/geneset/REACTOME_PKA_MEDIATED_PHOSPHORYLATION_OF_KEY_METABOLIC_FACTORS	MLXIPL	PRKACA	PRKACB	PFKFB1	PRKACG
REACTOME_GLUCAGON_SIGNALING_IN_METABOLIC_REGULATION	http://www.gsea-msigdb.org/gsea/msigdb/human/geneset/REACTOME_GLUCAGON_SIGNALING_IN_METABOLIC_REGULATION	PRKAR2B	PRKACA	ADCY2	GNB1	GNAS	PRKAR1A	GNB3	PRKAR2A	GNB4	GCG	ADCY7	GNG13	GNG11	ADCY4	ADCY3	PRKACB	ADCY8	ADCY9	GNG3	ADCY1	PRKACG	GNG8	GNG4	GNB2	GNG12	ADCY5	GNG5	ADCY6	GNG7	GNG2	PRKAR1B	GCGR	GNG10
REACTOME_TRIGLYCERIDE_CATABOLISM	http://www.gsea-msigdb.org/gsea/msigdb/human/geneset/REACTOME_TRIGLYCERIDE_CATABOLISM	PNPLA4	ABHD5	PRKACA	MGLL	LIPE	PNPLA5	PLIN3	CAV1	GPD2	FABP3	PRKACB	FABP2	FABP1	FABP7	FABP5	PRKACG	PLIN1	FABP6	FABP4	PPP1CA	PPP1CC	FABP12	FABP9	PPP1CB
REACTOME_AMPK_INHIBITS_CHREBP_TRANSCRIPTIONAL_ACTIVATION_ACTIVITY	http://www.gsea-msigdb.org/gsea/msigdb/human/geneset/REACTOME_AMPK_INHIBITS_CHREBP_TRANSCRIPTIONAL_ACTIVATION_ACTIVITY	ADIPOR2	MLXIPL	PRKAG2	STK11	PRKAB2	ADIPOR1	PRKAA2	ADIPOQ
REACTOME_INTEGRATION_OF_ENERGY_METABOLISM	http://www.gsea-msigdb.org/gsea/msigdb/human/geneset/REACTOME_INTEGRATION_OF_ENERGY_METABOLISM	PRKAR2B	ABCC8	ADIPOR2	CACNA2D2	MLXIPL	GNA15	ACSL4	GNB5	PRKACA	ACACB	ADCY2	GNB1	RAPGEF3	GNAS	GNA11	RAPGEF4	ITPR3	PPP2CB	PPP2R1A	STX1A	PRKAG2	MLX	PRKAR1A	GNB3	GLP1R	PPP2R5D	PPP2CA	PRKAR2A	GNAI2	GNB4	GCG	RAP1A	SLC2A1	STK11	ADCY7	ITPR2	ACSL3	FFAR1	GNG13	GNG11	GNGT1	GNAI1	ADCY4	SYT5	ACLY	PRKAB2	SNAP25	CHRM3	CD36	STXBP1	PPP2R1B	PLCB2	ADCY3	IQGAP1	CACNA1A	PRKACB	PKLR	PLCB3	ADRA2A	ITPR1	CACNA1C	PRKCA	ADCY8	GNA14	GNAQ	CACNA1D	KCNB1	PFKFB1	ADIPOR1	ADCY9	GNG3	PRKAA2	SLC2A2	TKT	ADCY1	PRKACG	CACNB2	KCNC2	GNGT2	GNG8	CACNB3	GNG4	AHCYL1	FASN	KCNS3	GNB2	GNG12	ADCY5	GNG5	ADCY6	GNG7	TALDO1	KCNG2	AKAP5	ADIPOQ	PLCB1	ADRA2C	GNG2	KCNJ11	PRKAR1B	CACNA1E	AGPAT1	GCGR	VAMP2	GNG10	INS	ACACA	MARCKS
REACTOME_CHREBP_ACTIVATES_METABOLIC_GENE_EXPRESSION	http://www.gsea-msigdb.org/gsea/msigdb/human/geneset/REACTOME_CHREBP_ACTIVATES_METABOLIC_GENE_EXPRESSION	MLXIPL	ACACB	MLX	ACLY	PKLR	FASN	AGPAT1	ACACA
REACTOME_PP2A_MEDIATED_DEPHOSPHORYLATION_OF_KEY_METABOLIC_FACTORS	http://www.gsea-msigdb.org/gsea/msigdb/human/geneset/REACTOME_PP2A_MEDIATED_DEPHOSPHORYLATION_OF_KEY_METABOLIC_FACTORS	MLXIPL	PPP2CB	PPP2R1A	PPP2R5D	PPP2CA	PPP2R1B	PFKFB1
REACTOME_KERATAN_SULFATE_KERATIN_METABOLISM	http://www.gsea-msigdb.org/gsea/msigdb/human/geneset/REACTOME_KERATAN_SULFATE_KERATIN_METABOLISM	ST3GAL1	HEXB	ST3GAL6	B4GALT1	OGN	ST3GAL4	B4GALT2	B4GALT6	B4GALT4	FMOD	ST3GAL3	OMD	SLC35D2	GNS	CHST5	LUM	KERA	GALNS	B3GNT7	ST3GAL2	ACAN	B4GALT5	B4GALT3	GLB1L	GLB1	B3GNT2	B4GAT1	CHST2	CHST1	B3GNT4	B3GNT3	CHST6	PRELP	HEXA
REACTOME_HEPARAN_SULFATE_HEPARIN_HS_GAG_METABOLISM	http://www.gsea-msigdb.org/gsea/msigdb/human/geneset/REACTOME_HEPARAN_SULFATE_HEPARIN_HS_GAG_METABOLISM	HS3ST1	IDS	DCN	XYLT2	B4GALT7	VCAN	GPC1	NDST1	GPC4	XYLT1	NAGLU	B3GAT1	B3GAT2	CSPG5	SDC1	HS3ST2	SDC4	HS3ST3B1	IDUA	NCAN	SLC35D2	BCAN	HS6ST1	GLCE	NDST4	HSPG2	GPC3	B3GAT3	EXT2	HS2ST1	HS3ST3A1	HS3ST6	SDC3	GLB1L	NDST3	HGSNAT	NDST2	SDC2	GUSB	GLB1	HS6ST2	HPSE2	HPSE	CSPG4	B3GALT6	GPC5	SGSH	EXT1	BGN	HS3ST4	GPC6	HS6ST3	AGRN	GPC2	HS3ST5
REACTOME_GAMMA_CARBOXYLATION_HYPUSINE_FORMATION_AND_ARYLSULFATASE_ACTIVATION	http://www.gsea-msigdb.org/gsea/msigdb/human/geneset/REACTOME_GAMMA_CARBOXYLATION_HYPUSINE_FORMATION_AND_ARYLSULFATASE_ACTIVATION	ARSD	F7	ARSF	DHPS	ARSA	STS	F9	DPH1	ARSB	GGCX	PROC	ICMT	DPH5	F10	PROZ	TPST2	SUMF2	DOHH	EIF5A	DPH2	DPH6	FURIN	ARSG	FN3KRP	SUMF1	DPH7	DPH3	ARSL	EIF5A2	ARSK	FN3K	EEF2	TPST1	DNAJC24	F2	ARSJ	GAS6	ARSI	PROS1	F8	ARSH	BGLAP
REACTOME_CELL_CYCLE	http://www.gsea-msigdb.org/gsea/msigdb/human/geneset/REACTOME_CELL_CYCLE	MAD1L1	CDC27	POLR2J	PRKAR2B	DBF4	PAFAH1B1	E2F2	PSMB1	CDK11A	NCAPD2	BRCA1	PSMC4	POLA2	MNAT1	MRE11	SPAST	PHF20	NCAPH2	VRK2	NUP160	CENPQ	RFC1	TUBG2	SPDL1	PSMA4	OFD1	POLR2B	TPR	RSF1	RFC2	RAD51	ANAPC4	SDCCAG8	SYNE2	SPO11	CUL1	MSH4	PPP1R12A	NDC1	WAPL	POLD1	MCM10	PPP2R5A	STAG3	TP53BP1	KIF2A	PSME4	SIRT2	PPP2R5B	NUP133	CSNK2A2	PRKACA	UBE2D1	SMC1A	HMMR	FBXW11	NDE1	MCM2	CLASP1	NUP37	GTSE1	TUBA3D	MCM6	MLH1	PPP1R12B	DYNC1I2	POLD3	FKBP6	SMC1B	PPP2R5C	PCM1	CDC14A	HSP90AA1	RBL1	NDC80	GSK3B	XPO1	TNPO1	PDS5B	CHMP2B	ATRX	SEH1L	ORC1	ZW10	PSMC5	UIMC1	AURKA	TPX2	DYNLL1	ANAPC5	BIRC5	PCBP4	NUDC	ORC6	PSME1	HAUS4	TINF2	CLSPN	NUP50	CDC45	CDC6	CDC23	AAAS	PSMD5	NUP188	HSP90AB1	JAK2	ABL1	CDC7	PSMD8	POLR2E	MAPK1	POLR2F	CENPM	DMC1	SUN2	MCM5	RBX1	EP300	RANGAP1	POLE2	PSMC6	PSMA3	VRK1	PSMC1	PSMB5	PSMA6	PSME2	REC8	GINS1	NINL	MYBL2	RAE1	TUBB1	PSMA7	DIDO1	PTK6	CDC25B	CSNK2A1	MAPRE1	E2F1	CHMP4B	LPIN2	CEP76	CEP192	RBBP8	PSMD10	POLA1	STAG2	RBBP7	EMD	CENPI	MAPK3	NUP93	CENPT	ACD	POLR2C	PSMD7	UBE2I	RBL2	CCP110	CEP152	OIP5	NBN	RAB2A	PPP2CB	MCM4	TUBB4A	CCNE1	AKT2	PIAS4	POLR2I	FZR1	BABAM1	LIG1	PPP2R1A	CDK6	H2AZ2	RPA3	CEP41	PSMA2	POLD2	STN1	SMC3	UBE2S	PSMD3	RAD51C	KPNB1	NUP88	PSMD11	YWHAE	GAR1	NSD2	NCAPG	PPP6R3	CCND1	ANAPC15	CEP164	NUP98	PSMD9	FOXM1	CDKN1B	RFC5	NUP107	FBXO5	MCM3	RNF8	E2F3	GMNN	CCND3	PPP2R5D	CEP72	KIF20A	LMNB1	RAD1	RAD50	SKP1	NUP155	PPP2CA	SMC4	CEP70	TFDP2	GORASP1	CENPA	PSMD14	POLE4	CHMP3	GORASP2	ORC2	ORC4	SUMO1	ALMS1	HDAC1	AKT3	CDC20	BLZF1	NEK2	NSL1	CENPF	RPA2	STAG1	CCND2	SET	CNTRL	NEK6	PPP6C	NEK9	MLH3	NUP43	CENPL	MASTL	TMPO	NCAPH	MND1	KIF18A	PDS5A	ZWINT	CDKN2C	CENPK	OPTN	CDK2	TUBA1B	HJURP	B9D2	H2BC11	CDKN1A	NUP153	NUP85	PSMF1	MCM8	MAX	CEP250	PSMB2	TUBGCP3	HSPA2	NUP214	PKMYT1	CHTF18	TUBA4A	AKAP9	SEM1	TUBGCP6	YWHAH	POT1	HERC2	ARPP19	PSMA1	CDKN2D	AJUBA	MIS18BP1	CDKN1C	SGO1	MAU2	CDC16	TUBGCP2	CHMP2A	CLIP1	DKC1	SYNE1	GINS2	HAUS8	TUBG1	PSME3	PSMC3IP	TOP2A	NUP210	RAN	RPA1	H3-3B	TERF2	VPS4A	PCNA	LPIN3	CCNA1	RFC3	E2F5	TEX15	CCNB1	CDK7	YWHAQ	LPIN1	CCNH	CABLES1	CDCA8	ORC3	CDK4	ESPL1	MDM2	DYNC1LI2	BORA	NUP42	HUS1	BRIP1	ODF2	SMC2	CDK5RAP2	PSMB7	DSCC1	MYC	DCTN3	TUBB2A	TUBB2B	MDC1	NUMA1	PPP2R1B	KIF23	KNL1	HAUS2	TUBGCP4	RAB1A	CENPO	ACTR1A	DNA2	BARD1	NUP54	USO1	CENPE	PHLDA1	NEDD1	SYCP3	NUP58	BRCA2	RB1	PIF1	KIF2B	ESCO1	WRAP53	TP53	CSNK1D	ANAPC11	CEP131	AKT1	PSMB6	PLK4	ITGB3BP	KIF2C	PSMA5	NME7	COP1	NUF2	ENSA	LBR	EML4	RPS27A	POLR2D	DYNC1LI1	SHQ1	CENPC	CCNA2	SKP2	NHP2	H2BC1	PRIM2	CDCA5	NCAPG2	HDAC8	MCPH1	CETN2	CHMP7	GINS4	TERF1	POLR2K	HAUS6	CDKN2B	CDKN2A	CEP78	POLE3	ATM	INCENP	CHEK1	DSN1	TEX12	UBC	RAD9B	NEK7	NCAPD3	CENPU	CENPJ	MZT2B	TUBA3E	HAUS1	SPC25	RAD17	CENPH	ANAPC1	SMARCA5	RANBP2	AHCTF1	PPP2R5E	CC2D1B	PRKCA	BUB3	PSMA8	SKA1	FBXL18	NUP205	BUB1B	SEC13	CCNB2	DYRK1A	BABAM2	H2BC5	CDC25C	H4C8	DYNC1I1	MIS18A	PSMD4	PSMB4	PCNT	TAOK1	PMF1	LMNA	PSMC2	ZNF385A	SYCE2	SPC24	LEMD2	RBBP4	NUP35	H3-3A	ABRAXAS1	SGO2	CLASP2	PSMD6	TOPBP1	POLR2H	RFC4	RNF168	H2AZ1	CDC25A	ATRIP	MAD2L1	ANAPC10	NIPBL	PRDM9	TERT	PTTG1	CHMP4C	RAD21	ORC5	SUN1	YWHAZ	WRN	PSMC3	CEP57	BTRC	ANAPC16	CENPN	WEE1	PRKCB	MCM7	NDEL1	TERF2IP	PLK1	YWHAB	GOLGA2	PPP2R3B	RAB8A	CDT1	TUBA1A	TUBA1C	MIS12	TK1	POLR2G	H3-4	FEN1	CHTF8	E2F6	UBE2V2	BUB1	CENPX	YWHAG	UBE2E1	CDK1	UBB	ESCO2	SYCE1	RHNO1	RRM2	RAD9A	PHF8	KAT5	CKS1B	TUBB8B	MZT2A	PSMD1	LEMD3	EXO1	ZWILCH	CEP135	RAB1B	ATR	UBE2C	PSMD2	DCTN2	CKAP5	CENPS	CCNE2	BANF1	PPP2R2D	POLD4	RMI2	RUVBL1	SFN	CTDNEP1	TUBB6	SSNA1	CHMP6	ANAPC2	CDC26	TYMS	ANKLE2	POLE	TOP3A	POLR2L	UBE2N	RPS27	TUBAL3	RMI1	CTC1	AURKB	RCC2	RCC1	H2AC6	H2BC4	NPM1	POLR2A	GINS3	NOP10	IST1	SKA2	CEP63	RUVBL2	TUBB	FBXL7	H3C13	CHEK2	TUBA8	LIN9	KMT5A	H2AC20	KNTC1	H2BC21	H2BC13	BRCC3	PSMD13	PPP1CC	ERCC6L	TUBB4B	CENPP	H2AX	LIN54	SYCP2	POM121	ANAPC7	H2AC7	H2BC26	H4C3	DYNC1H1	SRC	H3C12	PSMD12	H4C11	BLM	H3C4	H4C16	H2BC12	TUBA3C	PRIM1	SFI1	TFDP1	MDM4	CEP290	SYCP1	CENPW	H3C14	H3C15	RPA4	DAXX	PSMB8	FKBPL	MSH5	CSNK2B	DCTN1	MZT1	PSMB10	E2F4	CNEP1R1	LCMT1	LIN52	ANKRD28	NUP62	CEP43	HAUS7	PPP1CB	CSNK1E	HAUS3	PPME1	SYCE3	PPP2R2A	UBA52	PSMB11	DHFR	H2BC15	H2BC12L	PSMB9	TUBA4B	H2AJ	CDK11B	HAUS5	LYN	CHMP4A	TEN1	RTEL1	TUBB3	TUBB8	DYNLL2	LIN37	H4C15	H4C14	POM121C	H4C12	H2BC14	H2BC8	H3C8	H2AB1	H2BC6	H4C6	H2BC17	H3C6	H4C13	H3C11	H2BC9	H3C1	TUBGCP5	PSMB3	H4C9	H2AC14	H2BC3	H4C5	H2AC8	H4C4	H2BC7	H3C7	H2AC4	H2BC10	H4C1	H4C2	H3C10	H3C2	H3C3	H2AC18	H2AC19
REACTOME_SIGNALING_BY_EGFR_IN_CANCER	http://www.gsea-msigdb.org/gsea/msigdb/human/geneset/REACTOME_SIGNALING_BY_EGFR_IN_CANCER	HSP90AA1	CDC37	AREG	GAB1	CBL	HBEGF	SOS1	PIK3CA	PLCG1	EREG	KRAS	EGF	RPS27A	PIK3R1	EGFR	UBC	SHC1	TGFA	UBB	HRAS	BTC	GRB2	EPGN	NRAS	UBA52
REACTOME_PKA_ACTIVATION_IN_GLUCAGON_SIGNALLING	http://www.gsea-msigdb.org/gsea/msigdb/human/geneset/REACTOME_PKA_ACTIVATION_IN_GLUCAGON_SIGNALLING	PRKAR2B	PRKACA	ADCY2	GNAS	PRKAR1A	PRKAR2A	ADCY7	ADCY4	ADCY3	PRKACB	ADCY8	ADCY9	ADCY1	PRKACG	ADCY5	ADCY6	PRKAR1B
REACTOME_2_LTR_CIRCLE_FORMATION	http://www.gsea-msigdb.org/gsea/msigdb/human/geneset/REACTOME_2_LTR_CIRCLE_FORMATION	XRCC5	HMGA1	XRCC4	PSIP1	LIG4	BANF1	XRCC6
REACTOME_NEF_MEDIATES_DOWN_MODULATION_OF_CELL_SURFACE_RECEPTORS_BY_RECRUITING_THEM_TO_CLATHRIN_ADAPTERS	http://www.gsea-msigdb.org/gsea/msigdb/human/geneset/REACTOME_NEF_MEDIATES_DOWN_MODULATION_OF_CELL_SURFACE_RECEPTORS_BY_RECRUITING_THEM_TO_CLATHRIN_ADAPTERS	AP2B1	CD4	AP2S1	ATP6V1H	AP1M1	AP1B1	AP1S1	AP1M2	ARF1	AP1S3	AP2M1	B2M	AP1G1	CD8B	PACS1	CD28	AP1S2	LCK	AP2A2	AP2A1	HLA-A
REACTOME_NEF_MEDIATED_DOWNREGULATION_OF_MHC_CLASS_I_COMPLEX_CELL_SURFACE_EXPRESSION	http://www.gsea-msigdb.org/gsea/msigdb/human/geneset/REACTOME_NEF_MEDIATED_DOWNREGULATION_OF_MHC_CLASS_I_COMPLEX_CELL_SURFACE_EXPRESSION	AP1M1	AP1B1	AP1S1	AP1M2	AP1S3	B2M	AP1G1	PACS1	AP1S2	HLA-A
REACTOME_NEF_AND_SIGNAL_TRANSDUCTION	http://www.gsea-msigdb.org/gsea/msigdb/human/geneset/REACTOME_NEF_AND_SIGNAL_TRANSDUCTION	FYN	HCK	DOCK2	RAC1	ELMO1	PAK2	LCK	CD247
REACTOME_THE_ROLE_OF_NEF_IN_HIV_1_REPLICATION_AND_DISEASE_PATHOGENESIS	http://www.gsea-msigdb.org/gsea/msigdb/human/geneset/REACTOME_THE_ROLE_OF_NEF_IN_HIV_1_REPLICATION_AND_DISEASE_PATHOGENESIS	AP2B1	CD4	FYN	AP2S1	ATP6V1H	AP1M1	AP1B1	HCK	AP1S1	AP1M2	DOCK2	RAC1	ARF1	AP1S3	ELMO1	AP2M1	B2M	AP1G1	CD8B	PACS1	CD28	PAK2	AP1S2	LCK	AP2A2	AP2A1	CD247	HLA-A
REACTOME_COLLAGEN_BIOSYNTHESIS_AND_MODIFYING_ENZYMES	http://www.gsea-msigdb.org/gsea/msigdb/human/geneset/REACTOME_COLLAGEN_BIOSYNTHESIS_AND_MODIFYING_ENZYMES	TLL1	COL9A2	COL23A1	COL11A1	COL17A1	P4HA2	COL5A3	COL4A4	COL19A1	PLOD1	COL16A1	ADAMTS2	P3H2	COL9A3	TLL2	COL20A1	PCOLCE	PLOD3	COL1A1	P3H3	COL12A1	COL9A1	COL7A1	P3H1	P4HA1	COL10A1	COL21A1	COLGALT1	COL5A1	COL4A2	ADAMTS14	COL2A1	COL6A1	COL6A2	COL8A1	SERPINH1	P4HA3	PLOD2	ADAMTS3	COL26A1	COL6A3	PCOLCE2	COL1A2	PPIB	BMP1	COL3A1	COL4A3	COL22A1	CRTAP	COL24A1	COL8A2	COL6A5	COL18A1	P4HB	COL4A1	COL14A1	COL4A5	COL25A1	COL27A1	COL13A1	COL4A6	COLGALT2	COL11A2	COL5A2	COL15A1	COL6A6	COL28A1
REACTOME_MTOR_SIGNALLING	http://www.gsea-msigdb.org/gsea/msigdb/human/geneset/REACTOME_MTOR_SIGNALLING	RRAGD	EIF4B	STRADB	RRAGB	FKBP1A	PPM1A	CAB39L	TSC2	EEF2K	AKT2	RHEB	PRKAG2	RPS6KB1	LAMTOR3	PRKAB1	EIF4G1	PRKAG3	LAMTOR2	RRAGC	STK11	PRKAB2	PRKAA1	LAMTOR5	CAB39	RPS6	RPTOR	AKT1	LAMTOR1	EIF4E	RRAGA	PRKAA2	TSC1	YWHAB	MLST8	SLC38A9	PRKAG1	EIF4EBP1	LAMTOR4	MTOR	AKT1S1	STRADA
REACTOME_REGULATION_OF_CHOLESTEROL_BIOSYNTHESIS_BY_SREBP_SREBF	http://www.gsea-msigdb.org/gsea/msigdb/human/geneset/REACTOME_REGULATION_OF_CHOLESTEROL_BIOSYNTHESIS_BY_SREBP_SREBF	NFYA	CYP51A1	CREBBP	MBTPS2	NFYC	IDI1	SREBF1	ACACB	FDFT1	SMARCD3	NCOA1	SCD	SEC23A	TBL1X	SQLE	KPNB1	SC5D	MVK	HMGCS1	HMGCR	SEC24A	SCAP	GPAM	NFYB	INSIG2	MED1	HELZ2	RAN	TGS1	SEC24B	NCOA2	MBTPS1	CARM1	TM7SF2	SEC24D	SAR1B	GGPS1	LSS	FDPS	PMVK	MVD	FASN	ELOVL6	DHCR7	SEC24C	CHD9	TBL1XR1	SP1	RXRA	INSIG1	PPARA	MTF1	NCOA6	SREBF2	ACACA
REACTOME_SYNTHESIS_OF_PIPS_AT_THE_PLASMA_MEMBRANE	http://www.gsea-msigdb.org/gsea/msigdb/human/geneset/REACTOME_SYNTHESIS_OF_PIPS_AT_THE_PLASMA_MEMBRANE	PIK3C2A	PI4K2B	INPP4A	PIK3CB	PLEKHA5	MTMR1	SYNJ2	MTMR2	MTMR3	BMX	MTMR8	MTMR9	PLEKHA4	PIK3R2	PIK3CG	PLEKHA8	PIP5K1B	PLEKHA1	INPP4B	PLEKHA3	PIK3R3	RAB14	PIK3CA	OCRL	INPP5K	PIK3C2B	SBF2	PIK3C2G	MTMR6	PIK3R5	PIP5K1A	ARF1	PLEKHA6	RAB5A	PIK3R1	PIP4K2A	PI4K2A	SYNJ1	PTPN13	MTMR14	INPPL1	PIP4K2C	RAB4A	INPP5D	PLEKHA2	MTM1	PIK3CD	PTEN	RUFY1	INPP5J	PIP5K1C	PIK3R6	PIP4K2B
REACTOME_SYNTHESIS_OF_PIPS_AT_THE_GOLGI_MEMBRANE	http://www.gsea-msigdb.org/gsea/msigdb/human/geneset/REACTOME_SYNTHESIS_OF_PIPS_AT_THE_GOLGI_MEMBRANE	PIK3C2A	PI4K2B	PIK3C3	VAC14	FIG4	PIKFYVE	OCRL	TPTE2	ARF3	PIK3C2G	PI4KB	ARF1	INPP5E	PI4K2A	PIK3R4	SACM1L	PI4KA	TPTE
REACTOME_SYNTHESIS_OF_PIPS_AT_THE_EARLY_ENDOSOME_MEMBRANE	http://www.gsea-msigdb.org/gsea/msigdb/human/geneset/REACTOME_SYNTHESIS_OF_PIPS_AT_THE_EARLY_ENDOSOME_MEMBRANE	PIK3C2A	PI4K2B	INPP4A	PIK3C3	MTMR2	VAC14	MTMR4	INPP4B	FIG4	PIKFYVE	MTMR12	PI4K2A	MTMR10	MTM1	PIK3R4	INPP5F
REACTOME_SYNTHESIS_OF_PIPS_AT_THE_LATE_ENDOSOME_MEMBRANE	http://www.gsea-msigdb.org/gsea/msigdb/human/geneset/REACTOME_SYNTHESIS_OF_PIPS_AT_THE_LATE_ENDOSOME_MEMBRANE	MTMR7	PIK3C2A	PIK3C3	MTMR2	VAC14	MTMR9	MTMR4	FIG4	PIKFYVE	MTM1	PIK3R4
REACTOME_SPHINGOLIPID_DE_NOVO_BIOSYNTHESIS	http://www.gsea-msigdb.org/gsea/msigdb/human/geneset/REACTOME_SPHINGOLIPID_DE_NOVO_BIOSYNTHESIS	ALDH3B1	SPHK2	PLPP1	ALDH3A2	ACER3	SPTLC1	CERS4	SPTLC2	VAPA	FA2H	PRKD2	OSBP	CERT1	PRKD3	KDSR	ORMDL2	VAPB	SGPP1	ORMDL1	ALDH3B2	CSNK1G2	CERS5	PLPP2	CERS2	DEGS1	CERS3	SAMD8	PLPP3	SGPP2	PPM1L	SGMS2	SPTSSA	SGPL1	ACER1	DEGS2	ORMDL3	CERS6	SPTLC3	SPHK1	ACER2	SPNS2	PRKD1	SPTSSB	SGMS1	CERS1
REACTOME_GLYCOSPHINGOLIPID_METABOLISM	http://www.gsea-msigdb.org/gsea/msigdb/human/geneset/REACTOME_GLYCOSPHINGOLIPID_METABOLISM	ARSD	HEXB	GALC	ARSF	CTSA	GBA2	ARSA	CERK	STS	GLA	SMPD3	ASAH1	ARSB	NEU2	ESYT2	SUMF2	B4GALNT1	SMPD2	SMPD4	GLTP	ESYT1	ARSG	SUMF1	UGCG	ARSL	ESYT3	NEU3	GLB1L	ARSK	SMPD1	B3GALNT1	GLB1	UGT8	GBA1	ARSJ	ENPP7	ARSI	NEU1	ASAH2	GM2A	PSAP	NEU4	ARSH	HEXA	CPTP
REACTOME_MYD88_INDEPENDENT_TLR4_CASCADE	http://www.gsea-msigdb.org/gsea/msigdb/human/geneset/REACTOME_MYD88_INDEPENDENT_TLR4_CASCADE	SARM1	BIRC3	MAP2K3	MAPK9	CUL1	TAB2	CASP8	MAP2K4	MEF2A	RPS6KA2	UBE2D1	FBXW11	ALPK1	MAP2K7	NFKB2	MEF2C	MAPK1	TAB1	RPS6KA5	NFKBIA	USP14	MAPK3	N4BP1	RIPK2	IKBKB	PPP2CB	NFKBIB	VRK3	PPP2R1A	NOD1	MAPK8	MAP3K8	DUSP3	MAP2K6	NFKB1	UBE2D3	MAPK10	BIRC2	MAPK14	PPP2R5D	SKP1	PPP2CA	MAPKAPK3	ATF2	RPS6KA1	CREB1	DUSP4	ATF1	IRF3	ELK1	TRAF2	TICAM1	RIPK3	TRAF3	UBE2D2	IRAK2	MAP3K7	TANK	TLR4	RIPK1	PPP2R1B	DUSP6	NLRC5	TP53	APP	RPS27A	TIFA	UBC	LY96	TAB3	S100B	NLRX1	LRRC14	MAPKAPK2	S100A12	DUSP7	IKBIP	BTRC	MAPK7	NOD2	FADD	NKIRAS2	TNIP2	MAP2K1	UBB	FOS	CD14	RELA	SAA1	TRAF6	RPS6KA3	JUN	UBE2N	PTPN11	TBK1	IRAK1	USP18	MAPK11	IRF7	HMGB1	NKIRAS1	AGER	CHUK	UBA52	TICAM2	UBE2V1	IKBKE	IKBKG
REACTOME_MITOCHONDRIAL_UNCOUPLING	http://www.gsea-msigdb.org/gsea/msigdb/human/geneset/REACTOME_MITOCHONDRIAL_UNCOUPLING	SLC25A14	UCP1	SLC25A27	PM20D1	UCP3	UCP2
REACTOME_MTORC1_MEDIATED_SIGNALLING	http://www.gsea-msigdb.org/gsea/msigdb/human/geneset/REACTOME_MTORC1_MEDIATED_SIGNALLING	RRAGD	EIF4B	RRAGB	FKBP1A	EEF2K	RHEB	RPS6KB1	LAMTOR3	EIF4G1	LAMTOR2	RRAGC	LAMTOR5	RPS6	RPTOR	LAMTOR1	EIF4E	RRAGA	YWHAB	MLST8	SLC38A9	EIF4EBP1	LAMTOR4	MTOR	AKT1S1
REACTOME_THE_ACTIVATION_OF_ARYLSULFATASES	http://www.gsea-msigdb.org/gsea/msigdb/human/geneset/REACTOME_THE_ACTIVATION_OF_ARYLSULFATASES	ARSD	ARSF	ARSA	STS	ARSB	SUMF2	ARSG	SUMF1	ARSL	ARSK	ARSJ	ARSI	ARSH
REACTOME_SIGNALING_BY_NTRKS	http://www.gsea-msigdb.org/gsea/msigdb/human/geneset/REACTOME_SIGNALING_BY_NTRKS	AP2B1	RALA	FYN	AP2S1	PIK3CB	RHOA	MEF2A	RPS6KA2	ADCYAP1R1	DNM2	MEF2C	REST	BAX	DOCK3	PCSK5	CRKL	MAPK1	DNAL4	EP300	RPS6KA5	MAPK3	PPP2CB	LYL1	VRK3	PTPRS	PPP2R1A	PIK3R2	DNM1	RAPGEF1	SH3GL2	DUSP3	GAB1	CHD4	MAPK14	PPP2R5D	SRF	PPP2CA	MAPKAPK3	ID2	SOS1	ATF2	RAP1A	MEF2D	ID3	F3	RPS6KA1	CREB1	SGK1	EGR1	DUSP4	PIK3CA	CLTA	EGR2	ATF1	PLCG1	FOSB	ID1	ELK1	MAP2K2	ADORA2A	VGF	TPH1	SHC2	JUND	KRAS	NGF	KIDINS220	EGR4	RAC1	FRS3	PPP2R1B	MAP2K5	NAB1	DUSP6	ASCL1	TCF12	PCSK6	NTRK3	FURIN	SH3GL3	CLTC	ADCYAP1	RIT1	RALB	PIK3R1	NTRK2	SHC3	PTPRO	RIT2	TIAM1	MAPK13	BRAF	RALGDS	SHC1	AP2M1	MAPKAPK2	DUSP7	CDK5	FRS2	MAPK7	RRAD	NAB2	YWHAB	CRK	STAT3	MAP2K1	IRS1	FOS	JUNB	CDK5R2	ID4	TRIB1	HRAS	FOSL1	BDNF	CDK5R1	RPS6KA3	GRB2	PTPN11	EGR3	AP2A2	MAPK11	NTF3	IRS2	MAPK12	NELFB	AP2A1	SRC	DNM3	NTRK1	ARC	NRAS	NTF4	GRIN2B
REACTOME_COMPLEMENT_CASCADE	http://www.gsea-msigdb.org/gsea/msigdb/human/geneset/REACTOME_COMPLEMENT_CASCADE	CFH	MASP2	C8B	C6	CPB2	CFHR2	CD59	FCN1	C5	VTN	CD81	C7	C9	CFHR3	CR2	CD46	COLEC11	CPN1	CLU	C4BPA	C4BPB	C3	CFP	MASP1	CRP	CFHR4	CFHR5	C5AR2	FCN3	SERPING1	C8A	C1QC	C1R	FCN2	MBL2	C2	C3AR1	C1QB	C1QA	C8G	CD19	CPN2	F2	C1S	COLEC10	PROS1	CD55	C5AR1	GZMM	ELANE	CFD	CR1	CFI	C4A	IGKV4-1	IGKV5-2	IGKV3D-20	IGLV6-57	IGLV1-51	IGLV1-47	IGLV1-44	IGLV7-43	IGLV1-40	IGLV3-27	IGLV3-25	IGLV2-23	IGLV3-21	IGLV3-19	IGLV2-14	IGLV2-11	IGLV3-1	IGLC2	IGLC3	IGHG4	IGHG2	IGHG1	IGHV1-2	IGHV2-5	IGHV3-7	IGHV3-11	IGHV3-13	IGHV3-23	IGHV3-33	IGHV4-34	IGHV4-39	IGHV1-46	IGHV3-48	IGHV3-53	IGHV1-69	IGHV4-59	C4B	C4B_2	IGKV2D-30	CFB	IGKV3-20	IGKV1D-33	IGKV1-17	IGKV1-16	IGKV1D-16	IGKV3-11	IGKV1-33	IGKV1-39	IGKV2D-28	IGKV2-30	IGKV1-12	IGKV1-5	IGKV2-28	CFHR1	IGKV3-15	IGKV2D-40	IGKV1D-39	IGHV3-30	IGHV2-70	IGLV2-8	IGKV1D-12
REACTOME_LECTIN_PATHWAY_OF_COMPLEMENT_ACTIVATION	http://www.gsea-msigdb.org/gsea/msigdb/human/geneset/REACTOME_LECTIN_PATHWAY_OF_COMPLEMENT_ACTIVATION	MASP2	FCN1	COLEC11	MASP1	FCN3	FCN2	MBL2	COLEC10
REACTOME_INITIAL_TRIGGERING_OF_COMPLEMENT	http://www.gsea-msigdb.org/gsea/msigdb/human/geneset/REACTOME_INITIAL_TRIGGERING_OF_COMPLEMENT	MASP2	FCN1	COLEC11	C3	CFP	MASP1	CRP	FCN3	C1QC	C1R	FCN2	MBL2	C2	C1QB	C1QA	C1S	COLEC10	GZMM	CFD	C4A	IGKV4-1	IGKV5-2	IGKV3D-20	IGLV6-57	IGLV1-51	IGLV1-47	IGLV1-44	IGLV7-43	IGLV1-40	IGLV3-27	IGLV3-25	IGLV2-23	IGLV3-21	IGLV3-19	IGLV2-14	IGLV2-11	IGLV3-1	IGLC2	IGLC3	IGHG4	IGHG2	IGHG1	IGHV1-2	IGHV2-5	IGHV3-7	IGHV3-11	IGHV3-13	IGHV3-23	IGHV3-33	IGHV4-34	IGHV4-39	IGHV1-46	IGHV3-48	IGHV3-53	IGHV1-69	IGHV4-59	C4B	C4B_2	IGKV2D-30	CFB	IGKV3-20	IGKV1D-33	IGKV1-17	IGKV1-16	IGKV1D-16	IGKV3-11	IGKV1-33	IGKV1-39	IGKV2D-28	IGKV2-30	IGKV1-12	IGKV1-5	IGKV2-28	IGKV3-15	IGKV2D-40	IGKV1D-39	IGHV3-30	IGHV2-70	IGLV2-8	IGKV1D-12
REACTOME_TERMINAL_PATHWAY_OF_COMPLEMENT	http://www.gsea-msigdb.org/gsea/msigdb/human/geneset/REACTOME_TERMINAL_PATHWAY_OF_COMPLEMENT	C8B	C6	C5	C7	C9	CLU	C8A	C8G
REACTOME_CREATION_OF_C4_AND_C2_ACTIVATORS	http://www.gsea-msigdb.org/gsea/msigdb/human/geneset/REACTOME_CREATION_OF_C4_AND_C2_ACTIVATORS	MASP2	FCN1	COLEC11	MASP1	CRP	FCN3	C1QC	C1R	FCN2	MBL2	C1QB	C1QA	C1S	COLEC10	IGKV4-1	IGKV5-2	IGKV3D-20	IGLV6-57	IGLV1-51	IGLV1-47	IGLV1-44	IGLV7-43	IGLV1-40	IGLV3-27	IGLV3-25	IGLV2-23	IGLV3-21	IGLV3-19	IGLV2-14	IGLV2-11	IGLV3-1	IGLC2	IGLC3	IGHG4	IGHG2	IGHG1	IGHV1-2	IGHV2-5	IGHV3-7	IGHV3-11	IGHV3-13	IGHV3-23	IGHV3-33	IGHV4-34	IGHV4-39	IGHV1-46	IGHV3-48	IGHV3-53	IGHV1-69	IGHV4-59	IGKV2D-30	IGKV3-20	IGKV1D-33	IGKV1-17	IGKV1-16	IGKV1D-16	IGKV3-11	IGKV1-33	IGKV1-39	IGKV2D-28	IGKV2-30	IGKV1-12	IGKV1-5	IGKV2-28	IGKV3-15	IGKV2D-40	IGKV1D-39	IGHV3-30	IGHV2-70	IGLV2-8	IGKV1D-12
REACTOME_SIGNALLING_TO_RAS	http://www.gsea-msigdb.org/gsea/msigdb/human/geneset/REACTOME_SIGNALLING_TO_RAS	RALA	MAPK14	MAPKAPK3	SOS1	SHC2	KRAS	NGF	RALB	SHC3	MAPK13	RALGDS	SHC1	MAPKAPK2	HRAS	GRB2	MAPK11	MAPK12	SRC	NTRK1	NRAS
REACTOME_HIV_TRANSCRIPTION_INITIATION	http://www.gsea-msigdb.org/gsea/msigdb/human/geneset/REACTOME_HIV_TRANSCRIPTION_INITIATION	POLR2J	MNAT1	POLR2B	TAF2	TAF11	POLR2E	POLR2F	TAF7L	POLR2C	ERCC2	POLR2I	TAF6	GTF2H1	GTF2H3	TBP	TAF12	TAF1L	GTF2F1	TAF4	CDK7	CCNH	GTF2B	GTF2A2	TAF4B	POLR2D	GTF2H2	TAF1	POLR2K	TAF5	GTF2E1	ERCC3	POLR2H	GTF2A1	TAF3	TAF10	POLR2G	POLR2L	TAF7	POLR2A	TAF9B	GTF2F2	GTF2E2	TAF13	GTF2H4	TAF15	GTF2H5	TAF9
REACTOME_HIV_TRANSCRIPTION_ELONGATION	http://www.gsea-msigdb.org/gsea/msigdb/human/geneset/REACTOME_HIV_TRANSCRIPTION_ELONGATION	POLR2J	ELOA	MNAT1	POLR2B	CTDP1	SUPT16H	POLR2E	POLR2F	NELFCD	POLR2C	ELOB	ERCC2	POLR2I	ELL	GTF2H1	GTF2H3	NCBP2	GTF2F1	CCNT1	CDK7	CCNH	CDK9	NCBP1	POLR2D	GTF2H2	POLR2K	SSRP1	ELOC	ERCC3	POLR2H	POLR2G	POLR2L	POLR2A	NELFA	TCEA1	GTF2F2	NELFB	SUPT5H	NELFE	ELOA2	SUPT4H1	GTF2H4	GTF2H5
REACTOME_TRANSCRIPTION_OF_THE_HIV_GENOME	http://www.gsea-msigdb.org/gsea/msigdb/human/geneset/REACTOME_TRANSCRIPTION_OF_THE_HIV_GENOME	POLR2J	ELOA	MNAT1	POLR2B	CTDP1	TAF2	TAF11	CCNT2	CCNK	SUPT16H	POLR2E	POLR2F	NELFCD	RNMT	TAF7L	POLR2C	ELOB	ERCC2	POLR2I	ELL	TAF6	GTF2H1	GTF2H3	RNGTT	TBP	NCBP2	TAF12	TAF1L	GTF2F1	CCNT1	TAF4	CDK7	CCNH	CDK9	NCBP1	GTF2B	GTF2A2	TAF4B	POLR2D	GTF2H2	TAF1	POLR2K	TAF5	SSRP1	GTF2E1	ELOC	ERCC3	POLR2H	GTF2A1	TAF3	TAF10	POLR2G	POLR2L	TAF7	POLR2A	NELFA	TAF9B	TCEA1	GTF2F2	NELFB	SUPT5H	GTF2E2	TAF13	NELFE	ELOA2	SUPT4H1	GTF2H4	TAF15	GTF2H5	TAF9
REACTOME_ABORTIVE_ELONGATION_OF_HIV_1_TRANSCRIPT_IN_THE_ABSENCE_OF_TAT	http://www.gsea-msigdb.org/gsea/msigdb/human/geneset/REACTOME_ABORTIVE_ELONGATION_OF_HIV_1_TRANSCRIPT_IN_THE_ABSENCE_OF_TAT	POLR2J	POLR2B	CTDP1	POLR2E	POLR2F	NELFCD	POLR2C	POLR2I	NCBP2	GTF2F1	NCBP1	POLR2D	POLR2K	POLR2H	POLR2G	POLR2L	POLR2A	NELFA	GTF2F2	NELFB	SUPT5H	NELFE	SUPT4H1
REACTOME_HIV_ELONGATION_ARREST_AND_RECOVERY	http://www.gsea-msigdb.org/gsea/msigdb/human/geneset/REACTOME_HIV_ELONGATION_ARREST_AND_RECOVERY	POLR2J	ELOA	POLR2B	CTDP1	CCNT2	CCNK	SUPT16H	POLR2E	POLR2F	NELFCD	POLR2C	ELOB	POLR2I	ELL	GTF2F1	CCNT1	CDK9	POLR2D	POLR2K	SSRP1	ELOC	POLR2H	POLR2G	POLR2L	POLR2A	NELFA	TCEA1	GTF2F2	NELFB	SUPT5H	NELFE	ELOA2	SUPT4H1
REACTOME_NEF_MEDIATED_CD4_DOWN_REGULATION	http://www.gsea-msigdb.org/gsea/msigdb/human/geneset/REACTOME_NEF_MEDIATED_CD4_DOWN_REGULATION	AP2B1	CD4	AP2S1	ATP6V1H	ARF1	AP2M1	LCK	AP2A2	AP2A1
REACTOME_THE_FATTY_ACID_CYCLING_MODEL	http://www.gsea-msigdb.org/gsea/msigdb/human/geneset/REACTOME_THE_FATTY_ACID_CYCLING_MODEL	SLC25A14	UCP1	SLC25A27	UCP3	UCP2
REACTOME_TRAFFICKING_AND_PROCESSING_OF_ENDOSOMAL_TLR	http://www.gsea-msigdb.org/gsea/msigdb/human/geneset/REACTOME_TRAFFICKING_AND_PROCESSING_OF_ENDOSOMAL_TLR	LGMN	TLR8	UNC93B1	CTSL	CTSV	CNPY3	CTSK	CTSS	TLR3	CTSB	HSP90B1	TLR7	TLR9
REACTOME_TOLL_LIKE_RECEPTOR_9_TLR9_CASCADE	http://www.gsea-msigdb.org/gsea/msigdb/human/geneset/REACTOME_TOLL_LIKE_RECEPTOR_9_TLR9_CASCADE	MAP2K3	MAPK9	CUL1	TAB2	CASP8	MAP2K4	MEF2A	RPS6KA2	FBXW11	ALPK1	MAP2K7	NFKB2	PIK3C3	MEF2C	MAP3K1	MAPK1	TAB1	RPS6KA5	NFKBIA	USP14	EEA1	MAPK3	N4BP1	RIPK2	IKBKB	PPP2CB	NFKBIB	VRK3	PPP2R1A	NOD1	MAPK8	MAP3K8	DUSP3	MAP2K6	NFKB1	MAPK10	MAPK14	PPP2R5D	SKP1	PPP2CA	MAPKAPK3	ATF2	RPS6KA1	CREB1	DUSP4	ATF1	ELK1	TRAF2	TICAM1	ECSIT	RBSN	IRAK2	MAP3K7	TLR4	PPP2R1B	DUSP6	PELI2	NLRC5	TP53	APP	RPS27A	TIFA	UBC	LY96	TAB3	S100B	NLRX1	LRRC14	MAPKAPK2	S100A12	DUSP7	IKBIP	BTRC	MAPK7	NOD2	NKIRAS2	TNIP2	MAP2K1	UBB	FOS	CD14	MYD88	RELA	SAA1	PELI3	TRAF6	RPS6KA3	JUN	UBE2N	IRAK1	USP18	MAPK11	IRF7	HMGB1	PIK3R4	TLR7	PELI1	NKIRAS1	IRAK4	AGER	CHUK	UBA52	TLR9	TICAM2	UBE2V1	IKBKG
REACTOME_TOLL_LIKE_RECEPTOR_TLR1_TLR2_CASCADE	http://www.gsea-msigdb.org/gsea/msigdb/human/geneset/REACTOME_TOLL_LIKE_RECEPTOR_TLR1_TLR2_CASCADE	BTK	MAP2K3	MAPK9	CUL1	TAB2	CASP8	MAP2K4	MEF2A	RPS6KA2	FBXW11	ALPK1	MAP2K7	NFKB2	MEF2C	IRAK3	MAP3K1	MAPK1	TAB1	RPS6KA5	NFKBIA	USP14	MAPK3	N4BP1	RIPK2	IKBKB	PPP2CB	NFKBIB	VRK3	PPP2R1A	NOD1	MAPK8	MAP3K8	DUSP3	MAP2K6	NFKB1	MAPK10	MAPK14	PPP2R5D	SKP1	PPP2CA	MAPKAPK3	ATF2	RPS6KA1	CREB1	DUSP4	SFTPA1	ATF1	ELK1	TRAF2	ECSIT	SFTPD	IRAK2	CD36	MAP3K7	TLR4	TLR2	PPP2R1B	DUSP6	PELI2	NLRC5	TP53	APP	S100A8	RPS27A	TIFA	TIRAP	UBC	LY96	TAB3	S100B	S100A1	NLRX1	LRRC14	MAPKAPK2	S100A9	S100A12	DUSP7	IKBIP	BTRC	MAPK7	NOD2	NKIRAS2	TNIP2	MAP2K1	UBB	FOS	CD14	FGG	FGA	FGB	MYD88	RELA	SAA1	TLR1	TLR6	PELI3	TRAF6	RPS6KA3	JUN	UBE2N	IRAK1	USP18	SIGIRR	SFTPA2	SOCS1	MAPK11	HMGB1	PELI1	NKIRAS1	IRAK4	AGER	CHUK	UBA52	UBE2V1	IKBKG
REACTOME_INNATE_IMMUNE_SYSTEM	http://www.gsea-msigdb.org/gsea/msigdb/human/geneset/REACTOME_INNATE_IMMUNE_SYSTEM	FGR	CFH	FUCA2	ENPP4	AOC1	CASP10	SARM1	CREBBP	MPO	ITGAL	LAMP2	MAP3K14	ALDH3B1	NOS2	PSMB1	MGST1	PGLYRP1	MMP25	MASP2	PRSS3	CD4	BTK	FYN	RNF216	PLAUR	TYROBP	LTF	ALOX5	PSMC4	MVP	POLR3B	DNASE1L1	CAPN1	ACP3	WAS	SLC11A1	MRE11	SERPINB1	C8B	ERP44	BIRC3	DERA	RNASET2	CD44	TNFRSF1B	GRN	LRRC7	GAB2	ATP6V0A1	MAP2K3	VCL	TIMP2	AGA	C6	PSMA4	LCP2	ATP6V1H	HEXB	MAPK9	PIK3CB	CYBA	HEBP2	SIKE1	CUL1	CYFIP2	TAB2	SERPINB3	GDI2	ATG5	ATP11B	POLR3E	SLC2A3	ACAA1	NCKAP1	ELMO2	CASP8	CTSA	CNN2	MAP2K4	PRKCQ	CDK13	PKM	RHOA	ROCK1	MEF2A	OTUD5	ATP11A	RASGRP2	PSME4	KCNAB2	RAB27A	CDC42	RPS6KA2	PRKACA	UBE2D1	NFATC3	STK10	FBXW11	AP1M1	ALPK1	TXK	ACTB	PLD1	RAB7A	ICAM3	MAP2K7	NFKB2	PAK3	UBE2K	PIK3C3	ITCH	BPIFB2	TOLLIP	XRCC5	CEACAM1	PGM1	DNM2	CPB2	PSEN1	HSP90AA1	CFHR2	MEF2C	PTPRC	PKP1	CYLD	PPIE	GSTP1	APOB	RAB10	CD59	FCN1	SCAMP1	CPNE3	B4GALT1	CEACAM6	LAT2	HUWE1	FTL	PSMC5	PTPN4	DEFB127	MAVS	DYNLL1	P2RX7	NOS1	IRAK3	LYZ	CD209	NLRC4	CMTM6	NLRP1	PSME1	SNAP23	UNC13D	ADA2	MAP3K1	PSMD5	TREM2	CRISP3	NCR2	HSP90AB1	ITPR3	DSP	ABL1	RAB18	MYO9B	PSMD8	CDC34	POLR2E	SNAP29	MAPK1	POLR2F	CYB5R3	TOM1	HMOX1	ARSA	SYNGR1	TAB1	MYH9	GRAP2	NCF4	EP300	POLR3H	CTSG	PYGL	PSMC6	ATP6V1D	PSMA3	LGMN	CHGA	PSMC1	RPS6KA5	PSMB5	PSMA6	NFKBIA	PSME2	MMP9	PYGB	NFATC2	DNAJC5	CTSZ	PSMA7	SIRPB1	HCK	BPI	CST3	EPPIN	USP14	VAPA	RNF125	PSMD10	PGRMC1	TLR8	MAGT1	EEA1	GLA	DNAJC3	OLFM4	MAPK3	N4BP1	CCL22	CCL17	PSMD7	COTL1	CRISPLD2	MEFV	CPPED1	HMOX2	PYCARD	VPS35L	CTSH	ATP8B4	RIPK2	IKBKB	GSDMD	PPP2CB	ASAH1	MAN2B1	NFKBIB	RELB	RETN	VRK3	GPI	PLD3	CD33	RAB3D	PPP2R1A	PIK3R2	RAB3A	GSDME	ATP6V0A4	TAX1BP1	NOD1	CASP2	PDAP1	WASL	IMPDH1	PSMA2	LIMK1	C5	DNM1	RIGI	MAPK8	PPP3CB	MAP3K8	TSPAN14	PSMD3	P2RX1	KPNB1	ICAM2	PSMD11	DHX58	RAB5C	VAT1	DUSP3	MAP2K6	VTN	ALDOC	LAMTOR3	NFKB1	MANBA	UBE2D3	MAPK10	BST1	CTSC	HSPA8	DTX4	UNC93B1	FOLR3	PANX1	BIRC2	COMMD9	CD81	TCIRG1	PSMD9	MLEC	BIN2	LTA4H	ARPC3	CAND1	RAB5B	PTPN6	CLEC4A	FRK	MAPK14	WASF1	VNN1	CCR6	PPP2R5D	TMEM30A	LY86	C7	FAF2	ITK	ARSB	POLR3G	SKP1	PPP2CA	C9	ATP6V0E1	NIT2	ARMC8	ATP6V1A	MAPKAPK3	ACTR1B	ACTR3	PSMD14	IFIH1	GCA	GNLY	QPCT	SOS1	WIPF1	ATF2	ATP6V1B1	QSOX1	RAP1A	CAPZA1	LAMTOR2	NCF2	CFHR3	CD58	PADI2	CR2	CD46	ATP6V0B	PRDX6	RPS6KA1	CHRNB4	MUC5B	CTSD	COLEC11	MMP8	CREB1	TTR	IRAG2	TNFAIP3	ARG1	VAMP8	STBD1	RAB14	TRIM32	NPC2	YPEL5	CPN1	IFNA6	IFNA8	CYSTM1	PDZD11	APAF1	DUSP4	CLU	EPX	TRIM25	A1BG	CAT	CCR2	POLR3GL	PIK3CA	WIPF3	SFTPA1	PLAU	HVCN1	ITPR2	PRDX4	ADGRE5	ATF1	ARHGAP9	NCKAP1L	RAB9B	TNFAIP6	RAP2C	C4BPA	C4BPB	PI3	SLPI	PLCG1	SEMG1	ZBP1	ATP8A1	CEACAM8	SERPINB6	TREM1	LRRFIP1	MYH2	IL1B	C3	DEFB126	CD93	PSMF1	DEFB129	BPIFB1	PSMB2	IRF3	HTN1	CFP	ELK1	TRAF2	MASP1	RAP1B	PTPRB	PIN1	UBR4	TICAM1	AAMP	SEM1	FGL2	RAC2	ATP6V1F	COPB1	PSMA1	PLD2	CD68	SLC44A2	SIGLEC9	RIPK3	ART1	LBP	CRACR2A	MOSPD2	ECSIT	PRKCSH	BST2	ARPC1B	UBE2M	GMFG	LILRB2	BPIFA2	DEFB118	ATP6V1E1	NFATC1	CAP1	TRAF3	ADGRE3	RBSN	PSME3	ACLY	DIAPH1	UBE2D2	ACTR10	LGALS3	TRIM21	RAF1	CLEC10A	SNAP25	POLR3F	CRP	CASP9	WASF3	CHI3L1	CHIT1	SFTPD	KRAS	AMPD3	CD180	IRAK2	VAV3	CFHR4	CFHR5	DOCK2	KLRD1	DSG1	DSC1	TCN1	C5AR2	OSTF1	CTSL	CD36	MAP3K7	CD63	TEC	GNS	DHX9	TMBIM1	CAB39	CKAP4	RAC1	DBNL	TANK	ABI1	TXN	TLR4	ATP6V1G1	PSMB7	CTSV	IFNA21	CNPY3	RIPK1	TLR2	PRCP	GGH	SDCBP	PPP2R1B	CASP1	ADAM10	ACTR2	DNAJC13	IDH1	ABI2	ITGAV	HERC5	PPP3CA	GLIPR1	DUSP6	SLC15A4	GPR84	RHOF	PELI2	SLC27A2	SRP14	PSTPIP1	IQGAP1	ITGAX	NLRC5	PDPK1	GALNS	TP53	TMC6	PFKL	VAV1	TRPM2	APP	PSMB6	SLC2A5	FCN3	BCL10	PRKACB	PSMA5	CD53	CREG1	FCGR2A	CTSK	FLG2	S100A8	S100A7	ILF2	DEGS1	C1orf35	ARL8A	ATP6V1C2	RPS27A	REG3G	STK11IP	DYNC1LI1	UBA3	MUC4	AHSG	PLAC8	TIFA	MYO10	PIK3R1	IQGAP2	ATG12	DOK3	DYNLT1	TRIM4	FRMPD3	ATP6V1B2	GOLGA7	PLPP5	ATP6V0D2	POLR2K	NAPRT	IFNA5	IFNA16	STOM	GSN	ALAD	SURF4	PTGES2	LCN2	COMMD3	POLR3A	SERPING1	PTPRJ	PAK1	LAMTOR1	TKFC	MS4A3	MS4A2	DSN1	ALDOA	FCGR1A	TIRAP	DOCK1	UBC	ITPR1	NDUFC2	ATP6V1G3	ADAM8	LPCAT1	TOMM70	LY96	PSMA8	PTPRN2	ATP6V1C1	ELMO1	CCT8	EEF1A1	PRG3	UBE2L6	MAPK13	C8A	TAB3	NCK1	WASF2	NCF1	CDA	FCER1G	C1QC	PSMD4	PSMB4	C1R	PGLYRP3	ATP6V0D1	ATAD3B	PDXK	CSTB	ITGB2	VAV2	S100B	FCN2	NLRP4	CD3G	S100A1	SHC1	NLRX1	NBEAL2	HK3	LRRC14	PGLYRP2	PSMC2	DCD	POLR3K	AGL	ARPC5	NLRP3	NCSTN	FCGR3B	MAPKAPK2	PIGR	CTSS	S100A11	PGLYRP4	S100A9	S100A12	CXCR1	ARPC2	NFASC	MNDA	IFI16	AIM2	PSMD6	PTX3	PPBP	CXCL1	GYG1	POLR2H	PRKCD	S100P	CAMP	APEH	DUSP7	TLR3	LEAP2	CGAS	FABP5	BRI3	CTSB	DEFA5	DEFA4	DEFA6	DEFB1	NOS3	SYK	PRKACG	HGSNAT	CYBB	ATP7A	VCP	SUGT1	MBL2	RNASE7	PSMC3	IKBIP	BTRC	CCT2	C2	PLD4	MAPK7	CLEC4E	CLEC4D	HSP90B1	SERPINB12	B2M	ANPEP	STAT6	BPIFB6	CRK	NOD2	LPO	RAB4B	LAIR1	EEF2	KRT1	CD300A	GHDC	NLRC3	FTH1	CTNNB1	FADD	PAFAH1B2	NKIRAS2	RAB31	POLR3D	AHCYL1	TNIP2	MAP2K1	RAB24	PGM2	RNASE2	RNASE3	PTK2	PTAFR	RNASE6	MUC15	AGPAT2	TRIM56	MUC17	MUC3A	ITGAM	GUSB	TRAPPC1	GLB1	UBB	FOS	CD14	PA2G4	OSCAR	CEACAM3	FPR2	FPR1	ATP6V0E2	PRKCE	MUC7	LRG1	GAA	CANT1	PGAM1	POLR1C	WIPF2	BCL2L1	FGG	FGA	FGB	DEFB4A	RASGRP4	BCL2	IFNB1	C3AR1	REG3A	ORMDL3	MALT1	AZU1	CLEC7A	CLEC12A	MUCL1	RASGRP1	CFL1	RAB37	MYD88	RELA	HPSE	HSPA6	C1QB	C1QA	OLR1	RNASE8	SAA1	PSMD1	MUC13	JUP	SLCO4C1	TLR10	TLR1	TLR6	PELI3	HRAS	DHX36	TRAF6	PSMD2	TBC1D10C	RAB6A	BAIAP2	YES1	KCMF1	DEFB104A	DEFB103A	C8G	MUC20	DPP7	DEFB104B	RHOG	ANO6	RPS6KA3	DEFB103B	DEFB4B	CD19	ATOX1	JUN	DEFB114	POLR2L	GRB2	UBE2N	IMPDH2	CALML5	DEFB125	CPN2	CD300LB	FUCA1	PTPN11	FCER1A	ABCA13	ITLN1	F2	PAK2	DEFB124	DEFB123	ARHGAP45	DEFB119	CXCR2	DEFB112	MUC16	RAP2B	RNF135	IST1	UBA7	ATP6AP2	C1S	ANXA2	LCK	ADGRG3	MCEMP1	AP2A2	DDX41	TUBB	TBK1	ACTG1	IRAK1	DEFB108B	S100A7A	COLEC10	PLA2G6	NEU1	PROS1	STING1	MUC6	USP18	DGAT1	C6orf120	SIGIRR	SFTPA2	SOCS1	ATP6V0A2	MAPK11	METTL7A	TMEM179B	MUC1	IRF7	PSMD13	ATP6V0C	LAMP1	DEFB128	POLR3C	DEFB131A	POLR1D	BPIFB4	CD300E	FCAR	DEFB132	DEFB105A	DEFB107A	NF2	DEFB106A	DEFB105B	PRG2	IFNA10	DEFB106B	TLR5	ISG15	CARD9	MAPK12	TUBB4B	PLA2G2A	IFNA2	SELL	NHLRC3	HMGB1	SERPINA3	TMEM63A	PPIA	CD55	PRTN3	XRCC6	PIK3R4	MME	TLR7	GM2A	CD47	CASP4	SIGLEC15	IGF2R	DYNC1H1	PCBP2	SRC	PSMD12	SERPINA1	PELI1	C5AR1	MYO5A	GZMM	ATG7	ELANE	SPTAN1	PSAP	CFD	MYO1C	NKIRAS1	HRNR	IFNA1	PLCG2	DNM3	IRAK4	SIRPA	DEFB107B	SVIP	CLEC4C	BPIFA1	CARD11	CALM1	CEP290	PNP	CD247	CAPZA2	APRT	CR1	FCGR3A	PLPP4	DEFB110	PSMB8	AGER	HSPA1B	HSPA1A	CSNK2B	HLA-C	MUC21	DEFB121	LILRB3	HLA-E	CD177	PSMB10	MUC12	CFI	HTN3	KLRC2	CLEC6A	DEFB134	DEFB135	DEFB136	DEFA1	C4A	ATP6V1G2	HLA-A	IGKV4-1	IGKV5-2	IGKV3D-20	IGLV6-57	IGLV1-51	IGLV1-47	IGLV1-44	IGLV7-43	IGLV1-40	IGLV3-27	IGLV3-25	IGLV2-23	IGLV3-21	IGLV3-19	IGLV2-14	IGLV2-11	IGLV3-1	IGLC2	IGLC3	IGHE	IGHG4	IGHG2	IGHG1	IGHV1-2	IGHV2-5	IGHV3-7	IGHV3-11	IGHV3-13	IGHV3-23	IGHV3-33	IGHV4-34	IGHV4-39	IGHV1-46	IGHV3-48	IGHV3-53	IGHV1-69	NRAS	CHUK	LAT	NCKIPSD	TREX1	KLRK1	IFNA7	CPNE1	DEFB113	DEFB133	MUC5AC	DDX3X	DEFB116	DEFB115	PPP3R1	UBA52	PSMB11	HLA-B	IGHV4-59	C4B	IFNA14	ORM2	ORM1	DEFB130A	DEFB130B	C4B_2	IFNA13	IFNA17	NFAM1	IFNA4	TXNDC5	IGKV2D-30	TLR9	CFB	PSMB9	DEFA3	IGKV3-20	IGKV1D-33	DEFA1B	IGKV1-17	IGKV1-16	MIF	IGKV1D-16	CRCP	IGKV3-11	ARPC4	ARPC1A	PLEKHO2	IGKV1-33	IGKV1-39	IGKV2D-28	SERPINB10	IGKV2-30	IGKV1-12	TICAM2	IGKV1-5	NME2	DDOST	IGKV2-28	CFHR1	IGKV3-15	UBE2V1	HBB	TARM1	EPPIN-WFDC6	ATP6V1E2	IGKV2D-40	IGKV1D-39	PRKDC	LYN	SIGLEC14	BRK1	RAB44	HP	MGAM	CLEC5A	PECAM1	IKBKE	TXNIP	SIGLEC5	IKBKG	IGHV3-30	KIR2DS1	CYFIP1	LILRA3	KIR2DS4	KIR2DS2	IGHV2-70	KIR2DS5	KIR3DS1	PRSS2	PSMB3	IGLV2-8	IGKV1D-12	ENSG00000284958
REACTOME_INFLUENZA_INFECTION	http://www.gsea-msigdb.org/gsea/msigdb/human/geneset/REACTOME_INFLUENZA_INFECTION	POLR2J	RPS20	NUP160	RPL26L1	POLR2B	TPR	EIF2AK2	NDC1	RPL18	IPO5	NUP133	RPL31	NUP37	HSP90AA1	XPO1	RPS5	SEH1L	RPL6	RPLP0	NUP50	AAAS	NUP188	RPS18	POLR2E	POLR2F	RPL3	PABPN1	RAE1	DNAJC3	KPNA3	NUP93	POLR2C	RPS16	POLR2I	TGFB1	RPS19	RPL18A	RPL28	RPL19	KPNB1	NUP88	RPL34	RPS13	NUP98	NUP107	RPS12	NUP155	KPNA1	RPL24	RPS15	RPL22	RPS25	NUP43	RPL21	RPL5	CLTA	RPS10	NUP153	NUP85	GTF2F1	RPL23	NUP214	CANX	RPS4Y1	RPL36	RPL27	NUP210	RAN	GRSF1	RPS15A	NUP42	RPL35	RPS6	RPLP1	RPS24	NUP54	NUP58	RPL3L	RPS2	CLTC	RPS11	RPL13A	RPL11	RPS8	PARP1	RPS27A	POLR2D	RPL32	RPS3A	RPL37	RPL10	RPL7	POLR2K	RPL7A	RPS3	FAU	RANBP2	NUP205	RPL30	SEC13	CPSF4	RPL8	RPL26	RPL29	NUP35	RPL22L1	RPL9	POLR2H	RPL39L	RPS14	RPL10L	RPL36AL	RPL27A	RPL13	POLR2G	RPSA	SLC25A6	RPS9	RPS21	RPS7	RPL38	RPL4	RPL15	RPLP2	POLR2L	RPS27	CALR	POLR2A	KPNA2	RPS17	RPL35A	RPS27L	KPNA7	KPNA4	RPS23	ISG15	GTF2F2	RPL14	POM121	KPNA5	RPS26	RPL37A	RPL12	RPS4X	RPL23A	RPL10A	RPL39	HSPA1A	NUP62	RPS29	UBA52	RPL41	RPS28	RPL36A	RPL17	POM121C	RPS4Y2
REACTOME_EXPORT_OF_VIRAL_RIBONUCLEOPROTEINS_FROM_NUCLEUS	http://www.gsea-msigdb.org/gsea/msigdb/human/geneset/REACTOME_EXPORT_OF_VIRAL_RIBONUCLEOPROTEINS_FROM_NUCLEUS	NUP160	TPR	NDC1	NUP133	NUP37	XPO1	SEH1L	NUP50	AAAS	NUP188	RAE1	NUP93	NUP88	NUP98	NUP107	NUP155	NUP43	NUP153	NUP85	NUP214	NUP210	RAN	NUP42	NUP54	NUP58	RANBP2	NUP205	SEC13	NUP35	POM121	HSPA1A	NUP62	POM121C
REACTOME_NS1_MEDIATED_EFFECTS_ON_HOST_PATHWAYS	http://www.gsea-msigdb.org/gsea/msigdb/human/geneset/REACTOME_NS1_MEDIATED_EFFECTS_ON_HOST_PATHWAYS	NUP160	TPR	EIF2AK2	NDC1	NUP133	NUP37	SEH1L	NUP50	AAAS	NUP188	PABPN1	RAE1	KPNA3	NUP93	KPNB1	NUP88	NUP98	NUP107	NUP155	KPNA1	NUP43	NUP153	NUP85	NUP214	NUP210	NUP42	NUP54	NUP58	RANBP2	NUP205	SEC13	CPSF4	NUP35	KPNA2	KPNA7	KPNA4	ISG15	POM121	KPNA5	NUP62	POM121C
REACTOME_VIRAL_MESSENGER_RNA_SYNTHESIS	http://www.gsea-msigdb.org/gsea/msigdb/human/geneset/REACTOME_VIRAL_MESSENGER_RNA_SYNTHESIS	POLR2J	NUP160	POLR2B	TPR	NDC1	NUP133	NUP37	SEH1L	NUP50	AAAS	NUP188	POLR2E	POLR2F	RAE1	NUP93	POLR2C	POLR2I	NUP88	NUP98	NUP107	NUP155	NUP43	NUP153	NUP85	GTF2F1	NUP214	NUP210	NUP42	NUP54	NUP58	POLR2D	POLR2K	RANBP2	NUP205	SEC13	NUP35	POLR2H	POLR2G	POLR2L	POLR2A	GTF2F2	POM121	NUP62	POM121C
REACTOME_NOD1_2_SIGNALING_PATHWAY	http://www.gsea-msigdb.org/gsea/msigdb/human/geneset/REACTOME_NOD1_2_SIGNALING_PATHWAY	BIRC3	TAB2	CASP8	ITCH	CYLD	TAB1	RIPK2	IKBKB	NOD1	CASP2	MAP2K6	BIRC2	MAPK14	TNFAIP3	AAMP	CASP9	IRAK2	MAP3K7	CASP1	RPS27A	UBC	MAPK13	TAB3	NOD2	UBB	TRAF6	UBE2N	IRAK1	MAPK11	CARD9	MAPK12	CASP4	CHUK	UBA52	UBE2V1	IKBKG
REACTOME_NUCLEOTIDE_BINDING_DOMAIN_LEUCINE_RICH_REPEAT_CONTAINING_RECEPTOR_NLR_SIGNALING_PATHWAYS	http://www.gsea-msigdb.org/gsea/msigdb/human/geneset/REACTOME_NUCLEOTIDE_BINDING_DOMAIN_LEUCINE_RICH_REPEAT_CONTAINING_RECEPTOR_NLR_SIGNALING_PATHWAYS	BIRC3	TAB2	CASP8	NFKB2	ITCH	CYLD	P2RX7	NLRC4	NLRP1	HSP90AB1	HMOX1	TAB1	MEFV	PYCARD	RIPK2	IKBKB	NOD1	CASP2	MAP2K6	NFKB1	PANX1	BIRC2	MAPK14	TNFAIP3	AAMP	CASP9	IRAK2	MAP3K7	TXN	CASP1	PSTPIP1	APP	RPS27A	UBC	MAPK13	TAB3	NLRP3	AIM2	SUGT1	NOD2	UBB	BCL2L1	BCL2	RELA	TRAF6	UBE2N	IRAK1	MAPK11	CARD9	MAPK12	CASP4	CHUK	UBA52	UBE2V1	TXNIP	IKBKG
REACTOME_NEUROTOXICITY_OF_CLOSTRIDIUM_TOXINS	http://www.gsea-msigdb.org/gsea/msigdb/human/geneset/REACTOME_NEUROTOXICITY_OF_CLOSTRIDIUM_TOXINS	SYT1	STX1B	STX1A	SV2C	SNAP25	VAMP1	SYT2	SV2A	SV2B	VAMP2
REACTOME_TOLL_LIKE_RECEPTOR_CASCADES	http://www.gsea-msigdb.org/gsea/msigdb/human/geneset/REACTOME_TOLL_LIKE_RECEPTOR_CASCADES	SARM1	BTK	BIRC3	MAP2K3	MAPK9	CUL1	TAB2	CASP8	MAP2K4	MEF2A	RPS6KA2	UBE2D1	FBXW11	ALPK1	MAP2K7	NFKB2	PIK3C3	DNM2	MEF2C	APOB	PTPN4	IRAK3	MAP3K1	MAPK1	TAB1	LGMN	RPS6KA5	NFKBIA	BPI	USP14	TLR8	EEA1	MAPK3	N4BP1	RIPK2	IKBKB	GSDMD	PPP2CB	NFKBIB	VRK3	PPP2R1A	GSDME	NOD1	DNM1	MAPK8	MAP3K8	DUSP3	MAP2K6	NFKB1	UBE2D3	MAPK10	UNC93B1	BIRC2	MAPK14	PPP2R5D	LY86	SKP1	PPP2CA	MAPKAPK3	ATF2	RPS6KA1	CREB1	DUSP4	SFTPA1	ATF1	IRF3	ELK1	TRAF2	TICAM1	RIPK3	LBP	ECSIT	TRAF3	RBSN	UBE2D2	SFTPD	CD180	IRAK2	CTSL	CD36	MAP3K7	TANK	TLR4	CTSV	CNPY3	RIPK1	TLR2	PPP2R1B	DUSP6	PELI2	NLRC5	TP53	APP	CTSK	S100A8	RPS27A	TIFA	TIRAP	UBC	LY96	TAB3	ITGB2	S100B	S100A1	NLRX1	LRRC14	MAPKAPK2	CTSS	S100A9	S100A12	DUSP7	TLR3	CTSB	IKBIP	BTRC	MAPK7	HSP90B1	NOD2	FADD	NKIRAS2	TNIP2	MAP2K1	ITGAM	UBB	FOS	CD14	FGG	FGA	FGB	MYD88	RELA	SAA1	TLR10	TLR1	TLR6	PELI3	TRAF6	RPS6KA3	JUN	UBE2N	PTPN11	TBK1	IRAK1	USP18	SIGIRR	SFTPA2	SOCS1	MAPK11	IRF7	TLR5	HMGB1	PIK3R4	TLR7	PELI1	NKIRAS1	PLCG2	DNM3	IRAK4	AGER	CHUK	UBA52	TLR9	TICAM2	UBE2V1	IKBKE	IKBKG
REACTOME_TICAM1_RIP1_MEDIATED_IKK_COMPLEX_RECRUITMENT	http://www.gsea-msigdb.org/gsea/msigdb/human/geneset/REACTOME_TICAM1_RIP1_MEDIATED_IKK_COMPLEX_RECRUITMENT	BIRC3	UBE2D1	IKBKB	UBE2D3	BIRC2	TICAM1	RIPK3	UBE2D2	RIPK1	RPS27A	UBC	TLR3	UBB	TRAF6	UBE2N	CHUK	UBA52	UBE2V1	IKBKG
REACTOME_DDX58_IFIH1_MEDIATED_INDUCTION_OF_INTERFERON_ALPHA_BETA	http://www.gsea-msigdb.org/gsea/msigdb/human/geneset/REACTOME_DDX58_IFIH1_MEDIATED_INDUCTION_OF_INTERFERON_ALPHA_BETA	CASP10	CREBBP	RNF216	SIKE1	ATG5	CASP8	OTUD5	UBE2D1	NFKB2	UBE2K	ITCH	HSP90AA1	CYLD	MAVS	MAP3K1	HSP90AB1	EP300	NFKBIA	RNF125	IKBKB	NFKBIB	TAX1BP1	RIGI	DHX58	NFKB1	UBE2D3	IFIH1	TNFAIP3	IFNA6	IFNA8	TRIM25	IRF3	TRAF2	PIN1	TRAF3	UBE2D2	TANK	IFNA21	RIPK1	HERC5	NLRC5	APP	RPS27A	ATG12	TRIM4	IFNA5	IFNA16	TKFC	UBC	TOMM70	UBE2L6	S100B	NLRX1	S100A12	FADD	NKIRAS2	UBB	IFNB1	RELA	SAA1	TRAF6	RNF135	UBA7	TBK1	IRF7	IFNA10	ISG15	IFNA2	HMGB1	PCBP2	NKIRAS1	IFNA1	AGER	CHUK	IFNA7	UBA52	IFNA14	IFNA13	IFNA17	IFNA4	IKBKE	IKBKG
REACTOME_PROLONGED_ERK_ACTIVATION_EVENTS	http://www.gsea-msigdb.org/gsea/msigdb/human/geneset/REACTOME_PROLONGED_ERK_ACTIVATION_EVENTS	CRKL	MAPK1	MAPK3	RAPGEF1	RAP1A	MAP2K2	NGF	KIDINS220	BRAF	FRS2	YWHAB	CRK	MAP2K1	NTRK1
REACTOME_ADENYLATE_CYCLASE_ACTIVATING_PATHWAY	http://www.gsea-msigdb.org/gsea/msigdb/human/geneset/REACTOME_ADENYLATE_CYCLASE_ACTIVATING_PATHWAY	ADCY2	ADCY7	ADCY4	ADCY3	GNAL	ADCY8	ADCY9	ADCY1	ADCY5	ADCY6
REACTOME_ADENYLATE_CYCLASE_INHIBITORY_PATHWAY	http://www.gsea-msigdb.org/gsea/msigdb/human/geneset/REACTOME_ADENYLATE_CYCLASE_INHIBITORY_PATHWAY	GNAI3	ADCY2	GNAI2	ADCY7	GNAI1	ADCY4	ADCY3	GNAL	ADCY8	ADCY9	ADCY1	ADCY5	ADCY6	GNAT3
REACTOME_REGULATION_OF_GLUCOKINASE_BY_GLUCOKINASE_REGULATORY_PROTEIN	http://www.gsea-msigdb.org/gsea/msigdb/human/geneset/REACTOME_REGULATION_OF_GLUCOKINASE_BY_GLUCOKINASE_REGULATORY_PROTEIN	NUP160	TPR	NDC1	NUP133	NUP37	GCKR	SEH1L	NUP50	AAAS	NUP188	RAE1	NUP93	GCK	NUP88	NUP98	NUP107	NUP155	NUP43	NUP153	NUP85	NUP214	NUP210	NUP42	NUP54	NUP58	RANBP2	NUP205	SEC13	NUP35	POM121	NUP62	POM121C
REACTOME_SIGNALING_BY_TGF_BETA_RECEPTOR_COMPLEX	http://www.gsea-msigdb.org/gsea/msigdb/human/geneset/REACTOME_SIGNALING_BY_TGF_BETA_RECEPTOR_COMPLEX	WWTR1	STRAP	LTBP1	NEDD4L	YBX1	RHOA	PRKCZ	UBE2D1	ITGA8	RBL1	CCNT2	ITGB5	XPO1	PPP1R15A	FKBP1A	LTBP4	CCNK	TGFB2	BAMBI	MAPK1	EP300	SNW1	PPM1A	SMAD7	ATP1B4	MAPK3	PARD6A	STUB1	ARHGEF18	TGFB1	ITGB8	SERPINE1	TGFBR1	MTMR4	SMURF2	UBE2D3	CBL	CCNC	TFDP2	ITGB6	STAT1	HDAC1	UCHL5	TGIF2	LTBP2	TGFB3	PMEPA1	USP9X	CCNT1	NEDD8	UBE2M	CDK8	E2F5	MEN1	USP15	SKIL	CDK9	MYC	ITGAV	FURIN	NCOR1	SMAD4	CGN	PARP1	RPS27A	CDKN2B	PARD3	ITGB1	UBC	ZFYVE9	RNF111	SKI	F11R	TGFBR2	COL1A2	FBN1	SMAD3	LTBP3	UBB	JUNB	PPP1CA	SMAD2	TGIF1	SP1	PPP1CC	NCOR2	TRIM33	TFDP1	SMURF1	E2F4	PPP1CB	UBA52	ITGB3
REACTOME_ARMS_MEDIATED_ACTIVATION	http://www.gsea-msigdb.org/gsea/msigdb/human/geneset/REACTOME_ARMS_MEDIATED_ACTIVATION	RAP1A	NGF	KIDINS220	BRAF	YWHAB	CRK	NTRK1
REACTOME_P38MAPK_EVENTS	http://www.gsea-msigdb.org/gsea/msigdb/human/geneset/REACTOME_P38MAPK_EVENTS	RALA	MAPK14	MAPKAPK3	KRAS	RALB	MAPK13	RALGDS	MAPKAPK2	HRAS	MAPK11	MAPK12	SRC	NRAS
REACTOME_TELOMERE_EXTENSION_BY_TELOMERASE	http://www.gsea-msigdb.org/gsea/msigdb/human/geneset/REACTOME_TELOMERE_EXTENSION_BY_TELOMERASE	TINF2	ACD	GAR1	PPP6R3	PPP6C	CDK2	POT1	DKC1	TERF2	CCNA1	PIF1	WRAP53	SHQ1	CCNA2	NHP2	TERF1	TERT	TERF2IP	RUVBL1	NOP10	RUVBL2	ANKRD28	RTEL1
REACTOME_ALTERNATIVE_COMPLEMENT_ACTIVATION	http://www.gsea-msigdb.org/gsea/msigdb/human/geneset/REACTOME_ALTERNATIVE_COMPLEMENT_ACTIVATION	C3	CFP	GZMM	CFD	CFB
REACTOME_APC_C_CDC20_MEDIATED_DEGRADATION_OF_CYCLIN_B	http://www.gsea-msigdb.org/gsea/msigdb/human/geneset/REACTOME_APC_C_CDC20_MEDIATED_DEGRADATION_OF_CYCLIN_B	CDC27	ANAPC4	UBE2D1	ANAPC5	CDC23	UBE2S	ANAPC15	CDC20	CDC16	CCNB1	ANAPC11	RPS27A	UBC	ANAPC1	ANAPC10	ANAPC16	UBE2E1	CDK1	UBB	UBE2C	ANAPC2	CDC26	ANAPC7	UBA52
REACTOME_SCF_BETA_TRCP_MEDIATED_DEGRADATION_OF_EMI1	http://www.gsea-msigdb.org/gsea/msigdb/human/geneset/REACTOME_SCF_BETA_TRCP_MEDIATED_DEGRADATION_OF_EMI1	PSMB1	PSMC4	PSMA4	CUL1	PSME4	PSMC5	PSME1	PSMD5	PSMD8	PSMC6	PSMA3	PSMC1	PSMB5	PSMA6	PSME2	PSMA7	PSMD10	PSMD7	FZR1	PSMA2	PSMD3	PSMD11	PSMD9	FBXO5	SKP1	PSMD14	CDC20	PSMF1	PSMB2	SEM1	PSMA1	PSME3	PSMB7	PSMB6	PSMA5	RPS27A	UBC	PSMA8	PSMD4	PSMB4	PSMC2	PSMD6	PSMC3	BTRC	UBB	PSMD1	PSMD2	PSMD13	PSMD12	PSMB8	PSMB10	UBA52	PSMB11	PSMB9	PSMB3
REACTOME_APC_C_MEDIATED_DEGRADATION_OF_CELL_CYCLE_PROTEINS	http://www.gsea-msigdb.org/gsea/msigdb/human/geneset/REACTOME_APC_C_MEDIATED_DEGRADATION_OF_CELL_CYCLE_PROTEINS	CDC27	PSMB1	PSMC4	PSMA4	ANAPC4	CUL1	PSME4	UBE2D1	CDC14A	PSMC5	AURKA	ANAPC5	PSME1	CDC23	PSMD5	PSMD8	PSMC6	PSMA3	PSMC1	PSMB5	PSMA6	PSME2	PSMA7	PSMD10	PSMD7	FZR1	PSMA2	UBE2S	PSMD3	PSMD11	ANAPC15	PSMD9	FBXO5	SKP1	PSMD14	CDC20	NEK2	CDK2	PSMF1	PSMB2	SEM1	PSMA1	CDC16	PSME3	CCNA1	CCNB1	PSMB7	RB1	ANAPC11	PSMB6	PSMA5	RPS27A	CCNA2	SKP2	UBC	ANAPC1	BUB3	PSMA8	BUB1B	PSMD4	PSMB4	PSMC2	PSMD6	MAD2L1	ANAPC10	PTTG1	PSMC3	BTRC	ANAPC16	PLK1	UBE2E1	CDK1	UBB	PSMD1	UBE2C	PSMD2	ANAPC2	CDC26	AURKB	PSMD13	ANAPC7	PSMD12	PSMB8	PSMB10	UBA52	PSMB11	PSMB9	PSMB3
REACTOME_APC_C_CDH1_MEDIATED_DEGRADATION_OF_CDC20_AND_OTHER_APC_C_CDH1_TARGETED_PROTEINS_IN_LATE_MITOSIS_EARLY_G1	http://www.gsea-msigdb.org/gsea/msigdb/human/geneset/REACTOME_APC_C_CDH1_MEDIATED_DEGRADATION_OF_CDC20_AND_OTHER_APC_C_CDH1_TARGETED_PROTEINS_IN_LATE_MITOSIS_EARLY_G1	CDC27	PSMB1	PSMC4	PSMA4	ANAPC4	PSME4	UBE2D1	PSMC5	AURKA	ANAPC5	PSME1	CDC23	PSMD5	PSMD8	PSMC6	PSMA3	PSMC1	PSMB5	PSMA6	PSME2	PSMA7	PSMD10	PSMD7	FZR1	PSMA2	UBE2S	PSMD3	PSMD11	ANAPC15	PSMD9	PSMD14	CDC20	PSMF1	PSMB2	SEM1	PSMA1	CDC16	PSME3	PSMB7	RB1	ANAPC11	PSMB6	PSMA5	RPS27A	SKP2	UBC	ANAPC1	PSMA8	PSMD4	PSMB4	PSMC2	PSMD6	ANAPC10	PTTG1	PSMC3	ANAPC16	PLK1	UBE2E1	UBB	PSMD1	UBE2C	PSMD2	ANAPC2	CDC26	AURKB	PSMD13	ANAPC7	PSMD12	PSMB8	PSMB10	UBA52	PSMB11	PSMB9	PSMB3
REACTOME_TRANSPORT_AND_SYNTHESIS_OF_PAPS	http://www.gsea-msigdb.org/gsea/msigdb/human/geneset/REACTOME_TRANSPORT_AND_SYNTHESIS_OF_PAPS	SLC35B3	PAPSS1	SLC26A1	SLC26A2	SLC35B2	PAPSS2
REACTOME_GLUTATHIONE_SYNTHESIS_AND_RECYCLING	http://www.gsea-msigdb.org/gsea/msigdb/human/geneset/REACTOME_GLUTATHIONE_SYNTHESIS_AND_RECYCLING	GCLC	GGCT	GCLM	GGT5	GGT1	GSS	CHAC1	GGT7	CNDP2	CHAC2	GGT6	OPLAH
REACTOME_POLYMERASE_SWITCHING_ON_THE_C_STRAND_OF_THE_TELOMERE	http://www.gsea-msigdb.org/gsea/msigdb/human/geneset/REACTOME_POLYMERASE_SWITCHING_ON_THE_C_STRAND_OF_THE_TELOMERE	POLA2	RFC1	RFC2	POLD1	POLD3	TINF2	POLA1	ACD	POLD2	STN1	RFC5	CHTF18	POT1	TERF2	PCNA	RFC3	DSCC1	PRIM2	TERF1	RFC4	TERF2IP	CHTF8	POLD4	CTC1	PRIM1	TEN1
REACTOME_PROCESSIVE_SYNTHESIS_ON_THE_C_STRAND_OF_THE_TELOMERE	http://www.gsea-msigdb.org/gsea/msigdb/human/geneset/REACTOME_PROCESSIVE_SYNTHESIS_ON_THE_C_STRAND_OF_THE_TELOMERE	POLD1	POLD3	TINF2	ACD	LIG1	RPA3	POLD2	RPA2	POT1	RPA1	TERF2	PCNA	DNA2	TERF1	WRN	TERF2IP	FEN1	POLD4	BLM
REACTOME_TELOMERE_C_STRAND_LAGGING_STRAND_SYNTHESIS	http://www.gsea-msigdb.org/gsea/msigdb/human/geneset/REACTOME_TELOMERE_C_STRAND_LAGGING_STRAND_SYNTHESIS	POLA2	RFC1	RFC2	POLD1	POLD3	TINF2	POLA1	ACD	LIG1	RPA3	POLD2	STN1	RFC5	RPA2	CHTF18	POT1	RPA1	TERF2	PCNA	RFC3	DSCC1	DNA2	PRIM2	TERF1	RFC4	WRN	TERF2IP	FEN1	CHTF8	POLD4	CTC1	BLM	PRIM1	TEN1
REACTOME_TELOMERE_C_STRAND_SYNTHESIS_INITIATION	http://www.gsea-msigdb.org/gsea/msigdb/human/geneset/REACTOME_TELOMERE_C_STRAND_SYNTHESIS_INITIATION	POLA2	TINF2	POLA1	ACD	STN1	POT1	TERF2	PRIM2	TERF1	TERF2IP	CTC1	PRIM1	TEN1
REACTOME_ACTIVATION_OF_C3_AND_C5	http://www.gsea-msigdb.org/gsea/msigdb/human/geneset/REACTOME_ACTIVATION_OF_C3_AND_C5	C5	C3	CFP	C2	C4A	C4B	C4B_2	CFB
REACTOME_PLASMA_LIPOPROTEIN_ASSEMBLY_REMODELING_AND_CLEARANCE	http://www.gsea-msigdb.org/gsea/msigdb/human/geneset/REACTOME_PLASMA_LIPOPROTEIN_ASSEMBLY_REMODELING_AND_CLEARANCE	AP2B1	MYLIP	MBTPS2	NR1H3	AP2S1	SOAT1	CREB3L3	PRKACA	SCARB1	APOB	CETP	PCSK5	ZDHHC8	LMF2	PLTP	LIPG	LMF1	FGF21	LSR	CUBN	LIPA	APOA5	APOA4	APOC3	HDLBP	APOA1	NPC2	CLTA	LDLR	ANGPTL8	APOE	APOC1	NR1H2	ANGPTL3	MTTP	PCSK6	FURIN	MBTPS1	CLTC	NPC1	PRKACB	RPS27A	NCEH1	VLDLR	UBC	SAR1B	LDLRAP1	APOA2	ABCG1	AP2M1	ALB	ABCA1	PRKACG	LIPC	AMN	ANGPTL4	SOAT2	BMP1	PCSK9	UBB	CES3	APOF	LPL	A2M	AP2A2	APOBR	P4HB	CIDEC	AP2A1	LPA	LCAT	UBA52	APOC2	APOC4	GPIHBP1
REACTOME_ASSEMBLY_OF_THE_HIV_VIRION	http://www.gsea-msigdb.org/gsea/msigdb/human/geneset/REACTOME_ASSEMBLY_OF_THE_HIV_VIRION	TSG101	VPS37B	FURIN	MVB12A	RPS27A	UBC	NMT2	VPS37A	VPS28	UBAP1	VPS37C	UBB	VPS37D	PPIA	MVB12B	UBA52
REACTOME_INTERACTIONS_OF_VPR_WITH_HOST_CELLULAR_PROTEINS	http://www.gsea-msigdb.org/gsea/msigdb/human/geneset/REACTOME_INTERACTIONS_OF_VPR_WITH_HOST_CELLULAR_PROTEINS	SLC25A5	NUP160	TPR	NDC1	NUP133	NUP37	SEH1L	NUP50	AAAS	NUP188	RAE1	NUP93	NUP88	NUP98	NUP107	NUP155	KPNA1	NUP43	NUP153	NUP85	NUP214	NUP210	NUP42	HMGA1	NUP54	NUP58	SLC25A4	RANBP2	NUP205	SEC13	NUP35	PSIP1	SLC25A6	BANF1	POM121	NUP62	POM121C
REACTOME_ACTIVATION_OF_ATR_IN_RESPONSE_TO_REPLICATION_STRESS	http://www.gsea-msigdb.org/gsea/msigdb/human/geneset/REACTOME_ACTIVATION_OF_ATR_IN_RESPONSE_TO_REPLICATION_STRESS	DBF4	RFC2	MCM10	MCM2	MCM6	ORC1	ORC6	CLSPN	CDC45	CDC6	CDC7	MCM5	MCM4	RPA3	RFC5	MCM3	RAD1	ORC2	ORC4	RPA2	CDK2	MCM8	RPA1	RFC3	ORC3	HUS1	CHEK1	RAD9B	RAD17	CDC25C	RFC4	CDC25A	ATRIP	ORC5	MCM7	RAD9A	ATR
REACTOME_CONVERSION_FROM_APC_C_CDC20_TO_APC_C_CDH1_IN_LATE_ANAPHASE	http://www.gsea-msigdb.org/gsea/msigdb/human/geneset/REACTOME_CONVERSION_FROM_APC_C_CDC20_TO_APC_C_CDH1_IN_LATE_ANAPHASE	CDC27	ANAPC4	UBE2D1	CDC14A	ANAPC5	CDC23	FZR1	UBE2S	ANAPC15	CDC20	CDC16	ANAPC11	ANAPC1	ANAPC10	ANAPC16	UBE2E1	UBE2C	ANAPC2	CDC26	ANAPC7
REACTOME_PHOSPHORYLATION_OF_THE_APC_C	http://www.gsea-msigdb.org/gsea/msigdb/human/geneset/REACTOME_PHOSPHORYLATION_OF_THE_APC_C	CDC27	ANAPC4	UBE2D1	ANAPC5	CDC23	UBE2S	ANAPC15	CDC16	CCNB1	ANAPC11	ANAPC1	ANAPC10	ANAPC16	PLK1	UBE2E1	CDK1	UBE2C	ANAPC2	CDC26	ANAPC7
REACTOME_PHOSPHORYLATION_OF_EMI1	http://www.gsea-msigdb.org/gsea/msigdb/human/geneset/REACTOME_PHOSPHORYLATION_OF_EMI1	FZR1	FBXO5	CDC20	CCNB1	PLK1	CDK1
REACTOME_UNWINDING_OF_DNA	http://www.gsea-msigdb.org/gsea/msigdb/human/geneset/REACTOME_UNWINDING_OF_DNA	MCM2	MCM6	CDC45	MCM5	GINS1	MCM4	MCM3	MCM8	GINS2	GINS4	MCM7	GINS3
REACTOME_CONJUGATION_OF_BENZOATE_WITH_GLYCINE	http://www.gsea-msigdb.org/gsea/msigdb/human/geneset/REACTOME_CONJUGATION_OF_BENZOATE_WITH_GLYCINE	ACSM2B	GLYAT	GLYATL2	ACSM1	GLYATL1	GLYATL3
REACTOME_INTERACTIONS_OF_REV_WITH_HOST_CELLULAR_PROTEINS	http://www.gsea-msigdb.org/gsea/msigdb/human/geneset/REACTOME_INTERACTIONS_OF_REV_WITH_HOST_CELLULAR_PROTEINS	NUP160	TPR	NDC1	NUP133	NUP37	XPO1	SEH1L	NUP50	AAAS	NUP188	RANBP1	RANGAP1	RAE1	NUP93	KPNB1	NUP88	NUP98	NUP107	NUP155	NUP43	NUP153	NUP85	NUP214	NUP210	RAN	NUP42	NUP54	NUP58	RANBP2	NUP205	SEC13	NUP35	RCC1	NPM1	POM121	NUP62	POM121C
REACTOME_RETROGRADE_NEUROTROPHIN_SIGNALLING	http://www.gsea-msigdb.org/gsea/msigdb/human/geneset/REACTOME_RETROGRADE_NEUROTROPHIN_SIGNALLING	AP2B1	AP2S1	DNM2	DNAL4	DNM1	SH3GL2	CLTA	NGF	CLTC	AP2M1	AP2A2	AP2A1	DNM3	NTRK1
REACTOME_SIGNALING_BY_EGFR	http://www.gsea-msigdb.org/gsea/msigdb/human/geneset/REACTOME_SIGNALING_BY_EGFR	EPN1	PTPN3	CDC42	PAG1	EPS15	PXN	ARHGEF7	CSK	SH3GL2	AREG	GAB1	CBL	HBEGF	STAM2	SOS1	PIK3CA	PLCG1	EREG	EPS15L1	AAMP	PTPN12	KRAS	SPRY2	STAM	ADAM10	EGF	SH3GL3	SH3GL1	RPS27A	LRIG1	PIK3R1	EGFR	SH3KBP1	ADAM12	UBC	ADAM17	PTPRK	SHC1	TGFA	SPRY1	UBB	HRAS	BTC	GRB2	PTPN11	EPGN	HGS	SRC	NRAS	UBA52
REACTOME_CHONDROITIN_SULFATE_DERMATAN_SULFATE_METABOLISM	http://www.gsea-msigdb.org/gsea/msigdb/human/geneset/REACTOME_CHONDROITIN_SULFATE_DERMATAN_SULFATE_METABOLISM	IDS	DCN	XYLT2	B4GALT7	CHPF2	VCAN	HEXB	GPC1	GPC4	XYLT1	B3GAT1	DSE	UST	B3GAT2	ARSB	HYAL1	CSPG5	SDC1	CHST3	CHPF	SDC4	IDUA	NCAN	CHSY1	BCAN	CHST12	HSPG2	CHST7	GPC3	CSGALNACT1	B3GAT3	CHST9	SDC3	CHST14	SDC2	CSGALNACT2	CHST11	DSEL	CSPG4	B3GALT6	GPC5	CHST13	CHST15	BGN	GPC6	HYAL3	AGRN	CHSY3	GPC2	HEXA
REACTOME_APC_CDC20_MEDIATED_DEGRADATION_OF_NEK2A	http://www.gsea-msigdb.org/gsea/msigdb/human/geneset/REACTOME_APC_CDC20_MEDIATED_DEGRADATION_OF_NEK2A	CDC27	ANAPC4	UBE2D1	ANAPC5	CDC23	UBE2S	ANAPC15	CDC20	NEK2	CDC16	ANAPC11	RPS27A	UBC	ANAPC1	BUB3	BUB1B	MAD2L1	ANAPC10	ANAPC16	UBE2E1	UBB	UBE2C	ANAPC2	CDC26	ANAPC7	UBA52
REACTOME_SRP_DEPENDENT_COTRANSLATIONAL_PROTEIN_TARGETING_TO_MEMBRANE	http://www.gsea-msigdb.org/gsea/msigdb/human/geneset/REACTOME_SRP_DEPENDENT_COTRANSLATIONAL_PROTEIN_TARGETING_TO_MEMBRANE	RPS20	RPL26L1	SEC61A1	RPL18	SEC61A2	TRAM1	RPL31	RPS5	RPL6	RPLP0	RPS18	RPL3	SRP54	RPS16	RPS19	RPL18A	SEC61B	RPL28	RPL19	RPL34	RPS13	RPS12	RPL24	SSR3	SPCS1	RPS15	RPL22	RPS25	SPCS2	RPN2	RPL21	RPL5	RPS10	SSR1	RPL23	SPCS3	RPS4Y1	RPL36	RPL27	SEC61G	RPS15A	RPL35	RPS6	RPLP1	RPS24	SRP14	SEC11A	RPL3L	RPS2	RPS11	RPL13A	RPL11	RPS8	SRP9	RPS27A	RPL32	SRPRB	RPS3A	RPL37	RPL10	RPL7	RPL7A	RPS3	FAU	SRP19	RPL30	RPL8	RPL26	RPL29	SSR2	RPL22L1	RPL9	RPN1	RPL39L	RPS14	RPL10L	RPL36AL	RPL27A	SEC11C	RPL13	SRP68	RPSA	RPS9	RPS21	RPS7	RPL38	RPL4	RPL15	SRP72	RPLP2	RPS27	SSR4	RPS17	RPL35A	SRPRA	RPS27L	RPS23	RPL14	RPS26	RPL37A	RPL12	RPS4X	RPL23A	RPL10A	RPL39	RPS29	UBA52	RPL41	RPS28	RPL36A	DDOST	RPL17	RPS4Y2
REACTOME_DARPP_32_EVENTS	http://www.gsea-msigdb.org/gsea/msigdb/human/geneset/REACTOME_DARPP_32_EVENTS	PRKAR2B	PDE4A	PRKACA	PPP2CB	PPP2R1A	PDE4C	PPP3CB	PRKAR1A	PPP2R5D	PDE4D	PPP2CA	PRKAR2A	PPP3CC	PPP1R1B	PPP2R1B	PPP3CA	PRKACB	CDK5	PRKACG	PPP1CA	PDE4B	PRKAR1B	CALM1	PPP3R1
REACTOME_GAB1_SIGNALOSOME	http://www.gsea-msigdb.org/gsea/msigdb/human/geneset/REACTOME_GAB1_SIGNALOSOME	PAG1	PXN	CSK	AREG	GAB1	HBEGF	PIK3CA	EREG	EGF	PIK3R1	EGFR	TGFA	BTC	GRB2	PTPN11	EPGN	SRC
REACTOME_SHC1_EVENTS_IN_EGFR_SIGNALING	http://www.gsea-msigdb.org/gsea/msigdb/human/geneset/REACTOME_SHC1_EVENTS_IN_EGFR_SIGNALING	AREG	HBEGF	SOS1	EREG	KRAS	EGF	EGFR	SHC1	TGFA	HRAS	BTC	GRB2	EPGN	NRAS
REACTOME_APOBEC3G_MEDIATED_RESISTANCE_TO_HIV_1_INFECTION	http://www.gsea-msigdb.org/gsea/msigdb/human/geneset/REACTOME_APOBEC3G_MEDIATED_RESISTANCE_TO_HIV_1_INFECTION	HMGA1	PSIP1	BANF1	PPIA	APOBEC3G
REACTOME_NUCLEAR_IMPORT_OF_REV_PROTEIN	http://www.gsea-msigdb.org/gsea/msigdb/human/geneset/REACTOME_NUCLEAR_IMPORT_OF_REV_PROTEIN	NUP160	TPR	NDC1	NUP133	NUP37	SEH1L	NUP50	AAAS	NUP188	RAE1	NUP93	KPNB1	NUP88	NUP98	NUP107	NUP155	NUP43	NUP153	NUP85	NUP214	NUP210	RAN	NUP42	NUP54	NUP58	RANBP2	NUP205	SEC13	NUP35	RCC1	NPM1	POM121	NUP62	POM121C
REACTOME_EXTENSION_OF_TELOMERES	http://www.gsea-msigdb.org/gsea/msigdb/human/geneset/REACTOME_EXTENSION_OF_TELOMERES	POLA2	RFC1	RFC2	POLD1	POLD3	TINF2	POLA1	ACD	LIG1	RPA3	POLD2	STN1	GAR1	PPP6R3	RFC5	RPA2	PPP6C	CDK2	CHTF18	POT1	DKC1	RPA1	TERF2	PCNA	CCNA1	RFC3	DSCC1	DNA2	PIF1	WRAP53	SHQ1	CCNA2	NHP2	PRIM2	TERF1	RFC4	TERT	WRN	TERF2IP	FEN1	CHTF8	POLD4	RUVBL1	CTC1	NOP10	RUVBL2	BLM	PRIM1	ANKRD28	TEN1	RTEL1
REACTOME_RIP_MEDIATED_NFKB_ACTIVATION_VIA_ZBP1	http://www.gsea-msigdb.org/gsea/msigdb/human/geneset/REACTOME_RIP_MEDIATED_NFKB_ACTIVATION_VIA_ZBP1	NFKB2	NFKBIA	IKBKB	NFKBIB	NFKB1	ZBP1	TICAM1	RIPK3	DHX9	RIPK1	TLR3	NKIRAS2	MYD88	RELA	NKIRAS1	CHUK	IKBKG
REACTOME_SEROTONIN_NEUROTRANSMITTER_RELEASE_CYCLE	http://www.gsea-msigdb.org/gsea/msigdb/human/geneset/REACTOME_SEROTONIN_NEUROTRANSMITTER_RELEASE_CYCLE	TSPOAP1	SYN1	SYT1	RIMS1	RAB3A	STX1A	PPFIA1	SNAP25	STXBP1	PPFIA2	PPFIA4	SYN2	SLC18A2	CPLX1	PPFIA3	SYN3	UNC13B	VAMP2
REACTOME_NOREPINEPHRINE_NEUROTRANSMITTER_RELEASE_CYCLE	http://www.gsea-msigdb.org/gsea/msigdb/human/geneset/REACTOME_NOREPINEPHRINE_NEUROTRANSMITTER_RELEASE_CYCLE	TSPOAP1	SYT1	RIMS1	RAB3A	STX1A	SLC22A2	PPFIA1	SNAP25	STXBP1	PPFIA2	PPFIA4	SLC18A2	CPLX1	SLC22A1	PPFIA3	MAOA	UNC13B	VAMP2
REACTOME_ACETYLCHOLINE_BINDING_AND_DOWNSTREAM_EVENTS	http://www.gsea-msigdb.org/gsea/msigdb/human/geneset/REACTOME_ACETYLCHOLINE_BINDING_AND_DOWNSTREAM_EVENTS	CHRNA3	CHRNA4	CHRNE	CHRNB4	CHRNA2	CHRND	CHRNA1	CHRNB3	CHRNA6	CHRNB2	CHRNA5	CHRNA9	CHRNA7	CHRNG
REACTOME_NEF_MEDIATED_CD8_DOWN_REGULATION	http://www.gsea-msigdb.org/gsea/msigdb/human/geneset/REACTOME_NEF_MEDIATED_CD8_DOWN_REGULATION	AP2B1	AP2S1	ATP6V1H	AP2M1	CD8B	AP2A2	AP2A1
REACTOME_EGFR_DOWNREGULATION	http://www.gsea-msigdb.org/gsea/msigdb/human/geneset/REACTOME_EGFR_DOWNREGULATION	EPN1	PTPN3	CDC42	EPS15	ARHGEF7	SH3GL2	AREG	CBL	HBEGF	STAM2	EREG	EPS15L1	PTPN12	SPRY2	STAM	EGF	SH3GL3	SH3GL1	RPS27A	EGFR	SH3KBP1	UBC	PTPRK	TGFA	SPRY1	UBB	BTC	GRB2	EPGN	HGS	UBA52
REACTOME_STING_MEDIATED_INDUCTION_OF_HOST_IMMUNE_RESPONSES	http://www.gsea-msigdb.org/gsea/msigdb/human/geneset/REACTOME_STING_MEDIATED_INDUCTION_OF_HOST_IMMUNE_RESPONSES	MRE11	XRCC5	DTX4	IRF3	TRIM21	NLRP4	IFI16	CGAS	STAT6	NLRC3	DDX41	TBK1	STING1	XRCC6	TREX1	PRKDC
REACTOME_CYTOSOLIC_SENSORS_OF_PATHOGEN_ASSOCIATED_DNA	http://www.gsea-msigdb.org/gsea/msigdb/human/geneset/REACTOME_CYTOSOLIC_SENSORS_OF_PATHOGEN_ASSOCIATED_DNA	CREBBP	POLR3B	MRE11	POLR3E	NFKB2	XRCC5	POLR2E	POLR2F	EP300	POLR3H	NFKBIA	IKBKB	NFKBIB	NFKB1	DTX4	POLR3G	TRIM32	POLR3GL	ZBP1	LRRFIP1	IRF3	TICAM1	RIPK3	TRIM21	POLR3F	DHX9	RIPK1	RPS27A	POLR2K	POLR3A	UBC	NLRP4	POLR3K	IFI16	AIM2	POLR2H	TLR3	CGAS	STAT6	NLRC3	CTNNB1	NKIRAS2	POLR3D	TRIM56	UBB	POLR1C	MYD88	RELA	DHX36	POLR2L	DDX41	TBK1	STING1	IRF7	POLR3C	POLR1D	XRCC6	NKIRAS1	CHUK	TREX1	UBA52	CRCP	PRKDC	IKBKG
REACTOME_SIGNALING_BY_CYTOSOLIC_FGFR1_FUSION_MUTANTS	http://www.gsea-msigdb.org/gsea/msigdb/human/geneset/REACTOME_SIGNALING_BY_CYTOSOLIC_FGFR1_FUSION_MUTANTS	GAB2	CPSF6	FGFR1OP2	STAT1	CNTRL	ZMYM2	PIK3CA	TRIM24	LRRFIP1	STAT5A	PIK3R1	STAT3	STAT5B	GRB2	BCR	MYO18A	CEP43	CUX1
REACTOME_FGFR1_MUTANT_RECEPTOR_ACTIVATION	http://www.gsea-msigdb.org/gsea/msigdb/human/geneset/REACTOME_FGFR1_MUTANT_RECEPTOR_ACTIVATION	GAB2	FGF4	FGFR1	FGF20	FGF9	FGF8	FGF6	CPSF6	FGFR1OP2	FGF1	STAT1	FGF23	CNTRL	ZMYM2	PIK3CA	TRIM24	LRRFIP1	STAT5A	FGF5	FGF2	PIK3R1	ERLIN2	BAG4	FGF17	STAT3	STAT5B	GRB2	BCR	MYO18A	CEP43	CUX1
REACTOME_FGFR2_MUTANT_RECEPTOR_ACTIVATION	http://www.gsea-msigdb.org/gsea/msigdb/human/geneset/REACTOME_FGFR2_MUTANT_RECEPTOR_ACTIVATION	POLR2J	POLR2B	FGFR2	FGF10	FGF22	FGF4	FGF20	POLR2E	POLR2F	FGF9	POLR2C	POLR2I	FGF8	FGF6	FGF1	NCBP2	FGF23	GTF2F1	NCBP1	FGF5	FGF2	FGF7	POLR2D	POLR2K	FGF18	FGF17	POLR2H	POLR2G	POLR2L	POLR2A	FGF3	GTF2F2	FGF16
REACTOME_ORGANELLE_BIOGENESIS_AND_MAINTENANCE	http://www.gsea-msigdb.org/gsea/msigdb/human/geneset/REACTOME_ORGANELLE_BIOGENESIS_AND_MAINTENANCE	PRKAR2B	CREBBP	MARK4	PAFAH1B1	DNAJC11	PKD1	MKS1	ALAS1	TFB1M	IFT88	OFD1	CC2D2A	SDCCAG8	IFT80	EXOC5	CNGB1	PRKACA	NDE1	CLASP1	TUBA3D	KIFAP3	DYNC1I2	PCM1	HSP90AA1	MEF2C	HSPB11	SMARCD3	TNPO1	NCOA1	KIF3C	DYNLL1	SIRT4	RAB11FIP3	EXOC1	HAUS4	HDAC6	IFT74	ATP5F1D	POLRMT	SAMM50	IFT27	TRIP11	NINL	IFT52	TUBB1	KIF3B	MAPRE1	CEP76	CEP192	TBL1X	RP2	CLUAP1	RPGRIP1L	CCP110	RAB11A	CEP152	GABPB1	TUBB4A	PPP2R1A	CRTC1	TTC26	SSBP1	NRF1	CEP41	CHCHD3	PRKAG2	TWNK	GBF1	TFAM	B9D1	YWHAE	IFT20	USP46	PPARGC1A	CEP164	ATP5F1B	PRKAB1	MAPK14	EXOC2	CEP72	HSPA9	ARL6	NPHP3	CEP70	IFT57	CCT4	PRKAG3	ATF2	ALMS1	ATP5PB	MEF2D	EXOC8	KIF17	NEK2	IFT46	CREB1	PKD2	WDR35	DYNC2I2	CNTRL	IFT43	TCTN3	TCP1	CEP89	BBS9	IFT81	TUBA1B	TTC21B	B9D2	ATP5F1E	SIRT5	BBS2	DMAC2L	MED1	MKKS	DYNLRB1	CEP250	NR1D1	DYNC2I1	RAB3IP	TUBA4A	AKAP9	MTERF1	MCHR1	IFT22	SMO	MTX2	TTBK2	HELZ2	ACSS2	HAUS8	KIF3A	TUBG1	EXOC4	NPHP4	PRKAB2	CNGA4	IMMT	CEP162	ATP5MC2	AHI1	ODF2	CDK5RAP2	DCTN3	TUBB2A	TUBB2B	ATAT1	TGS1	HAUS2	IFT172	DYNC2LI1	ACTR1A	ARL3	EXOC6	BBS7	NEDD1	NCOA2	BBS4	CRTC3	NCOR1	CSNK1D	CEP131	SIRT3	CARM1	PLK4	NPHP1	CETN2	HAUS6	CEP78	INPP5E	GLUD1	PPRC1	CCT5	SCLT1	CENPJ	TUBA3E	ATP5F1A	HAUS1	CAMK4	DYNLT5	ASAP1	ATP5MC3	ATP5PF	GABPA	APOOL	PPARGC1B	CCT8	PDE6D	WDR19	ATP5MC1	CHCHD6	PCNT	CRTC2	PRKAA2	TFB2M	BBS5	CCT3	LZTFL1	IFT122	RHO	TMEM67	TTC8	ATP5F1C	CEP57	CCT2	PLK1	ATP5MG	RAB8A	TUBA1A	TUBA1C	ATP5PD	C2CD3	ARF4	SEPTIN2	DYNLRB2	TCTN2	ATP5ME	ARL13B	YWHAG	CDK1	HDAC3	CYCS	HCFC1	ESRRA	MTX1	TUBB8B	IQCB1	MICOS10	CEP83	BBS1	CEP135	MICOS13	DCTN2	CKAP5	UNC119B	TUBB6	SSNA1	CHD9	TBL1XR1	TMEM11	TUBAL3	BBS10	EXOC3	BBS12	PRKAG1	IDH2	EXOC7	CEP97	GLUD2	CEP63	TUBB	TUBA8	CNGA2	DYNLT2	APOO	MAPK11	RXRA	KIF24	PPARA	TMEM216	DYNC2H1	IFT140	PERM1	MAPK12	TUBB4B	FBF1	TTC30B	DYNC1H1	TTC30A	TUBA3C	SFI1	NCOA6	CALM1	CEP290	MT-ATP6	TRAF3IP1	DCTN1	TCTN1	CYS1	CEP43	DYNLT2B	HAUS7	CSNK1E	HAUS3	BBIP1	MT-ATP8	ATP5MF	ATP5PO	TUBA4B	HAUS5	POLG2	TUBB3	TUBB8	DYNLL2	SSTR3	SOD2
REACTOME_SYNTHESIS_OF_PYROPHOSPHATES_IN_THE_CYTOSOL	http://www.gsea-msigdb.org/gsea/msigdb/human/geneset/REACTOME_SYNTHESIS_OF_PYROPHOSPHATES_IN_THE_CYTOSOL	ITPK1	NUDT10	IPPK	PPIP5K2	IP6K3	PPIP5K1	NUDT4	IP6K1	NUDT11	NUDT3
REACTOME_SYNTHESIS_OF_IP2_IP_AND_INS_IN_THE_CYTOSOL	http://www.gsea-msigdb.org/gsea/msigdb/human/geneset/REACTOME_SYNTHESIS_OF_IP2_IP_AND_INS_IN_THE_CYTOSOL	MTMR7	INPP4A	INPP5A	MIOX	MTMR9	ISYNA1	INPP4B	OCRL	IMPA1	IMPA2	INPP1	SYNJ1	INPP5J	INPP5B
REACTOME_SYNTHESIS_OF_IP3_AND_IP4_IN_THE_CYTOSOL	http://www.gsea-msigdb.org/gsea/msigdb/human/geneset/REACTOME_SYNTHESIS_OF_IP3_AND_IP4_IN_THE_CYTOSOL	ITPKC	ITPK1	PLCB4	PLCH1	PLCD4	OCRL	PLCG1	ITPKA	PLCB2	PLCE1	PLCZ1	ITPKB	PLCH2	PLCB3	SYNJ1	PLCD3	INPPL1	PLD4	INPP5D	PTEN	PLCB1	INPP5J	PLCD1	PLCG2	CALM1	INPP5B
REACTOME_REGULATION_OF_BETA_CELL_DEVELOPMENT	http://www.gsea-msigdb.org/gsea/msigdb/human/geneset/REACTOME_REGULATION_OF_BETA_CELL_DEVELOPMENT	CREBBP	PAX6	MAMLD1	FGF10	EP300	SNW1	HNF4A	AKT2	PAX4	GCK	KAT2A	KAT2B	HES1	NR5A2	AKT3	IAPP	NEUROG3	FOXA2	NKX2-2	HNF1A	PDX1	AKT1	PKLR	NOTCH1	FOXO1	MAML1	NEUROD1	SLC2A2	NKX6-1	HNF4G	RBPJ	PTF1A	ONECUT1	FOXA3	INSM1	MAFA	MAML2	RFX6	MAML3	ONECUT3	INS	HNF1B
REACTOME_DOWNSTREAM_SIGNAL_TRANSDUCTION	http://www.gsea-msigdb.org/gsea/msigdb/human/geneset/REACTOME_DOWNSTREAM_SIGNAL_TRANSDUCTION	BCAR1	PIK3CB	NCK2	CRKL	PDGFB	PIK3R2	RAPGEF1	PDGFRB	STAT1	SOS1	PIK3CA	PLCG1	STAT5A	KRAS	PDGFRA	GRB7	PIK3R1	RASA1	NCK1	STAT6	CRK	STAT3	STAT5B	HRAS	GRB2	PTPN11	SRC	PDGFA	NRAS
REACTOME_SIGNALING_BY_PDGF	http://www.gsea-msigdb.org/gsea/msigdb/human/geneset/REACTOME_SIGNALING_BY_PDGF	COL9A2	BCAR1	PIK3CB	NCK2	COL5A3	COL4A4	COL9A3	CRKL	PDGFB	PLAT	PIK3R2	RAPGEF1	COL9A1	THBS4	PDGFRB	STAT1	SOS1	SPP1	PIK3CA	PLG	PLCG1	STAT5A	PTPN12	COL5A1	KRAS	PDGFRA	COL4A2	THBS1	COL2A1	FURIN	GRB7	COL6A1	COL6A2	PDGFC	PIK3R1	RASA1	NCK1	COL6A3	STAT6	CRK	COL3A1	STAT3	COL4A3	THBS3	PDGFD	COL6A5	STAT5B	HRAS	GRB2	PTPN11	THBS2	COL4A1	COL4A5	SRC	PDGFA	COL5A2	COL6A6	NRAS
REACTOME_ACTIVATION_OF_TRKA_RECEPTORS	http://www.gsea-msigdb.org/gsea/msigdb/human/geneset/REACTOME_ACTIVATION_OF_TRKA_RECEPTORS	ADCYAP1R1	ADORA2A	NGF	ADCYAP1	NTRK2	NTRK1
REACTOME_NGF_INDEPENDANT_TRKA_ACTIVATION	http://www.gsea-msigdb.org/gsea/msigdb/human/geneset/REACTOME_NGF_INDEPENDANT_TRKA_ACTIVATION	ADCYAP1R1	ADORA2A	ADCYAP1	NTRK2	NTRK1
REACTOME_SCF_SKP2_MEDIATED_DEGRADATION_OF_P27_P21	http://www.gsea-msigdb.org/gsea/msigdb/human/geneset/REACTOME_SCF_SKP2_MEDIATED_DEGRADATION_OF_P27_P21	PSMB1	PSMC4	PSMA4	CUL1	PSMC5	PSME1	PSMD5	PSMD8	PSMC6	PSMA3	PSMC1	PSMB5	PSMA6	PSME2	PSMA7	PTK6	PSMD10	PSMD7	CCNE1	PSMA2	PSMD3	PSMD11	CCND1	PSMD9	CDKN1B	SKP1	PSMD14	CDK2	CDKN1A	PSMF1	PSMB2	SEM1	PSMA1	PSME3	CCNA1	CDK4	PSMB7	PSMB6	PSMA5	RPS27A	CCNA2	SKP2	UBC	PSMD4	PSMB4	PSMC2	PSMD6	PSMC3	UBB	CKS1B	PSMD1	PSMD2	CCNE2	PSMD13	PSMD12	PSMB8	PSMB10	UBA52	PSMB9	PSMB3
REACTOME_SIGNALLING_TO_ERKS	http://www.gsea-msigdb.org/gsea/msigdb/human/geneset/REACTOME_SIGNALLING_TO_ERKS	RALA	CRKL	MAPK1	MAPK3	RAPGEF1	MAPK14	MAPKAPK3	SOS1	RAP1A	MAP2K2	SHC2	KRAS	NGF	KIDINS220	RIT1	RALB	SHC3	RIT2	MAPK13	BRAF	RALGDS	SHC1	MAPKAPK2	FRS2	YWHAB	CRK	MAP2K1	HRAS	GRB2	MAPK11	MAPK12	SRC	NTRK1	NRAS
REACTOME_SIGNALLING_TO_P38_VIA_RIT_AND_RIN	http://www.gsea-msigdb.org/gsea/msigdb/human/geneset/REACTOME_SIGNALLING_TO_P38_VIA_RIT_AND_RIN	NGF	RIT1	RIT2	BRAF	NTRK1
REACTOME_DIGESTION_OF_DIETARY_CARBOHYDRATE	http://www.gsea-msigdb.org/gsea/msigdb/human/geneset/REACTOME_DIGESTION_OF_DIETARY_CARBOHYDRATE	SI	LCT	TREH	CHIT1	CHIA	AMY1B	AMY1C	AMY1A	AMY2B	AMY2A	MGAM
REACTOME_CELLULAR_HEXOSE_TRANSPORT	http://www.gsea-msigdb.org/gsea/msigdb/human/geneset/REACTOME_CELLULAR_HEXOSE_TRANSPORT	SLC2A3	SLC5A1	SLC5A4	FGF21	SLC2A9	SLC2A1	SLC5A9	SLC2A11	SLC2A8	SLC5A2	SLC2A12	SLC5A10	SLC45A3	SLC2A6	SLC2A2	SLC50A1	MFSD4B	SLC2A14	SLC2A4	SLC2A7	SLC2A10
REACTOME_METABOLISM_OF_PORPHYRINS	http://www.gsea-msigdb.org/gsea/msigdb/human/geneset/REACTOME_METABOLISM_OF_PORPHYRINS	COX10	COX15	ALAS1	ABCC2	FECH	CPOX	BLVRB	HMOX1	ABCC1	HMOX2	BLVRA	SLCO1B3	ABCG2	UROD	SLCO1B1	SLCO2B1	PPOX	ALAD	ALAS2	FLVCR1	FABP1	ALB	UROS	UGT1A1	GSTA1	UGT1A4	HMBS
REACTOME_HEME_BIOSYNTHESIS	http://www.gsea-msigdb.org/gsea/msigdb/human/geneset/REACTOME_HEME_BIOSYNTHESIS	COX10	COX15	ALAS1	FECH	CPOX	ABCG2	UROD	PPOX	ALAD	ALAS2	FLVCR1	ALB	UROS	HMBS
REACTOME_HEME_DEGRADATION	http://www.gsea-msigdb.org/gsea/msigdb/human/geneset/REACTOME_HEME_DEGRADATION	ABCC2	BLVRB	HMOX1	ABCC1	HMOX2	BLVRA	SLCO1B3	ABCG2	SLCO1B1	SLCO2B1	FABP1	ALB	UGT1A1	GSTA1	UGT1A4
REACTOME_SIGNALING_BY_FGFR	http://www.gsea-msigdb.org/gsea/msigdb/human/geneset/REACTOME_SIGNALING_BY_FGFR	POLR2J	ANOS1	PTBP1	POLR2B	FGFR2	FGFR3	FGF10	FGF22	FGF4	FGFR1	FGF20	MKNK1	HNRNPM	POLR2E	MAPK1	POLR2F	RBFOX2	FGF9	MAPK3	POLR2C	ESRP2	ESRP1	PPP2CB	POLR2I	PPP2R1A	FGF8	GAB1	CBL	FGF6	PPP2CA	FGF1	NCBP2	GALNT3	SOS1	TIA1	FGF23	PIK3CA	PLCG1	GTF2F1	FLRT3	FLRT1	FGFRL1	KL	KRAS	KLB	HNRNPA1	SPRY2	NCBP1	FRS3	FGFBP1	FGFBP2	FGF5	FGF2	FGF7	RPS27A	POLR2D	PIK3R1	POLR2K	UBC	TIAL1	FGF18	BRAF	FGF17	SHC1	FGFR4	FGF19	POLR2H	SPRED1	FRS2	POLR2G	HNRNPH1	HNRNPF	UBB	FGFBP3	HRAS	POLR2L	GRB2	PTPN11	POLR2A	FLRT2	FGF3	GTF2F2	FGF16	SRC	SPRED2	NRAS	UBA52
REACTOME_FGFR3_LIGAND_BINDING_AND_ACTIVATION	http://www.gsea-msigdb.org/gsea/msigdb/human/geneset/REACTOME_FGFR3_LIGAND_BINDING_AND_ACTIVATION	FGFR3	FGF4	FGF20	FGF9	FGF8	FGF1	GALNT3	FGF23	FGF5	FGF2	FGF18	FGF17	FGF16
REACTOME_FGFR2_LIGAND_BINDING_AND_ACTIVATION	http://www.gsea-msigdb.org/gsea/msigdb/human/geneset/REACTOME_FGFR2_LIGAND_BINDING_AND_ACTIVATION	FGFR2	FGF10	FGF22	FGF4	FGF20	FGF9	FGF8	FGF6	FGF1	FGF23	FGFBP1	FGFBP2	FGF5	FGF2	FGF7	FGF18	FGF17	FGFBP3	FGF3	FGF16
REACTOME_FGFR1_LIGAND_BINDING_AND_ACTIVATION	http://www.gsea-msigdb.org/gsea/msigdb/human/geneset/REACTOME_FGFR1_LIGAND_BINDING_AND_ACTIVATION	ANOS1	FGF10	FGF22	FGF4	FGFR1	FGF20	FGF9	FGF8	FGF6	FGF1	FGF23	KL	FGF5	FGF2	FGF17	FGF3
REACTOME_FGFR1B_LIGAND_BINDING_AND_ACTIVATION	http://www.gsea-msigdb.org/gsea/msigdb/human/geneset/REACTOME_FGFR1B_LIGAND_BINDING_AND_ACTIVATION	FGF10	FGF22	FGFR1	FGF1	FGF2	FGF3
REACTOME_FGFR3B_LIGAND_BINDING_AND_ACTIVATION	http://www.gsea-msigdb.org/gsea/msigdb/human/geneset/REACTOME_FGFR3B_LIGAND_BINDING_AND_ACTIVATION	FGFR3	FGF20	FGF9	FGF8	FGF1	FGF18	FGF17
REACTOME_FGFR1C_LIGAND_BINDING_AND_ACTIVATION	http://www.gsea-msigdb.org/gsea/msigdb/human/geneset/REACTOME_FGFR1C_LIGAND_BINDING_AND_ACTIVATION	ANOS1	FGF4	FGFR1	FGF20	FGF9	FGF8	FGF6	FGF1	FGF23	FGF5	FGF2	FGF17
REACTOME_FGFR2C_LIGAND_BINDING_AND_ACTIVATION	http://www.gsea-msigdb.org/gsea/msigdb/human/geneset/REACTOME_FGFR2C_LIGAND_BINDING_AND_ACTIVATION	FGFR2	FGF4	FGF20	FGF9	FGF8	FGF6	FGF1	FGF23	FGF5	FGF2	FGF18	FGF17	FGF16
REACTOME_FGFR2B_LIGAND_BINDING_AND_ACTIVATION	http://www.gsea-msigdb.org/gsea/msigdb/human/geneset/REACTOME_FGFR2B_LIGAND_BINDING_AND_ACTIVATION	FGFR2	FGF10	FGF22	FGF1	FGFBP1	FGFBP2	FGF2	FGF7	FGFBP3	FGF3
REACTOME_GAP_JUNCTION_ASSEMBLY	http://www.gsea-msigdb.org/gsea/msigdb/human/geneset/REACTOME_GAP_JUNCTION_ASSEMBLY	TUBA3D	TUBB1	TUBB4A	GJA8	GJB6	GJA3	TUBA1B	TUBA4A	GJA9	GJA10	TUBB2A	TUBB2B	TUBA3E	GJA1	GJD2	GJB7	GJB2	TUBA1A	TUBA1C	GJB1	TUBB8B	TUBB6	GJD4	TUBAL3	GJC1	GJD3	TUBA8	GJA4	TUBB4B	GJB3	GJB5	GJB4	TUBA3C	GJC2	TUBA4B	TUBB3	TUBB8	GJA5
REACTOME_TRANSPORT_OF_CONNEXONS_TO_THE_PLASMA_MEMBRANE	http://www.gsea-msigdb.org/gsea/msigdb/human/geneset/REACTOME_TRANSPORT_OF_CONNEXONS_TO_THE_PLASMA_MEMBRANE	TUBA3D	TUBB1	TUBB4A	TUBA1B	TUBA4A	TUBB2A	TUBB2B	TUBA3E	GJA1	GJB2	TUBA1A	TUBA1C	TUBB8B	TUBB6	TUBAL3	TUBA8	TUBB4B	TUBA3C	TUBA4B	TUBB3	TUBB8
REACTOME_GAP_JUNCTION_DEGRADATION	http://www.gsea-msigdb.org/gsea/msigdb/human/geneset/REACTOME_GAP_JUNCTION_DEGRADATION	CLTCL1	ACTB	DNM2	DNM1	CLTA	CLTC	GJA1	DAB2	AP2M1	CLTB	ACTG1	MYO6
REACTOME_PRE_NOTCH_PROCESSING_IN_THE_ENDOPLASMIC_RETICULUM	http://www.gsea-msigdb.org/gsea/msigdb/human/geneset/REACTOME_PRE_NOTCH_PROCESSING_IN_THE_ENDOPLASMIC_RETICULUM	NOTCH3	POFUT1	NOTCH2	NOTCH1	POGLUT1	NOTCH4
REACTOME_PRE_NOTCH_PROCESSING_IN_GOLGI	http://www.gsea-msigdb.org/gsea/msigdb/human/geneset/REACTOME_PRE_NOTCH_PROCESSING_IN_GOLGI	ST3GAL6	SEL1L	NOTCH3	ATP2A3	B4GALT1	TMED2	MFNG	LFNG	ST3GAL4	ST3GAL3	NOTCH2	FURIN	NOTCH1	RFNG	ATP2A2	RAB6A	ATP2A1	NOTCH4
REACTOME_PRE_NOTCH_EXPRESSION_AND_PROCESSING	http://www.gsea-msigdb.org/gsea/msigdb/human/geneset/REACTOME_PRE_NOTCH_EXPRESSION_AND_PROCESSING	CREBBP	MAMLD1	ST3GAL6	SEL1L	NOTCH3	ATP2A3	SIRT6	TNRC6C	B4GALT1	TMED2	TNRC6A	AGO1	MFNG	TNRC6B	EP300	SNW1	POFUT1	E2F1	H2AZ2	LFNG	KAT2A	ST3GAL4	CCND1	E2F3	TFDP2	KAT2B	AGO2	H2BC11	AGO3	ST3GAL3	H3-3B	NOTCH2	AGO4	FURIN	TP53	H2BC1	NOTCH1	MOV10	H2BC5	H4C8	RUNX1	MAML1	H3-3A	POGLUT1	ELF3	PRKCI	H2AZ1	RBPJ	RFNG	ATP2A2	RAB6A	JUN	H2AC6	H2BC4	H3C13	H2AC20	MAML2	H2BC21	H2BC13	H2AX	ATP2A1	MAML3	H2AC7	H2BC26	H4C3	H3C12	H4C11	H3C4	H4C16	H2BC12	TFDP1	MIR449A	H3C14	H3C15	NOTCH4	MIR34C	MIR206	MIR181C	MIR200C	MIR449B	MIR200B	MIR150	MIR34B	MIR302A	H2BC15	H2BC12L	H2AJ	MIR449C	H4C15	H4C14	H4C12	H2BC14	H2BC8	H3C8	H2AB1	H2BC6	H4C6	H2BC17	H3C6	H4C13	H3C11	H2BC9	H3C1	H4C9	H2AC14	H2BC3	H4C5	H2AC8	H4C4	H2BC7	H3C7	H2AC4	H2BC10	H4C1	H4C2	H3C10	H3C2	H3C3	H2AC18	H2AC19
REACTOME_CHOLESTEROL_BIOSYNTHESIS	http://www.gsea-msigdb.org/gsea/msigdb/human/geneset/REACTOME_CHOLESTEROL_BIOSYNTHESIS	CYP51A1	MSMO1	IDI1	SREBF1	FDFT1	SQLE	SC5D	MVK	HMGCS1	HMGCR	DHCR24	ACAT2	HSD17B7	LBR	EBP	NSDHL	IDI2	TM7SF2	GGPS1	LSS	FDPS	PMVK	MVD	DHCR7	ARV1	SREBF2	PLPP6
REACTOME_SNRNP_ASSEMBLY	http://www.gsea-msigdb.org/gsea/msigdb/human/geneset/REACTOME_SNRNP_ASSEMBLY	NUP160	GEMIN8	TPR	NDC1	DDX20	NUP133	CLNS1A	NUP37	GEMIN5	SEH1L	GEMIN2	NUP50	AAAS	NUP188	SNRPD3	PRMT5	RAE1	NUP93	NUP88	NUP98	NUP107	NUP155	NCBP2	WDR77	NUP43	NUP153	NUP85	SNRPD2	SNRPB	NUP214	NUP210	NUP42	NCBP1	TGS1	NUP54	SNRPF	NUP58	GEMIN7	SNRPG	GEMIN6	RANBP2	NUP205	SEC13	NUP35	PHAX	SNRPD1	SNUPN	SMN1	GEMIN4	SNRPE	POM121	SMN2	NUP62	POM121C
REACTOME_SYNTHESIS_OF_BILE_ACIDS_AND_BILE_SALTS	http://www.gsea-msigdb.org/gsea/msigdb/human/geneset/REACTOME_SYNTHESIS_OF_BILE_ACIDS_AND_BILE_SALTS	OSBPL7	NR1H4	CYP46A1	OSBPL3	ABCB11	OSBPL6	SLC27A5	NCOA1	HSD3B7	ACOT8	OSBP	SCP2	OSBPL9	AKR1D1	PTGIS	OSBPL2	HSD17B4	CYP27A1	BAAT	CH25H	SLC27A2	NCOA2	OSBPL1A	CYP39A1	AKR1C2	CYP7A1	ACOX2	CYP7B1	CYP8B1	RXRA	AKR1C1	AKR1C3	AKR1C4	AMACR
REACTOME_DIGESTION_OF_DIETARY_LIPID	http://www.gsea-msigdb.org/gsea/msigdb/human/geneset/REACTOME_DIGESTION_OF_DIETARY_LIPID	CLPS	CEL	PNLIP	LIPF	PNLIPRP1	PNLIPRP3	PNLIPRP2
REACTOME_ANDROGEN_BIOSYNTHESIS	http://www.gsea-msigdb.org/gsea/msigdb/human/geneset/REACTOME_ANDROGEN_BIOSYNTHESIS	LHB	POMC	SRD5A3	HSD17B3	CGA	SRD5A1	CYP17A1	HSD17B12	HSD3B1	HSD3B2	SRD5A2
REACTOME_ESTROGEN_BIOSYNTHESIS	http://www.gsea-msigdb.org/gsea/msigdb/human/geneset/REACTOME_ESTROGEN_BIOSYNTHESIS	HSD17B2	HSD17B14	HSD17B1	CYP19A1	HSD17B11	AKR1B15
REACTOME_SYNTHESIS_OF_BILE_ACIDS_AND_BILE_SALTS_VIA_7ALPHA_HYDROXYCHOLESTEROL	http://www.gsea-msigdb.org/gsea/msigdb/human/geneset/REACTOME_SYNTHESIS_OF_BILE_ACIDS_AND_BILE_SALTS_VIA_7ALPHA_HYDROXYCHOLESTEROL	NR1H4	ABCB11	SLC27A5	NCOA1	HSD3B7	ACOT8	SCP2	AKR1D1	PTGIS	HSD17B4	CYP27A1	BAAT	SLC27A2	NCOA2	AKR1C2	CYP7A1	ACOX2	CYP7B1	CYP8B1	RXRA	AKR1C1	AKR1C3	AKR1C4	AMACR
REACTOME_P75NTR_SIGNALS_VIA_NF_KB	http://www.gsea-msigdb.org/gsea/msigdb/human/geneset/REACTOME_P75NTR_SIGNALS_VIA_NF_KB	NGFR	NFKBIA	RIPK2	IKBKB	NFKB1	NGF	RPS27A	UBC	SQSTM1	PRKCI	UBB	MYD88	RELA	TRAF6	IRAK1	UBA52
REACTOME_NRAGE_SIGNALS_DEATH_THROUGH_JNK	http://www.gsea-msigdb.org/gsea/msigdb/human/geneset/REACTOME_NRAGE_SIGNALS_DEATH_THROUGH_JNK	BAD	TRIO	ARHGEF5	NGFR	NGEF	ARHGEF10L	ARHGEF1	PLEKHG2	SOS2	MCF2	FGD1	ARHGEF7	ARHGEF10	ARHGEF18	MAPK8	ARHGEF17	RASGRF2	ECT2	ARHGEF26	SOS1	ARHGEF2	GNA13	PREX1	MCF2L	FGD3	ARHGEF6	ARHGEF16	ARHGEF9	ARHGEF11	VAV3	NGF	ARHGEF4	RAC1	ARHGEF39	FGD4	VAV1	ARHGEF19	FGD2	TIAM2	BCL2L11	OBSCN	TIAM1	ABR	KALRN	VAV2	ARHGEF3	ARHGEF40	AKAP13	PLEKHG5	NET1	MAGED1	ARHGEF37	ARHGEF12	ARHGEF15	ITSN1	ARHGEF35	ARHGEF33	ARHGEF38	AATF
REACTOME_P75NTR_NEGATIVELY_REGULATES_CELL_CYCLE_VIA_SC1	http://www.gsea-msigdb.org/gsea/msigdb/human/geneset/REACTOME_P75NTR_NEGATIVELY_REGULATES_CELL_CYCLE_VIA_SC1	NGFR	PRDM4	HDAC1	NGF	HDAC3	HDAC2
REACTOME_REGULATED_PROTEOLYSIS_OF_P75NTR	http://www.gsea-msigdb.org/gsea/msigdb/human/geneset/REACTOME_REGULATED_PROTEOLYSIS_OF_P75NTR	NGFR	PSEN1	NFKB1	APH1A	APH1B	PSEN2	ADAM17	NCSTN	RELA	TRAF6	PSENEN
REACTOME_P75NTR_REGULATES_AXONOGENESIS	http://www.gsea-msigdb.org/gsea/msigdb/human/geneset/REACTOME_P75NTR_REGULATES_AXONOGENESIS	RTN4R	NGFR	RHOA	MCF2	MAG	RTN4	OMG	NGF	ARHGDIA	LINGO1
REACTOME_P75_NTR_RECEPTOR_MEDIATED_SIGNALLING	http://www.gsea-msigdb.org/gsea/msigdb/human/geneset/REACTOME_P75_NTR_RECEPTOR_MEDIATED_SIGNALLING	BAD	TRIO	RTN4R	ARHGEF5	NGFR	NGEF	RHOA	ARHGEF10L	ARHGEF1	PSEN1	PLEKHG2	SOS2	NFKBIA	MCF2	FGD1	ARHGEF7	RIPK2	IKBKB	ARHGEF10	ARHGEF18	MAG	CASP2	MAPK8	YWHAE	NFKB1	ARHGEF17	PRDM4	RASGRF2	ECT2	ARHGEF26	RTN4	SOS1	HDAC1	ARHGEF2	APH1A	GNA13	PREX1	MCF2L	OMG	FGD3	ARHGEF6	ARHGEF16	ARHGEF9	ARHGEF11	VAV3	NGF	SMPD2	ARHGEF4	RAC1	ARHGEF39	APH1B	FGD4	ARHGDIA	VAV1	ARHGEF19	ITGB3BP	PSEN2	RPS27A	FGD2	TIAM2	UBC	ADAM17	BCL2L11	OBSCN	TIAM1	ABR	KALRN	VAV2	SQSTM1	NCSTN	PRKCI	ARHGEF3	CASP3	ARHGEF40	BEX3	LINGO1	UBB	AKAP13	PLEKHG5	HDAC3	MYD88	RELA	NET1	TRAF6	MAGED1	ARHGEF37	IRAK1	HDAC2	ARHGEF12	ARHGEF15	PSENEN	ITSN1	ARHGEF35	ARHGEF33	UBA52	ARHGEF38	AATF
REACTOME_SYNTHESIS_OF_BILE_ACIDS_AND_BILE_SALTS_VIA_24_HYDROXYCHOLESTEROL	http://www.gsea-msigdb.org/gsea/msigdb/human/geneset/REACTOME_SYNTHESIS_OF_BILE_ACIDS_AND_BILE_SALTS_VIA_24_HYDROXYCHOLESTEROL	CYP46A1	SLC27A5	HSD3B7	AKR1D1	PTGIS	CYP27A1	SLC27A2	CYP39A1	AKR1C2	CYP8B1	AKR1C1	AKR1C3	AKR1C4	AMACR
REACTOME_SYNTHESIS_OF_BILE_ACIDS_AND_BILE_SALTS_VIA_27_HYDROXYCHOLESTEROL	http://www.gsea-msigdb.org/gsea/msigdb/human/geneset/REACTOME_SYNTHESIS_OF_BILE_ACIDS_AND_BILE_SALTS_VIA_27_HYDROXYCHOLESTEROL	NR1H4	NCOA1	HSD3B7	AKR1D1	PTGIS	CYP27A1	NCOA2	AKR1C2	CYP7A1	CYP7B1	CYP8B1	RXRA	AKR1C1	AKR1C3	AKR1C4
REACTOME_MINERALOCORTICOID_BIOSYNTHESIS	http://www.gsea-msigdb.org/gsea/msigdb/human/geneset/REACTOME_MINERALOCORTICOID_BIOSYNTHESIS	LHB	CGA	CYP11B2	CYP21A2	HSD3B1	HSD3B2
REACTOME_GLUCOCORTICOID_BIOSYNTHESIS	http://www.gsea-msigdb.org/gsea/msigdb/human/geneset/REACTOME_GLUCOCORTICOID_BIOSYNTHESIS	POMC	HSD11B1	CYP17A1	CYP11B1	SERPINA6	HSD11B2	CYP11B2	CYP21A2	HSD3B1	HSD3B2
REACTOME_BILE_ACID_AND_BILE_SALT_METABOLISM	http://www.gsea-msigdb.org/gsea/msigdb/human/geneset/REACTOME_BILE_ACID_AND_BILE_SALT_METABOLISM	OSBPL7	NR1H4	CYP46A1	OSBPL3	ABCB11	OSBPL6	SLC27A5	SLCO1A2	NCOA1	HSD3B7	SLC10A1	ACOT8	ABCC3	OSBP	SLCO1B3	SCP2	OSBPL9	AKR1D1	PTGIS	SLC10A2	OSBPL2	HSD17B4	SLCO1B1	CYP27A1	BAAT	CH25H	SLC27A2	NCOA2	OSBPL1A	CYP39A1	AKR1C2	ALB	SLC51A	CYP7A1	ACOX2	FABP6	STARD5	CYP7B1	CYP8B1	SLC51B	RXRA	AKR1C1	AKR1C3	AKR1C4	AMACR
REACTOME_SIGNALING_BY_VEGF	http://www.gsea-msigdb.org/gsea/msigdb/human/geneset/REACTOME_SIGNALING_BY_VEGF	FYN	SH2D2A	FLT4	CTNNA1	BCAR1	PIK3CB	CYBA	CYFIP2	NCKAP1	ELMO2	RHOA	PRKCZ	ROCK1	CDC42	NCK2	PRKACA	ACTB	PAK3	HSP90AA1	PXN	ITPR3	NRP1	NCF4	TRIB3	FLT1	AKT2	PIK3R2	CAV1	HSPB1	SHB	MAPK14	WASF1	VEGFA	MAPKAPK3	NCF2	AKT3	NRP2	MAPKAP1	PGF	PTK2B	PIK3CA	ITPR2	NCKAP1L	PLCG1	AAMP	KDR	SHC2	WASF3	KRAS	VAV3	ROCK2	RAC1	ABI1	ABI2	ITGAV	PDPK1	VAV1	AKT1	PRKACB	PIK3R1	RASA1	PAK1	VEGFC	DOCK1	ITPR1	PRKCA	ELMO1	MAPK13	NCK1	WASF2	NCF1	THEM4	VAV2	MAPKAPK2	PRKCD	RICTOR	NOS3	PRKACG	CYBB	VEGFD	PRKCB	CRK	AXL	MLST8	CTNNB1	AHCYL1	PTK2	VEGFB	JUP	HRAS	BAIAP2	SPHK1	CDH5	PAK2	ACTG1	MAPK11	PRR5	MAPK12	SRC	CTNND1	CALM1	MTOR	NRAS	BRK1	ITGB3	CYFIP1
REACTOME_VEGF_LIGAND_RECEPTOR_INTERACTIONS	http://www.gsea-msigdb.org/gsea/msigdb/human/geneset/REACTOME_VEGF_LIGAND_RECEPTOR_INTERACTIONS	FLT4	FLT1	VEGFA	PGF	KDR	VEGFC	VEGFD	VEGFB
REACTOME_DEGRADATION_OF_BETA_CATENIN_BY_THE_DESTRUCTION_COMPLEX	http://www.gsea-msigdb.org/gsea/msigdb/human/geneset/REACTOME_DEGRADATION_OF_BETA_CATENIN_BY_THE_DESTRUCTION_COMPLEX	PSMB1	PSMC4	ZRANB1	PSMA4	CUL1	TLE2	PPP2R5A	PSME4	PPP2R5B	PPP2R5C	TCF7	GSK3B	PSMC5	PSME1	PSMD5	PSMD8	RBX1	PSMC6	PSMA3	PSMC1	PSMB5	PSMA6	PSME2	PSMA7	PSMD10	PSMD7	AXIN1	PPP2CB	TLE5	PPP2R1A	PSMA2	TLE4	PSMD3	PSMD11	PSMD9	PPP2R5D	SKP1	PPP2CA	CSNK1A1	PSMD14	HDAC1	PSMF1	PSMB2	SEM1	PSMA1	PSME3	APC	PSMB7	MYC	PPP2R1B	LEF1	TLE3	PSMB6	PSMA5	RPS27A	TCF7L2	UBC	TCF7L1	PPP2R5E	PSMA8	PSMD4	PSMB4	CTBP1	PSMC2	PSMD6	FRAT1	PSMC3	BTRC	CTNNB1	AXIN2	UBB	PSMD1	CTBP2	PSMD2	FRAT2	AMER1	PSMD13	TLE1	PSMD12	PSMB8	PSMB10	UBA52	PSMB11	PSMB9	PSMB3
REACTOME_RHO_GTPASE_EFFECTORS	http://www.gsea-msigdb.org/gsea/msigdb/human/geneset/REACTOME_RHO_GTPASE_EFFECTORS	CFTR	MAD1L1	KDM1A	DVL2	PAFAH1B1	NOX1	BTK	WAS	NUP160	CENPQ	CDH1	SPDL1	CTNNA1	GOPC	CYBA	CYFIP2	PPP1R12A	NCKAP1	PKN2	ROPN1	MYLK	PPP2R5A	RHOA	PRKCZ	ROCK1	KIF2A	PPP2R5B	NUP133	PFN2	CDC42	NDE1	CLASP1	NOX3	NUP37	ACTB	TUBA3D	PPP1R12B	PAK3	DYNC1I2	PIK3C3	PPP2R5C	NDC80	XPO1	SEH1L	CTTN	ZW10	DYNLL1	BIRC5	NUDC	MYL6	ABL1	MAPK1	CENPM	MYH9	NCF4	RANGAP1	DAAM1	TUBB1	MYL9	MAPRE1	CENPI	MAPK3	CENPT	PPP2CB	TUBB4A	LIN7B	KLC3	MYH14	PPP2R1A	H2AZ2	WASL	LIMK1	KDM4C	DVL1	PFN1	YWHAE	NUP98	ARPC3	CDKN1B	NUP107	MAPK14	WASF1	PPP2R5D	SRF	PPP2CA	RTKN	ACTR3	CENPA	WIPF1	NCF2	CDC20	NSL1	CENPF	KIF14	MYL12B	RHOQ	NUP43	CENPL	KIF18A	WIPF3	ZWINT	CIT	PKN1	CENPK	NCKAP1L	TUBA1B	B9D2	H2BC11	NUP85	KLC1	KTN1	PIN1	TUBA4A	YWHAH	RAC2	SGO1	ARPC1B	CLIP1	DIAPH1	RHPN2	H3-3B	DLG4	WASF3	MYH10	MYH11	MEN1	YWHAQ	ROCK2	CDCA8	DYNC1LI2	RAC1	ABI1	KLC4	TUBB2A	TUBB2B	PPP2R1B	KNL1	ACTR2	CENPO	ABI2	CENPE	DIAPH3	NCOA2	IQGAP1	PDPK1	KIF2B	KLK3	ITGB3BP	KIF2C	NUF2	S100A8	RHOB	DYNC1LI1	CENPC	IQGAP2	H2BC1	DIAPH2	PAK1	INCENP	DSN1	ITGB1	CENPU	TUBA3E	SPC25	CENPH	RANBP2	AHCTF1	PPP2R5E	PRKCA	BUB3	SKA1	RHOC	KIF5A	BUB1B	SEC13	FMNL2	NCK1	RHPN1	WASF2	H2BC5	CDC25C	H4C8	NCF1	DYNC1I1	PKN3	TAOK1	PMF1	DVL3	FMNL3	SPC24	ARPC5	H3-3A	S100A9	ARPC2	SGO2	CLASP2	PRKCD	H2AZ1	MAD2L1	YWHAZ	CYBB	CENPN	PRKCB	NDEL1	PLK1	YWHAB	TUBA1A	TUBA1C	PPP1R14A	KLK2	MIS12	CTNNB1	AR	PTK2	BUB1	YWHAG	KIF5B	WIPF2	CFL1	RHOD	TUBB8B	SCAI	ZWILCH	KLC2	CKAP5	CENPS	SFN	BAIAP2	TUBB6	RHOG	GRB2	RPS27	TUBAL3	AURKB	RCC2	PAK2	H2AC6	H2BC4	LIMK2	SKA2	H3C13	TUBA8	IQGAP3	ACTG1	H2AC20	KNTC1	H2BC21	FMNL1	H2BC13	MAPK11	PPP1CC	NF2	ERCC6L	TUBB4B	CENPP	H2AX	NOXA1	EVL	NOXO1	PIK3R4	MRTFA	H2AC7	H2BC26	FLNA	H4C3	DYNC1H1	SRC	H3C12	H4C11	H3C4	H4C16	H2BC12	TUBA3C	CALM1	PRC1	H3C14	H3C15	PPP1CB	NCKIPSD	TAX1BP3	H2BC15	H2BC12L	ARPC4	ARPC1A	TUBA4B	H2AJ	BRK1	TUBB3	TUBB8	DYNLL2	SRGAP2	H4C15	H4C14	H4C12	H2BC14	CYFIP1	H2BC8	H3C8	H2AB1	H2BC6	H4C6	H2BC17	H3C6	H4C13	H3C11	H2BC9	H3C1	H4C9	H2AC14	H2BC3	H4C5	H2AC8	H4C4	H2BC7	H3C7	H2AC4	H2BC10	H4C1	H4C2	H3C10	H3C2	H3C3	H2AC18	H2AC19
REACTOME_SIGNALING_BY_WNT	http://www.gsea-msigdb.org/gsea/msigdb/human/geneset/REACTOME_SIGNALING_BY_WNT	WNT16	HECW1	DVL2	CREBBP	AP2B1	PSMB1	PSMC4	CCDC88C	ZRANB1	RUNX3	CUL3	PSMA4	AP2S1	CUL1	WNT8A	TLE2	PPP2R5A	RHOA	PSME4	PPP2R5B	VPS35	GNB5	LRP6	CSNK2A2	CAMK2A	WNT8B	PPP2R5C	GNB1	TNRC6C	TCF7	GSK3B	XPO1	WNT11	NLK	PSMC5	GNAO1	TNRC6A	PSME1	AGO1	PSMD5	ITPR3	PSMD8	CBY1	TNRC6B	RBX1	EP300	PSMC6	PSMA3	DAAM1	PSMC1	PSMB5	CHD8	PSMA6	PSME2	PSMA7	CSNK2A1	RSPO4	PSMD10	XIAP	PORCN	PARD6A	PSMD7	AXIN1	FZD3	SFRP1	DKK4	PPP2CB	TLE5	AKT2	PPP2R1A	H2AZ2	CAV1	WNT2	PSMA2	TLE4	PIP5K1B	DVL1	PPP3CB	TNKS2	DKK1	PSMD3	RNF43	WNT3	PFN1	PSMD11	SMURF2	SOX6	PSMD9	WNT5B	VPS29	GNB3	SNX3	PPP2R5D	SKP1	PPP2CA	CSNK1A1	WNT5A	GNB4	PSMD14	USP34	WNT6	BCL9	HDAC1	WLS	KLHL12	RBBP5	TMED5	RNF146	CLTA	VPS26A	ITPR2	AGO2	H2BC11	SOX4	WNT1	SOX9	PSMF1	PSMB2	AGO3	PRKCG	GNG13	SMARCA4	GNG11	SEM1	GNGT1	RAC2	PSMA1	ASH2L	NFATC1	PSME3	KREMEN2	H3-3B	PDE6A	LGR6	PDE6B	CSNK1G2	KRAS	MEN1	GNAT2	WNT2B	CDC73	SOX3	AGO4	APC	MAP3K7	WNT10A	RAC1	PSMB7	MYC	PPP2R1B	PLCB2	USP8	PRKG2	LEF1	PPP3CA	PRICKLE1	LGR5	TLE3	CLTC	ARRB2	AKT1	PSMB6	PSMA5	WNT9A	SOX13	RPS27A	SFRP2	H2BC1	RSPO3	RSPO2	TCF7L2	PLCB3	UBC	ITPR1	TCF7L1	PPP2R5E	PRKCA	WNT3A	PSMA8	WNT7A	DKK2	MOV10	FZD7	WIF1	FZD1	H2BC5	H4C8	WNT9B	PSMD4	PSMB4	CTBP1	PSMC2	DVL3	AP2M1	GNG3	LRP5	WNT4	VANGL2	H3-3A	FZD5	PYGO2	PSMD6	RYK	H2AZ1	TERT	SOX17	YWHAZ	FZD6	DACT1	FRAT1	PSMC3	BTRC	LEO1	PRKCB	GNGT2	GNG8	KMT2D	SOST	CTNNB1	H3-4	GNG4	AXIN2	CXXC4	ROR2	RSPO1	RAC3	WNT10B	UBB	PYGO1	SOX7	GNB2	GNG12	KAT5	TNKS	PSMD1	GNG5	FZD4	CTBP2	PSMD2	CLTB	RUVBL1	GNG7	FZD8	CTNNBIP1	FZD2	H2AC6	H2BC4	SCRIB	FRAT2	SOX2	PLCB1	AP2A2	ZNRF3	H3C13	KREMEN1	H2AC20	AMER1	H2BC21	SRY	H2BC13	ROR1	PDE6G	PRKG1	PSMD13	BCL9L	GNG2	WNT7B	H2AX	TRRAP	TCF4	TLE1	H2AC7	H2BC26	AP2A1	H4C3	H3C12	PSMD12	H4C11	H3C4	H4C16	H2BC12	CALM1	SMURF1	H3C14	H3C15	PSMB8	CSNK2B	LGR4	PSMB10	CSNK1E	PPP3R1	UBA52	PSMB11	H2BC15	H2BC12L	PSMB9	GNG10	H2AJ	H4C15	H4C14	H4C12	H2BC14	H2BC8	H3C8	H2AB1	H2BC6	H4C6	H2BC17	H3C6	H4C13	H3C11	H2BC9	H3C1	PSMB3	H4C9	H2AC14	H2BC3	H4C5	H2AC8	H4C4	H2BC7	H3C7	H2AC4	H2BC10	H4C1	H4C2	H3C10	H3C2	H3C3	H2AC18	H2AC19
REACTOME_METABOLISM_OF_STEROID_HORMONES	http://www.gsea-msigdb.org/gsea/msigdb/human/geneset/REACTOME_METABOLISM_OF_STEROID_HORMONES	TSPOAP1	STARD3NL	AKR1B1	HSD17B2	HSD17B14	TSPO	LHB	HSD17B1	POMC	HSD11B1	SRD5A3	HSD17B3	STARD3	CGA	FDX1	CYP19A1	CYP11A1	SRD5A1	STAR	CYP17A1	HSD17B12	CYP11B1	FDXR	STARD4	SERPINA6	STARD6	HSD11B2	CYP11B2	HSD17B11	CYP21A2	HSD3B1	HSD3B2	AKR1B15	FDX2	SRD5A2
REACTOME_PREGNENOLONE_BIOSYNTHESIS	http://www.gsea-msigdb.org/gsea/msigdb/human/geneset/REACTOME_PREGNENOLONE_BIOSYNTHESIS	TSPOAP1	STARD3NL	AKR1B1	TSPO	STARD3	FDX1	CYP11A1	STAR	FDXR	STARD4	STARD6	FDX2
REACTOME_BETA_CATENIN_PHOSPHORYLATION_CASCADE	http://www.gsea-msigdb.org/gsea/msigdb/human/geneset/REACTOME_BETA_CATENIN_PHOSPHORYLATION_CASCADE	PPP2R5A	PPP2R5B	PPP2R5C	GSK3B	AXIN1	PPP2CB	PPP2R1A	PPP2R5D	PPP2CA	CSNK1A1	APC	PPP2R1B	PPP2R5E	FRAT1	CTNNB1	FRAT2	AMER1
REACTOME_GRB2_EVENTS_IN_ERBB2_SIGNALING	http://www.gsea-msigdb.org/gsea/msigdb/human/geneset/REACTOME_GRB2_EVENTS_IN_ERBB2_SIGNALING	HBEGF	SOS1	EREG	KRAS	EGF	ERBB2	EGFR	NRG1	NRG2	NRG4	HRAS	BTC	GRB2	ERBB4	NRG3	NRAS
REACTOME_PI3K_EVENTS_IN_ERBB2_SIGNALING	http://www.gsea-msigdb.org/gsea/msigdb/human/geneset/REACTOME_PI3K_EVENTS_IN_ERBB2_SIGNALING	ERBB3	GAB1	HBEGF	PIK3CA	EREG	EGF	ERBB2	PIK3R1	EGFR	NRG1	NRG2	NRG4	BTC	GRB2	ERBB4	NRG3
REACTOME_COBALAMIN_CBL_VITAMIN_B12_TRANSPORT_AND_METABOLISM	http://www.gsea-msigdb.org/gsea/msigdb/human/geneset/REACTOME_COBALAMIN_CBL_VITAMIN_B12_TRANSPORT_AND_METABOLISM	PRSS3	LRP2	ABCC1	CUBN	MTR	ABCD4	MTRR	MMACHC	CBLIF	TCN1	MMAB	MMUT	MMAA	LDLRAP1	AMN	CD320	LMBRD1	MMADHC	CTRB1	CTRB2	TCN2	PRSS1
REACTOME_METABOLISM_OF_FOLATE_AND_PTERINES	http://www.gsea-msigdb.org/gsea/msigdb/human/geneset/REACTOME_METABOLISM_OF_FOLATE_AND_PTERINES	MTHFD2	SLC46A1	MTHFD1	MTHFD1L	ALDH1L2	MTHFS	FPGS	ALDH1L1	MTHFD2L	SLC25A32	FOLR2	SLC19A1	SHMT1	MTHFR	DHFR2	SHMT2	DHFR
REACTOME_BIOTIN_TRANSPORT_AND_METABOLISM	http://www.gsea-msigdb.org/gsea/msigdb/human/geneset/REACTOME_BIOTIN_TRANSPORT_AND_METABOLISM	ACACB	MCCC1	PCCB	PDZD11	MCCC2	SLC5A6	HLCS	BTD	PC	PCCA	ACACA
REACTOME_COENZYME_A_BIOSYNTHESIS	http://www.gsea-msigdb.org/gsea/msigdb/human/geneset/REACTOME_COENZYME_A_BIOSYNTHESIS	COASY	PANK3	SLC25A16	PANK2	PPCS	PPCDC	PANK1	PANK4
REACTOME_VITAMIN_D_CALCIFEROL_METABOLISM	http://www.gsea-msigdb.org/gsea/msigdb/human/geneset/REACTOME_VITAMIN_D_CALCIFEROL_METABOLISM	CYP24A1	LRP2	LGMN	UBE2I	PIAS4	CUBN	CYP27B1	VDR	GC	LDLRAP1	CYP2R1	SUMO2
REACTOME_NICOTINATE_METABOLISM	http://www.gsea-msigdb.org/gsea/msigdb/human/geneset/REACTOME_NICOTINATE_METABOLISM	CD38	NADK	PTGS2	NMRK2	PARP4	QPRT	NAMPT	NMRK1	BST1	NUDT12	PTGIS	NT5E	PARP6	PARP9	PARP16	NAPRT	PARP8	NADK2	NMNAT2	NAXE	NMNAT3	NNMT	NADSYN1	SLC22A13	PARP14	NMNAT1	PARP10	CYP8B1	RNLS	NAXD	SLC5A8
REACTOME_VITAMIN_B1_THIAMIN_METABOLISM	http://www.gsea-msigdb.org/gsea/msigdb/human/geneset/REACTOME_VITAMIN_B1_THIAMIN_METABOLISM	SLC19A2	SLC25A19	SLC19A3	TPK1	THTPA
REACTOME_VITAMIN_C_ASCORBATE_METABOLISM	http://www.gsea-msigdb.org/gsea/msigdb/human/geneset/REACTOME_VITAMIN_C_ASCORBATE_METABOLISM	SLC2A3	GSTO2	SLC23A2	CYB5R3	SLC2A1	GSTO1	CYB5A	SLC23A1
REACTOME_VITAMIN_B2_RIBOFLAVIN_METABOLISM	http://www.gsea-msigdb.org/gsea/msigdb/human/geneset/REACTOME_VITAMIN_B2_RIBOFLAVIN_METABOLISM	SLC52A3	ACP5	SLC52A1	RFK	FLAD1	SLC52A2	ENPP1
REACTOME_METABOLISM_OF_WATER_SOLUBLE_VITAMINS_AND_COFACTORS	http://www.gsea-msigdb.org/gsea/msigdb/human/geneset/REACTOME_METABOLISM_OF_WATER_SOLUBLE_VITAMINS_AND_COFACTORS	CD38	NADK	PRSS3	SLC2A3	GSTO2	MTHFD2	COASY	PTGS2	MOCOS	SLC46A1	ACACB	NMRK2	MCCC1	LRP2	SLC23A2	CYB5R3	MTHFD1	SLC52A3	ACP5	PARP4	ABCC1	QPRT	NAMPT	NMRK1	CUBN	PNPO	BST1	VNN1	VNN2	NUDT12	PCCB	MTR	SLC2A1	SLC19A2	ABCD4	PANK3	MTHFD1L	PDZD11	SLC25A16	PTGIS	MOCS3	MTRR	MOCS1	SLC25A19	PANK2	PPCS	MCCC2	SLC52A1	MMACHC	CBLIF	TCN1	RFK	NT5E	SLC19A3	ALDH1L2	MTHFS	FPGS	ENPP2	PARP6	SLC5A6	AOX1	PARP9	PARP16	PPCDC	MMAB	ALDH1L1	MMUT	NAPRT	GSTO1	AASDHPPT	MMAA	PARP8	NADK2	PANK1	ENPP3	NMNAT2	PANK4	LDLRAP1	HLCS	PDXK	FLAD1	NAXE	MTHFD2L	NMNAT3	MOCS2	SLC25A32	FOLR2	AMN	CYB5A	NNMT	CD320	LMBRD1	MMADHC	CTRB1	CTRB2	FASN	BTD	SLC23A1	GPHN	NADSYN1	SLC22A13	PARP14	PC	NMNAT1	SLC19A1	PCCA	SHMT1	MTHFR	PARP10	DHFR2	CYP8B1	SHMT2	RNLS	TCN2	SLC52A2	TPK1	ENPP1	PRSS1	NAXD	DHFR	NFS1	SLC5A8	THTPA	ACACA
REACTOME_METABOLISM_OF_VITAMINS_AND_COFACTORS	http://www.gsea-msigdb.org/gsea/msigdb/human/geneset/REACTOME_METABOLISM_OF_VITAMINS_AND_COFACTORS	CD38	NADK	PRSS3	RETSAT	SLC2A3	GPC1	GSTO2	MTHFD2	COASY	RDH11	PTGS2	MOCOS	SLC46A1	ACACB	GPC4	NMRK2	MCCC1	HSP90AA1	LRP2	APOB	COQ9	SLC23A2	CYB5R3	MTHFD1	SLC52A3	ACP5	PARP4	ABCC1	QPRT	NAMPT	NMRK1	CUBN	PNPO	BST1	APOA4	APOC3	COQ5	VNN1	VNN2	NUDT12	PCCB	RBP2	RBP1	SDC1	SPR	MTR	SLC2A1	SLC19A2	APOA1	TTR	ABCD4	COQ6	PANK3	MTHFD1L	PDZD11	UBIAD1	LRAT	SLC25A16	LRP1	SDC4	PTGIS	MOCS3	MTRR	MOCS1	SLC25A19	PANK2	PPCS	LDLR	APOE	MCCC2	GCH1	COQ3	SLC52A1	MMACHC	CBLIF	TCN1	RFK	NT5E	BCO1	SLC19A3	ALDH1L2	MTHFS	FPGS	ENPP2	CLPS	TTPA	PARP6	GCHFR	SLC5A6	RBP4	AOX1	IDH1	PARP9	PARP16	PPCDC	PRKG2	MMAB	AKT1	HSPG2	ALDH1L1	MMUT	GPC3	LRP12	NAPRT	PDSS1	GSTO1	AASDHPPT	PTS	MMAA	PARP8	NADK2	PANK1	ENPP3	NMNAT2	LRP8	PANK4	LDLRAP1	APOA2	HLCS	PDXK	FLAD1	SDC3	NAXE	MTHFD2L	PLB1	NMNAT3	MOCS2	PDSS2	NOS3	SLC25A32	FOLR2	AMN	CYB5A	NNMT	COQ7	VKORC1	CD320	LMBRD1	MMADHC	CTRB1	CTRB2	SDC2	FASN	BTD	SLC23A1	GPHN	NADSYN1	SLC22A13	COQ2	PARP14	PC	NMNAT1	SLC19A1	PCCA	LPL	PNLIP	SHMT1	MTHFR	PARP10	DHFR2	GPC5	CYP8B1	SHMT2	GPC6	RNLS	TCN2	SLC52A2	AKR1C1	AGRN	AKR1C3	TPK1	VKORC1L1	LRP10	BCO2	ENPP1	AKR1B10	AKR1C4	CALM1	APOM	PRSS1	GPC2	NAXD	DHFR	APOC2	NFS1	SLC5A8	THTPA	ACACA	GPIHBP1
REACTOME_A_TETRASACCHARIDE_LINKER_SEQUENCE_IS_REQUIRED_FOR_GAG_SYNTHESIS	http://www.gsea-msigdb.org/gsea/msigdb/human/geneset/REACTOME_A_TETRASACCHARIDE_LINKER_SEQUENCE_IS_REQUIRED_FOR_GAG_SYNTHESIS	DCN	XYLT2	B4GALT7	VCAN	GPC1	GPC4	XYLT1	B3GAT1	B3GAT2	CSPG5	SDC1	SDC4	NCAN	BCAN	HSPG2	GPC3	B3GAT3	SDC3	SDC2	CSPG4	B3GALT6	GPC5	BGN	GPC6	AGRN	GPC2
REACTOME_NICOTINAMIDE_SALVAGING	http://www.gsea-msigdb.org/gsea/msigdb/human/geneset/REACTOME_NICOTINAMIDE_SALVAGING	PTGS2	PARP4	NAMPT	NUDT12	PTGIS	PARP6	PARP9	PARP16	NAPRT	PARP8	NAXE	NNMT	SLC22A13	PARP14	PARP10	CYP8B1	RNLS	NAXD	SLC5A8
REACTOME_SIGNALING_BY_NOTCH1	http://www.gsea-msigdb.org/gsea/msigdb/human/geneset/REACTOME_SIGNALING_BY_NOTCH1	CREBBP	MAMLD1	CNTN1	HDAC9	CUL1	HDAC7	TLE2	HDAC4	ITCH	PSEN1	DTX2	HDAC6	RBX1	EP300	HDAC10	SNW1	HIF1A	JAG1	MIB1	TBL1X	TLE4	NEURL1	KAT2A	HDAC5	FBXW7	DTX4	CCNC	SKP1	KAT2B	HES1	HDAC1	APH1A	DLL4	CDK8	NUMB	DTX1	HEY2	MYC	ARRB1	ADAM10	APH1B	TLE3	NCOR1	ARRB2	PSEN2	RPS27A	HDAC8	NOTCH1	UBC	ADAM17	MAML1	NCSTN	HDAC11	HEYL	HEY1	RBPJ	UBB	HDAC3	NBEA	TBL1XR1	MAML2	JAG2	DLK1	DNER	NCOR2	HDAC2	TLE1	MAML3	MIB2	HES5	DLL1	PSENEN	NEURL1B	UBA52
REACTOME_SIGNALING_BY_NOTCH2	http://www.gsea-msigdb.org/gsea/msigdb/human/geneset/REACTOME_SIGNALING_BY_NOTCH2	MAMLD1	CNTN1	PSEN1	EP300	GZMB	JAG1	MIB1	FCER2	NEURL1	MDK	HES1	APH1A	CREB1	DLL4	NOTCH2	ADAM10	APH1B	PSEN2	RPS27A	UBC	MAML1	NCSTN	RBPJ	UBB	MAML2	JAG2	MAML3	MIB2	HES5	DLL1	PSENEN	NEURL1B	UBA52
REACTOME_PI3K_AKT_ACTIVATION	http://www.gsea-msigdb.org/gsea/msigdb/human/geneset/REACTOME_PI3K_AKT_ACTIVATION	PIK3CB	RHOA	PIK3R2	PIK3CA	NGF	PIK3R1	IRS1	IRS2	NTRK1
REACTOME_AKT_PHOSPHORYLATES_TARGETS_IN_THE_CYTOSOL	http://www.gsea-msigdb.org/gsea/msigdb/human/geneset/REACTOME_AKT_PHOSPHORYLATES_TARGETS_IN_THE_CYTOSOL	BAD	GSK3B	TSC2	AKT2	GSK3A	CDKN1B	AKT3	CDKN1A	CASP9	MKRN1	MDM2	AKT1	AKT1S1	CHUK
REACTOME_AKT_PHOSPHORYLATES_TARGETS_IN_THE_NUCLEUS	http://www.gsea-msigdb.org/gsea/msigdb/human/geneset/REACTOME_AKT_PHOSPHORYLATES_TARGETS_IN_THE_NUCLEUS	AKT2	AKT3	CREB1	FOXO3	NR4A1	AKT1	FOXO1	RPS6KB2	FOXO4	FOXO6
REACTOME_NUCLEAR_EVENTS_KINASE_AND_TRANSCRIPTION_FACTOR_ACTIVATION	http://www.gsea-msigdb.org/gsea/msigdb/human/geneset/REACTOME_NUCLEAR_EVENTS_KINASE_AND_TRANSCRIPTION_FACTOR_ACTIVATION	MEF2A	RPS6KA2	DNM2	MEF2C	REST	MAPK1	EP300	RPS6KA5	MAPK3	PPP2CB	LYL1	VRK3	PPP2R1A	DUSP3	CHD4	MAPK14	PPP2R5D	SRF	PPP2CA	ID2	ATF2	MEF2D	ID3	F3	RPS6KA1	CREB1	SGK1	EGR1	DUSP4	EGR2	ATF1	FOSB	ID1	ELK1	VGF	TPH1	JUND	EGR4	PPP2R1B	NAB1	DUSP6	ASCL1	TCF12	SH3GL3	MAPKAPK2	DUSP7	CDK5	MAPK7	RRAD	NAB2	FOS	JUNB	CDK5R2	ID4	TRIB1	FOSL1	CDK5R1	RPS6KA3	EGR3	MAPK11	ARC
REACTOME_ERK_MAPK_TARGETS	http://www.gsea-msigdb.org/gsea/msigdb/human/geneset/REACTOME_ERK_MAPK_TARGETS	MEF2A	RPS6KA2	MEF2C	MAPK1	RPS6KA5	MAPK3	PPP2CB	VRK3	PPP2R1A	DUSP3	MAPK14	PPP2R5D	PPP2CA	RPS6KA1	DUSP4	ELK1	PPP2R1B	DUSP6	DUSP7	MAPK7	RPS6KA3	MAPK11
REACTOME_IMMUNOREGULATORY_INTERACTIONS_BETWEEN_A_LYMPHOID_AND_A_NON_LYMPHOID_CELL	http://www.gsea-msigdb.org/gsea/msigdb/human/geneset/REACTOME_IMMUNOREGULATORY_INTERACTIONS_BETWEEN_A_LYMPHOID_AND_A_NON_LYMPHOID_CELL	CD99	ITGAL	TYROBP	CD22	SLAMF7	CDH1	COL17A1	CLEC2D	FCGR2B	PVR	ICAM3	PILRA	SIGLEC1	ICAM1	CD200	TREM2	NCR2	MADCAM1	CD40	CD40LG	LILRB1	LILRA1	SIGLEC8	ICAM4	ICAM5	CD33	SIGLEC6	LILRB5	NPDC1	ICAM2	COL1A1	CRTAM	CD81	CLEC2B	KLRB1	ULBP1	TREML2	ITGA4	CD160	PILRB	TREM1	KIR2DL1	C3	HCST	SIGLEC9	NECTIN2	ULBP3	LILRB2	SFTPD	KLRD1	KLRC1	HLA-F	KLRG1	PIANP	COL2A1	ITGB7	SIGLEC10	KLRF1	ITGB1	FCGR1A	CD226	CD96	CD8A	CXADR	COLEC12	CD1D	CD1A	CD1C	CD1B	ITGB2	JAML	CD3G	SIGLEC11	CD300LG	TREML1	VCAM1	SLAMF6	CD200R1	RAET1E	COL1A2	B2M	CD3D	LAIR1	LAIR2	KIR3DL1	CD300C	CD300A	COL3A1	SIGLEC7	OSCAR	CD8B	CD34	CD19	CD300LB	CLEC4G	MICA	SH2D1A	IFITM1	CD300LF	CD300E	LILRB4	LILRA5	TREML4	NCR3LG1	SELL	KIR2DL4	NCR1	SH2D1B	CD247	CD3E	FCGR3A	CD300LD	NCR3	MICB	HLA-C	LILRB3	HLA-E	HLA-G	HLA-B	HLA-A	IGKV4-1	IGKV5-2	IGKV3D-20	IGLV6-57	IGLV1-51	IGLV1-47	IGLV1-44	IGLV7-43	IGLV1-40	IGLV3-27	IGLV3-25	IGLV2-23	IGLV3-21	IGLV3-19	IGLV2-14	IGLV2-11	IGLV3-1	IGLC2	IGLC3	TRAV8-4	TRAV19	TRAV29DV5	IGHV1-2	IGHV2-5	IGHV3-7	IGHV3-11	IGHV3-13	IGHV3-23	IGHV3-33	IGHV4-34	IGHV4-39	IGHV1-46	IGHV3-48	IGHV3-53	IGHV1-69	KLRK1	IGHV4-59	IGKV2D-30	IGKV3-20	LILRA4	IGKV1D-33	LILRA2	IGKV1-17	KIR3DL2	IGKV1-16	IGKV1D-16	IGKV3-11	IGKV1-33	IGKV1-39	IGKV2D-28	IGKV2-30	IGKV1-12	IGKV1-5	KIR2DL3	IGKV2-28	IGKV3-15	LILRA6	IGKV2D-40	IGKV1D-39	SIGLEC12	SIGLEC5	IGHV3-30	KIR2DS1	LILRA3	KIR2DS2	IGHV2-70	TRBV12-3	KIR2DL2	TRBV7-9	IGLV2-8	IGKV1D-12
REACTOME_VITAMIN_B5_PANTOTHENATE_METABOLISM	http://www.gsea-msigdb.org/gsea/msigdb/human/geneset/REACTOME_VITAMIN_B5_PANTOTHENATE_METABOLISM	COASY	VNN1	VNN2	PANK3	PDZD11	SLC25A16	PANK2	PPCS	ENPP2	SLC5A6	PPCDC	AASDHPPT	PANK1	ENPP3	PANK4	FASN	ENPP1
REACTOME_NEGATIVE_REGULATION_OF_THE_PI3K_AKT_NETWORK	http://www.gsea-msigdb.org/gsea/msigdb/human/geneset/REACTOME_NEGATIVE_REGULATION_OF_THE_PI3K_AKT_NETWORK	FYN	HGF	GAB2	PHLPP2	KITLG	PIK3CB	ERBB3	PPP2R5A	FGFR2	FGFR3	PPP2R5B	FGF10	FGF22	FGF4	FGFR1	PPP2R5C	FGF20	PHLPP1	FLT3LG	ESR1	MAPK1	PDGFB	TRIB3	FGF9	MAPK3	PPP2CB	AKT2	PPP2R1A	PIK3R2	MET	PIP5K1B	FGF8	AREG	GAB1	FGF6	PPP2R5D	HBEGF	PPP2CA	FGF1	PDGFRB	CD86	IL1RL1	STRN	AKT3	PIK3R3	FGF23	CD80	PIK3CA	FLT3	EREG	RAC2	KL	PDGFRA	KLB	RAC1	IL33	IER3	PPP2R1B	FGF5	FGF2	EGF	ESR2	FGF7	ERBB2	VAV1	AKT1	PIP5K1A	PIK3R1	EGFR	PIP4K2A	PPP2R5E	PIK3AP1	FGF18	NRG1	KIT	NRG2	FGF17	THEM4	FGFR4	FGF19	TGFA	TRAT1	ICOS	FRS2	PIP4K2C	IRS1	NRG4	INSR	PIK3CD	PTEN	MYD88	BTC	TRAF6	RHOG	CD19	GRB2	CD28	ERBB4	PTPN11	EPGN	LCK	IRAK1	NRG3	IRS2	PIP5K1C	FGF3	IL1RAP	FGF16	SRC	PDGFA	IRAK4	INS	PIP4K2B
REACTOME_CREB_PHOSPHORYLATION	http://www.gsea-msigdb.org/gsea/msigdb/human/geneset/REACTOME_CREB_PHOSPHORYLATION	RPS6KA2	RPS6KA5	RPS6KA1	CREB1	ATF1	MAPKAPK2	RPS6KA3
REACTOME_ER_TO_GOLGI_ANTEROGRADE_TRANSPORT	http://www.gsea-msigdb.org/gsea/msigdb/human/geneset/REACTOME_ER_TO_GOLGI_ANTEROGRADE_TRANSPORT	ARF5	COPZ2	TRAPPC6A	ANK1	TRAPPC3	SPTB	NSF	LMAN1	TUBA3D	DYNC1I2	CAPZB	CD59	TMED2	DYNLL1	SCFD1	SEC22C	ARCN1	KDELR3	CNIH1	SEC23A	CTSZ	TUBB1	ARFGAP1	COG4	DCTN6	TUBB4A	PPP6R1	NAPA	KDELR1	COPE	BET1	YKT6	SEC23IP	GBF1	GOSR2	GOSR1	AREG	CTSC	PPP6R3	FOLR1	COPZ1	SEC24A	COL7A1	TFG	GORASP1	LMAN2L	SPTBN1	CAPZA1	PPP6C	SEC16B	SEC22A	COPA	TUBA1B	NAPB	TBC1D20	TMEM115	TUBA4A	COPB1	ACTR10	DCTN4	COG6	NAPG	ARF3	TMED7	DYNC1LI2	COG2	COG3	KDELR2	STX17	DCTN3	TUBB2A	TUBB2B	SPTBN5	RAB1A	PREB	ACTR1A	SEC31A	USO1	SEC24B	LMAN1L	CSNK1D	ARF1	CNIH3	DYNC1LI1	ANK2	SEC16A	ARFGAP2	MIA2	SEC24D	ANK3	TUBA3E	SAR1B	MIA3	GRIA1	SEC13	DYNC1I1	COPG2	TRAPPC10	SPTBN4	STX5	TGFA	SPTA1	COG5	TMED3	COG1	DCTN5	GOLGA2	TRAPPC2L	TUBA1A	TUBA1C	TRAPPC9	ARF4	COG7	LMAN2	TRAPPC1	TMED10	TUBB8B	GOLGB1	SPTBN2	CNIH2	RAB1B	DCTN2	TUBB6	SEC24C	CAPZA3	BET1L	TUBAL3	MCFD2	TRAPPC5	COPG1	TRAPPC6B	TUBA8	COPB2	TMED9	F8	TUBB4B	CD55	TRAPPC2	TRAPPC4	DYNC1H1	SERPINA1	SPTAN1	TUBA3C	F5	CAPZA2	DCTN1	ANKRD28	COG8	ARFGAP3	TUBA4B	INS	TUBB3	TUBB8	DYNLL2	SEC22B
REACTOME_MEMBRANE_TRAFFICKING	http://www.gsea-msigdb.org/gsea/msigdb/human/geneset/REACTOME_MEMBRANE_TRAFFICKING	CFTR	M6PR	ALS2	ARF5	DVL2	COPZ2	AP2B1	RALA	PAFAH1B1	TRAPPC6A	CYTH3	VTA1	CD4	PIK3C2A	RABGAP1	ANK1	RABEP1	GABARAPL2	RAB27B	AP2S1	DTNBP1	VAMP3	USE1	TRAPPC3	KIF1B	GDI2	EPN1	SNAP91	TBC1D1	GOLGA5	KIF26A	SYT1	TBC1D25	KIF2A	RAB27A	SPTB	EXOC5	CLTCL1	EPN2	TFRC	AP1M1	PICALM	NSF	TSG101	LMAN1	ACTB	RAB7A	TUBA3D	KIFAP3	TPD52	DYNC1I2	CAPZB	AMPH	SYNJ2	PAFAH1B3	KIF22	DNM2	RAB21	AP4E1	LRP2	CHMP2B	APOB	KIF3C	RAB10	CD59	CTTN	EPS15	CHMP5	TMED2	ZW10	FTL	KIF9	DYNLL1	SNX5	KIF16B	NECAP1	KIF4A	EXOC1	TF	SCFD1	SNAP23	SEC22C	ARCN1	TBC1D2	RAB18	SNAP29	TBC1D10A	CYTH4	GRK3	GGA1	HPS4	KDELR3	RAB36	SBF1	PACSIN2	AP1B1	MYH9	AP4S1	CNIH1	RIN3	TRIP11	SEC23A	CTSZ	TUBB1	ARFGAP1	AVP	ARFRP1	KIF3B	CHMP4B	COG4	MON1B	TSC2	GGA2	STX4	RAB11A	TJP1	BLOC1S6	DCTN6	TUBB4A	KLC3	STX10	TBC1D17	PPP6R1	ANKRD27	AKT2	DENND3	PLIN3	NAPA	KDELR1	CYTH2	DNASE2	RAB3A	COPE	BET1	WASL	AP1S1	PRKAG2	YKT6	DNM1	TBC1D13	RIC1	RGP1	SH3GL2	HPS1	SEC23IP	GBF1	GOSR2	CPD	GOSR1	CYTH1	RAB5C	YWHAE	AREG	SH3D19	CTSC	HSPA8	PPP6R3	FOLR1	CBL	MADD	ARPC3	COPZ1	RAB5B	COPS7A	PRKAB1	C2CD5	RAB35	MAN1A1	TPD52L1	EXOC2	MAN2A1	KIF20A	HBEGF	CLINT1	LNPEP	TRAPPC13	SEC24A	BNIP1	WNT5A	COL7A1	TFG	GORASP1	LMAN2L	ACTR3	STAM2	SPTBN1	TACR1	CHMP3	PRKAG3	RAB3GAP1	AAK1	STXBP3	CAPZA1	DNAJC6	PLA2G4A	KIF21B	EXOC8	AKT3	VAMP4	MAN1C1	SGIP1	RAB32	VAMP8	RAB3GAP2	RAB14	PPP6C	DENND1A	VPS4B	RHOQ	SEC16B	ARL1	COPS5	SEC22A	KIF18A	GJA8	GJB6	GJA3	TBC1D15	OCRL	COPA	CCZ1	CLTA	OPTN	TUBA1B	RAB9B	RAB9A	RAB38	STX16	VAMP7	PACSIN1	EREG	KIF25	GGA3	TRIP10	NAPB	TBC1D20	TMEM115	KLC1	AVPR2	RAB3IP	EPS15L1	TUBA4A	HIP1	YWHAH	COPB1	KIF1C	AP1M2	NEDD8	LDLR	KIF1A	SNX9	FCHO1	CHMP2A	HIP1R	GJA9	KIF3A	VPS25	EXOC4	PRKAB2	ACTR10	ARFIP2	TBC1D14	VPS4A	RIN2	SYT11	AP3B1	DCTN4	COG6	TBC1D8B	SBF2	SORT1	AP4B1	NAPG	ARF3	YWHAQ	RAB33A	PUM1	TMED7	UBQLN1	NAA35	RINT1	GJA10	BLOC1S1	REPS1	GNS	DYNC1LI2	COG2	STX6	GCC2	VPS36	TBC1D4	COG3	RAC1	KDELR2	VPS45	BIN1	STAM	TOR1B	TOR1A	SLC2A8	STX17	KIF12	RABEPK	GOLGA1	DCTN3	DENND4C	KLC4	KIAA0319	TUBB2A	TUBB2B	ARRB1	RAB30	KIF23	SPTBN5	FNBP1L	RAB1A	ACTR2	PREB	ACTR1A	KIF11	KIF20B	EXOC6	COPS4	SEC31A	SCARB2	USO1	CENPE	EGF	SEC24B	KIF21A	VPS37B	NAA30	STON2	LMAN1L	SH3GL3	MAP1LC3B	COPS3	KIF2B	VPS53	CLTC	GALNT1	ARRB2	CSNK1D	MVB12A	SH3GL1	APP	AKT1	SYTL1	KIF2C	RAB13	SNAPIN	GALNT2	ARF1	CNIH3	SYT2	RPS27A	VPS54	COPS7B	RAB5A	DYNC1LI1	GOLGA4	TMF1	AGTR1	ANK2	TBC1D7	CLVS2	CCZ1B	EGFR	DENND2A	SH3KBP1	RAB41	CHMP7	SURF4	SEC16A	USP6NL	SYT8	ARFGAP2	VPS51	MIA2	SEC24D	UBC	ANK3	VTI1A	BICD1	NBAS	AP1S3	TUBA3E	TGOLN2	GJA1	SAR1B	DAB2	SCOC	TRAPPC8	MIA3	RABGEF1	RAB6B	GRIA1	RAB39B	VPS37A	KIF5A	SEC13	FCHO2	NECAP2	LDLRAP1	DYNC1I1	COPG2	SYNJ1	SNF8	GJD2	AGPAT3	TRAPPC10	SPTBN4	CD3G	VPS28	AP2M1	RACGAP1	TBC1D24	STX5	PRKAA2	ARPC5	DENND2D	KIF26B	TGFA	ALPP	ARPC2	SPTA1	KIF15	MON1A	RHOBTB3	GJB7	COG5	KIF6	CHMP4C	YWHAZ	UBAP1	KIF27	GAPVD1	GJB2	ARF6	TSC1	PACSIN3	RAB8B	COPS2	DENND2B	TMED3	COG1	AP1G1	DCTN5	YWHAB	GOLGA2	CD3D	TBC1D16	RAB8A	TRAPPC2L	TUBA1A	TUBA1C	TRAPPC9	KIFC2	VPS37C	RAB3IL1	FTH1	COPS6	PAFAH1B2	RAB4A	ARF4	COG7	RAB31	TRAPPC11	IL7R	STX18	TBC1D10B	LMAN2	ADRB2	GJB1	ASPSCR1	GPS1	REPS2	YWHAG	TRAPPC1	GABARAP	UBB	TMED10	DENND5B	RALGAPB	SYT9	KIF5B	TRAPPC12	RAB33B	RAB43	GRK2	TUBB8B	GOLGB1	AGFG1	SPTBN2	GOLIM4	DENND4A	RIN1	FZD4	BTC	DENND6A	CNIH2	RAB1B	KLC2	DCTN2	CLTB	TBC1D10C	RAB6A	SFN	DENND2C	TUBB6	CHMP6	VPS37D	SEC24C	ULK1	CLVS1	GJD4	AP3S1	GRB2	CAPZA3	BET1L	ALS2CL	TUBAL3	GAK	SNX18	RAB39A	GCC1	EXOC3	MCFD2	TRAPPC5	CHRM2	YIPF6	COPG1	SLC2A4	PRKAG1	AP1S2	TRAPPC6B	EXOC7	EPGN	ACBD3	GJC1	NAA38	AP2A2	GJD3	TUBA8	ACTG1	DENND5A	PLA2G6	COPB2	TMED9	F8	RAB11B	HGS	BICD2	PIP5K1C	KIF18B	BLOC1S4	FNBP1	GJA4	SLC18A3	RINL	UBQLN2	TUBB4B	CHM	RALGAPA2	GJB3	BLOC1S3	GJB5	GJB4	KIF19	CD55	TRAPPC2	MAN2A2	MYO6	TRAPPC4	MVB12B	AP2A1	IGF2R	DYNC1H1	SRC	SERPINA1	MYO5A	SPTAN1	MYO1C	KIF13B	DNM3	TUBA3C	MAN1A2	ITSN2	COPS8	CALM1	F5	GJC2	DENND4B	CAPZA2	CHML	GDI1	SYS1	KIFC1	DCTN1	SNX2	DENND6B	ITSN1	DENND1C	VPS52	RAB12	ANKRD28	DENND1B	COG8	AP1G2	VAMP2	AP4M1	UBA52	KIF4B	TXNDC5	ARPC4	ARPC1A	ARFGAP3	STON1	TUBA4B	CHMP4A	INS	CUX1	TUBB3	TUBB8	DYNLL2	GJA5	SEC22B	TBC1D3	RAB7B
REACTOME_TRANS_GOLGI_NETWORK_VESICLE_BUDDING	http://www.gsea-msigdb.org/gsea/msigdb/human/geneset/REACTOME_TRANS_GOLGI_NETWORK_VESICLE_BUDDING	M6PR	PIK3C2A	DTNBP1	TFRC	AP1M1	PICALM	TPD52	DNM2	AP4E1	FTL	SNX5	NECAP1	SNAP23	AP1B1	AP4S1	CTSZ	STX4	BLOC1S6	NAPA	DNASE2	AP1S1	SH3GL2	GBF1	CPD	RAB5C	SH3D19	HSPA8	TPD52L1	CLINT1	DNAJC6	VAMP8	OCRL	CLTA	VAMP7	AP1M2	SNX9	CHMP2A	HIP1R	AP3B1	TBC1D8B	SORT1	AP4B1	PUM1	BLOC1S1	GNS	ARRB1	CLTC	APP	SNAPIN	ARF1	CLVS2	AP1S3	TGOLN2	AP1G1	FTH1	GOLGB1	CLTB	CLVS1	AP3S1	GAK	YIPF6	AP1S2	ACBD3	HGS	BLOC1S4	BLOC1S3	IGF2R	SNX2	AP1G2	VAMP2	AP4M1	TXNDC5
REACTOME_CARNITINE_METABOLISM	http://www.gsea-msigdb.org/gsea/msigdb/human/geneset/REACTOME_CARNITINE_METABOLISM	ACACB	PRKAG2	CPT1A	PPARD	PRKAB2	THRSP	CPT2	PRKAA2	MID1IP1	SLC25A20	RXRA	SLC22A5	CPT1B	ACACA
REACTOME_SIGNALING_BY_BMP	http://www.gsea-msigdb.org/gsea/msigdb/human/geneset/REACTOME_SIGNALING_BY_BMP	ZFYVE16	UBE2D1	SMAD7	CHRDL1	AMH	BMPR1A	SMURF2	UBE2D3	SMAD5	ACVR2B	SMAD9	ACVR2A	BMP2	AMHR2	SMAD6	BMPR1B	ACVRL1	SMAD4	CER1	SKI	BMP10	FSTL1	SMAD1	GREM2	NOG	SMURF1	BMPR2	GDF2
REACTOME_SIGNALING_BY_ALK	http://www.gsea-msigdb.org/gsea/msigdb/human/geneset/REACTOME_SIGNALING_BY_ALK	PIK3CB	PRDM1	EP300	HIF1A	JAK3	PIK3R2	PTN	PTPRZ1	MDK	PTPN6	HDAC1	CD274	PIK3CA	PLCG1	MYCN	MYC	PIK3R1	IL2RG	SHC1	FRS2	STAT3	IRS1	SIN3A	ALK	HDAC3	HDAC2	SRC
REACTOME_TCF_DEPENDENT_SIGNALING_IN_RESPONSE_TO_WNT	http://www.gsea-msigdb.org/gsea/msigdb/human/geneset/REACTOME_TCF_DEPENDENT_SIGNALING_IN_RESPONSE_TO_WNT	HECW1	DVL2	CREBBP	PSMB1	PSMC4	CCDC88C	RUNX3	CUL3	PSMA4	WNT8A	TLE2	PPP2R5A	PSME4	PPP2R5B	LRP6	CSNK2A2	WNT8B	PPP2R5C	TCF7	GSK3B	XPO1	PSMC5	PSME1	PSMD5	PSMD8	CBY1	RBX1	EP300	PSMC6	PSMA3	PSMC1	PSMB5	CHD8	PSMA6	PSME2	PSMA7	CSNK2A1	RSPO4	PSMD10	XIAP	PSMD7	AXIN1	SFRP1	DKK4	PPP2CB	AKT2	PPP2R1A	H2AZ2	CAV1	PSMA2	TLE4	PIP5K1B	DVL1	TNKS2	DKK1	PSMD3	RNF43	WNT3	PSMD11	SMURF2	SOX6	PSMD9	PPP2R5D	PPP2CA	CSNK1A1	WNT5A	PSMD14	USP34	BCL9	HDAC1	KLHL12	RBBP5	RNF146	H2BC11	SOX4	WNT1	SOX9	PSMF1	PSMB2	SMARCA4	SEM1	PSMA1	ASH2L	PSME3	KREMEN2	H3-3B	LGR6	CSNK1G2	MEN1	CDC73	SOX3	APC	PSMB7	MYC	PPP2R1B	USP8	LEF1	LGR5	TLE3	AKT1	PSMB6	PSMA5	WNT9A	SOX13	RPS27A	SFRP2	H2BC1	RSPO3	RSPO2	TCF7L2	UBC	TCF7L1	PPP2R5E	WNT3A	PSMA8	DKK2	WIF1	FZD1	H2BC5	H4C8	PSMD4	PSMB4	CTBP1	PSMC2	DVL3	LRP5	WNT4	H3-3A	FZD5	PYGO2	PSMD6	RYK	H2AZ1	TERT	SOX17	YWHAZ	FZD6	DACT1	FRAT1	PSMC3	BTRC	LEO1	KMT2D	SOST	CTNNB1	H3-4	AXIN2	CXXC4	RSPO1	UBB	PYGO1	SOX7	KAT5	TNKS	PSMD1	FZD4	PSMD2	RUVBL1	FZD8	CTNNBIP1	FZD2	H2AC6	H2BC4	FRAT2	SOX2	ZNRF3	H3C13	KREMEN1	H2AC20	AMER1	H2BC21	SRY	H2BC13	PSMD13	BCL9L	H2AX	TRRAP	TCF4	TLE1	H2AC7	H2BC26	H4C3	H3C12	PSMD12	H4C11	H3C4	H4C16	H2BC12	H3C14	H3C15	PSMB8	CSNK2B	LGR4	PSMB10	CSNK1E	UBA52	PSMB11	H2BC15	H2BC12L	PSMB9	H2AJ	H4C15	H4C14	H4C12	H2BC14	H2BC8	H3C8	H2AB1	H2BC6	H4C6	H2BC17	H3C6	H4C13	H3C11	H2BC9	H3C1	PSMB3	H4C9	H2AC14	H2BC3	H4C5	H2AC8	H4C4	H2BC7	H3C7	H2AC4	H2BC10	H4C1	H4C2	H3C10	H3C2	H3C3	H2AC18	H2AC19
REACTOME_WNT_MEDIATED_ACTIVATION_OF_DVL	http://www.gsea-msigdb.org/gsea/msigdb/human/geneset/REACTOME_WNT_MEDIATED_ACTIVATION_OF_DVL	DVL2	CSNK2A2	CSNK2A1	PIP5K1B	DVL1	DVL3	CSNK2B	CSNK1E
REACTOME_FORMATION_OF_THE_BETA_CATENIN_TCF_TRANSACTIVATING_COMPLEX	http://www.gsea-msigdb.org/gsea/msigdb/human/geneset/REACTOME_FORMATION_OF_THE_BETA_CATENIN_TCF_TRANSACTIVATING_COMPLEX	CREBBP	RUNX3	TLE2	TCF7	EP300	H2AZ2	TLE4	BCL9	HDAC1	RBBP5	H2BC11	SMARCA4	ASH2L	H3-3B	MEN1	CDC73	MYC	LEF1	TLE3	H2BC1	TCF7L2	TCF7L1	H2BC5	H4C8	H3-3A	PYGO2	H2AZ1	TERT	LEO1	KMT2D	CTNNB1	H3-4	AXIN2	PYGO1	KAT5	RUVBL1	H2AC6	H2BC4	H3C13	H2AC20	H2BC21	H2BC13	BCL9L	H2AX	TRRAP	TCF4	TLE1	H2AC7	H2BC26	H4C3	H3C12	H4C11	H3C4	H4C16	H2BC12	H3C14	H3C15	H2BC15	H2BC12L	H2AJ	H4C15	H4C14	H4C12	H2BC14	H2BC8	H3C8	H2AB1	H2BC6	H4C6	H2BC17	H3C6	H4C13	H3C11	H2BC9	H3C1	H4C9	H2AC14	H2BC3	H4C5	H2AC8	H4C4	H2BC7	H3C7	H2AC4	H2BC10	H4C1	H4C2	H3C10	H3C2	H3C3	H2AC18	H2AC19
REACTOME_G_PROTEIN_ACTIVATION	http://www.gsea-msigdb.org/gsea/msigdb/human/geneset/REACTOME_G_PROTEIN_ACTIVATION	GNA15	GNB5	GNB1	GNA11	PDYN	GNB3	OPRM1	GNB4	POMC	GNG13	GNG11	GNGT1	GNA14	GNAQ	GNG3	GNGT2	GNG8	GNG4	GNB2	GNG12	GNG5	GNG7	GNG2	GNG10
REACTOME_METABOLISM_OF_NITRIC_OXIDE_NOS3_ACTIVATION_AND_REGULATION	http://www.gsea-msigdb.org/gsea/msigdb/human/geneset/REACTOME_METABOLISM_OF_NITRIC_OXIDE_NOS3_ACTIVATION_AND_REGULATION	DNM2	HSP90AA1	CAV1	WASL	SPR	LYPLA1	AKT1	NOSIP	DDAH1	CYGB	NOSTRIN	NOS3	ZDHHC21	CALM1	DDAH2
REACTOME_ASSEMBLY_OF_COLLAGEN_FIBRILS_AND_OTHER_MULTIMERIC_STRUCTURES	http://www.gsea-msigdb.org/gsea/msigdb/human/geneset/REACTOME_ASSEMBLY_OF_COLLAGEN_FIBRILS_AND_OTHER_MULTIMERIC_STRUCTURES	TLL1	COL9A2	LAMA3	LAMC2	COL11A1	COL17A1	COL5A3	COL4A4	ITGA6	COL9A3	TLL2	MMP9	PCOLCE	COL1A1	COL12A1	COL9A1	LOX	COL7A1	LOXL3	COL10A1	LOXL1	PXDN	COL5A1	ITGB4	LOXL2	COL4A2	CTSL	CTSV	MMP7	MMP20	MMP13	LOXL4	COL2A1	COL6A1	COL6A2	COL8A1	MMP3	DST	CTSS	COL6A3	COL1A2	CTSB	BMP1	COL3A1	COL4A3	COL24A1	COL8A2	COL6A5	CD151	PLEC	COL18A1	COL4A1	COL14A1	COL4A5	COL27A1	LAMB3	COL4A6	COL11A2	COL5A2	COL15A1	COL6A6
REACTOME_METABOLISM_OF_ANGIOTENSINOGEN_TO_ANGIOTENSINS	http://www.gsea-msigdb.org/gsea/msigdb/human/geneset/REACTOME_METABOLISM_OF_ANGIOTENSINOGEN_TO_ANGIOTENSINS	CPB2	CMA1	CTSG	GZMH	CTSZ	CTSD	ACE2	AGT	ENPEP	REN	AOPEP	CPB1	ACE	CPA3	ANPEP	ATP6AP2	MME	CES1
REACTOME_KERATAN_SULFATE_BIOSYNTHESIS	http://www.gsea-msigdb.org/gsea/msigdb/human/geneset/REACTOME_KERATAN_SULFATE_BIOSYNTHESIS	ST3GAL1	ST3GAL6	B4GALT1	OGN	ST3GAL4	B4GALT2	B4GALT6	B4GALT4	FMOD	ST3GAL3	OMD	SLC35D2	CHST5	LUM	KERA	B3GNT7	ST3GAL2	ACAN	B4GALT5	B4GALT3	B3GNT2	B4GAT1	CHST2	CHST1	B3GNT4	B3GNT3	CHST6	PRELP
REACTOME_KERATAN_SULFATE_DEGRADATION	http://www.gsea-msigdb.org/gsea/msigdb/human/geneset/REACTOME_KERATAN_SULFATE_DEGRADATION	HEXB	OGN	FMOD	OMD	GNS	LUM	KERA	GALNS	ACAN	GLB1L	GLB1	PRELP	HEXA
REACTOME_CHONDROITIN_SULFATE_BIOSYNTHESIS	http://www.gsea-msigdb.org/gsea/msigdb/human/geneset/REACTOME_CHONDROITIN_SULFATE_BIOSYNTHESIS	DCN	CHPF2	VCAN	CSPG5	CHST3	CHPF	NCAN	CHSY1	BCAN	CHST12	CHST7	CSGALNACT1	CHST9	CSGALNACT2	CHST11	CSPG4	CHST13	CHST15	BGN	CHSY3
REACTOME_DERMATAN_SULFATE_BIOSYNTHESIS	http://www.gsea-msigdb.org/gsea/msigdb/human/geneset/REACTOME_DERMATAN_SULFATE_BIOSYNTHESIS	DCN	VCAN	DSE	UST	CSPG5	NCAN	BCAN	CHST14	DSEL	CSPG4	BGN
REACTOME_HS_GAG_BIOSYNTHESIS	http://www.gsea-msigdb.org/gsea/msigdb/human/geneset/REACTOME_HS_GAG_BIOSYNTHESIS	HS3ST1	GPC1	NDST1	GPC4	SDC1	HS3ST2	SDC4	HS3ST3B1	SLC35D2	HS6ST1	GLCE	NDST4	HSPG2	GPC3	EXT2	HS2ST1	HS3ST3A1	HS3ST6	SDC3	NDST3	NDST2	SDC2	HS6ST2	GPC5	EXT1	HS3ST4	GPC6	HS6ST3	AGRN	GPC2	HS3ST5
REACTOME_TCR_SIGNALING	http://www.gsea-msigdb.org/gsea/msigdb/human/geneset/REACTOME_TCR_SIGNALING	PSMB1	CD4	PSMC4	WAS	PSMA4	LCP2	PIK3CB	CUL1	TAB2	PRKCQ	PSME4	UBE2D1	FBXW11	PAG1	PAK3	PTPRC	FYB1	PSMC5	PSME1	PSMD5	PSMD8	CDC34	GRAP2	PSMC6	PSMA3	PSMC1	PSMB5	PSMA6	NFKBIA	PSME2	PSMA7	PSMD10	PSMD7	CSK	RIPK2	IKBKB	PIK3R2	PSMA2	PSMD3	PSMD11	NFKB1	PSMD9	ITK	SKP1	ZAP70	PSMD14	PIK3CA	PLCG1	VASP	PSMF1	PSMB2	SEM1	PSMA1	PSME3	UBE2D2	PTPN22	CD101	MAP3K7	PSMB7	PDPK1	PSMB6	BCL10	PSMA5	RPS27A	PIK3R1	PTPRJ	PAK1	UBC	ENAH	PSMA8	NCK1	PSMD4	PSMB4	CD3G	PSMC2	TRAT1	PSMD6	PSMC3	BTRC	CD3D	HLA-DPA1	INPP5D	UBB	PTEN	MALT1	RELA	PSMD1	TRAF6	PSMD2	UBE2N	PAK2	LCK	PSMD13	HLA-DRB3	HLA-DRB1	EVL	HLA-DQB2	HLA-DQA1	PSMD12	PLCG2	CARD11	HLA-DRB5	CD247	CD3E	PSMB8	HLA-DRA	PSMB10	HLA-DQA2	TRAV8-4	TRAV19	TRAV29DV5	CHUK	LAT	HLA-DPB1	UBA52	PSMB11	HLA-DQB1	HLA-DRB4	PSMB9	UBE2V1	IKBKG	TRBV12-3	PSMB3	TRBV7-9
REACTOME_HS_GAG_DEGRADATION	http://www.gsea-msigdb.org/gsea/msigdb/human/geneset/REACTOME_HS_GAG_DEGRADATION	IDS	GPC1	GPC4	NAGLU	SDC1	SDC4	IDUA	HSPG2	GPC3	SDC3	GLB1L	HGSNAT	SDC2	GUSB	GLB1	HPSE2	HPSE	GPC5	SGSH	GPC6	AGRN	GPC2
REACTOME_CS_DS_DEGRADATION	http://www.gsea-msigdb.org/gsea/msigdb/human/geneset/REACTOME_CS_DS_DEGRADATION	IDS	DCN	VCAN	HEXB	ARSB	HYAL1	CSPG5	IDUA	NCAN	BCAN	CSPG4	BGN	HYAL3	HEXA
REACTOME_GENERATION_OF_SECOND_MESSENGER_MOLECULES	http://www.gsea-msigdb.org/gsea/msigdb/human/geneset/REACTOME_GENERATION_OF_SECOND_MESSENGER_MOLECULES	CD4	WAS	LCP2	PAK3	FYB1	GRAP2	ITK	ZAP70	PLCG1	VASP	CD101	PAK1	ENAH	NCK1	CD3G	CD3D	HLA-DPA1	PAK2	LCK	HLA-DRB3	HLA-DRB1	EVL	HLA-DQB2	HLA-DQA1	PLCG2	HLA-DRB5	CD247	CD3E	HLA-DRA	HLA-DQA2	TRAV8-4	TRAV19	TRAV29DV5	LAT	HLA-DPB1	HLA-DQB1	HLA-DRB4	TRBV12-3	TRBV7-9
REACTOME_CALCINEURIN_ACTIVATES_NFAT	http://www.gsea-msigdb.org/gsea/msigdb/human/geneset/REACTOME_CALCINEURIN_ACTIVATES_NFAT	NFATC3	FKBP1A	NFATC2	PPP3CB	NFATC1	PPP3CA	PPIA	CALM1	PPP3R1
REACTOME_ERKS_ARE_INACTIVATED	http://www.gsea-msigdb.org/gsea/msigdb/human/geneset/REACTOME_ERKS_ARE_INACTIVATED	MAPK1	MAPK3	PPP2CB	VRK3	PPP2R1A	DUSP3	PPP2R5D	PPP2CA	DUSP4	PPP2R1B	DUSP6	DUSP7	MAPK7
REACTOME_CELL_SURFACE_INTERACTIONS_AT_THE_VASCULAR_WALL	http://www.gsea-msigdb.org/gsea/msigdb/human/geneset/REACTOME_CELL_SURFACE_INTERACTIONS_AT_THE_VASCULAR_WALL	CD99	ITGAL	ITGA3	SELE	FYN	CD74	SLC7A9	CD44	PIK3CB	GPC1	CD84	ATP1B3	CEACAM1	APOB	CEACAM6	GP6	SIRPG	GLG1	ITGA6	ANGPT2	SLC7A8	PPIL2	PICK1	SLC16A8	PROCR	ANGPT4	CD99L2	SLC7A6	SLC7A5	TNFRSF10A	TGFB1	CEACAM5	PIK3R2	MAG	CAV1	COL1A1	PF4V1	SELPLG	PTPN6	ITGA4	GRB14	FN1	PROC	SDC1	SOS1	CD58	CD2	CD48	EPCAM	TEK	TNFRSF10B	PIK3CA	CD244	SDC4	PLCG1	PSG8	CEACAM8	TREM1	VPREB3	IGLL1	ATP1B2	SLC7A10	JCHAIN	KRAS	GYPC	ITGAV	ITGAX	SLC16A3	GRB7	ATP1B1	PIK3R1	DOK2	ESAM	ITGB1	SLC7A11	MERTK	ANGPT1	CXADR	JAM2	SLC16A1	SLC7A7	TSPAN7	F11R	FCER1G	ITGB2	JAML	SHC1	ITGA5	SDC3	FCAMR	PF4	COL1A2	JAM3	SLC3A2	INPP5D	SDC2	VPREB1	ITGAM	GYPA	PSG6	CEACAM3	BSG	OLR1	TNFRSF10D	SELP	HRAS	YES1	GRB2	THBD	PTPN11	F2	LCK	GAS6	PSG9	PROS1	SELL	PPIA	MMP1	CD47	SRC	SPN	SIRPA	L1CAM	CD177	PSG5	IGKV4-1	IGKV5-2	IGKV3D-20	IGLV6-57	IGLV1-51	IGLV1-47	IGLV1-44	IGLV7-43	IGLV1-40	IGLV3-27	IGLV3-25	IGLV2-23	IGLV3-21	IGLV3-19	IGLV2-14	IGLV2-11	IGLV3-1	IGLC2	IGLC3	IGHA2	IGHA1	IGHM	IGHV1-2	IGHV2-5	IGHV3-7	IGHV3-11	IGHV3-13	IGHV3-23	IGHV3-33	IGHV4-34	IGHV4-39	IGHV1-46	IGHV3-48	IGHV3-53	IGHV1-69	NRAS	PSG3	PSG7	IGHV4-59	PSG1	IGKV2D-30	IGKV3-20	IGKV1D-33	IGKV1-17	IGKV1-16	MIF	IGKV1D-16	IGKV3-11	IGKV1-33	PSG2	IGKV1-39	IGKV2D-28	PSG11	PSG4	IGKV2-30	IGKV1-12	IGKV1-5	IGKV2-28	IGKV3-15	GYPB	IGKV2D-40	IGKV1D-39	LYN	ITGB3	PECAM1	IGHV3-30	IGHV2-70	IGLV2-8	IGKV1D-12
REACTOME_SIGNALING_BY_HIPPO	http://www.gsea-msigdb.org/gsea/msigdb/human/geneset/REACTOME_SIGNALING_BY_HIPPO	DVL2	WWTR1	STK4	TJP1	STK3	YWHAE	WWC1	AMOTL2	MOB1A	TJP2	AMOT	LATS1	NPHP4	YAP1	LATS2	SAV1	CASP3	AMOTL1	YWHAB	MOB1B
REACTOME_FCGAMMA_RECEPTOR_FCGR_DEPENDENT_PHAGOCYTOSIS	http://www.gsea-msigdb.org/gsea/msigdb/human/geneset/REACTOME_FCGAMMA_RECEPTOR_FCGR_DEPENDENT_PHAGOCYTOSIS	FGR	BTK	FYN	WAS	PIK3CB	CYFIP2	NCKAP1	ELMO2	CDC42	ACTB	PLD1	HSP90AA1	HSP90AB1	ITPR3	ABL1	MYO9B	MAPK1	MYH9	HCK	MAPK3	PLD3	PIK3R2	WASL	LIMK1	ARPC3	WASF1	ACTR3	WIPF1	PIK3CA	WIPF3	ITPR2	NCKAP1L	PLCG1	MYH2	PLD2	ARPC1B	WASF3	VAV3	RAC1	ABI1	ACTR2	ABI2	VAV1	FCGR2A	MYO10	PIK3R1	PLPP5	PAK1	FCGR1A	DOCK1	ITPR1	ELMO1	NCK1	WASF2	VAV2	CD3G	ARPC5	ARPC2	PRKCD	SYK	PLD4	CRK	AHCYL1	PTK2	PRKCE	WIPF2	CFL1	BAIAP2	YES1	GRB2	ACTG1	PLA2G6	NF2	SRC	MYO5A	MYO1C	PLCG2	CD247	FCGR3A	PLPP4	IGKV4-1	IGKV5-2	IGKV3D-20	IGLV6-57	IGLV1-51	IGLV1-47	IGLV1-44	IGLV7-43	IGLV1-40	IGLV3-27	IGLV3-25	IGLV2-23	IGLV3-21	IGLV3-19	IGLV2-14	IGLV2-11	IGLV3-1	IGLC2	IGLC3	IGHG4	IGHG2	IGHG1	IGHV1-2	IGHV2-5	IGHV3-7	IGHV3-11	IGHV3-13	IGHV3-23	IGHV3-33	IGHV4-34	IGHV4-39	IGHV1-46	IGHV3-48	IGHV3-53	IGHV1-69	NCKIPSD	IGHV4-59	IGKV2D-30	IGKV3-20	IGKV1D-33	IGKV1-17	IGKV1-16	IGKV1D-16	IGKV3-11	ARPC4	ARPC1A	IGKV1-33	IGKV1-39	IGKV2D-28	IGKV2-30	IGKV1-12	IGKV1-5	IGKV2-28	IGKV3-15	IGKV2D-40	IGKV1D-39	LYN	BRK1	IGHV3-30	CYFIP1	IGHV2-70	IGLV2-8	IGKV1D-12
REACTOME_FCGR_ACTIVATION	http://www.gsea-msigdb.org/gsea/msigdb/human/geneset/REACTOME_FCGR_ACTIVATION	FGR	FYN	HCK	FCGR2A	FCGR1A	CD3G	SYK	YES1	SRC	CD247	FCGR3A	IGKV4-1	IGKV5-2	IGKV3D-20	IGLV6-57	IGLV1-51	IGLV1-47	IGLV1-44	IGLV7-43	IGLV1-40	IGLV3-27	IGLV3-25	IGLV2-23	IGLV3-21	IGLV3-19	IGLV2-14	IGLV2-11	IGLV3-1	IGLC2	IGLC3	IGHG4	IGHG2	IGHG1	IGHV1-2	IGHV2-5	IGHV3-7	IGHV3-11	IGHV3-13	IGHV3-23	IGHV3-33	IGHV4-34	IGHV4-39	IGHV1-46	IGHV3-48	IGHV3-53	IGHV1-69	IGHV4-59	IGKV2D-30	IGKV3-20	IGKV1D-33	IGKV1-17	IGKV1-16	IGKV1D-16	IGKV3-11	IGKV1-33	IGKV1-39	IGKV2D-28	IGKV2-30	IGKV1-12	IGKV1-5	IGKV2-28	IGKV3-15	IGKV2D-40	IGKV1D-39	LYN	IGHV3-30	IGHV2-70	IGLV2-8	IGKV1D-12
REACTOME_ROLE_OF_PHOSPHOLIPIDS_IN_PHAGOCYTOSIS	http://www.gsea-msigdb.org/gsea/msigdb/human/geneset/REACTOME_ROLE_OF_PHOSPHOLIPIDS_IN_PHAGOCYTOSIS	PIK3CB	PLD1	ITPR3	PLD3	PIK3R2	PIK3CA	ITPR2	PLCG1	PLD2	FCGR2A	PIK3R1	PLPP5	FCGR1A	ITPR1	CD3G	PRKCD	SYK	PLD4	AHCYL1	PRKCE	PLA2G6	PLCG2	CD247	FCGR3A	PLPP4	IGKV4-1	IGKV5-2	IGKV3D-20	IGLV6-57	IGLV1-51	IGLV1-47	IGLV1-44	IGLV7-43	IGLV1-40	IGLV3-27	IGLV3-25	IGLV2-23	IGLV3-21	IGLV3-19	IGLV2-14	IGLV2-11	IGLV3-1	IGLC2	IGLC3	IGHG4	IGHG2	IGHG1	IGHV1-2	IGHV2-5	IGHV3-7	IGHV3-11	IGHV3-13	IGHV3-23	IGHV3-33	IGHV4-34	IGHV4-39	IGHV1-46	IGHV3-48	IGHV3-53	IGHV1-69	IGHV4-59	IGKV2D-30	IGKV3-20	IGKV1D-33	IGKV1-17	IGKV1-16	IGKV1D-16	IGKV3-11	IGKV1-33	IGKV1-39	IGKV2D-28	IGKV2-30	IGKV1-12	IGKV1-5	IGKV2-28	IGKV3-15	IGKV2D-40	IGKV1D-39	IGHV3-30	IGHV2-70	IGLV2-8	IGKV1D-12
REACTOME_YAP1_AND_WWTR1_TAZ_STIMULATED_GENE_EXPRESSION	http://www.gsea-msigdb.org/gsea/msigdb/human/geneset/REACTOME_YAP1_AND_WWTR1_TAZ_STIMULATED_GENE_EXPRESSION	TEAD3	WWTR1	HIPK2	TEAD2	TBX5	KAT2B	CCN2	RUNX2	GATA4	YAP1	HIPK1	NPPA	NKX2-5	TEAD1	TEAD4
REACTOME_ENOS_ACTIVATION	http://www.gsea-msigdb.org/gsea/msigdb/human/geneset/REACTOME_ENOS_ACTIVATION	HSP90AA1	CAV1	SPR	LYPLA1	AKT1	DDAH1	CYGB	NOS3	ZDHHC21	CALM1	DDAH2
REACTOME_NOSTRIN_MEDIATED_ENOS_TRAFFICKING	http://www.gsea-msigdb.org/gsea/msigdb/human/geneset/REACTOME_NOSTRIN_MEDIATED_ENOS_TRAFFICKING	DNM2	CAV1	WASL	NOSTRIN	NOS3
REACTOME_MICRORNA_MIRNA_BIOGENESIS	http://www.gsea-msigdb.org/gsea/msigdb/human/geneset/REACTOME_MICRORNA_MIRNA_BIOGENESIS	POLR2J	POLR2B	AGO1	POLR2E	POLR2F	DICER1	POLR2C	POLR2I	DROSHA	AGO2	XPO5	AGO3	DGCR8	RAN	AGO4	TARBP2	POLR2D	POLR2K	POLR2H	POLR2G	POLR2L	PRKRA	POLR2A	BCDIN3D	MIR23B
REACTOME_COPII_MEDIATED_VESICLE_TRANSPORT	http://www.gsea-msigdb.org/gsea/msigdb/human/geneset/REACTOME_COPII_MEDIATED_VESICLE_TRANSPORT	TRAPPC6A	TRAPPC3	NSF	LMAN1	CD59	TMED2	SCFD1	SEC22C	CNIH1	SEC23A	CTSZ	PPP6R1	NAPA	BET1	YKT6	SEC23IP	GOSR2	AREG	CTSC	PPP6R3	FOLR1	SEC24A	COL7A1	TFG	GORASP1	LMAN2L	PPP6C	SEC16B	SEC22A	NAPB	TBC1D20	NAPG	STX17	RAB1A	PREB	SEC31A	USO1	SEC24B	LMAN1L	CSNK1D	CNIH3	SEC16A	SEC24D	SAR1B	GRIA1	SEC13	TRAPPC10	STX5	TGFA	GOLGA2	TRAPPC2L	TRAPPC9	LMAN2	TRAPPC1	TMED10	CNIH2	RAB1B	SEC24C	MCFD2	TRAPPC5	TRAPPC6B	F8	TRAPPC2	TRAPPC4	SERPINA1	F5	ANKRD28	SEC22B
REACTOME_REGULATION_OF_PYRUVATE_DEHYDROGENASE_PDH_COMPLEX	http://www.gsea-msigdb.org/gsea/msigdb/human/geneset/REACTOME_REGULATION_OF_PYRUVATE_DEHYDROGENASE_PDH_COMPLEX	PDK4	PDK2	PDK3	PDPR	DLD	GSTZ1	PDHX	PPARD	PDHA1	DLAT	PDK1	PDHA2	PDP1	PDHB	PDP2	RXRA
REACTOME_ALPHA_LINOLENIC_OMEGA3_AND_LINOLEIC_OMEGA6_ACID_METABOLISM	http://www.gsea-msigdb.org/gsea/msigdb/human/geneset/REACTOME_ALPHA_LINOLENIC_OMEGA3_AND_LINOLEIC_OMEGA6_ACID_METABOLISM	ELOVL5	ACAA1	ELOVL1	ACOT8	ABCD1	SCP2	ELOVL3	HSD17B4	FADS2	FADS1	ACSL1	ACOX1	ELOVL2
REACTOME_LINOLEIC_ACID_LA_METABOLISM	http://www.gsea-msigdb.org/gsea/msigdb/human/geneset/REACTOME_LINOLEIC_ACID_LA_METABOLISM	ELOVL5	ELOVL1	ABCD1	ELOVL3	FADS2	FADS1	ACSL1	ELOVL2
REACTOME_CELL_DEATH_SIGNALLING_VIA_NRAGE_NRIF_AND_NADE	http://www.gsea-msigdb.org/gsea/msigdb/human/geneset/REACTOME_CELL_DEATH_SIGNALLING_VIA_NRAGE_NRIF_AND_NADE	BAD	TRIO	ARHGEF5	NGFR	NGEF	ARHGEF10L	ARHGEF1	PSEN1	PLEKHG2	SOS2	MCF2	FGD1	ARHGEF7	ARHGEF10	ARHGEF18	CASP2	MAPK8	YWHAE	ARHGEF17	RASGRF2	ECT2	ARHGEF26	SOS1	ARHGEF2	APH1A	GNA13	PREX1	MCF2L	FGD3	ARHGEF6	ARHGEF16	ARHGEF9	ARHGEF11	VAV3	NGF	ARHGEF4	RAC1	ARHGEF39	APH1B	FGD4	VAV1	ARHGEF19	ITGB3BP	PSEN2	RPS27A	FGD2	TIAM2	UBC	BCL2L11	OBSCN	TIAM1	ABR	KALRN	VAV2	SQSTM1	NCSTN	ARHGEF3	CASP3	ARHGEF40	BEX3	UBB	AKAP13	PLEKHG5	NET1	TRAF6	MAGED1	ARHGEF37	ARHGEF12	ARHGEF15	PSENEN	ITSN1	ARHGEF35	ARHGEF33	UBA52	ARHGEF38	AATF
REACTOME_NADE_MODULATES_DEATH_SIGNALLING	http://www.gsea-msigdb.org/gsea/msigdb/human/geneset/REACTOME_NADE_MODULATES_DEATH_SIGNALLING	NGFR	CASP2	YWHAE	NGF	CASP3	BEX3
REACTOME_NRIF_SIGNALS_CELL_DEATH_FROM_THE_NUCLEUS	http://www.gsea-msigdb.org/gsea/msigdb/human/geneset/REACTOME_NRIF_SIGNALS_CELL_DEATH_FROM_THE_NUCLEUS	NGFR	PSEN1	MAPK8	APH1A	NGF	APH1B	ITGB3BP	PSEN2	RPS27A	UBC	SQSTM1	NCSTN	UBB	TRAF6	PSENEN	UBA52
REACTOME_P75NTR_RECRUITS_SIGNALLING_COMPLEXES	http://www.gsea-msigdb.org/gsea/msigdb/human/geneset/REACTOME_P75NTR_RECRUITS_SIGNALLING_COMPLEXES	NGFR	RIPK2	IKBKB	NGF	RPS27A	UBC	SQSTM1	PRKCI	UBB	MYD88	TRAF6	IRAK1	UBA52
REACTOME_NF_KB_IS_ACTIVATED_AND_SIGNALS_SURVIVAL	http://www.gsea-msigdb.org/gsea/msigdb/human/geneset/REACTOME_NF_KB_IS_ACTIVATED_AND_SIGNALS_SURVIVAL	NGFR	NFKBIA	IKBKB	NFKB1	NGF	RPS27A	UBC	SQSTM1	UBB	RELA	TRAF6	IRAK1	UBA52
REACTOME_METABOLISM_OF_AMINE_DERIVED_HORMONES	http://www.gsea-msigdb.org/gsea/msigdb/human/geneset/REACTOME_METABOLISM_OF_AMINE_DERIVED_HORMONES	IYD	SLC5A5	TPO	DBH	TPH1	AANAT	DDC	TSHB	CGA	DUOX1	TPH2	DUOX2	PNMT	TH	ASMT	DIO3	DIO2	DIO1
REACTOME_SEROTONIN_AND_MELATONIN_BIOSYNTHESIS	http://www.gsea-msigdb.org/gsea/msigdb/human/geneset/REACTOME_SEROTONIN_AND_MELATONIN_BIOSYNTHESIS	TPH1	AANAT	DDC	TPH2	ASMT
REACTOME_PEPTIDE_HORMONE_BIOSYNTHESIS	http://www.gsea-msigdb.org/gsea/msigdb/human/geneset/REACTOME_PEPTIDE_HORMONE_BIOSYNTHESIS	LHB	CGB3	POMC	INHBA	INHA	FSHB	TSHB	CGA	INHBE	INHBB	INHBC	PCSK1	CGB5	CGB8
REACTOME_THYROXINE_BIOSYNTHESIS	http://www.gsea-msigdb.org/gsea/msigdb/human/geneset/REACTOME_THYROXINE_BIOSYNTHESIS	IYD	SLC5A5	TPO	TSHB	CGA	DUOX1	DUOX2	DIO3	DIO2	DIO1
REACTOME_GLUTAMATE_NEUROTRANSMITTER_RELEASE_CYCLE	http://www.gsea-msigdb.org/gsea/msigdb/human/geneset/REACTOME_GLUTAMATE_NEUROTRANSMITTER_RELEASE_CYCLE	TSPOAP1	SYT1	SLC1A3	RIMS1	SLC17A7	SLC1A6	RAB3A	STX1A	SLC1A1	SLC1A2	GLS	PPFIA1	SNAP25	SLC38A2	GLS2	STXBP1	PPFIA2	PPFIA4	ARL6IP5	SLC1A7	CPLX1	PPFIA3	UNC13B	VAMP2
REACTOME_REGULATION_OF_GENE_EXPRESSION_IN_LATE_STAGE_BRANCHING_MORPHOGENESIS_PANCREATIC_BUD_PRECURSOR_CELLS	http://www.gsea-msigdb.org/gsea/msigdb/human/geneset/REACTOME_REGULATION_OF_GENE_EXPRESSION_IN_LATE_STAGE_BRANCHING_MORPHOGENESIS_PANCREATIC_BUD_PRECURSOR_CELLS	CREBBP	MAMLD1	EP300	SNW1	KAT2A	KAT2B	HES1	NEUROG3	NOTCH1	MAML1	RBPJ	ONECUT1	MAML2	MAML3	ONECUT3	HNF1B
REACTOME_REGULATION_OF_GENE_EXPRESSION_IN_BETA_CELLS	http://www.gsea-msigdb.org/gsea/msigdb/human/geneset/REACTOME_REGULATION_OF_GENE_EXPRESSION_IN_BETA_CELLS	PAX6	HNF4A	AKT2	GCK	AKT3	IAPP	FOXA2	NKX2-2	HNF1A	PDX1	AKT1	PKLR	FOXO1	NEUROD1	SLC2A2	NKX6-1	HNF4G	FOXA3	MAFA	RFX6	INS
REACTOME_REGULATION_OF_GENE_EXPRESSION_IN_ENDOCRINE_COMMITTED_NEUROG3_PROGENITOR_CELLS	http://www.gsea-msigdb.org/gsea/msigdb/human/geneset/REACTOME_REGULATION_OF_GENE_EXPRESSION_IN_ENDOCRINE_COMMITTED_NEUROG3_PROGENITOR_CELLS	PAX4	NEUROG3	NKX2-2	NEUROD1	INSM1
REACTOME_REGULATION_OF_GENE_EXPRESSION_IN_EARLY_PANCREATIC_PRECURSOR_CELLS	http://www.gsea-msigdb.org/gsea/msigdb/human/geneset/REACTOME_REGULATION_OF_GENE_EXPRESSION_IN_EARLY_PANCREATIC_PRECURSOR_CELLS	FGF10	NR5A2	PDX1	NKX6-1	PTF1A	ONECUT1	ONECUT3	HNF1B
REACTOME_PECAM1_INTERACTIONS	http://www.gsea-msigdb.org/gsea/msigdb/human/geneset/REACTOME_PECAM1_INTERACTIONS	FYN	PTPN6	PLCG1	ITGAV	INPP5D	YES1	PTPN11	LCK	SRC	LYN	ITGB3	PECAM1
REACTOME_BASIGIN_INTERACTIONS	http://www.gsea-msigdb.org/gsea/msigdb/human/geneset/REACTOME_BASIGIN_INTERACTIONS	ITGA3	SLC7A9	ATP1B3	ITGA6	SLC7A8	PPIL2	SLC16A8	SLC7A6	SLC7A5	MAG	CAV1	ATP1B2	SLC7A10	SLC16A3	ATP1B1	ITGB1	SLC7A11	SLC16A1	SLC7A7	SLC3A2	BSG	PPIA	MMP1	SPN	L1CAM
REACTOME_TIE2_SIGNALING	http://www.gsea-msigdb.org/gsea/msigdb/human/geneset/REACTOME_TIE2_SIGNALING	PIK3CB	ANGPT2	ANGPT4	PIK3R2	GRB14	SOS1	TEK	PIK3CA	KRAS	GRB7	PIK3R1	DOK2	ANGPT1	SHC1	HRAS	GRB2	PTPN11	NRAS
REACTOME_GENE_SILENCING_BY_RNA	http://www.gsea-msigdb.org/gsea/msigdb/human/geneset/REACTOME_GENE_SILENCING_BY_RNA	POLR2J	ELAC2	NUP160	POLR2B	TPR	NDC1	NUP133	MOV10L1	NUP37	FKBP6	TNRC6C	HSP90AA1	SEH1L	TNRC6A	AGO1	NUP50	AAAS	NUP188	TDRD1	POLR2E	POLR2F	TNRC6B	DICER1	RAE1	NUP93	POLR2C	POLR2I	H2AZ2	NUP88	NUP98	NUP107	DROSHA	NUP155	TSNAX	NUP43	AGO2	XPO5	H2BC11	NUP153	PIWIL1	NUP85	AGO3	NUP214	DGCR8	NUP210	RAN	H3-3B	IPO8	PIWIL4	AGO4	NUP42	NUP54	NUP58	TARBP2	MAEL	POLR2D	H2BC1	POLR2K	DDX4	RANBP2	ASZ1	NUP205	TDRD9	SEC13	H2BC5	H4C8	HENMT1	NUP35	H3-3A	POLR2H	H2AZ1	POLR2G	TDRD12	POLR2L	PLD6	TDRD6	PRKRA	H2AC6	H2BC4	POLR2A	TDRKH	H3C13	H2AC20	H2BC21	H2BC13	MYBL1	BCDIN3D	H2AX	POM121	H2AC7	H2BC26	H4C3	H3C12	PIWIL2	H4C11	H3C4	H4C16	H2BC12	H3C14	H3C15	MIR23B	TSN	NUP62	ANG	H2BC15	H2BC12L	H2AJ	H4C15	H4C14	POM121C	H4C12	H2BC14	H2BC8	H3C8	H2AB1	H2BC6	H4C6	H2BC17	H3C6	H4C13	H3C11	H2BC9	H3C1	H4C9	H2AC14	H2BC3	H4C5	H2AC8	H4C4	H2BC7	H3C7	H2AC4	H2BC10	H4C1	H4C2	H3C10	H3C2	H3C3	H2AC18	H2AC19
REACTOME_BIOLOGICAL_OXIDATIONS	http://www.gsea-msigdb.org/gsea/msigdb/human/geneset/REACTOME_BIOLOGICAL_OXIDATIONS	GCLC	CYP51A1	AOC1	CYP26B1	GGCT	FMO3	MGST1	FMO1	NR1H4	DPEP1	CYP24A1	CYP3A43	GCLM	CYP46A1	MAT2B	AKR7A2	TBXAS1	GSTO2	ACSM2B	MAOB	CYP2W1	GSTP1	NCOA1	MGST2	SULT2B1	SMOX	COMT	FMO2	PTGS1	CYP26A1	HSP90AB1	GGT5	GGT1	CYP2D6	CYB5R3	GSTZ1	GSS	AHCY	CYB5B	BPNT2	SULT2A1	CYP3A5	AHR	CYP2C18	ALDH3A1	UGT2B10	SULT1E1	UGDH	AIP	PTGES3	CYP27B1	ALDH2	PODXL2	AADAC	ABHD14B	POMC	SLC35D1	MTR	AKR1A1	MTARC2	PTGIS	MTRR	NQO2	SLC35B3	POR	TPST2	CHAC1	SULT4A1	CYP2E1	GGT7	ACSS2	AOC3	AOC2	ACY3	CNDP2	GSTT2B	GSTM1	GSTM5	GSTM3	CYP2J2	UGT2A3	UGT2B28	CYP27A1	ALDH1B1	BPHL	TPMT	FDX1	CYP19A1	CYP1B1	SULT6B1	CYP2C9	CYP2C8	PAPSS1	ESD	NCOA2	CYP11A1	CYP1A1	CYP1A2	DPEP3	CYP4B1	MGST3	ARNT	EPHX1	CHAC2	ABHD10	SLC26A1	CYP4V2	UGT3A1	CYP39A1	PAOX	GSTO1	GLYAT	MAT1A	ACSS1	CYP2U1	SLC26A2	NAT2	UGT2B4	N6AMT1	GLYATL2	SLC35B2	CBR3	CYP3A4	CYP3A7	CYP11B1	FDXR	CYP4A22	AKR7A3	BPNT1	HPGDS	CMBL	ALDH1A1	CYP2C19	NNMT	ACSM1	GLYATL1	UGT1A6	DPEP2	CYP2S1	GGT6	CYP7A1	UGT3A2	GSTM4	MAT2A	UGP2	TPST1	GSTA4	UGT2B7	NAT1	CYP4F11	CYP4F22	ARNT2	CYP7B1	CES3	CES2	ADH6	TRMT112	SULT1B1	UGT2A1	GSTA3	OPLAH	CYP11B2	CYP8B1	GSTA5	ACSM5	ACSM2A	CYP2R1	CYP4F2	CYP4F12	MTARC1	RXRA	CYP4F8	CYP4F3	CYP4A11	CYP26C1	ADH1A	MAOA	ADH7	SULT1A1	ADH1B	UGT2B15	SULT1A2	CYP2B6	CYP2F1	GSTK1	CYP2A13	UGT2B17	ADH5	SULT1C4	CYP2A7	ADH4	SULT1C2	CYP21A2	PAPSS2	CES1	GLYATL3	AKR7L	GSTM2	SULT1A4	UGT2B11	AS3MT	ACSM4	UGT1A9	UGT1A1	UGT1A8	UGT1A10	GSTA1	ACY1	GSTA2	UGT1A7	UGT1A4	ADH1C	CYP2A6	SULT1A3	FDX2	UGT2A2	GSTT1	GSTT2	UGT1A3	UGT1A5
REACTOME_CYTOCHROME_P450_ARRANGED_BY_SUBSTRATE_TYPE	http://www.gsea-msigdb.org/gsea/msigdb/human/geneset/REACTOME_CYTOCHROME_P450_ARRANGED_BY_SUBSTRATE_TYPE	CYP51A1	CYP26B1	NR1H4	CYP24A1	CYP3A43	CYP46A1	TBXAS1	CYP2W1	NCOA1	CYP26A1	CYP2D6	CYP3A5	AHR	CYP2C18	CYP27B1	POMC	PTGIS	POR	CYP2E1	CYP2J2	CYP27A1	FDX1	CYP19A1	CYP1B1	CYP2C9	CYP2C8	NCOA2	CYP11A1	CYP1A1	CYP1A2	CYP4B1	ARNT	CYP4V2	CYP39A1	CYP2U1	CYP3A4	CYP3A7	CYP11B1	FDXR	CYP4A22	CYP2C19	CYP2S1	CYP7A1	CYP4F11	CYP4F22	ARNT2	CYP7B1	CYP11B2	CYP8B1	CYP2R1	CYP4F2	CYP4F12	RXRA	CYP4F8	CYP4F3	CYP4A11	CYP26C1	CYP2B6	CYP2F1	CYP2A13	CYP2A7	CYP21A2	CYP2A6	FDX2
REACTOME_VITAMINS	http://www.gsea-msigdb.org/gsea/msigdb/human/geneset/REACTOME_VITAMINS	CYP26B1	CYP24A1	CYP26A1	CYP27B1	CYP2R1	CYP26C1
REACTOME_FATTY_ACIDS	http://www.gsea-msigdb.org/gsea/msigdb/human/geneset/REACTOME_FATTY_ACIDS	CYP2D6	CYP2J2	CYP4B1	CYP4A22	CYP4F11	CYP4F22	CYP4F2	CYP4F12	CYP4F8	CYP4F3	CYP4A11	CYP2B6	CYP2F1	CYP2A13	CYP2A7
REACTOME_PHASE_I_FUNCTIONALIZATION_OF_COMPOUNDS	http://www.gsea-msigdb.org/gsea/msigdb/human/geneset/REACTOME_PHASE_I_FUNCTIONALIZATION_OF_COMPOUNDS	CYP51A1	AOC1	CYP26B1	FMO3	FMO1	NR1H4	CYP24A1	CYP3A43	CYP46A1	TBXAS1	MAOB	CYP2W1	NCOA1	SMOX	FMO2	PTGS1	CYP26A1	HSP90AB1	CYP2D6	CYB5R3	CYB5B	CYP3A5	AHR	CYP2C18	ALDH3A1	AIP	PTGES3	CYP27B1	ALDH2	AADAC	POMC	MTARC2	PTGIS	NQO2	POR	CYP2E1	ACSS2	AOC3	AOC2	CYP2J2	CYP27A1	ALDH1B1	BPHL	FDX1	CYP19A1	CYP1B1	CYP2C9	CYP2C8	NCOA2	CYP11A1	CYP1A1	CYP1A2	CYP4B1	ARNT	EPHX1	CYP4V2	CYP39A1	PAOX	ACSS1	CYP2U1	CBR3	CYP3A4	CYP3A7	CYP11B1	FDXR	CYP4A22	CMBL	ALDH1A1	CYP2C19	CYP2S1	CYP7A1	CYP4F11	CYP4F22	ARNT2	CYP7B1	CES3	CES2	ADH6	CYP11B2	CYP8B1	CYP2R1	CYP4F2	CYP4F12	MTARC1	RXRA	CYP4F8	CYP4F3	CYP4A11	CYP26C1	ADH1A	MAOA	ADH7	ADH1B	CYP2B6	CYP2F1	CYP2A13	ADH5	CYP2A7	ADH4	CYP21A2	CES1	ADH1C	CYP2A6	FDX2
REACTOME_MISCELLANEOUS_SUBSTRATES	http://www.gsea-msigdb.org/gsea/msigdb/human/geneset/REACTOME_MISCELLANEOUS_SUBSTRATES	CYP3A43	CYP2W1	CYP2D6	CYP4B1	CYP2U1	CYP4A22	CYP2S1	CYP4F11	CYP4F22	CYP4F2	CYP4F3	CYP4A11
REACTOME_ENDOGENOUS_STEROLS	http://www.gsea-msigdb.org/gsea/msigdb/human/geneset/REACTOME_ENDOGENOUS_STEROLS	CYP51A1	NR1H4	CYP46A1	NCOA1	AHR	POMC	PTGIS	CYP27A1	FDX1	CYP19A1	CYP1B1	NCOA2	CYP11A1	ARNT	CYP4V2	CYP39A1	CYP11B1	FDXR	CYP7A1	ARNT2	CYP7B1	CYP11B2	CYP8B1	RXRA	CYP21A2	FDX2
REACTOME_EICOSANOIDS	http://www.gsea-msigdb.org/gsea/msigdb/human/geneset/REACTOME_EICOSANOIDS	TBXAS1	PTGIS	CYP4B1	CYP4A22	CYP4F11	CYP4F22	CYP8B1	CYP4F2	CYP4F12	CYP4F8	CYP4F3	CYP4A11
REACTOME_XENOBIOTICS	http://www.gsea-msigdb.org/gsea/msigdb/human/geneset/REACTOME_XENOBIOTICS	CYP3A43	CYP2W1	CYP2D6	CYP3A5	AHR	CYP2C18	CYP2E1	CYP2J2	CYP2C9	CYP2C8	CYP1A1	CYP1A2	ARNT	CYP3A4	CYP3A7	CYP2C19	CYP2S1	ARNT2	CYP2B6	CYP2F1	CYP2A13	CYP2A7	CYP2A6
REACTOME_CYP2E1_REACTIONS	http://www.gsea-msigdb.org/gsea/msigdb/human/geneset/REACTOME_CYP2E1_REACTIONS	CYP2D6	CYP2E1	CYP2C9	CYP2C8	CYP2C19	CYP2S1	CYP2B6	CYP2F1	CYP2A13	CYP2A7	CYP2A6
REACTOME_EPIGENETIC_REGULATION_OF_GENE_EXPRESSION	http://www.gsea-msigdb.org/gsea/msigdb/human/geneset/REACTOME_EPIGENETIC_REGULATION_OF_GENE_EXPRESSION	JARID2	BAZ1B	MNAT1	ARID4B	MTA3	POLR1H	POLR1A	MBD3	EED	ACTB	BAZ2A	GSK3B	DNMT3B	SIRT1	POLR2E	POLR2F	EP300	SUV39H1	RBBP7	TAF1C	ERCC2	POLR1F	H2AZ2	EZH2	UBTF	KAT2A	GTF2H1	GTF2H3	CHD4	SUDS3	PHF1	TBP	KAT2B	SF3B1	TAF1B	HDAC1	POLR1G	PHF19	DNMT3A	CBX3	H2BC11	DEK	TTF1	POLR1B	SIN3B	DNMT1	RRP8	MYBBP1A	H3-3B	MBD2	CDK7	CCNH	SAP130	POLR1E	TET1	AEBP2	TDG	DNMT3L	MTF2	TAF1A	GATAD2B	GTF2H2	H2BC1	POLR2K	MTA2	SAP18	SMARCA5	H2BC5	H4C8	SAP30BP	RBBP4	H3-3A	ERCC3	POLR2H	H2AZ1	SAP30	SAP30L	DDX21	TAF1D	GATAD2A	TET2	SIN3A	CHD3	POLR1C	POLR2L	SUZ12	H2AC6	H2BC4	MTA1	H3C13	H2AC20	H2BC21	H2BC13	POLR1D	TET3	H2AX	HDAC2	H2AC7	H2BC26	H4C3	H3C12	H4C11	H3C4	H4C16	MYO1C	H2BC12	H3C14	H3C15	EHMT2	GTF2H4	ERCC6	H2BC15	H2BC12L	H2AJ	H4C15	H4C14	GTF2H5	H4C12	H2BC14	H2BC8	H3C8	H2AB1	H2BC6	H4C6	H2BC17	H3C6	H4C13	H3C11	H2BC9	H3C1	UHRF1	H4C9	H2AC14	H2BC3	H4C5	H2AC8	H4C4	H2BC7	H3C7	H2AC4	H2BC10	H4C1	H4C2	H3C10	H3C2	H3C3	H2AC18	H2AC19
REACTOME_NOTCH1_INTRACELLULAR_DOMAIN_REGULATES_TRANSCRIPTION	http://www.gsea-msigdb.org/gsea/msigdb/human/geneset/REACTOME_NOTCH1_INTRACELLULAR_DOMAIN_REGULATES_TRANSCRIPTION	CREBBP	MAMLD1	HDAC9	CUL1	HDAC7	TLE2	HDAC4	HDAC6	RBX1	EP300	HDAC10	SNW1	HIF1A	TBL1X	TLE4	KAT2A	HDAC5	FBXW7	CCNC	SKP1	KAT2B	HES1	HDAC1	CDK8	HEY2	MYC	TLE3	NCOR1	RPS27A	HDAC8	NOTCH1	UBC	MAML1	HDAC11	HEYL	HEY1	RBPJ	UBB	HDAC3	NBEA	TBL1XR1	MAML2	NCOR2	HDAC2	TLE1	MAML3	HES5	UBA52
REACTOME_ACTIVATED_NOTCH1_TRANSMITS_SIGNAL_TO_THE_NUCLEUS	http://www.gsea-msigdb.org/gsea/msigdb/human/geneset/REACTOME_ACTIVATED_NOTCH1_TRANSMITS_SIGNAL_TO_THE_NUCLEUS	CNTN1	ITCH	PSEN1	DTX2	JAG1	MIB1	NEURL1	DTX4	APH1A	DLL4	NUMB	DTX1	ARRB1	ADAM10	APH1B	ARRB2	PSEN2	RPS27A	NOTCH1	UBC	ADAM17	NCSTN	UBB	JAG2	DLK1	DNER	MIB2	DLL1	PSENEN	NEURL1B	UBA52
REACTOME_PRC2_METHYLATES_HISTONES_AND_DNA	http://www.gsea-msigdb.org/gsea/msigdb/human/geneset/REACTOME_PRC2_METHYLATES_HISTONES_AND_DNA	JARID2	EED	DNMT3B	RBBP7	H2AZ2	EZH2	PHF1	PHF19	DNMT3A	H2BC11	DNMT1	H3-3B	AEBP2	MTF2	H2BC1	H2BC5	H4C8	RBBP4	H3-3A	H2AZ1	SUZ12	H2AC6	H2BC4	H3C13	H2AC20	H2BC21	H2BC13	H2AX	H2AC7	H2BC26	H4C3	H3C12	H4C11	H3C4	H4C16	H2BC12	H3C14	H3C15	H2BC15	H2BC12L	H2AJ	H4C15	H4C14	H4C12	H2BC14	H2BC8	H3C8	H2AB1	H2BC6	H4C6	H2BC17	H3C6	H4C13	H3C11	H2BC9	H3C1	H4C9	H2AC14	H2BC3	H4C5	H2AC8	H4C4	H2BC7	H3C7	H2AC4	H2BC10	H4C1	H4C2	H3C10	H3C2	H3C3	H2AC18	H2AC19
REACTOME_DOPAMINE_NEUROTRANSMITTER_RELEASE_CYCLE	http://www.gsea-msigdb.org/gsea/msigdb/human/geneset/REACTOME_DOPAMINE_NEUROTRANSMITTER_RELEASE_CYCLE	TSPOAP1	SYN1	SYT1	RIMS1	LIN7B	RAB3A	STX1A	APBA1	LIN7A	PPFIA1	SNAP25	STXBP1	PPFIA2	PPFIA4	CASK	LIN7C	SYN2	SLC18A2	CPLX1	PPFIA3	SYN3	UNC13B	VAMP2
REACTOME_EGFR_INTERACTS_WITH_PHOSPHOLIPASE_C_GAMMA	http://www.gsea-msigdb.org/gsea/msigdb/human/geneset/REACTOME_EGFR_INTERACTS_WITH_PHOSPHOLIPASE_C_GAMMA	AREG	HBEGF	PLCG1	EREG	EGF	EGFR	TGFA	BTC	EPGN
REACTOME_MOLECULES_ASSOCIATED_WITH_ELASTIC_FIBRES	http://www.gsea-msigdb.org/gsea/msigdb/human/geneset/REACTOME_MOLECULES_ASSOCIATED_WITH_ELASTIC_FIBRES	MFAP3	LTBP1	ELN	FBLN1	ITGA8	ITGB5	LTBP4	TGFB2	BMP7	TGFB1	ITGB8	VTN	ITGB6	EFEMP1	FN1	MFAP2	LTBP2	TGFB3	BMP4	BMP2	GDF5	EMILIN2	EMILIN1	ITGAV	FBN2	FBLN5	FBN3	ITGB1	BMP10	FBLN2	FBN1	MFAP4	LTBP3	EFEMP2	EMILIN3	MFAP5	ITGB3
REACTOME_MHC_CLASS_II_ANTIGEN_PRESENTATION	http://www.gsea-msigdb.org/gsea/msigdb/human/geneset/REACTOME_MHC_CLASS_II_ANTIGEN_PRESENTATION	AP2B1	CD74	AP2S1	CTSA	KIF26A	KIF2A	AP1M1	RAB7A	TUBA3D	KIFAP3	DYNC1I2	CAPZB	KIF22	DNM2	KIF3C	DYNLL1	LAG3	KIF4A	AP1B1	LGMN	SEC23A	TUBB1	KIF3B	CTSH	DCTN6	TUBB4A	KLC3	AP1S1	DNM1	SH3GL2	CTSC	KIF20A	SEC24A	ACTR1B	CAPZA1	CTSD	KIF18A	CLTA	TUBA1B	KLC1	CANX	TUBA4A	AP1M2	KIF3A	ACTR10	DCTN4	CTSL	DYNC1LI2	CTSV	DCTN3	KLC4	TUBB2A	TUBB2B	KIF23	ACTR1A	KIF11	SEC31A	CENPE	SEC24B	KIF2B	CLTC	OSBPL1A	KIF2C	CTSK	ARF1	DYNC1LI1	SEC24D	AP1S3	TUBA3E	SAR1B	KIF5A	SEC13	DYNC1I1	AP2M1	RACGAP1	CTSS	KIF15	CTSB	AP1G1	DCTN5	TUBA1A	TUBA1C	RILP	HLA-DPA1	KIF5B	TUBB8B	SPTBN2	CTSF	KLC2	DCTN2	TUBB6	SEC24C	CAPZA3	TUBAL3	AP1S2	AP2A2	TUBA8	TUBB4B	HLA-DRB3	HLA-DRB1	CTSE	HLA-DQB2	HLA-DQA1	AP2A1	DYNC1H1	DNM3	TUBA3C	HLA-DRB5	CAPZA2	HLA-DOA	HLA-DMA	HLA-DRA	DCTN1	HLA-DQA2	HLA-DPB1	IFI30	HLA-DQB1	HLA-DMB	KIF4B	HLA-DRB4	HLA-DOB	TUBA4B	CTSO	TUBB3	TUBB8	DYNLL2
REACTOME_SYNTHESIS_OF_EPOXY_EET_AND_DIHYDROXYEICOSATRIENOIC_ACIDS_DHET	http://www.gsea-msigdb.org/gsea/msigdb/human/geneset/REACTOME_SYNTHESIS_OF_EPOXY_EET_AND_DIHYDROXYEICOSATRIENOIC_ACIDS_DHET	EPHX2	CYP2J2	CYP1B1	CYP2C9	CYP2C8	CYP1A1	CYP1A2	CYP2C19
REACTOME_SYNTHESIS_OF_5_EICOSATETRAENOIC_ACIDS	http://www.gsea-msigdb.org/gsea/msigdb/human/geneset/REACTOME_SYNTHESIS_OF_5_EICOSATETRAENOIC_ACIDS	PON1	ALOX5	PON3	PON2	ALOX5AP	GPX4	GPX2	LTC4S	GPX1
REACTOME_SYNTHESIS_OF_LEUKOTRIENES_LT_AND_EOXINS_EX	http://www.gsea-msigdb.org/gsea/msigdb/human/geneset/REACTOME_SYNTHESIS_OF_LEUKOTRIENES_LT_AND_EOXINS_EX	ALOX5	DPEP1	GGT5	GGT1	ABCC1	PTGR1	LTA4H	ALOX5AP	DPEP3	CYP4B1	ALOX15	CYP4A22	MAPKAPK2	DPEP2	CYP4F11	CYP4F22	CYP4F2	CYP4F8	CYP4F3	CYP4A11	LTC4S
REACTOME_SYNTHESIS_OF_LIPOXINS_LX	http://www.gsea-msigdb.org/gsea/msigdb/human/geneset/REACTOME_SYNTHESIS_OF_LIPOXINS_LX	ALOX5	PTGR1	ALOX12	ALOX5AP	HPGD	LTC4S
REACTOME_SYNTHESIS_OF_12_EICOSATETRAENOIC_ACID_DERIVATIVES	http://www.gsea-msigdb.org/gsea/msigdb/human/geneset/REACTOME_SYNTHESIS_OF_12_EICOSATETRAENOIC_ACID_DERIVATIVES	ALOX12	ALOX15	GPX4	GPX2	ALOXE3	ALOX12B	GPX1
REACTOME_ARACHIDONIC_ACID_METABOLISM	http://www.gsea-msigdb.org/gsea/msigdb/human/geneset/REACTOME_ARACHIDONIC_ACID_METABOLISM	PON1	ALOX5	DPEP1	TBXAS1	PTGS2	PTGS1	GGT5	GGT1	ABCC1	PON3	PON2	PTGR1	PTGDS	ALOX12	PTGES3	LTA4H	PLA2G4A	FAAH	EPHX2	PTGIS	ALOX5AP	CYP2J2	CYP1B1	CYP2C9	CYP2C8	PTGR2	CYP1A1	CYP1A2	DPEP3	CYP4B1	PTGES2	PTGES	CYP2U1	PRXL2B	CBR1	ALOX15	CYP4A22	MAPKAPK2	HPGDS	HPGD	FAAH2	CYP2C19	DPEP2	GPX4	CYP4F11	CYP4F22	GPX2	ALOXE3	ALOX12B	ALOX15B	CYP8B1	CYP4F2	CYP4F8	CYP4F3	CYP4A11	AKR1C3	AWAT1	LTC4S	GPX1
REACTOME_SYNTHESIS_OF_15_EICOSATETRAENOIC_ACID_DERIVATIVES	http://www.gsea-msigdb.org/gsea/msigdb/human/geneset/REACTOME_SYNTHESIS_OF_15_EICOSATETRAENOIC_ACID_DERIVATIVES	PTGS2	ALOX15	GPX4	GPX2	ALOX15B	GPX1
REACTOME_UBIQUINOL_BIOSYNTHESIS	http://www.gsea-msigdb.org/gsea/msigdb/human/geneset/REACTOME_UBIQUINOL_BIOSYNTHESIS	COQ9	COQ5	COQ6	COQ3	PDSS1	PDSS2	COQ7	COQ2
REACTOME_SYNTHESIS_OF_16_20_HYDROXYEICOSATETRAENOIC_ACIDS_HETE	http://www.gsea-msigdb.org/gsea/msigdb/human/geneset/REACTOME_SYNTHESIS_OF_16_20_HYDROXYEICOSATETRAENOIC_ACIDS_HETE	CYP1B1	CYP2C9	CYP2C8	CYP1A1	CYP1A2	CYP2U1	CYP2C19	CYP4F2	CYP4A11
REACTOME_HYALURONAN_METABOLISM	http://www.gsea-msigdb.org/gsea/msigdb/human/geneset/REACTOME_HYALURONAN_METABOLISM	CD44	HEXB	HYAL2	HMMR	SLC9A1	HAS3	CEMIP	HAS1	HYAL1	ABCC5	LYVE1	STAB2	GUSB	HAS2	HYAL3	CHP1	HEXA
REACTOME_HYALURONAN_BIOSYNTHESIS_AND_EXPORT	http://www.gsea-msigdb.org/gsea/msigdb/human/geneset/REACTOME_HYALURONAN_BIOSYNTHESIS_AND_EXPORT	HAS3	CEMIP	HAS1	ABCC5	HAS2
REACTOME_TRANSCRIPTIONAL_ACTIVATION_OF_MITOCHONDRIAL_BIOGENESIS	http://www.gsea-msigdb.org/gsea/msigdb/human/geneset/REACTOME_TRANSCRIPTIONAL_ACTIVATION_OF_MITOCHONDRIAL_BIOGENESIS	CREBBP	ALAS1	TFB1M	MEF2C	SMARCD3	NCOA1	SIRT4	POLRMT	TBL1X	GABPB1	CRTC1	SSBP1	NRF1	TWNK	TFAM	USP46	PPARGC1A	ATP5F1B	ATF2	MEF2D	CREB1	SIRT5	MED1	NR1D1	MTERF1	HELZ2	ACSS2	TGS1	NCOA2	CRTC3	NCOR1	SIRT3	CARM1	GLUD1	PPRC1	CAMK4	GABPA	PPARGC1B	CRTC2	TFB2M	HDAC3	CYCS	HCFC1	ESRRA	CHD9	TBL1XR1	IDH2	GLUD2	RXRA	PPARA	PERM1	NCOA6	CALM1	POLG2	SOD2
REACTOME_ACTIVATION_OF_PPARGC1A_PGC_1ALPHA_BY_PHOSPHORYLATION	http://www.gsea-msigdb.org/gsea/msigdb/human/geneset/REACTOME_ACTIVATION_OF_PPARGC1A_PGC_1ALPHA_BY_PHOSPHORYLATION	PRKAG2	PPARGC1A	PRKAB1	MAPK14	PRKAG3	PRKAB2	PRKAA2	PRKAG1	MAPK11	MAPK12
REACTOME_INTEGRIN_CELL_SURFACE_INTERACTIONS	http://www.gsea-msigdb.org/gsea/msigdb/human/geneset/REACTOME_INTEGRIN_CELL_SURFACE_INTERACTIONS	ITGAL	ITGA3	ITGA2B	CD44	IBSP	CDH1	TNC	COL9A2	COL23A1	ICAM3	ITGA8	COL5A3	COL4A4	ITGB5	ITGAE	COL16A1	ICAM1	ITGA6	COL9A3	MADCAM1	ICAM4	ICAM5	COMP	ITGB8	ICAM2	COL1A1	VTN	VWF	COL9A1	COL7A1	ITGB6	ITGA4	FN1	SPP1	COL10A1	KDR	COL5A1	COL4A2	ITGA7	THBS1	ITGA11	ITGAV	COL2A1	LUM	ITGB7	ITGAX	COL6A1	COL6A2	HSPG2	ITGA10	ITGA9	COL8A1	ITGB1	JAM2	ITGAD	F11R	ITGB2	ITGA5	VCAM1	COL6A3	ITGA2	COL1A2	JAM3	FBN1	COL3A1	COL4A3	ITGAM	FGG	FGA	FGB	COL8A2	BSG	COL6A5	COL18A1	COL4A1	COL4A5	AGRN	CD47	COL13A1	COL4A6	COL5A2	COL6A6	ITGA1	ITGB3	PECAM1
REACTOME_HYALURONAN_UPTAKE_AND_DEGRADATION	http://www.gsea-msigdb.org/gsea/msigdb/human/geneset/REACTOME_HYALURONAN_UPTAKE_AND_DEGRADATION	CD44	HEXB	HYAL2	HMMR	SLC9A1	HYAL1	LYVE1	STAB2	GUSB	HYAL3	CHP1	HEXA
REACTOME_ABACAVIR_TRANSMEMBRANE_TRANSPORT	http://www.gsea-msigdb.org/gsea/msigdb/human/geneset/REACTOME_ABACAVIR_TRANSMEMBRANE_TRANSPORT	ABCB1	SLC22A2	ABCG2	SLC22A3	SLC22A1
REACTOME_ABACAVIR_ADME	http://www.gsea-msigdb.org/gsea/msigdb/human/geneset/REACTOME_ABACAVIR_ADME	NT5C2	ABCB1	SLC22A2	ABCG2	PCK1	SLC22A3	ADAL	SLC22A1	ADH1A
REACTOME_SYNTHESIS_OF_PROSTAGLANDINS_PG_AND_THROMBOXANES_TX	http://www.gsea-msigdb.org/gsea/msigdb/human/geneset/REACTOME_SYNTHESIS_OF_PROSTAGLANDINS_PG_AND_THROMBOXANES_TX	TBXAS1	PTGS2	PTGS1	PTGDS	PTGES3	PTGIS	PTGR2	PTGES2	PTGES	PRXL2B	CBR1	HPGDS	HPGD	CYP8B1	AKR1C3
REACTOME_SCAVENGING_OF_HEME_FROM_PLASMA	http://www.gsea-msigdb.org/gsea/msigdb/human/geneset/REACTOME_SCAVENGING_OF_HEME_FROM_PLASMA	APOL1	AMBP	HPX	APOA1	LRP1	JCHAIN	ALB	CD163	HBA2	HBA1	IGKV4-1	IGKV5-2	IGKV3D-20	IGLV6-57	IGLV1-51	IGLV1-47	IGLV1-44	IGLV7-43	IGLV1-40	IGLV3-27	IGLV3-25	IGLV2-23	IGLV3-21	IGLV3-19	IGLV2-14	IGLV2-11	IGLV3-1	IGLC2	IGLC3	IGHA2	IGHA1	IGHV1-2	IGHV2-5	IGHV3-7	IGHV3-11	IGHV3-13	IGHV3-23	IGHV3-33	IGHV4-34	IGHV4-39	IGHV1-46	IGHV3-48	IGHV3-53	IGHV1-69	IGHV4-59	IGKV2D-30	IGKV3-20	IGKV1D-33	IGKV1-17	IGKV1-16	IGKV1D-16	IGKV3-11	IGKV1-33	IGKV1-39	IGKV2D-28	IGKV2-30	IGKV1-12	IGKV1-5	IGKV2-28	IGKV3-15	HBB	IGKV2D-40	IGKV1D-39	HP	HPR	IGHV3-30	IGHV2-70	IGLV2-8	IGKV1D-12
REACTOME_DAP12_INTERACTIONS	http://www.gsea-msigdb.org/gsea/msigdb/human/geneset/REACTOME_DAP12_INTERACTIONS	BTK	FYN	TYROBP	LCP2	PIK3CB	TREM2	NCR2	GRAP2	SIRPB1	PIK3R2	SOS1	PIK3CA	PLCG1	TREM1	KRAS	VAV3	KLRD1	RAC1	PIK3R1	VAV2	SHC1	SYK	B2M	HRAS	GRB2	CD300LB	LCK	CD300E	SIGLEC15	PLCG2	HLA-C	HLA-E	KLRC2	NRAS	LAT	KLRK1	HLA-B	SIGLEC14	CLEC5A	KIR2DS1	KIR2DS4	KIR2DS2	KIR2DS5	KIR3DS1
REACTOME_BINDING_AND_UPTAKE_OF_LIGANDS_BY_SCAVENGER_RECEPTORS	http://www.gsea-msigdb.org/gsea/msigdb/human/geneset/REACTOME_BINDING_AND_UPTAKE_OF_LIGANDS_BY_SCAVENGER_RECEPTORS	STAB1	MARCO	MSR1	SCARB1	SCARF1	HSP90AA1	APOB	FTL	APOL1	AMBP	COL1A1	HPX	SPARC	COLEC11	APOA1	HSPH1	LRP1	MASP1	APOE	JCHAIN	COL4A2	CD36	STAB2	HYOU1	COLEC12	ALB	SCGB3A2	COL1A2	HSP90B1	FTH1	SCARA5	COL3A1	SAA1	CD163	CALR	SSC5D	COL4A1	HBA2	HBA1	IGKV4-1	IGKV5-2	IGKV3D-20	IGLV6-57	IGLV1-51	IGLV1-47	IGLV1-44	IGLV7-43	IGLV1-40	IGLV3-27	IGLV3-25	IGLV2-23	IGLV3-21	IGLV3-19	IGLV2-14	IGLV2-11	IGLV3-1	IGLC2	IGLC3	IGHA2	IGHA1	IGHV1-2	IGHV2-5	IGHV3-7	IGHV3-11	IGHV3-13	IGHV3-23	IGHV3-33	IGHV4-34	IGHV4-39	IGHV1-46	IGHV3-48	IGHV3-53	IGHV1-69	IGHV4-59	IGKV2D-30	IGKV3-20	IGKV1D-33	IGKV1-17	IGKV1-16	IGKV1D-16	IGKV3-11	IGKV1-33	IGKV1-39	IGKV2D-28	IGKV2-30	IGKV1-12	IGKV1-5	IGKV2-28	IGKV3-15	HBB	IGKV2D-40	IGKV1D-39	HP	HPR	IGHV3-30	IGHV2-70	IGLV2-8	IGKV1D-12
REACTOME_DOWNREGULATION_OF_TGF_BETA_RECEPTOR_SIGNALING	http://www.gsea-msigdb.org/gsea/msigdb/human/geneset/REACTOME_DOWNREGULATION_OF_TGF_BETA_RECEPTOR_SIGNALING	STRAP	NEDD4L	XPO1	PPP1R15A	BAMBI	SMAD7	STUB1	TGFB1	TGFBR1	MTMR4	SMURF2	UCHL5	PMEPA1	USP15	RPS27A	UBC	ZFYVE9	TGFBR2	SMAD3	UBB	PPP1CA	SMAD2	PPP1CC	SMURF1	PPP1CB	UBA52
REACTOME_TGF_BETA_RECEPTOR_SIGNALING_ACTIVATES_SMADS	http://www.gsea-msigdb.org/gsea/msigdb/human/geneset/REACTOME_TGF_BETA_RECEPTOR_SIGNALING_ACTIVATES_SMADS	STRAP	LTBP1	NEDD4L	ITGA8	ITGB5	XPO1	PPP1R15A	FKBP1A	LTBP4	TGFB2	BAMBI	SMAD7	STUB1	TGFB1	ITGB8	TGFBR1	MTMR4	SMURF2	CBL	ITGB6	UCHL5	LTBP2	TGFB3	PMEPA1	NEDD8	UBE2M	USP15	ITGAV	FURIN	SMAD4	RPS27A	ITGB1	UBC	ZFYVE9	TGFBR2	FBN1	SMAD3	LTBP3	UBB	PPP1CA	SMAD2	PPP1CC	SMURF1	PPP1CB	UBA52	ITGB3
REACTOME_TGF_BETA_RECEPTOR_SIGNALING_IN_EMT_EPITHELIAL_TO_MESENCHYMAL_TRANSITION	http://www.gsea-msigdb.org/gsea/msigdb/human/geneset/REACTOME_TGF_BETA_RECEPTOR_SIGNALING_IN_EMT_EPITHELIAL_TO_MESENCHYMAL_TRANSITION	RHOA	PRKCZ	FKBP1A	PARD6A	ARHGEF18	TGFB1	TGFBR1	CGN	RPS27A	PARD3	UBC	F11R	TGFBR2	UBB	SMURF1	UBA52
REACTOME_TRANSCRIPTIONAL_ACTIVITY_OF_SMAD2_SMAD3_SMAD4_HETEROTRIMER	http://www.gsea-msigdb.org/gsea/msigdb/human/geneset/REACTOME_TRANSCRIPTIONAL_ACTIVITY_OF_SMAD2_SMAD3_SMAD4_HETEROTRIMER	WWTR1	NEDD4L	YBX1	UBE2D1	RBL1	CCNT2	CCNK	MAPK1	EP300	SNW1	PPM1A	SMAD7	ATP1B4	MAPK3	SERPINE1	SMURF2	UBE2D3	CCNC	TFDP2	STAT1	HDAC1	TGIF2	USP9X	CCNT1	CDK8	E2F5	MEN1	SKIL	CDK9	MYC	FURIN	NCOR1	SMAD4	PARP1	RPS27A	CDKN2B	UBC	RNF111	SKI	COL1A2	SMAD3	UBB	JUNB	SMAD2	TGIF1	SP1	NCOR2	TRIM33	TFDP1	E2F4	UBA52
REACTOME_DOWNREGULATION_OF_SMAD2_3_SMAD4_TRANSCRIPTIONAL_ACTIVITY	http://www.gsea-msigdb.org/gsea/msigdb/human/geneset/REACTOME_DOWNREGULATION_OF_SMAD2_3_SMAD4_TRANSCRIPTIONAL_ACTIVITY	WWTR1	NEDD4L	UBE2D1	MAPK1	SNW1	PPM1A	SMAD7	ATP1B4	MAPK3	SERPINE1	SMURF2	UBE2D3	STAT1	HDAC1	TGIF2	USP9X	SKIL	NCOR1	SMAD4	PARP1	RPS27A	UBC	RNF111	SKI	SMAD3	UBB	SMAD2	TGIF1	NCOR2	TRIM33	UBA52
REACTOME_SMAD2_SMAD3_SMAD4_HETEROTRIMER_REGULATES_TRANSCRIPTION	http://www.gsea-msigdb.org/gsea/msigdb/human/geneset/REACTOME_SMAD2_SMAD3_SMAD4_HETEROTRIMER_REGULATES_TRANSCRIPTION	WWTR1	YBX1	RBL1	CCNT2	CCNK	MAPK1	EP300	SMAD7	MAPK3	SERPINE1	CCNC	TFDP2	HDAC1	TGIF2	CCNT1	CDK8	E2F5	MEN1	CDK9	MYC	FURIN	SMAD4	RPS27A	CDKN2B	UBC	RNF111	COL1A2	SMAD3	UBB	JUNB	SMAD2	TGIF1	SP1	TFDP1	E2F4	UBA52
REACTOME_EGFR_TRANSACTIVATION_BY_GASTRIN	http://www.gsea-msigdb.org/gsea/msigdb/human/geneset/REACTOME_EGFR_TRANSACTIVATION_BY_GASTRIN	HBEGF	SOS1	KRAS	EGFR	MMP3	PRKCA	HRAS	GRB2	NRAS
REACTOME_THE_RETINOID_CYCLE_IN_CONES_DAYLIGHT_VISION	http://www.gsea-msigdb.org/gsea/msigdb/human/geneset/REACTOME_THE_RETINOID_CYCLE_IN_CONES_DAYLIGHT_VISION	OPN1LW	OPN1SW	RLBP1	AWAT2	DHRS3	RBP3	OPN1MW
REACTOME_VISUAL_PHOTOTRANSDUCTION	http://www.gsea-msigdb.org/gsea/msigdb/human/geneset/REACTOME_VISUAL_PHOTOTRANSDUCTION	HSD17B6	RETSAT	GUCA1A	GPC1	PRKCQ	GNB5	CNGB1	RDH11	DHRS9	SLC24A1	GPC4	GNB1	RDH8	LRP2	APOB	PPEF1	GUCY2F	OPN1LW	RGS9	HSD17B1	RCVRN	APOA4	APOC3	METAP2	GUCA1B	RBP2	RBP1	GRK7	GNAT1	SDC1	RPE65	APOA1	TTR	RDH10	LRAT	LRP1	SDC4	GRK4	GNGT1	OPN1SW	LDLR	APOE	SAG	GUCY2D	PDE6A	PDE6B	RDH5	BCO1	NMT1	CLPS	MYO7A	STRA6	RBP4	GUCA1C	RDH16	RDH12	RLBP1	HSPG2	CAMKMT	CYP4V2	AWAT2	GPC3	LRP12	NMT2	PRKCA	LRP8	APOA2	NAPEPLD	DHRS3	SDC3	PLB1	RHO	METAP1	FNTA	SDC2	SDR9C7	LPL	PNLIP	GPC5	GPC6	PDE6G	GRK1	RGS9BP	AKR1C1	AGRN	AKR1C3	LRP10	BCO2	AKR1B10	CNGA1	AKR1C4	CALM1	ABCA4	APOM	GPC2	APOC2	FNTB	RBP3	OPN1MW	GPIHBP1	GUCA1ANB-GUCA1A
REACTOME_NOTCH2_INTRACELLULAR_DOMAIN_REGULATES_TRANSCRIPTION	http://www.gsea-msigdb.org/gsea/msigdb/human/geneset/REACTOME_NOTCH2_INTRACELLULAR_DOMAIN_REGULATES_TRANSCRIPTION	MAMLD1	EP300	GZMB	FCER2	HES1	CREB1	NOTCH2	MAML1	RBPJ	MAML2	MAML3	HES5
REACTOME_MUCOPOLYSACCHARIDOSES	http://www.gsea-msigdb.org/gsea/msigdb/human/geneset/REACTOME_MUCOPOLYSACCHARIDOSES	IDS	NAGLU	ARSB	HYAL1	IDUA	GNS	GALNS	HGSNAT	GUSB	GLB1	SGSH
REACTOME_ANCHORING_FIBRIL_FORMATION	http://www.gsea-msigdb.org/gsea/msigdb/human/geneset/REACTOME_ANCHORING_FIBRIL_FORMATION	TLL1	LAMA3	LAMC2	COL4A4	TLL2	COL1A1	COL7A1	COL4A2	COL1A2	BMP1	COL4A3	COL4A1	COL4A5	LAMB3	COL4A6
REACTOME_PI3K_AKT_SIGNALING_IN_CANCER	http://www.gsea-msigdb.org/gsea/msigdb/human/geneset/REACTOME_PI3K_AKT_SIGNALING_IN_CANCER	BAD	FYN	HGF	GAB2	KITLG	PIK3CB	ERBB3	FGFR2	FGFR3	FGF10	FGF22	FGF4	FGFR1	FGF20	GSK3B	FLT3LG	ESR1	PDGFB	FGF9	TSC2	AKT2	PIK3R2	GSK3A	MET	FGF8	AREG	GAB1	FGF6	CDKN1B	HBEGF	FGF1	PDGFRB	CD86	STRN	AKT3	PIK3R3	CREB1	FOXO3	FGF23	MAPKAP1	CD80	PIK3CA	FLT3	NR4A1	CDKN1A	EREG	RAC2	CASP9	KL	PDGFRA	KLB	MDM2	RAC1	FGF5	FGF2	EGF	ESR2	FGF7	PDPK1	ERBB2	VAV1	AKT1	PIK3R1	EGFR	FOXO1	PIK3AP1	FGF18	NRG1	KIT	NRG2	FGF17	FGFR4	FGF19	TGFA	TRAT1	ICOS	RICTOR	FRS2	MLST8	IRS1	NRG4	PIK3CD	PTEN	BTC	RPS6KB2	RHOG	CD19	GRB2	CD28	ERBB4	PTPN11	EPGN	LCK	FOXO4	NRG3	IRS2	PRR5	FGF3	FGF16	SRC	PDGFA	MTOR	FOXO6	AKT1S1	CHUK
REACTOME_CONSTITUTIVE_SIGNALING_BY_ABERRANT_PI3K_IN_CANCER	http://www.gsea-msigdb.org/gsea/msigdb/human/geneset/REACTOME_CONSTITUTIVE_SIGNALING_BY_ABERRANT_PI3K_IN_CANCER	FYN	HGF	GAB2	KITLG	PIK3CB	ERBB3	FGFR2	FGFR3	FGF10	FGF22	FGF4	FGFR1	FGF20	FLT3LG	ESR1	PDGFB	FGF9	PIK3R2	MET	FGF8	AREG	GAB1	FGF6	HBEGF	FGF1	PDGFRB	CD86	STRN	PIK3R3	FGF23	CD80	PIK3CA	FLT3	EREG	RAC2	KL	PDGFRA	KLB	RAC1	FGF5	FGF2	EGF	ESR2	FGF7	ERBB2	VAV1	PIK3R1	EGFR	PIK3AP1	FGF18	NRG1	KIT	NRG2	FGF17	FGFR4	FGF19	TGFA	TRAT1	ICOS	FRS2	IRS1	NRG4	PIK3CD	BTC	RHOG	CD19	GRB2	CD28	ERBB4	PTPN11	EPGN	LCK	NRG3	IRS2	FGF3	FGF16	SRC	PDGFA
REACTOME_CROSSLINKING_OF_COLLAGEN_FIBRILS	http://www.gsea-msigdb.org/gsea/msigdb/human/geneset/REACTOME_CROSSLINKING_OF_COLLAGEN_FIBRILS	TLL1	COL4A4	TLL2	PCOLCE	COL1A1	LOX	LOXL3	LOXL1	PXDN	LOXL2	COL4A2	LOXL4	COL1A2	BMP1	COL4A3	COL4A1	COL4A5	COL4A6
REACTOME_CONDENSATION_OF_PROPHASE_CHROMOSOMES	http://www.gsea-msigdb.org/gsea/msigdb/human/geneset/REACTOME_CONDENSATION_OF_PROPHASE_CHROMOSOMES	NCAPH2	H2AZ2	SMC4	SET	H2BC11	H3-3B	CCNB1	SMC2	RB1	H2BC1	NCAPG2	MCPH1	NCAPD3	H2BC5	H4C8	H3-3A	H2AZ1	PLK1	H3-4	CDK1	PHF8	H2AC6	H2BC4	H3C13	KMT5A	H2AC20	H2BC21	H2BC13	H2AX	H2AC7	H2BC26	H4C3	H3C12	H4C11	H3C4	H4C16	H2BC12	H3C14	H3C15	H2BC15	H2BC12L	H2AJ	H4C15	H4C14	H4C12	H2BC14	H2BC8	H3C8	H2AB1	H2BC6	H4C6	H2BC17	H3C6	H4C13	H3C11	H2BC9	H3C1	H4C9	H2AC14	H2BC3	H4C5	H2AC8	H4C4	H2BC7	H3C7	H2AC4	H2BC10	H4C1	H4C2	H3C10	H3C2	H3C3	H2AC18	H2AC19
REACTOME_PHOSPHATE_BOND_HYDROLYSIS_BY_NUDT_PROTEINS	http://www.gsea-msigdb.org/gsea/msigdb/human/geneset/REACTOME_PHOSPHATE_BOND_HYDROLYSIS_BY_NUDT_PROTEINS	NUDT1	NUDT15	NUDT5	ADPRM	NUDT9	NUDT16	NUDT18
REACTOME_SIGNALING_BY_TYPE_1_INSULIN_LIKE_GROWTH_FACTOR_1_RECEPTOR_IGF1R	http://www.gsea-msigdb.org/gsea/msigdb/human/geneset/REACTOME_SIGNALING_BY_TYPE_1_INSULIN_LIKE_GROWTH_FACTOR_1_RECEPTOR_IGF1R	IGF1	GAB2	PIK3CB	FGFR2	FGFR3	FGF10	FGF22	FGF4	FGFR1	PIK3C3	FGF20	FLT3LG	TRIB3	FGF9	AKT2	PIK3R2	FGF8	GAB1	FGF6	FGF1	SOS1	FGF23	PIK3CA	FLT3	KL	IRS4	KRAS	KLB	CILP	FGF5	FGF2	FGF7	IGF1R	PDPK1	PIK3R1	PDE3B	FGF18	FGF17	THEM4	SHC1	FGFR4	FGF19	FRS2	IGF2	IRS1	HRAS	GRB2	PTPN11	IRS2	FGF3	PIK3R4	FGF16	NRAS	TLR9
REACTOME_METABOLISM_OF_INGESTED_SEMET_SEC_MESEC_INTO_H2SE	http://www.gsea-msigdb.org/gsea/msigdb/human/geneset/REACTOME_METABOLISM_OF_INGESTED_SEMET_SEC_MESEC_INTO_H2SE	AHCY	CTH	GNMT	SCLY	HNMT	MAT1A	CBS	NNMT
REACTOME_SELENOAMINO_ACID_METABOLISM	http://www.gsea-msigdb.org/gsea/msigdb/human/geneset/REACTOME_SELENOAMINO_ACID_METABOLISM	RPS20	SARS1	RPL26L1	RPL18	KARS1	RPL31	RPS5	RPL6	RPLP0	RPS18	RPL3	AHCY	GSR	RPS16	RPS19	RPL18A	AIMP2	RPL28	RPL19	RPL34	SEPSECS	RPS13	RPS12	RARS1	RPL24	RPS15	DARS1	RPL22	CTH	RPS25	RPL21	RPL5	RPS10	GNMT	EEF1E1	RPL23	RPS4Y1	RPL36	RPL27	SCLY	EEFSEC	LARS1	RPS15A	EPRS1	RPL35	RPS6	RPLP1	RPS24	PAPSS1	RPL3L	RPS2	RPS11	RPL13A	RPL11	RPS8	RPS27A	RPL32	RPS3A	RPL37	RPL10	RPL7	RPL7A	RPS3	FAU	HNMT	MAT1A	RPL30	CBS	RPL8	RPL26	RPL29	RPL22L1	RPL9	RPL39L	AIMP1	RPS14	RPL10L	RPL36AL	RPL27A	NNMT	MARS1	RPL13	RPSA	RPS9	RPS21	RPS7	QARS1	RPL38	RPL4	RPL15	RPLP2	RPS27	SEPHS2	PSTK	RPS17	RPL35A	RPS27L	RPS23	SECISBP2	RPL14	IARS1	RPS26	RPL37A	RPL12	RPS4X	RPL23A	TXNRD1	PAPSS2	RPL10A	RPL39	RPS29	UBA52	RPL41	RPS28	RPL36A	INMT	RPL17	RPS4Y2
REACTOME_DAP12_SIGNALING	http://www.gsea-msigdb.org/gsea/msigdb/human/geneset/REACTOME_DAP12_SIGNALING	BTK	FYN	TYROBP	LCP2	PIK3CB	TREM2	GRAP2	PIK3R2	SOS1	PIK3CA	PLCG1	KRAS	VAV3	KLRD1	RAC1	PIK3R1	VAV2	SHC1	SYK	B2M	HRAS	GRB2	LCK	PLCG2	HLA-E	KLRC2	NRAS	LAT	KLRK1
REACTOME_ACTIVATION_OF_GENE_EXPRESSION_BY_SREBF_SREBP	http://www.gsea-msigdb.org/gsea/msigdb/human/geneset/REACTOME_ACTIVATION_OF_GENE_EXPRESSION_BY_SREBF_SREBP	NFYA	CYP51A1	CREBBP	NFYC	IDI1	SREBF1	ACACB	FDFT1	SMARCD3	NCOA1	SCD	TBL1X	SQLE	SC5D	MVK	HMGCS1	HMGCR	GPAM	NFYB	MED1	HELZ2	TGS1	NCOA2	CARM1	TM7SF2	GGPS1	LSS	FDPS	PMVK	MVD	FASN	ELOVL6	DHCR7	CHD9	TBL1XR1	SP1	RXRA	PPARA	MTF1	NCOA6	SREBF2	ACACA
REACTOME_SHC_RELATED_EVENTS_TRIGGERED_BY_IGF1R	http://www.gsea-msigdb.org/gsea/msigdb/human/geneset/REACTOME_SHC_RELATED_EVENTS_TRIGGERED_BY_IGF1R	IGF1	SOS1	KRAS	IGF1R	SHC1	IGF2	HRAS	GRB2	NRAS
REACTOME_RETINOID_CYCLE_DISEASE_EVENTS	http://www.gsea-msigdb.org/gsea/msigdb/human/geneset/REACTOME_RETINOID_CYCLE_DISEASE_EVENTS	OPN1LW	RBP1	TTR	LRAT	OPN1SW	RDH5	STRA6	RBP4	RDH12	RLBP1	NAPEPLD	ABCA4	OPN1MW
REACTOME_THE_CANONICAL_RETINOID_CYCLE_IN_RODS_TWILIGHT_VISION	http://www.gsea-msigdb.org/gsea/msigdb/human/geneset/REACTOME_THE_CANONICAL_RETINOID_CYCLE_IN_RODS_TWILIGHT_VISION	HSD17B6	RDH11	DHRS9	RDH8	HSD17B1	RBP1	RPE65	TTR	RDH10	LRAT	RDH5	MYO7A	STRA6	RBP4	RDH16	RDH12	RLBP1	CYP4V2	NAPEPLD	RHO	SDR9C7	ABCA4	RBP3
REACTOME_FC_EPSILON_RECEPTOR_FCERI_SIGNALING	http://www.gsea-msigdb.org/gsea/msigdb/human/geneset/REACTOME_FC_EPSILON_RECEPTOR_FCERI_SIGNALING	PSMB1	BTK	FYN	PSMC4	GAB2	PSMA4	LCP2	MAPK9	PIK3CB	CUL1	TAB2	MAP2K4	PRKCQ	RASGRP2	PSME4	UBE2D1	NFATC3	FBXW11	TXK	MAP2K7	LAT2	PSMC5	PSME1	MAP3K1	PSMD5	ITPR3	PSMD8	CDC34	MAPK1	TAB1	GRAP2	PSMC6	PSMA3	PSMC1	PSMB5	PSMA6	NFKBIA	PSME2	NFATC2	PSMA7	PSMD10	MAPK3	PSMD7	IKBKB	PIK3R2	PSMA2	MAPK8	PPP3CB	PSMD3	PSMD11	NFKB1	MAPK10	PSMD9	ITK	SKP1	PSMD14	SOS1	PIK3CA	ITPR2	PLCG1	PSMF1	PSMB2	SEM1	PSMA1	NFATC1	PSME3	UBE2D2	KRAS	VAV3	MAP3K7	TEC	RAC1	PSMB7	PPP3CA	PDPK1	VAV1	PSMB6	BCL10	PSMA5	RPS27A	PIK3R1	PAK1	MS4A2	UBC	ITPR1	PSMA8	TAB3	FCER1G	PSMD4	PSMB4	VAV2	SHC1	PSMC2	PSMD6	SYK	PSMC3	BTRC	AHCYL1	UBB	FOS	RASGRP4	MALT1	RASGRP1	RELA	PSMD1	HRAS	TRAF6	PSMD2	JUN	GRB2	UBE2N	FCER1A	PAK2	PSMD13	PSMD12	PLCG2	CARD11	CALM1	PSMB8	PSMB10	IGKV4-1	IGKV5-2	IGKV3D-20	IGLV6-57	IGLV1-51	IGLV1-47	IGLV1-44	IGLV7-43	IGLV1-40	IGLV3-27	IGLV3-25	IGLV2-23	IGLV3-21	IGLV3-19	IGLV2-14	IGLV2-11	IGLV3-1	IGLC2	IGLC3	IGHE	IGHV1-2	IGHV2-5	IGHV3-7	IGHV3-11	IGHV3-13	IGHV3-23	IGHV3-33	IGHV4-34	IGHV4-39	IGHV1-46	IGHV3-48	IGHV3-53	IGHV1-69	NRAS	CHUK	LAT	PPP3R1	UBA52	PSMB11	IGHV4-59	IGKV2D-30	PSMB9	IGKV3-20	IGKV1D-33	IGKV1-17	IGKV1-16	IGKV1D-16	IGKV3-11	IGKV1-33	IGKV1-39	IGKV2D-28	IGKV2-30	IGKV1-12	IGKV1-5	IGKV2-28	IGKV3-15	UBE2V1	IGKV2D-40	IGKV1D-39	LYN	IKBKG	IGHV3-30	IGHV2-70	PSMB3	IGLV2-8	IGKV1D-12
REACTOME_MASTL_FACILITATES_MITOTIC_PROGRESSION	http://www.gsea-msigdb.org/gsea/msigdb/human/geneset/REACTOME_MASTL_FACILITATES_MITOTIC_PROGRESSION	PPP2CB	PPP2R1A	PPP2CA	MASTL	ARPP19	CCNB1	PPP2R1B	ENSA	CDK1	PPP2R2D
REACTOME_SEPARATION_OF_SISTER_CHROMATIDS	http://www.gsea-msigdb.org/gsea/msigdb/human/geneset/REACTOME_SEPARATION_OF_SISTER_CHROMATIDS	MAD1L1	CDC27	PAFAH1B1	PSMB1	PSMC4	NUP160	CENPQ	SPDL1	PSMA4	ANAPC4	WAPL	PPP2R5A	KIF2A	PSME4	PPP2R5B	NUP133	UBE2D1	SMC1A	NDE1	CLASP1	NUP37	TUBA3D	DYNC1I2	PPP2R5C	NDC80	XPO1	PDS5B	SEH1L	ZW10	PSMC5	DYNLL1	ANAPC5	BIRC5	NUDC	PSME1	CDC23	PSMD5	PSMD8	CENPM	RANGAP1	PSMC6	PSMA3	PSMC1	PSMB5	PSMA6	PSME2	TUBB1	PSMA7	MAPRE1	PSMD10	STAG2	CENPI	CENPT	PSMD7	PPP2CB	TUBB4A	PPP2R1A	PSMA2	SMC3	UBE2S	PSMD3	PSMD11	ANAPC15	NUP98	PSMD9	NUP107	PPP2R5D	PPP2CA	CENPA	PSMD14	CDC20	NSL1	CENPF	STAG1	NUP43	CENPL	KIF18A	PDS5A	ZWINT	CENPK	TUBA1B	B9D2	NUP85	PSMF1	PSMB2	TUBA4A	SEM1	PSMA1	SGO1	CDC16	CLIP1	PSME3	CDCA8	ESPL1	DYNC1LI2	PSMB7	TUBB2A	TUBB2B	PPP2R1B	KNL1	CENPO	CENPE	KIF2B	ANAPC11	PSMB6	ITGB3BP	KIF2C	PSMA5	NUF2	RPS27A	DYNC1LI1	CENPC	CDCA5	HDAC8	INCENP	DSN1	UBC	CENPU	TUBA3E	SPC25	CENPH	ANAPC1	RANBP2	AHCTF1	PPP2R5E	BUB3	PSMA8	SKA1	BUB1B	SEC13	DYNC1I1	PSMD4	PSMB4	TAOK1	PMF1	PSMC2	SPC24	SGO2	CLASP2	PSMD6	MAD2L1	ANAPC10	PTTG1	RAD21	PSMC3	ANAPC16	CENPN	NDEL1	PLK1	TUBA1A	TUBA1C	MIS12	BUB1	UBE2E1	UBB	TUBB8B	PSMD1	ZWILCH	UBE2C	PSMD2	CKAP5	CENPS	TUBB6	ANAPC2	CDC26	RPS27	TUBAL3	AURKB	RCC2	SKA2	TUBA8	KNTC1	PSMD13	PPP1CC	ERCC6L	TUBB4B	CENPP	ANAPC7	DYNC1H1	PSMD12	TUBA3C	PSMB8	PSMB10	UBA52	PSMB11	PSMB9	TUBA4B	TUBB3	TUBB8	DYNLL2	PSMB3
REACTOME_ESTABLISHMENT_OF_SISTER_CHROMATID_COHESION	http://www.gsea-msigdb.org/gsea/msigdb/human/geneset/REACTOME_ESTABLISHMENT_OF_SISTER_CHROMATID_COHESION	WAPL	SMC1A	PDS5B	STAG2	SMC3	STAG1	PDS5A	ESCO1	CDCA5	RAD21	ESCO2
REACTOME_COHESIN_LOADING_ONTO_CHROMATIN	http://www.gsea-msigdb.org/gsea/msigdb/human/geneset/REACTOME_COHESIN_LOADING_ONTO_CHROMATIN	WAPL	SMC1A	PDS5B	STAG2	SMC3	STAG1	PDS5A	MAU2	NIPBL	RAD21
REACTOME_ACTIVATION_OF_THE_PHOTOTRANSDUCTION_CASCADE	http://www.gsea-msigdb.org/gsea/msigdb/human/geneset/REACTOME_ACTIVATION_OF_THE_PHOTOTRANSDUCTION_CASCADE	CNGB1	SLC24A1	GNB1	GNAT1	GNGT1	SAG	PDE6A	PDE6B	RHO	PDE6G	CNGA1
REACTOME_RESOLUTION_OF_SISTER_CHROMATID_COHESION	http://www.gsea-msigdb.org/gsea/msigdb/human/geneset/REACTOME_RESOLUTION_OF_SISTER_CHROMATID_COHESION	MAD1L1	PAFAH1B1	NUP160	CENPQ	SPDL1	WAPL	PPP2R5A	KIF2A	PPP2R5B	NUP133	SMC1A	NDE1	CLASP1	NUP37	TUBA3D	DYNC1I2	PPP2R5C	NDC80	XPO1	PDS5B	SEH1L	ZW10	DYNLL1	BIRC5	NUDC	CENPM	RANGAP1	TUBB1	MAPRE1	STAG2	CENPI	CENPT	PPP2CB	TUBB4A	PPP2R1A	SMC3	NUP98	NUP107	PPP2R5D	PPP2CA	CENPA	CDC20	NSL1	CENPF	STAG1	NUP43	CENPL	KIF18A	PDS5A	ZWINT	CENPK	TUBA1B	B9D2	NUP85	TUBA4A	SGO1	CLIP1	CCNB1	CDCA8	DYNC1LI2	TUBB2A	TUBB2B	PPP2R1B	KNL1	CENPO	CENPE	KIF2B	ITGB3BP	KIF2C	NUF2	DYNC1LI1	CENPC	CDCA5	HDAC8	INCENP	DSN1	CENPU	TUBA3E	SPC25	CENPH	RANBP2	AHCTF1	PPP2R5E	BUB3	SKA1	BUB1B	SEC13	CCNB2	DYNC1I1	TAOK1	PMF1	SPC24	SGO2	CLASP2	MAD2L1	RAD21	CENPN	NDEL1	PLK1	TUBA1A	TUBA1C	MIS12	BUB1	CDK1	TUBB8B	ZWILCH	CKAP5	CENPS	TUBB6	RPS27	TUBAL3	AURKB	RCC2	SKA2	TUBA8	KNTC1	PPP1CC	ERCC6L	TUBB4B	CENPP	DYNC1H1	TUBA3C	TUBA4B	TUBB3	TUBB8	DYNLL2
REACTOME_CONDENSATION_OF_PROMETAPHASE_CHROMOSOMES	http://www.gsea-msigdb.org/gsea/msigdb/human/geneset/REACTOME_CONDENSATION_OF_PROMETAPHASE_CHROMOSOMES	NCAPD2	CSNK2A2	CSNK2A1	NCAPG	SMC4	NCAPH	CCNB1	SMC2	CCNB2	CDK1	CSNK2B
REACTOME_THE_PHOTOTRANSDUCTION_CASCADE	http://www.gsea-msigdb.org/gsea/msigdb/human/geneset/REACTOME_THE_PHOTOTRANSDUCTION_CASCADE	GUCA1A	PRKCQ	GNB5	CNGB1	SLC24A1	GNB1	PPEF1	GUCY2F	RGS9	RCVRN	METAP2	GUCA1B	GRK7	GNAT1	GRK4	GNGT1	SAG	GUCY2D	PDE6A	PDE6B	NMT1	GUCA1C	CAMKMT	NMT2	PRKCA	RHO	METAP1	FNTA	PDE6G	GRK1	RGS9BP	CNGA1	CALM1	FNTB	GUCA1ANB-GUCA1A
REACTOME_INTERACTION_WITH_CUMULUS_CELLS_AND_THE_ZONA_PELLUCIDA	http://www.gsea-msigdb.org/gsea/msigdb/human/geneset/REACTOME_INTERACTION_WITH_CUMULUS_CELLS_AND_THE_ZONA_PELLUCIDA	OVGP1	B4GALT1	ZP2	ADAM2	SPAM1	ZP4	ADAM20	ADAM30	ADAM21	ZP1	ZP3
REACTOME_MITOTIC_METAPHASE_AND_ANAPHASE	http://www.gsea-msigdb.org/gsea/msigdb/human/geneset/REACTOME_MITOTIC_METAPHASE_AND_ANAPHASE	MAD1L1	CDC27	PAFAH1B1	PSMB1	PSMC4	SPAST	VRK2	NUP160	CENPQ	SPDL1	PSMA4	ANAPC4	NDC1	WAPL	PPP2R5A	KIF2A	PSME4	SIRT2	PPP2R5B	NUP133	UBE2D1	SMC1A	NDE1	CLASP1	NUP37	TUBA3D	DYNC1I2	PPP2R5C	NDC80	XPO1	TNPO1	PDS5B	CHMP2B	SEH1L	ZW10	PSMC5	DYNLL1	ANAPC5	BIRC5	NUDC	PSME1	CDC23	PSMD5	NUP188	PSMD8	CENPM	RANGAP1	PSMC6	PSMA3	VRK1	PSMC1	PSMB5	PSMA6	PSME2	TUBB1	PSMA7	MAPRE1	CHMP4B	PSMD10	STAG2	EMD	CENPI	NUP93	CENPT	PSMD7	UBE2I	PPP2CB	TUBB4A	PPP2R1A	PSMA2	SMC3	UBE2S	PSMD3	KPNB1	PSMD11	ANAPC15	NUP98	PSMD9	NUP107	FBXO5	PPP2R5D	LMNB1	NUP155	PPP2CA	CENPA	PSMD14	CHMP3	SUMO1	CDC20	NSL1	CENPF	STAG1	NUP43	CENPL	TMPO	KIF18A	PDS5A	ZWINT	CENPK	TUBA1B	B9D2	NUP85	PSMF1	PSMB2	TUBA4A	SEM1	PSMA1	SGO1	CDC16	CHMP2A	CLIP1	PSME3	RAN	VPS4A	CCNB1	CDCA8	ESPL1	DYNC1LI2	PSMB7	TUBB2A	TUBB2B	PPP2R1B	KNL1	CENPO	NUP54	CENPE	NUP58	KIF2B	ANAPC11	PSMB6	ITGB3BP	KIF2C	PSMA5	NUF2	LBR	RPS27A	DYNC1LI1	CENPC	CDCA5	HDAC8	CHMP7	INCENP	DSN1	UBC	CENPU	TUBA3E	SPC25	CENPH	ANAPC1	RANBP2	AHCTF1	PPP2R5E	CC2D1B	BUB3	PSMA8	SKA1	NUP205	BUB1B	SEC13	CCNB2	DYNC1I1	PSMD4	PSMB4	TAOK1	PMF1	LMNA	PSMC2	SPC24	LEMD2	NUP35	SGO2	CLASP2	PSMD6	MAD2L1	ANAPC10	PTTG1	CHMP4C	RAD21	PSMC3	ANAPC16	CENPN	NDEL1	PLK1	TUBA1A	TUBA1C	MIS12	BUB1	UBE2E1	CDK1	UBB	TUBB8B	PSMD1	LEMD3	ZWILCH	UBE2C	PSMD2	CKAP5	CENPS	BANF1	TUBB6	CHMP6	ANAPC2	CDC26	ANKLE2	RPS27	TUBAL3	AURKB	RCC2	RCC1	IST1	SKA2	TUBA8	KNTC1	PSMD13	PPP1CC	ERCC6L	TUBB4B	CENPP	POM121	ANAPC7	DYNC1H1	PSMD12	TUBA3C	PSMB8	PSMB10	NUP62	PPP2R2A	UBA52	PSMB11	PSMB9	TUBA4B	CHMP4A	TUBB3	TUBB8	DYNLL2	PSMB3
REACTOME_OXIDATIVE_STRESS_INDUCED_SENESCENCE	http://www.gsea-msigdb.org/gsea/msigdb/human/geneset/REACTOME_OXIDATIVE_STRESS_INDUCED_SENESCENCE	E2F2	SCMH1	MAP2K3	MAPK9	MAP2K4	MAP4K4	EED	MAP2K7	TNRC6C	MAPKAPK5	TNRC6A	AGO1	MAPK1	TNRC6B	E2F1	RBBP7	MAPK3	CDK6	H2AZ2	EZH2	MAPK8	MAP2K6	MAPK10	PHC1	MAPK14	E2F3	TFDP2	MAPKAPK3	RNF2	CDKN2C	H2BC11	AGO3	CDKN2D	H3-3B	KDM6B	PHC2	AGO4	CDK4	MDM2	TXN	MINK1	TP53	CBX8	CBX4	RPS27A	H2BC1	CDKN2B	CDKN2A	UBC	TNIK	MOV10	H2BC5	H4C8	RBBP4	MAPKAPK2	H3-3A	H2AZ1	BMI1	UBB	FOS	IFNB1	PHC3	CBX2	JUN	SUZ12	H2AC6	H2BC4	H3C13	CBX6	H2AC20	H2BC21	H2BC13	MAPK11	H2AX	H2AC7	H2BC26	H4C3	H3C12	H4C11	H3C4	MAP3K5	H4C16	H2BC12	TFDP1	MDM4	H3C14	H3C15	RING1	UBA52	H2BC15	H2BC12L	H2AJ	H4C15	H4C14	H4C12	H2BC14	H2BC8	H3C8	H2AB1	H2BC6	H4C6	H2BC17	H3C6	H4C13	H3C11	H2BC9	H3C1	H4C9	H2AC14	H2BC3	H4C5	H2AC8	H4C4	H2BC7	H3C7	H2AC4	H2BC10	H4C1	H4C2	H3C10	MIR24-2	MIR24-1	H3C2	H3C3	H2AC18	H2AC19
REACTOME_SENESCENCE_ASSOCIATED_SECRETORY_PHENOTYPE_SASP	http://www.gsea-msigdb.org/gsea/msigdb/human/geneset/REACTOME_SENESCENCE_ASSOCIATED_SECRETORY_PHENOTYPE_SASP	CDC27	ANAPC4	RPS6KA2	UBE2D1	ANAPC5	CDC23	MAPK1	MAPK3	FZR1	CDK6	H2AZ2	UBE2S	NFKB1	ANAPC15	CDKN1B	IL1A	RPS6KA1	CDKN2C	CDK2	H2BC11	CDKN1A	CDKN2D	CDC16	H3-3B	CCNA1	CDK4	IL6	ANAPC11	RPS27A	CCNA2	H2BC1	CDKN2B	CDKN2A	UBC	VENTX	ANAPC1	H2BC5	H4C8	H3-3A	IGFBP7	H2AZ1	ANAPC10	ANAPC16	MAPK7	STAT3	CXCL8	UBE2E1	UBB	FOS	CEBPB	RELA	UBE2C	ANAPC2	CDC26	RPS6KA3	JUN	H2AC6	H2BC4	EHMT1	H3C13	H2AC20	H2BC21	H2BC13	H2AX	ANAPC7	H2AC7	H2BC26	H4C3	H3C12	H4C11	H3C4	H4C16	H2BC12	H3C14	H3C15	EHMT2	UBA52	H2BC15	H2BC12L	H2AJ	H4C15	H4C14	H4C12	H2BC14	H2BC8	H3C8	H2AB1	H2BC6	H4C6	H2BC17	H3C6	H4C13	H3C11	H2BC9	H3C1	H4C9	H2AC14	H2BC3	H4C5	H2AC8	H4C4	H2BC7	H3C7	H2AC4	H2BC10	H4C1	H4C2	H3C10	H3C2	H3C3	H2AC18	H2AC19
REACTOME_CELLULAR_SENESCENCE	http://www.gsea-msigdb.org/gsea/msigdb/human/geneset/REACTOME_CELLULAR_SENESCENCE	CDC27	E2F2	SCMH1	MRE11	MAP2K3	MAPK9	ANAPC4	MAP2K4	MAP4K4	RPS6KA2	UBE2D1	EED	MAP2K7	TNRC6C	MAPKAPK5	ANAPC5	TNRC6A	TINF2	AGO1	CDC23	CABIN1	MAPK1	HIRA	TNRC6B	E2F1	RBBP7	MAPK3	ACD	NBN	CCNE1	FZR1	ERF	CDK6	H2AZ2	EZH2	MAPK8	UBE2S	MAP2K6	NFKB1	MAPK10	ANAPC15	CDKN1B	PHC1	ASF1A	MAPK14	E2F3	LMNB1	RAD50	TFDP2	MAPKAPK3	IL1A	RPS6KA1	UBN1	RNF2	CDKN2C	CDK2	H1-3	H1-1	H2BC11	CDKN1A	ID1	AGO3	POT1	CDKN2D	CDC16	H3-3B	KDM6B	TERF2	CCNA1	PHC2	AGO4	ETS1	CDK4	MDM2	IL6	TXN	HMGA1	RB1	MINK1	TP53	ANAPC11	CBX8	CBX4	RPS27A	CCNA2	H2BC1	TERF1	CDKN2B	CDKN2A	ATM	HMGA2	UBC	VENTX	ANAPC1	TNIK	MOV10	ETS2	H2BC5	H4C8	RBBP4	MAPKAPK2	H3-3A	IGFBP7	H2AZ1	ANAPC10	ANAPC16	MAPK7	TERF2IP	H3-4	BMI1	H1-4	STAT3	CXCL8	UBE2E1	UBB	FOS	IFNB1	CEBPB	KAT5	RELA	PHC3	CBX2	UBE2C	CCNE2	ANAPC2	CDC26	RPS6KA3	JUN	SUZ12	H2AC6	H2BC4	EHMT1	EP400	H3C13	CBX6	H2AC20	H1-5	H2BC21	H2BC13	MAPK11	SP1	H1-2	H2AX	H1-0	ANAPC7	H2AC7	H2BC26	H4C3	H3C12	H4C11	H3C4	MAP3K5	H4C16	H2BC12	TFDP1	MDM4	H3C14	H3C15	RING1	EHMT2	UBA52	H2BC15	H2BC12L	H2AJ	H4C15	H4C14	H4C12	H2BC14	H2BC8	H3C8	H2AB1	H2BC6	H4C6	H2BC17	H3C6	H4C13	H3C11	H2BC9	H3C1	H4C9	H2AC14	H2BC3	H4C5	H2AC8	H4C4	H2BC7	H3C7	H2AC4	H2BC10	H4C1	H4C2	H3C10	MIR24-2	MIR24-1	H3C2	H3C3	H2AC18	H2AC19
REACTOME_FORMATION_OF_SENESCENCE_ASSOCIATED_HETEROCHROMATIN_FOCI_SAHF	http://www.gsea-msigdb.org/gsea/msigdb/human/geneset/REACTOME_FORMATION_OF_SENESCENCE_ASSOCIATED_HETEROCHROMATIN_FOCI_SAHF	CABIN1	HIRA	ASF1A	LMNB1	UBN1	H1-3	H1-1	CDKN1A	HMGA1	RB1	TP53	HMGA2	H1-4	EP400	H1-5	H1-2	H1-0
REACTOME_ONCOGENE_INDUCED_SENESCENCE	http://www.gsea-msigdb.org/gsea/msigdb/human/geneset/REACTOME_ONCOGENE_INDUCED_SENESCENCE	E2F2	TNRC6C	TNRC6A	AGO1	MAPK1	TNRC6B	E2F1	MAPK3	ERF	CDK6	E2F3	TFDP2	CDKN2C	ID1	AGO3	CDKN2D	AGO4	ETS1	CDK4	MDM2	RB1	TP53	RPS27A	CDKN2B	CDKN2A	UBC	MOV10	ETS2	UBB	SP1	TFDP1	MDM4	UBA52	MIR24-2	MIR24-1
REACTOME_DNA_DAMAGE_TELOMERE_STRESS_INDUCED_SENESCENCE	http://www.gsea-msigdb.org/gsea/msigdb/human/geneset/REACTOME_DNA_DAMAGE_TELOMERE_STRESS_INDUCED_SENESCENCE	MRE11	TINF2	CABIN1	HIRA	ACD	NBN	CCNE1	H2AZ2	CDKN1B	ASF1A	LMNB1	RAD50	UBN1	CDK2	H1-3	H1-1	H2BC11	CDKN1A	POT1	TERF2	CCNA1	HMGA1	RB1	TP53	CCNA2	H2BC1	TERF1	ATM	HMGA2	H2BC5	H4C8	H2AZ1	TERF2IP	H3-4	H1-4	KAT5	CCNE2	H2AC6	H2BC4	EP400	H2AC20	H1-5	H2BC21	H2BC13	H1-2	H2AX	H1-0	H2AC7	H2BC26	H4C3	H4C11	H4C16	H2BC12	H2BC15	H2BC12L	H2AJ	H4C15	H4C14	H4C12	H2BC14	H2BC8	H2AB1	H2BC6	H4C6	H2BC17	H4C13	H2BC9	H4C9	H2AC14	H2BC3	H4C5	H2AC8	H4C4	H2BC7	H2AC4	H2BC10	H4C1	H4C2	H2AC18	H2AC19
REACTOME_TRIF_MEDIATED_PROGRAMMED_CELL_DEATH	http://www.gsea-msigdb.org/gsea/msigdb/human/geneset/REACTOME_TRIF_MEDIATED_PROGRAMMED_CELL_DEATH	CASP8	TICAM1	RIPK3	TLR4	RIPK1	LY96	FADD	CD14	TICAM2
REACTOME_CYTOSOLIC_IRON_SULFUR_CLUSTER_ASSEMBLY	http://www.gsea-msigdb.org/gsea/msigdb/human/geneset/REACTOME_CYTOSOLIC_IRON_SULFUR_CLUSTER_ASSEMBLY	CIAPIN1	POLD1	NUBP2	CIAO3	NUBP1	ERCC2	ABCB7	BRIP1	CIAO1	MMS19	CIAO2B	NDOR1	RTEL1
REACTOME_REGULATION_OF_PLK1_ACTIVITY_AT_G2_M_TRANSITION	http://www.gsea-msigdb.org/gsea/msigdb/human/geneset/REACTOME_REGULATION_OF_PLK1_ACTIVITY_AT_G2_M_TRANSITION	PRKAR2B	PAFAH1B1	OFD1	SDCCAG8	CUL1	PPP1R12A	PRKACA	FBXW11	NDE1	CLASP1	PPP1R12B	DYNC1I2	PCM1	HSP90AA1	AURKA	DYNLL1	HAUS4	NINL	MAPRE1	CEP76	CEP192	CCP110	CEP152	TUBB4A	PPP2R1A	CEP41	YWHAE	CEP164	CEP72	SKP1	CEP70	ALMS1	NEK2	CNTRL	OPTN	CEP250	TUBA4A	AKAP9	AJUBA	HAUS8	TUBG1	CCNB1	BORA	ODF2	CDK5RAP2	DCTN3	HAUS2	ACTR1A	NEDD1	CSNK1D	CEP131	PLK4	RPS27A	CETN2	HAUS6	CEP78	UBC	CENPJ	HAUS1	CCNB2	PCNT	CEP57	BTRC	PLK1	RAB8A	TUBA1A	YWHAG	CDK1	UBB	CEP135	DCTN2	CKAP5	SSNA1	CEP63	TUBB	TUBB4B	DYNC1H1	SFI1	CEP290	DCTN1	CEP43	HAUS7	PPP1CB	CSNK1E	HAUS3	UBA52	HAUS5
REACTOME_SIGNALING_BY_LEPTIN	http://www.gsea-msigdb.org/gsea/msigdb/human/geneset/REACTOME_SIGNALING_BY_LEPTIN	JAK2	LEPR	STAT5A	STAT3	IRS1	STAT5B	LEP	SH2B1	PTPN11	SOCS3	IRS2
REACTOME_SIGNALING_BY_NOTCH1_PEST_DOMAIN_MUTANTS_IN_CANCER	http://www.gsea-msigdb.org/gsea/msigdb/human/geneset/REACTOME_SIGNALING_BY_NOTCH1_PEST_DOMAIN_MUTANTS_IN_CANCER	CREBBP	MAMLD1	HDAC9	CUL1	HDAC7	HDAC4	PSEN1	HDAC6	RBX1	EP300	HDAC10	SNW1	JAG1	MIB1	TBL1X	NEURL1	KAT2A	HDAC5	FBXW7	CCNC	SKP1	KAT2B	HES1	HDAC1	APH1A	DLL4	CDK8	HEY2	MYC	ADAM10	APH1B	NCOR1	PSEN2	RPS27A	HDAC8	NOTCH1	UBC	ADAM17	MAML1	NCSTN	HDAC11	HEYL	HEY1	RBPJ	UBB	HDAC3	TBL1XR1	MAML2	JAG2	NCOR2	HDAC2	MAML3	MIB2	HES5	DLL1	PSENEN	NEURL1B	UBA52
REACTOME_FBXW7_MUTANTS_AND_NOTCH1_IN_CANCER	http://www.gsea-msigdb.org/gsea/msigdb/human/geneset/REACTOME_FBXW7_MUTANTS_AND_NOTCH1_IN_CANCER	CUL1	RBX1	FBXW7	SKP1	NOTCH1
REACTOME_ACETYLCHOLINE_NEUROTRANSMITTER_RELEASE_CYCLE	http://www.gsea-msigdb.org/gsea/msigdb/human/geneset/REACTOME_ACETYLCHOLINE_NEUROTRANSMITTER_RELEASE_CYCLE	TSPOAP1	SYT1	CHAT	RIMS1	RAB3A	STX1A	SLC5A7	PPFIA1	SNAP25	STXBP1	PPFIA2	PPFIA4	CPLX1	PPFIA3	SLC18A3	UNC13B	VAMP2
REACTOME_CASPASE_MEDIATED_CLEAVAGE_OF_CYTOSKELETAL_PROTEINS	http://www.gsea-msigdb.org/gsea/msigdb/human/geneset/REACTOME_CASPASE_MEDIATED_CLEAVAGE_OF_CYTOSKELETAL_PROTEINS	VIM	CASP8	ADD1	DBNL	CASP6	GSN	GAS2	CASP3	CASP7	PLEC	MAPT	SPTAN1
REACTOME_INSULIN_PROCESSING	http://www.gsea-msigdb.org/gsea/msigdb/human/geneset/REACTOME_INSULIN_PROCESSING	RAB27A	EXOC5	ERO1B	EXOC1	STX1A	CPE	EXOC2	EXOC8	PCSK2	EXOC4	EXOC6	SLC30A5	CLTRN	KIF5A	SLC30A8	KIF5C	MYRIP	KIF5B	PCSK1	EXOC3	EXOC7	P4HB	MYO5A	VAMP2	INS
REACTOME_SIGNALING_BY_NOTCH1_T_7_9_NOTCH1_M1580_K2555_TRANSLOCATION_MUTANT	http://www.gsea-msigdb.org/gsea/msigdb/human/geneset/REACTOME_SIGNALING_BY_NOTCH1_T_7_9_NOTCH1_M1580_K2555_TRANSLOCATION_MUTANT	JAG1	DLL4	ADAM10	NOTCH1	ADAM17	JAG2	DLL1
REACTOME_STIMULI_SENSING_CHANNELS	http://www.gsea-msigdb.org/gsea/msigdb/human/geneset/REACTOME_STIMULI_SENSING_CHANNELS	CLCN6	CLCA1	CLCA4	BEST2	ANO2	NEDD4L	MCOLN3	WNK1	TRPC7	TRPM5	ASIC4	TRPC5	CLCN4	ANO8	SRI	OSTM1	TRPM3	MCOLN1	TRPM7	TRPC4AP	SGK2	NALCN	CLCN7	SGK3	TRPA1	ASIC2	CLCN3	ASIC1	TRPV4	SCNN1A	CLCN2	SGK1	CASQ2	TRPM6	FKBP1B	WWP1	SLC17A3	WNK4	BEST3	TRPV5	RIPK3	TRPM4	ANO1	RAF1	TRPC4	STOML3	UNC79	TRPM1	ANO3	TTYH3	RIPK1	TRPC6	CLCA2	TRPC3	TTYH2	TRPM2	BEST4	CASQ1	RPS27A	UNC80	TRPM8	TRPC1	ANO7	STOM	UBC	ANO4	MCOLN2	CLIC2	TSC22D3	ANO10	TPCN2	BSND	SCNN1D	SLC9C2	SLC9B1	SLC9B2	TRPV6	WNK2	SCNN1G	TTYH1	TRPV3	BEST1	MLKL	SCNN1B	UBB	CLCN5	ANO5	SLC9C1	ANO6	CLCNKB	ANO9	TRDN	CLCNKA	TPCN1	TRPV2	CLCN1	RYR1	WNK3	TRPV1	ASPH	RYR2	CALM1	RYR3	ASIC3	UBA52	ASIC5
REACTOME_EPH_EPHRIN_SIGNALING	http://www.gsea-msigdb.org/gsea/msigdb/human/geneset/REACTOME_EPH_EPHRIN_SIGNALING	AP2B1	FYN	AP2S1	EPHA3	NGEF	RHOA	ROCK1	CLTCL1	CDC42	EPHA8	NCK2	ACTB	PAK3	EPHA6	PSEN1	MMP2	EFNB1	MYL6	EFNA2	MYH9	MMP9	MYL9	MYL12A	ARHGEF7	MYH14	EPHB6	WASL	LIMK1	DNM1	GIT1	EFNB3	ARPC3	ACTR3	EPHA4	APH1A	MYL12B	CLTA	EFNB2	ARPC1B	MYH10	EPHB2	MYH11	VAV3	ROCK2	EPHA7	RAC1	SDCBP	ADAM10	ACTR2	APH1B	CLTC	EPHA2	EFNA3	PSEN2	EPHA5	RASA1	EPHA1	PAK1	EPHB1	TIAM1	KALRN	VAV2	AP2M1	ARPC5	NCSTN	ARPC2	EFNA1	PTK2	SDC2	CFL1	HRAS	CLTB	YES1	GRIN1	PAK2	LIMK2	EPHB3	AP2A2	EPHA10	ACTG1	EFNA5	EPHB4	AP2A1	SRC	PSENEN	ITSN1	ARHGEF28	ARPC4	ARPC1A	EFNA4	LYN	GRIN2B
REACTOME_SIGNALING_BY_NOTCH1_HD_DOMAIN_MUTANTS_IN_CANCER	http://www.gsea-msigdb.org/gsea/msigdb/human/geneset/REACTOME_SIGNALING_BY_NOTCH1_HD_DOMAIN_MUTANTS_IN_CANCER	JAG1	MIB1	NEURL1	DLL4	ADAM10	RPS27A	NOTCH1	UBC	ADAM17	UBB	JAG2	MIB2	DLL1	NEURL1B	UBA52
REACTOME_ROLE_OF_LAT2_NTAL_LAB_ON_CALCIUM_MOBILIZATION	http://www.gsea-msigdb.org/gsea/msigdb/human/geneset/REACTOME_ROLE_OF_LAT2_NTAL_LAB_ON_CALCIUM_MOBILIZATION	FYN	GAB2	PIK3CB	LAT2	PIK3R2	SOS1	PIK3CA	PDPK1	PIK3R1	MS4A2	FCER1G	SHC1	SYK	GRB2	FCER1A	IGKV4-1	IGKV5-2	IGKV3D-20	IGLV6-57	IGLV1-51	IGLV1-47	IGLV1-44	IGLV7-43	IGLV1-40	IGLV3-27	IGLV3-25	IGLV2-23	IGLV3-21	IGLV3-19	IGLV2-14	IGLV2-11	IGLV3-1	IGLC2	IGLC3	IGHE	IGHV1-2	IGHV2-5	IGHV3-7	IGHV3-11	IGHV3-13	IGHV3-23	IGHV3-33	IGHV4-34	IGHV4-39	IGHV1-46	IGHV3-48	IGHV3-53	IGHV1-69	IGHV4-59	IGKV2D-30	IGKV3-20	IGKV1D-33	IGKV1-17	IGKV1-16	IGKV1D-16	IGKV3-11	IGKV1-33	IGKV1-39	IGKV2D-28	IGKV2-30	IGKV1-12	IGKV1-5	IGKV2-28	IGKV3-15	IGKV2D-40	IGKV1D-39	LYN	IGHV3-30	IGHV2-70	IGLV2-8	IGKV1D-12
REACTOME_FICOLINS_BIND_TO_REPETITIVE_CARBOHYDRATE_STRUCTURES_ON_THE_TARGET_CELL_SURFACE	http://www.gsea-msigdb.org/gsea/msigdb/human/geneset/REACTOME_FICOLINS_BIND_TO_REPETITIVE_CARBOHYDRATE_STRUCTURES_ON_THE_TARGET_CELL_SURFACE	MASP2	FCN1	MASP1	FCN3	FCN2
REACTOME_FCERI_MEDIATED_MAPK_ACTIVATION	http://www.gsea-msigdb.org/gsea/msigdb/human/geneset/REACTOME_FCERI_MEDIATED_MAPK_ACTIVATION	LCP2	MAPK9	MAP2K4	MAP2K7	MAP3K1	MAPK1	GRAP2	MAPK3	MAPK8	MAPK10	SOS1	PLCG1	KRAS	VAV3	RAC1	VAV1	PAK1	MS4A2	FCER1G	VAV2	SHC1	SYK	FOS	HRAS	JUN	GRB2	FCER1A	PAK2	PLCG2	IGKV4-1	IGKV5-2	IGKV3D-20	IGLV6-57	IGLV1-51	IGLV1-47	IGLV1-44	IGLV7-43	IGLV1-40	IGLV3-27	IGLV3-25	IGLV2-23	IGLV3-21	IGLV3-19	IGLV2-14	IGLV2-11	IGLV3-1	IGLC2	IGLC3	IGHE	IGHV1-2	IGHV2-5	IGHV3-7	IGHV3-11	IGHV3-13	IGHV3-23	IGHV3-33	IGHV4-34	IGHV4-39	IGHV1-46	IGHV3-48	IGHV3-53	IGHV1-69	NRAS	LAT	IGHV4-59	IGKV2D-30	IGKV3-20	IGKV1D-33	IGKV1-17	IGKV1-16	IGKV1D-16	IGKV3-11	IGKV1-33	IGKV1-39	IGKV2D-28	IGKV2-30	IGKV1-12	IGKV1-5	IGKV2-28	IGKV3-15	IGKV2D-40	IGKV1D-39	LYN	IGHV3-30	IGHV2-70	IGLV2-8	IGKV1D-12
REACTOME_FCERI_MEDIATED_CA_2_MOBILIZATION	http://www.gsea-msigdb.org/gsea/msigdb/human/geneset/REACTOME_FCERI_MEDIATED_CA_2_MOBILIZATION	BTK	LCP2	NFATC3	TXK	ITPR3	GRAP2	NFATC2	PPP3CB	ITK	SOS1	ITPR2	PLCG1	NFATC1	VAV3	TEC	PPP3CA	VAV1	MS4A2	ITPR1	FCER1G	VAV2	SHC1	SYK	AHCYL1	GRB2	FCER1A	PLCG2	CALM1	IGKV4-1	IGKV5-2	IGKV3D-20	IGLV6-57	IGLV1-51	IGLV1-47	IGLV1-44	IGLV7-43	IGLV1-40	IGLV3-27	IGLV3-25	IGLV2-23	IGLV3-21	IGLV3-19	IGLV2-14	IGLV2-11	IGLV3-1	IGLC2	IGLC3	IGHE	IGHV1-2	IGHV2-5	IGHV3-7	IGHV3-11	IGHV3-13	IGHV3-23	IGHV3-33	IGHV4-34	IGHV4-39	IGHV1-46	IGHV3-48	IGHV3-53	IGHV1-69	LAT	PPP3R1	IGHV4-59	IGKV2D-30	IGKV3-20	IGKV1D-33	IGKV1-17	IGKV1-16	IGKV1D-16	IGKV3-11	IGKV1-33	IGKV1-39	IGKV2D-28	IGKV2-30	IGKV1-12	IGKV1-5	IGKV2-28	IGKV3-15	IGKV2D-40	IGKV1D-39	LYN	IGHV3-30	IGHV2-70	IGLV2-8	IGKV1D-12
REACTOME_FCERI_MEDIATED_NF_KB_ACTIVATION	http://www.gsea-msigdb.org/gsea/msigdb/human/geneset/REACTOME_FCERI_MEDIATED_NF_KB_ACTIVATION	PSMB1	PSMC4	PSMA4	CUL1	TAB2	PRKCQ	RASGRP2	PSME4	UBE2D1	FBXW11	PSMC5	PSME1	PSMD5	PSMD8	CDC34	TAB1	PSMC6	PSMA3	PSMC1	PSMB5	PSMA6	NFKBIA	PSME2	PSMA7	PSMD10	PSMD7	IKBKB	PSMA2	PSMD3	PSMD11	NFKB1	PSMD9	SKP1	PSMD14	PSMF1	PSMB2	SEM1	PSMA1	PSME3	UBE2D2	MAP3K7	PSMB7	PDPK1	PSMB6	BCL10	PSMA5	RPS27A	MS4A2	UBC	PSMA8	TAB3	FCER1G	PSMD4	PSMB4	PSMC2	PSMD6	PSMC3	BTRC	UBB	RASGRP4	MALT1	RASGRP1	RELA	PSMD1	TRAF6	PSMD2	UBE2N	FCER1A	PSMD13	PSMD12	CARD11	PSMB8	PSMB10	IGKV4-1	IGKV5-2	IGKV3D-20	IGLV6-57	IGLV1-51	IGLV1-47	IGLV1-44	IGLV7-43	IGLV1-40	IGLV3-27	IGLV3-25	IGLV2-23	IGLV3-21	IGLV3-19	IGLV2-14	IGLV2-11	IGLV3-1	IGLC2	IGLC3	IGHE	IGHV1-2	IGHV2-5	IGHV3-7	IGHV3-11	IGHV3-13	IGHV3-23	IGHV3-33	IGHV4-34	IGHV4-39	IGHV1-46	IGHV3-48	IGHV3-53	IGHV1-69	CHUK	UBA52	PSMB11	IGHV4-59	IGKV2D-30	PSMB9	IGKV3-20	IGKV1D-33	IGKV1-17	IGKV1-16	IGKV1D-16	IGKV3-11	IGKV1-33	IGKV1-39	IGKV2D-28	IGKV2-30	IGKV1-12	IGKV1-5	IGKV2-28	IGKV3-15	UBE2V1	IGKV2D-40	IGKV1D-39	LYN	IKBKG	IGHV3-30	IGHV2-70	PSMB3	IGLV2-8	IGKV1D-12
REACTOME_POU5F1_OCT4_SOX2_NANOG_REPRESS_GENES_RELATED_TO_DIFFERENTIATION	http://www.gsea-msigdb.org/gsea/msigdb/human/geneset/REACTOME_POU5F1_OCT4_SOX2_NANOG_REPRESS_GENES_RELATED_TO_DIFFERENTIATION	TSC22D1	DKK1	NANOG	GSC	GATA6	HHEX	EOMES	CDX2	SOX2	POU5F1
REACTOME_POU5F1_OCT4_SOX2_NANOG_ACTIVATE_GENES_RELATED_TO_PROLIFERATION	http://www.gsea-msigdb.org/gsea/msigdb/human/geneset/REACTOME_POU5F1_OCT4_SOX2_NANOG_ACTIVATE_GENES_RELATED_TO_PROLIFERATION	SALL4	SALL1	NANOG	DPPA4	FGF2	EPHA1	NR6A1	ZIC3	STAT3	SOX2	FOXD3	POU5F1	TDGF1
REACTOME_NOTCH2_ACTIVATION_AND_TRANSMISSION_OF_SIGNAL_TO_THE_NUCLEUS	http://www.gsea-msigdb.org/gsea/msigdb/human/geneset/REACTOME_NOTCH2_ACTIVATION_AND_TRANSMISSION_OF_SIGNAL_TO_THE_NUCLEUS	CNTN1	PSEN1	JAG1	MIB1	NEURL1	MDK	APH1A	DLL4	NOTCH2	ADAM10	APH1B	PSEN2	RPS27A	UBC	NCSTN	UBB	JAG2	MIB2	DLL1	PSENEN	NEURL1B	UBA52
REACTOME_PEPTIDE_HORMONE_METABOLISM	http://www.gsea-msigdb.org/gsea/msigdb/human/geneset/REACTOME_PEPTIDE_HORMONE_METABOLISM	PAX6	ISL1	IGF1	RAB27A	EXOC5	GNB1	CPB2	ERO1B	ACHE	EXOC1	CMA1	CTSG	GZMH	CTSZ	LHB	CGB3	STX1A	CRHR2	CPE	GNB3	EXOC2	BCHE	SPCS1	POMC	GCG	EXOC8	CTSD	SPCS2	INHBA	INHA	PCSK2	FFAR1	GNG13	SPCS3	ACE2	EXOC4	FSHB	TSHB	GRP	CGA	AGT	GATA4	KLF4	EXOC6	ENPEP	INHBE	SEC11A	REN	SLC30A5	PLA2G7	CLTRN	GPR119	AOPEP	TCF7L2	CPB1	KIF5A	GHRL	GIP	ACE	INHBB	CPA3	UCN	SLC30A8	CDX2	SEC11C	ANPEP	CTNNB1	KIF5C	MYRIP	KIF5B	LEP	INHBC	PCSK1	MBOAT4	EXOC3	ATP6AP2	EXOC7	P4HB	FFAR4	CGB5	MME	MYO5A	DPP4	CES1	CGB8	GNAT3	VAMP2	INS	GH1
REACTOME_NUCLEAR_ENVELOPE_BREAKDOWN	http://www.gsea-msigdb.org/gsea/msigdb/human/geneset/REACTOME_NUCLEAR_ENVELOPE_BREAKDOWN	VRK2	NUP160	TPR	NDC1	NUP133	NUP37	SEH1L	NUP50	AAAS	NUP188	VRK1	RAE1	LPIN2	EMD	NUP93	NUP88	NUP98	NUP107	LMNB1	NUP155	NEK6	NEK9	NUP43	TMPO	NUP153	NUP85	NUP214	NUP210	LPIN3	CCNB1	LPIN1	NUP42	NUP54	NUP58	NEK7	RANBP2	PRKCA	NUP205	SEC13	CCNB2	LMNA	LEMD2	NUP35	PRKCB	PLK1	CDK1	LEMD3	BANF1	CTDNEP1	POM121	CNEP1R1	NUP62	POM121C
REACTOME_ACTIVATION_OF_NIMA_KINASES_NEK9_NEK6_NEK7	http://www.gsea-msigdb.org/gsea/msigdb/human/geneset/REACTOME_ACTIVATION_OF_NIMA_KINASES_NEK9_NEK6_NEK7	NEK6	NEK9	CCNB1	NEK7	CCNB2	PLK1	CDK1
REACTOME_SUMOYLATION	http://www.gsea-msigdb.org/gsea/msigdb/human/geneset/REACTOME_SUMOYLATION	RAD52	CREBBP	TFAP2B	SCMH1	BRCA1	NR1H4	NR1H3	NUP160	PIAS1	TPR	NOP58	NDC1	HDAC7	HIPK2	SP100	TP53BP1	HDAC4	NUP133	RORA	SMC1A	NUP37	TOP2B	NFKB2	PIAS2	SENP1	PGR	NCOA1	SEH1L	TFAP2C	AURKA	DNMT3B	BIRC5	ESR1	HNRNPC	NUP50	AAAS	CBX5	NUP188	DDX17	EP300	L3MBTL2	RANGAP1	NFKBIA	RAE1	STAG2	NUP93	UBE2I	PIAS4	NSMCE4A	SMC3	NUP88	DDX5	PPARGC1A	NUP98	VDR	NUP107	PHC1	NUP155	NR3C1	SUMO1	PARK7	HDAC1	NR5A2	STAG1	SATB2	SENP5	DNMT3A	NUP43	NR2C1	RNF2	RWDD3	NUP153	NUP85	UBA2	THRA	NUP214	HERC2	TRIM28	DNMT1	NR1H2	TOP2A	RARA	PIAS3	PPARG	NUP210	RPA1	PCNA	VHL	PHC2	CDCA8	MDM2	NUP42	NR5A1	TFAP2A	MDC1	NUP54	TDG	NUP58	NCOA2	PML	TP53	CBX8	CBX4	MBD1	SAE1	PARP1	NR1I2	CETN2	UHRF2	CDKN2A	INCENP	THRB	NR3C2	XRCC4	RANBP2	NR4A2	XPC	NUP205	NSMCE2	SEC13	H4C8	CTBP1	SAFB	NUP35	SMC6	SENP2	RNF168	RAD21	HNRNPK	WRN	BMI1	ING2	AR	NSMCE1	SIN3A	CHD3	ZNF131	SP3	RELA	PHC3	CBX2	HIC1	SUZ12	AURKB	NRIP1	NPM1	SATB1	MTA1	FOXL2	SUMO3	NSMCE3	RXRA	PPARA	MITF	SUMO2	POM121	NCOR2	MRTFA	HDAC2	H4C3	H4C11	BLM	TOPORS	H4C16	SMC5	TOP1	DAXX	RING1	TRIM27	NUP62	ZBED1	EID3	ZNF350	IKBKE	IKBKG	H4C15	H4C14	POM121C	H4C12	H4C6	H4C13	H4C9	H4C5	H4C4	PCGF2	H4C1	H4C2
REACTOME_INITIATION_OF_NUCLEAR_ENVELOPE_NE_REFORMATION	http://www.gsea-msigdb.org/gsea/msigdb/human/geneset/REACTOME_INITIATION_OF_NUCLEAR_ENVELOPE_NE_REFORMATION	VRK2	SIRT2	VRK1	EMD	PPP2R1A	KPNB1	LMNB1	PPP2CA	TMPO	CCNB1	LBR	CCNB2	LMNA	LEMD2	CDK1	LEMD3	BANF1	ANKLE2	PPP2R2A
REACTOME_NUCLEAR_ENVELOPE_NE_REASSEMBLY	http://www.gsea-msigdb.org/gsea/msigdb/human/geneset/REACTOME_NUCLEAR_ENVELOPE_NE_REASSEMBLY	SPAST	VRK2	NUP160	NDC1	SIRT2	NUP133	NUP37	TUBA3D	TNPO1	CHMP2B	SEH1L	NUP188	RANGAP1	VRK1	TUBB1	CHMP4B	EMD	NUP93	UBE2I	TUBB4A	PPP2R1A	KPNB1	NUP98	NUP107	LMNB1	NUP155	PPP2CA	CHMP3	SUMO1	NUP43	TMPO	TUBA1B	NUP85	TUBA4A	CHMP2A	RAN	VPS4A	CCNB1	TUBB2A	TUBB2B	NUP54	NUP58	LBR	CHMP7	TUBA3E	AHCTF1	CC2D1B	NUP205	SEC13	CCNB2	LMNA	LEMD2	NUP35	CHMP4C	TUBA1A	TUBA1C	CDK1	TUBB8B	LEMD3	BANF1	TUBB6	CHMP6	ANKLE2	TUBAL3	RCC1	IST1	TUBA8	TUBB4B	POM121	TUBA3C	NUP62	PPP2R2A	TUBA4B	CHMP4A	TUBB3	TUBB8
REACTOME_LAMININ_INTERACTIONS	http://www.gsea-msigdb.org/gsea/msigdb/human/geneset/REACTOME_LAMININ_INTERACTIONS	ITGA3	LAMC3	LAMA3	LAMC2	COL4A4	NID2	LAMB1	ITGA6	LAMA1	LAMA4	COL7A1	NID1	LAMA5	ITGB4	COL4A2	ITGA7	LAMC1	ITGAV	HSPG2	ITGB1	ITGA2	COL4A3	LAMB2	COL18A1	COL4A1	COL4A5	LAMA2	LAMB3	COL4A6	ITGA1
REACTOME_SYNDECAN_INTERACTIONS	http://www.gsea-msigdb.org/gsea/msigdb/human/geneset/REACTOME_SYNDECAN_INTERACTIONS	TNC	ACTN1	COL5A3	ITGB5	ITGA6	TGFB1	COL1A1	VTN	FN1	SDC1	SDC4	COL5A1	ITGB4	THBS1	ITGAV	FGF2	CASK	ITGB1	PRKCA	SDC3	ITGA2	COL1A2	COL3A1	SDC2	TRAPPC4	COL5A2	ITGB3
REACTOME_NON_INTEGRIN_MEMBRANE_ECM_INTERACTIONS	http://www.gsea-msigdb.org/gsea/msigdb/human/geneset/REACTOME_NON_INTEGRIN_MEMBRANE_ECM_INTERACTIONS	TNC	LAMC3	LAMA3	LAMC2	COL11A1	ACTN1	NTN4	COL5A3	COL4A4	ITGB5	LAMB1	ITGA6	PDGFB	LAMA1	TGFB1	COL1A1	VTN	LAMA4	FN1	SDC1	TTR	COL10A1	SDC4	COL5A1	LAMA5	ITGB4	COL4A2	LAMC1	DDR1	THBS1	ITGAV	FGF2	COL2A1	HSPG2	CASK	ITGB1	PRKCA	SDC3	DDR2	ITGA2	COL1A2	COL3A1	COL4A3	SDC2	LAMB2	DAG1	NRXN1	COL4A1	COL4A5	AGRN	LAMA2	TRAPPC4	LAMB3	PDGFA	COL4A6	DMD	COL11A2	COL5A2	ITGB3
REACTOME_ECM_PROTEOGLYCANS	http://www.gsea-msigdb.org/gsea/msigdb/human/geneset/REACTOME_ECM_PROTEOGLYCANS	ITGA2B	DCN	IBSP	MUSK	VCAN	TNC	COL9A2	LAMA3	ITGA8	COL5A3	COL4A4	ITGB5	LAMB1	COL9A3	TGFB2	LAMA1	TGFB1	PTPRS	COMP	SERPINE1	ASPN	COL1A1	VTN	COL9A1	LAMA4	SPARC	ITGB6	FN1	TNR	TGFB3	TNN	FMOD	MATN4	NCAN	COL5A1	LAMA5	MATN3	BCAN	LRP4	COL4A2	ITGA7	LAMC1	ITGAV	COL2A1	LUM	ITGAX	COL6A1	COL6A2	APP	HSPG2	ITGA9	HAPLN1	NCAM1	ITGB1	DSPP	DMP1	ACAN	MATN1	COL6A3	ITGA2	COL1A2	TNXB	COL3A1	COL4A3	LAMB2	COL6A5	DAG1	BGN	COL4A1	COL4A5	AGRN	LAMA2	COL4A6	COL5A2	COL6A6	ITGB3
REACTOME_SCAVENGING_BY_CLASS_B_RECEPTORS	http://www.gsea-msigdb.org/gsea/msigdb/human/geneset/REACTOME_SCAVENGING_BY_CLASS_B_RECEPTORS	SCARB1	APOB	APOA1	CD36	SAA1	SSC5D
REACTOME_SCAVENGING_BY_CLASS_A_RECEPTORS	http://www.gsea-msigdb.org/gsea/msigdb/human/geneset/REACTOME_SCAVENGING_BY_CLASS_A_RECEPTORS	MARCO	MSR1	APOB	FTL	COL1A1	COLEC11	APOA1	MASP1	APOE	COL4A2	COLEC12	SCGB3A2	COL1A2	HSP90B1	FTH1	SCARA5	COL3A1	CALR	COL4A1
REACTOME_SCAVENGING_BY_CLASS_F_RECEPTORS	http://www.gsea-msigdb.org/gsea/msigdb/human/geneset/REACTOME_SCAVENGING_BY_CLASS_F_RECEPTORS	SCARF1	HSP90AA1	APOB	HSPH1	HYOU1	CALR
REACTOME_SUMO_IS_CONJUGATED_TO_E1_UBA2_SAE1	http://www.gsea-msigdb.org/gsea/msigdb/human/geneset/REACTOME_SUMO_IS_CONJUGATED_TO_E1_UBA2_SAE1	SUMO1	UBA2	SAE1	SUMO3	SUMO2
REACTOME_SUMO_IS_TRANSFERRED_FROM_E1_TO_E2_UBE2I_UBC9	http://www.gsea-msigdb.org/gsea/msigdb/human/geneset/REACTOME_SUMO_IS_TRANSFERRED_FROM_E1_TO_E2_UBE2I_UBC9	UBE2I	SUMO1	RWDD3	UBA2	SAE1	SUMO3	SUMO2
REACTOME_SUMO_IS_PROTEOLYTICALLY_PROCESSED	http://www.gsea-msigdb.org/gsea/msigdb/human/geneset/REACTOME_SUMO_IS_PROTEOLYTICALLY_PROCESSED	SENP1	SUMO1	SENP5	SENP2	SUMO3	SUMO2
REACTOME_SUMOYLATION_OF_DNA_DAMAGE_RESPONSE_AND_REPAIR_PROTEINS	http://www.gsea-msigdb.org/gsea/msigdb/human/geneset/REACTOME_SUMOYLATION_OF_DNA_DAMAGE_RESPONSE_AND_REPAIR_PROTEINS	RAD52	SCMH1	BRCA1	NUP160	PIAS1	TPR	NDC1	HDAC7	SP100	NUP133	SMC1A	NUP37	PIAS2	SEH1L	NUP50	AAAS	NUP188	RAE1	STAG2	NUP93	UBE2I	PIAS4	NSMCE4A	SMC3	NUP88	NUP98	NUP107	PHC1	NUP155	SUMO1	STAG1	NUP43	RNF2	NUP153	NUP85	NUP214	HERC2	NUP210	RPA1	PHC2	NUP42	MDC1	NUP54	TDG	NUP58	PML	CBX8	CBX4	PARP1	CETN2	CDKN2A	XRCC4	RANBP2	XPC	NUP205	NSMCE2	SEC13	NUP35	SMC6	RNF168	RAD21	WRN	BMI1	NSMCE1	PHC3	CBX2	SUMO3	NSMCE3	SUMO2	POM121	BLM	SMC5	RING1	NUP62	EID3	POM121C	PCGF2
REACTOME_DEX_H_BOX_HELICASES_ACTIVATE_TYPE_I_IFN_AND_INFLAMMATORY_CYTOKINES_PRODUCTION	http://www.gsea-msigdb.org/gsea/msigdb/human/geneset/REACTOME_DEX_H_BOX_HELICASES_ACTIVATE_TYPE_I_IFN_AND_INFLAMMATORY_CYTOKINES_PRODUCTION	NFKB2	NFKB1	DHX9	MYD88	RELA	DHX36	IRF7
REACTOME_LRR_FLII_INTERACTING_PROTEIN_1_LRRFIP1_ACTIVATES_TYPE_I_IFN_PRODUCTION	http://www.gsea-msigdb.org/gsea/msigdb/human/geneset/REACTOME_LRR_FLII_INTERACTING_PROTEIN_1_LRRFIP1_ACTIVATES_TYPE_I_IFN_PRODUCTION	CREBBP	EP300	LRRFIP1	IRF3	CTNNB1
REACTOME_REGULATION_OF_INNATE_IMMUNE_RESPONSES_TO_CYTOSOLIC_DNA	http://www.gsea-msigdb.org/gsea/msigdb/human/geneset/REACTOME_REGULATION_OF_INNATE_IMMUNE_RESPONSES_TO_CYTOSOLIC_DNA	DTX4	TRIM32	ZBP1	IRF3	TRIM21	RPS27A	UBC	NLRP4	TRIM56	UBB	DDX41	TBK1	STING1	TREX1	UBA52
REACTOME_HDACS_DEACETYLATE_HISTONES	http://www.gsea-msigdb.org/gsea/msigdb/human/geneset/REACTOME_HDACS_DEACETYLATE_HISTONES	KDM1A	ARID4A	ARID4B	MTA3	HMG20B	MBD3	REST	RCOR1	HDAC10	TBL1X	RBBP7	CHD4	SUDS3	HDAC1	H2BC11	GPS2	PHF21A	NCOR1	GATAD2B	H2BC1	HDAC8	MTA2	SAP18	H2BC5	H4C8	RBBP4	SAP30	H2AC1	SAP30L	GATAD2A	CHD3	HDAC3	BRMS1	TBL1XR1	H2AC6	H2BC4	H2AC25	MTA1	H3C13	H2AC20	H2AC21	H2BC21	H2BC13	NCOR2	HDAC2	H2AC13	H2AC11	H2AC7	H2BC26	H4C3	H3C12	H4C11	H3C4	H4C16	H2BC12	H3C14	H2BC18	H3C15	H2BC15	H4C15	H4C14	H4C12	H2BC14	H2BC8	H3C8	H2BC6	H4C6	H2BC17	H3C6	H2AC12	H4C13	H2AC15	H3C11	H2BC9	H3C1	H4C9	H2AC14	H2BC3	H2AC16	H4C5	H2AC8	H4C4	H2BC7	H3C7	H2AC4	H2BC10	H4C1	H2AC17	H4C2	H3C10	H3C2	H3C3	H2AC18	H2AC19
REACTOME_PKMTS_METHYLATE_HISTONE_LYSINES	http://www.gsea-msigdb.org/gsea/msigdb/human/geneset/REACTOME_PKMTS_METHYLATE_HISTONE_LYSINES	KMT2E	KMT2C	EED	NFKB2	MECOM	SETD1A	SUV39H1	RBBP7	SETD6	DOT1L	EZH2	NFKB1	NSD2	KMT5B	ASH1L	RBBP5	KMT2A	ASH2L	KMT5C	SETDB2	AEBP2	SETD1B	PRDM16	SETDB1	SMYD2	SETD7	NSD3	SUV39H2	H4C8	RBBP4	DPY30	PRDM9	NSD1	KMT2D	ATF7IP	RELA	SUZ12	EHMT1	SETD2	SETD3	H3C13	KMT5A	SMYD3	WDR5	H4C3	H3C12	H4C11	H3C4	H4C16	H3C14	H3C15	EHMT2	H4C15	H4C14	KMT2B	H4C12	H3C8	H4C6	H3C6	H4C13	H3C11	H3C1	H4C9	H4C5	H4C4	H3C7	H4C1	H4C2	H3C10	H3C2	H3C3
REACTOME_HDMS_DEMETHYLATE_HISTONES	http://www.gsea-msigdb.org/gsea/msigdb/human/geneset/REACTOME_HDMS_DEMETHYLATE_HISTONES	KDM1A	KDM7A	KDM5D	KDM4A	JMJD6	KDM5A	KDM2B	KDM4C	KDM3A	KDM5B	KDM3B	KDM5C	KDM4B	KDM6B	KDM6A	ARID5B	H4C8	KDM1B	RIOX2	PHF8	KDM2A	H3C13	UTY	KDM4D	H4C3	H3C12	H4C11	H3C4	PHF2	H4C16	H3C14	H3C15	H4C15	H4C14	H4C12	H3C8	H4C6	H3C6	H4C13	H3C11	H3C1	H4C9	H4C5	H4C4	H3C7	H4C1	H4C2	H3C10	H3C2	H3C3
REACTOME_HATS_ACETYLATE_HISTONES	http://www.gsea-msigdb.org/gsea/msigdb/human/geneset/REACTOME_HATS_ACETYLATE_HISTONES	MSL3	CREBBP	PHF20	ZZZ3	JADE2	ELP1	ING3	ACTB	JADE1	KAT6A	NCOA1	ATXN7L3	BRPF3	EP300	BRD1	MRGBP	RBBP7	JADE3	SUPT20H	KAT8	KAT2A	ELP4	ING4	BRD8	KAT2B	KANSL3	ATF2	DR1	SUPT7L	KANSL1	ENY2	EPC1	TAF12	MORF4L2	USP22	H2BC11	YEATS4	HAT1	ELP3	ELP2	CLOCK	TAF5L	PAX3	KAT7	ACTL6A	SAP130	KANSL2	NCOA2	H2BC1	OGT	KAT14	MBIP	TADA1	KAT6B	BRPF1	H2BC5	H4C8	TAF6L	VPS72	ATXN7	ELP6	YEATS2	MEAF6	H2AC1	TAF10	ING5	ELP5	TADA3	HCFC1	KAT5	TADA2B	MSL2	RUVBL1	SGF29	DMAP1	H2AC6	H2BC4	H2AC25	RUVBL2	EP400	H3C13	H2AC20	H2AC21	H2BC21	H2BC13	MORF4L1	MCRS1	MSL1	SUPT3H	WDR5	TRRAP	H2AC13	H2AC11	H2AC7	H2BC26	H4C3	H3C12	H4C11	H3C4	H4C16	H2BC12	H3C14	H2BC18	H3C15	H2BC15	H4C15	H4C14	H4C12	H2BC14	H2BC8	TAF9	H3C8	H2BC6	H4C6	H2BC17	H3C6	H2AC12	H4C13	H2AC15	H3C11	H2BC9	H3C1	H4C9	H2AC14	H2BC3	H2AC16	H4C5	H2AC8	TADA2A	H4C4	H2BC7	H3C7	H2AC4	H2BC10	H4C1	H2AC17	H4C2	H3C10	H3C2	H3C3	H2AC18	H2AC19
REACTOME_RMTS_METHYLATE_HISTONE_ARGININES	http://www.gsea-msigdb.org/gsea/msigdb/human/geneset/REACTOME_RMTS_METHYLATE_HISTONE_ARGININES	ARID1B	SMARCD1	SMARCE1	ACTL6B	SMARCA2	SMARCD3	JAK2	SMARCB1	PRMT5	RBBP7	H2AZ2	SMARCD2	CCND1	WDR77	ARID1A	DNMT3A	PRMT1	SMARCA4	PRMT7	CDK4	ACTL6A	SMARCC2	RPS2	CARM1	H4C8	PBRM1	H2AZ1	H2AC1	COPRS	SMARCC1	H2AC6	H2AC25	H3C13	H2AC20	H2AC21	PRMT3	H2AX	ARID2	WDR5	H2AC13	H2AC11	H2AC7	H4C3	H3C12	H4C11	H3C4	H4C16	PRMT6	H3C14	H3C15	H2AJ	H4C15	H4C14	H4C12	H3C8	H2AB1	H4C6	H3C6	H2AC12	H4C13	H2AC15	H3C11	H3C1	H4C9	H2AC14	H2AC16	H4C5	H2AC8	H4C4	H3C7	H2AC4	H4C1	H2AC17	H4C2	H3C10	H3C2	H3C3	H2AC18	H2AC19
REACTOME_PROCESSING_AND_ACTIVATION_OF_SUMO	http://www.gsea-msigdb.org/gsea/msigdb/human/geneset/REACTOME_PROCESSING_AND_ACTIVATION_OF_SUMO	SENP1	UBE2I	SUMO1	SENP5	RWDD3	UBA2	SAE1	SENP2	SUMO3	SUMO2
REACTOME_GLYCOGEN_STORAGE_DISEASES	http://www.gsea-msigdb.org/gsea/msigdb/human/geneset/REACTOME_GLYCOGEN_STORAGE_DISEASES	GYG2	GYS1	GYS2	EPM2A	GBE1	PPP1R3C	G6PC1	G6PC3	RPS27A	UBC	GYG1	UBB	GAA	NHLRC1	UBA52	SLC37A4
REACTOME_SUMOYLATION_OF_TRANSCRIPTION_FACTORS	http://www.gsea-msigdb.org/gsea/msigdb/human/geneset/REACTOME_SUMOYLATION_OF_TRANSCRIPTION_FACTORS	TFAP2B	PIAS1	TP53BP1	PIAS2	TFAP2C	UBE2I	PIAS4	SUMO1	PIAS3	MDM2	TFAP2A	TP53	CDKN2A	SP3	HIC1	MTA1	FOXL2	SUMO3	MITF	SUMO2
REACTOME_SUMOYLATION_OF_UBIQUITINYLATION_PROTEINS	http://www.gsea-msigdb.org/gsea/msigdb/human/geneset/REACTOME_SUMOYLATION_OF_UBIQUITINYLATION_PROTEINS	NUP160	PIAS1	TPR	NDC1	NUP133	NUP37	PIAS2	SEH1L	NUP50	AAAS	NUP188	RAE1	NUP93	UBE2I	PIAS4	NUP88	NUP98	NUP107	NUP155	SUMO1	NUP43	NUP153	NUP85	NUP214	NUP210	VHL	MDM2	NUP42	NUP54	NUP58	PML	RANBP2	NUP205	SEC13	NUP35	POM121	TRIM27	NUP62	POM121C
REACTOME_WNT_LIGAND_BIOGENESIS_AND_TRAFFICKING	http://www.gsea-msigdb.org/gsea/msigdb/human/geneset/REACTOME_WNT_LIGAND_BIOGENESIS_AND_TRAFFICKING	WNT16	WNT8A	VPS35	WNT8B	WNT11	PORCN	WNT2	WNT3	WNT5B	VPS29	SNX3	WNT5A	WNT6	WLS	TMED5	VPS26A	WNT1	WNT2B	WNT10A	WNT9A	WNT3A	WNT7A	WNT9B	WNT4	WNT10B	WNT7B
REACTOME_CHROMATIN_MODIFYING_ENZYMES	http://www.gsea-msigdb.org/gsea/msigdb/human/geneset/REACTOME_CHROMATIN_MODIFYING_ENZYMES	KDM1A	MSL3	CREBBP	KMT2E	KDM7A	KDM5D	PHF20	ARID4A	ZZZ3	JADE2	ARID1B	ARID4B	KMT2C	MTA3	HMG20B	SMARCD1	KDM4A	ELP1	JMJD6	ING3	MBD3	SMARCE1	KDM5A	EED	ACTB	ACTL6B	NFKB2	JADE1	SMARCA2	SMARCD3	KAT6A	REST	NCOA1	MECOM	ATXN7L3	KDM2B	RCOR1	BRPF3	JAK2	SETD1A	SMARCB1	EP300	BRD1	HDAC10	PRMT5	MRGBP	TBL1X	SUV39H1	RBBP7	JADE3	SUPT20H	SETD6	KAT8	DOT1L	H2AZ2	EZH2	KDM4C	SMARCD2	KAT2A	NFKB1	NSD2	ELP4	KMT5B	CCND1	CHD4	ING4	SUDS3	BRD8	KAT2B	KANSL3	KDM3A	ATF2	WDR77	HDAC1	ASH1L	PADI2	KDM5B	RBBP5	DR1	ARID1A	KMT2A	SUPT7L	DNMT3A	KANSL1	ENY2	EPC1	TAF12	KDM3B	MORF4L2	USP22	H2BC11	KDM5C	PRMT1	YEATS4	SMARCA4	KDM4B	HAT1	ASH2L	KDM6B	GPS2	PRMT7	KMT5C	ELP3	ELP2	CLOCK	PHF21A	CDK4	TAF5L	PAX3	SETDB2	KAT7	ACTL6A	SAP130	AEBP2	SMARCC2	KANSL2	SETD1B	NCOA2	RPS2	NCOR1	CARM1	PRDM16	PADI3	PADI1	SETDB1	SMYD2	GATAD2B	SETD7	H2BC1	KDM6A	HDAC8	OGT	NSD3	KAT14	MTA2	ARID5B	SAP18	MBIP	TADA1	SUV39H2	KAT6B	BRPF1	H2BC5	H4C8	PADI4	TAF6L	RBBP4	DPY30	VPS72	ATXN7	ELP6	YEATS2	MEAF6	PBRM1	H2AZ1	SAP30	PRDM9	H2AC1	SAP30L	KDM1B	NSD1	TAF10	GATAD2A	KMT2D	ING5	CHD3	ELP5	RIOX2	TADA3	ATF7IP	HDAC3	COPRS	HCFC1	PHF8	KAT5	TADA2B	RELA	KDM2A	SMARCC1	MSL2	BRMS1	RUVBL1	SGF29	TBL1XR1	DMAP1	SUZ12	H2AC6	H2BC4	EHMT1	H2AC25	SETD2	MTA1	RUVBL2	EP400	SETD3	H3C13	UTY	KMT5A	H2AC20	H2AC21	H2BC21	H2BC13	PRMT3	SMYD3	BRWD1	MORF4L1	KDM4D	MCRS1	H2AX	MSL1	ARID2	SUPT3H	WDR5	TRRAP	NCOR2	HDAC2	H2AC13	H2AC11	H2AC7	H2BC26	H4C3	H3C12	H4C11	H3C4	PHF2	H4C16	H2BC12	PRMT6	H3C14	H2BC18	H3C15	EHMT2	H2BC15	H2AJ	H4C15	H4C14	KMT2B	H4C12	H2BC14	H2BC8	TAF9	H3C8	H2AB1	H2BC6	H4C6	H2BC17	H3C6	H2AC12	H4C13	H2AC15	H3C11	H2BC9	H3C1	H4C9	H2AC14	H2BC3	PADI6	H2AC16	H4C5	H2AC8	TADA2A	H4C4	H2BC7	H3C7	H2AC4	H2BC10	H4C1	H2AC17	H4C2	H3C10	H3C2	H3C3	H2AC18	H2AC19
REACTOME_IRF3_MEDIATED_INDUCTION_OF_TYPE_I_IFN	http://www.gsea-msigdb.org/gsea/msigdb/human/geneset/REACTOME_IRF3_MEDIATED_INDUCTION_OF_TYPE_I_IFN	MRE11	XRCC5	DTX4	IRF3	NLRP4	IFI16	NLRC3	DDX41	TBK1	STING1	XRCC6	TREX1	PRKDC
REACTOME_TRP_CHANNELS	http://www.gsea-msigdb.org/gsea/msigdb/human/geneset/REACTOME_TRP_CHANNELS	MCOLN3	TRPC7	TRPM5	TRPC5	TRPM3	MCOLN1	TRPM7	TRPC4AP	TRPA1	TRPV4	TRPM6	TRPV5	RIPK3	TRPM4	TRPC4	TRPM1	RIPK1	TRPC6	TRPC3	TRPM2	TRPM8	TRPC1	MCOLN2	TRPV6	TRPV3	MLKL	TRPV2	TRPV1
REACTOME_DEFECTS_IN_COBALAMIN_B12_METABOLISM	http://www.gsea-msigdb.org/gsea/msigdb/human/geneset/REACTOME_DEFECTS_IN_COBALAMIN_B12_METABOLISM	CUBN	MTR	ABCD4	MTRR	MMACHC	CBLIF	MMAB	MMUT	MMAA	AMN	CD320	LMBRD1	MMADHC	TCN2
REACTOME_DEFECTS_IN_VITAMIN_AND_COFACTOR_METABOLISM	http://www.gsea-msigdb.org/gsea/msigdb/human/geneset/REACTOME_DEFECTS_IN_VITAMIN_AND_COFACTOR_METABOLISM	MCCC1	CUBN	PCCB	MTR	ABCD4	MTRR	MCCC2	MMACHC	CBLIF	MMAB	MMUT	MMAA	HLCS	AMN	CD320	LMBRD1	MMADHC	BTD	PC	PCCA	TCN2	ACACA
REACTOME_DETOXIFICATION_OF_REACTIVE_OXYGEN_SPECIES	http://www.gsea-msigdb.org/gsea/msigdb/human/geneset/REACTOME_DETOXIFICATION_OF_REACTIVE_OXYGEN_SPECIES	CYBA	GSTP1	NOX4	TXN2	NCF4	AQP8	GSR	SOD3	GPX7	NCF2	PRDX1	PRDX6	CAT	PRDX5	TXN	SOD1	NCF1	GPX8	NUDT2	CYBB	ATP7A	PRDX3	PRDX2	CYCS	CCS	GPX2	ATOX1	TXNRD2	P4HB	ERO1A	TXNRD1	GPX6	GPX3	GPX5	GPX1	NOX5	SOD2
REACTOME_NUCLEAR_PORE_COMPLEX_NPC_DISASSEMBLY	http://www.gsea-msigdb.org/gsea/msigdb/human/geneset/REACTOME_NUCLEAR_PORE_COMPLEX_NPC_DISASSEMBLY	NUP160	TPR	NDC1	NUP133	NUP37	SEH1L	NUP50	AAAS	NUP188	RAE1	NUP93	NUP88	NUP98	NUP107	NUP155	NEK6	NEK9	NUP43	NUP153	NUP85	NUP214	NUP210	CCNB1	NUP42	NUP54	NUP58	NEK7	RANBP2	NUP205	SEC13	CCNB2	NUP35	CDK1	POM121	NUP62	POM121C
REACTOME_LOSS_OF_FUNCTION_OF_SMAD2_3_IN_CANCER	http://www.gsea-msigdb.org/gsea/msigdb/human/geneset/REACTOME_LOSS_OF_FUNCTION_OF_SMAD2_3_IN_CANCER	TGFB1	TGFBR1	SMAD4	ZFYVE9	TGFBR2	SMAD3	SMAD2
REACTOME_SIGNALING_BY_TGF_BETA_RECEPTOR_COMPLEX_IN_CANCER	http://www.gsea-msigdb.org/gsea/msigdb/human/geneset/REACTOME_SIGNALING_BY_TGF_BETA_RECEPTOR_COMPLEX_IN_CANCER	FKBP1A	TGFB1	TGFBR1	SMAD4	ZFYVE9	TGFBR2	SMAD3	SMAD2
REACTOME_GLYCOGEN_SYNTHESIS	http://www.gsea-msigdb.org/gsea/msigdb/human/geneset/REACTOME_GLYCOGEN_SYNTHESIS	GYG2	PGM1	GYS1	GYS2	EPM2A	GBE1	PPP1R3C	RPS27A	UBC	GYG1	UGP2	UBB	NHLRC1	UBA52
REACTOME_DEFECTS_IN_BIOTIN_BTN_METABOLISM	http://www.gsea-msigdb.org/gsea/msigdb/human/geneset/REACTOME_DEFECTS_IN_BIOTIN_BTN_METABOLISM	MCCC1	PCCB	MCCC2	HLCS	BTD	PC	PCCA	ACACA
REACTOME_REGULATION_BY_C_FLIP	http://www.gsea-msigdb.org/gsea/msigdb/human/geneset/REACTOME_REGULATION_BY_C_FLIP	CFLAR	FAS	CASP8	TRADD	TNFRSF10A	FASLG	TNFRSF10B	TNFSF10	TRAF2	RIPK1	FADD
REACTOME_REGULATION_OF_HSF1_MEDIATED_HEAT_SHOCK_RESPONSE	http://www.gsea-msigdb.org/gsea/msigdb/human/geneset/REACTOME_REGULATION_OF_HSF1_MEDIATED_HEAT_SHOCK_RESPONSE	FKBP4	NUP160	HSPA5	TPR	NDC1	NUP133	NUP37	GSK3B	SEH1L	NUP50	AAAS	NUP188	SIRT1	MAPK1	ST13	RAE1	MAPK3	NUP93	GML	DNAJC2	DNAJB6	HSPB1	RPA3	RLN1	BAG1	NUP88	YWHAE	HSPA8	NUP98	NUP107	MRPL18	BAG2	HSPA9	NUP155	RPA2	NUP43	HSPH1	NUP153	NUP85	HSPA2	NUP214	DNAJB1	NUP210	RPA1	HSPA12B	NUP42	NUP54	NUP58	TNFRSF21	HIKESHI	SERPINH1	ATM	BAG3	RANBP2	HSPA13	NUP205	BAG4	SEC13	CCAR2	DEDD2	MAPKAPK2	NUP35	HSPA4L	HSPA12A	BAG5	DNAJC7	HSPB2	UBB	HSPA4	HSPA6	ATR	HSF1	RPS19BP1	HSPA14	POM121	CRYBA4	COL4A6	HSPA1B	HSPA1A	HSPA1L	NUP62	POM121C
REACTOME_HSP90_CHAPERONE_CYCLE_FOR_STEROID_HORMONE_RECEPTORS_SHR_IN_THE_PRESENCE_OF_LIGAND	http://www.gsea-msigdb.org/gsea/msigdb/human/geneset/REACTOME_HSP90_CHAPERONE_CYCLE_FOR_STEROID_HORMONE_RECEPTORS_SHR_IN_THE_PRESENCE_OF_LIGAND	FKBP4	DNAJA2	TUBA3D	DYNC1I2	CAPZB	HSP90AA1	PGR	DNAJA1	DYNLL1	FKBP5	HSP90AB1	TUBB1	DCTN6	TUBB4A	HSPA8	PTGES3	NR3C1	CAPZA1	TUBA1B	HSPA2	TUBA4A	ACTR10	DNAJB1	DCTN4	DYNC1LI2	DCTN3	TUBB2A	TUBB2B	ACTR1A	DNAJA4	DYNC1LI1	NR3C2	TUBA3E	DYNC1I1	DCTN5	TUBA1A	TUBA1C	STIP1	AR	TUBB8B	DCTN2	TUBB6	CAPZA3	TUBAL3	TUBA8	TUBB4B	DYNC1H1	TUBA3C	CAPZA2	HSPA1B	HSPA1A	HSPA1L	DCTN1	TUBA4B	TUBB3	TUBB8	DYNLL2
REACTOME_HSF1_ACTIVATION	http://www.gsea-msigdb.org/gsea/msigdb/human/geneset/REACTOME_HSF1_ACTIVATION	FKBP4	HSP90AA1	HDAC6	HSP90AB1	GML	DNAJB6	HSPB1	RPA3	RLN1	YWHAE	PTGES3	MRPL18	RPA2	HSPH1	DNAJB1	RPA1	TNFRSF21	SERPINH1	EEF1A1	DEDD2	VCP	HSPB2	UBB	HSPA6	HSF1	CRYBA4	COL4A6	HSPA1B	HSPA1A	HSPA1L	HSBP1
REACTOME_CELLULAR_RESPONSE_TO_HEAT_STRESS	http://www.gsea-msigdb.org/gsea/msigdb/human/geneset/REACTOME_CELLULAR_RESPONSE_TO_HEAT_STRESS	FKBP4	CREBBP	NUP160	HSPA5	TPR	CAMK2B	NDC1	NUP133	CAMK2A	NUP37	HSP90AA1	GSK3B	SEH1L	NUP50	HDAC6	AAAS	NUP188	HSP90AB1	SIRT1	MAPK1	ST13	EP300	RAE1	MAPK3	NUP93	GML	DNAJC2	DNAJB6	HSPB1	RPA3	RLN1	BAG1	NUP88	YWHAE	CRYAB	HSPA8	NUP98	PTGES3	NUP107	MRPL18	BAG2	HSPA9	NUP155	RPA2	NUP43	HSPH1	NUP153	NUP85	HSPA2	NUP214	DNAJB1	NUP210	RPA1	HSPA12B	NUP42	NUP54	NUP58	RPTOR	CAMK2D	TNFRSF21	CAMK2G	HIKESHI	SERPINH1	ATM	BAG3	HSPB8	RANBP2	HSPA13	NUP205	EEF1A1	BAG4	SEC13	CCAR2	DEDD2	MAPKAPK2	NUP35	HSPA4L	VCP	HSPA12A	BAG5	MLST8	DNAJC7	HSPB2	UBB	HSPA4	HSPA6	ATR	HSF1	RPS19BP1	HSPA14	POM121	CRYBA4	COL4A6	MTOR	HSPA1B	HSPA1A	HSPA1L	AKT1S1	NUP62	HSBP1	POM121C
REACTOME_ATTENUATION_PHASE	http://www.gsea-msigdb.org/gsea/msigdb/human/geneset/REACTOME_ATTENUATION_PHASE	FKBP4	CREBBP	HSP90AA1	HSP90AB1	EP300	GML	DNAJB6	HSPB1	RLN1	HSPA8	PTGES3	MRPL18	HSPH1	HSPA2	DNAJB1	TNFRSF21	SERPINH1	DEDD2	HSPB2	UBB	HSPA6	HSF1	CRYBA4	COL4A6	HSPA1B	HSPA1A	HSPA1L	HSBP1
REACTOME_HSF1_DEPENDENT_TRANSACTIVATION	http://www.gsea-msigdb.org/gsea/msigdb/human/geneset/REACTOME_HSF1_DEPENDENT_TRANSACTIVATION	FKBP4	CREBBP	CAMK2B	CAMK2A	HSP90AA1	HSP90AB1	EP300	GML	DNAJB6	HSPB1	RLN1	CRYAB	HSPA8	PTGES3	MRPL18	HSPH1	HSPA2	DNAJB1	RPTOR	CAMK2D	TNFRSF21	CAMK2G	SERPINH1	HSPB8	DEDD2	MLST8	HSPB2	UBB	HSPA6	HSF1	CRYBA4	COL4A6	MTOR	HSPA1B	HSPA1A	HSPA1L	AKT1S1	HSBP1
REACTOME_NOTCH_HLH_TRANSCRIPTION_PATHWAY	http://www.gsea-msigdb.org/gsea/msigdb/human/geneset/REACTOME_NOTCH_HLH_TRANSCRIPTION_PATHWAY	CREBBP	MAMLD1	HDAC9	HDAC7	HDAC4	NOTCH3	HDAC6	HDAC10	SNW1	TBL1X	KAT2A	HDAC5	KAT2B	HDAC1	NOTCH2	NCOR1	HDAC8	NOTCH1	MAML1	HDAC11	RBPJ	HDAC3	TBL1XR1	MAML2	NCOR2	HDAC2	MAML3	NOTCH4
REACTOME_METABOLISM_OF_POLYAMINES	http://www.gsea-msigdb.org/gsea/msigdb/human/geneset/REACTOME_METABOLISM_OF_POLYAMINES	PSMB1	PSMC4	PSMA4	PSME4	PSMC5	SMOX	PSME1	PSMD5	PSMD8	PSMC6	PSMA3	PSMC1	PSMB5	PSMA6	PSME2	PSMA7	PSMD10	SMS	PSMD7	OAZ1	PSMA2	PSMD3	PSMD11	PSMD9	PSMD14	ODC1	SRM	AGMAT	AMD1	PSMF1	PSMB2	SEM1	PSMA1	SAT1	PSME3	PSMB7	PSMB6	AZIN2	PSMA5	OAZ3	PAOX	PSMA8	AZIN1	PSMD4	PSMB4	PSMC2	PSMD6	PSMC3	PSMD1	PSMD2	OAZ2	NQO1	PSMD13	PSMD12	PSMB8	PSMB10	PSMB11	PSMB9	PSMB3
REACTOME_APOPTOTIC_CLEAVAGE_OF_CELL_ADHESION_PROTEINS	http://www.gsea-msigdb.org/gsea/msigdb/human/geneset/REACTOME_APOPTOTIC_CLEAVAGE_OF_CELL_ADHESION_PROTEINS	CDH1	DSG2	PKP1	DSP	TJP1	TJP2	DSG3	DSG1	CASP3	CTNNB1	OCLN
REACTOME_AMINO_ACID_TRANSPORT_ACROSS_THE_PLASMA_MEMBRANE	http://www.gsea-msigdb.org/gsea/msigdb/human/geneset/REACTOME_AMINO_ACID_TRANSPORT_ACROSS_THE_PLASMA_MEMBRANE	SLC7A2	SLC38A5	SLC7A9	SLC6A15	SLC7A8	SLC7A6	SLC7A5	SLC1A5	SLC6A12	SLC38A1	SLC16A10	SLC1A4	SLC36A1	SLC7A10	SLC6A6	SLC38A2	SLC3A1	SLC38A4	SLC7A1	SLC43A1	SLC7A11	SLC7A7	SLC6A20	SLC6A18	SLC7A3	SLC43A2	SLC3A2	SLC6A19	SLC36A4	SLC36A2	SLC38A3	SLC25A29	SLC6A14
REACTOME_INTEGRIN_SIGNALING	http://www.gsea-msigdb.org/gsea/msigdb/human/geneset/REACTOME_INTEGRIN_SIGNALING	ITGA2B	BCAR1	RASGRP2	APBB1IP	RAPGEF3	RAPGEF4	CSK	VWF	FN1	SOS1	RAP1A	RAP1B	TLN1	PDPK1	AKT1	SHC1	SYK	CRK	PTK2	FGG	FGA	FGB	RASGRP1	GRB2	PTPN1	SRC	ITGB3
REACTOME_GRB2_SOS_PROVIDES_LINKAGE_TO_MAPK_SIGNALING_FOR_INTEGRINS	http://www.gsea-msigdb.org/gsea/msigdb/human/geneset/REACTOME_GRB2_SOS_PROVIDES_LINKAGE_TO_MAPK_SIGNALING_FOR_INTEGRINS	ITGA2B	APBB1IP	VWF	FN1	SOS1	RAP1A	RAP1B	TLN1	PTK2	FGG	FGA	FGB	GRB2	SRC	ITGB3
REACTOME_DISEASES_ASSOCIATED_WITH_GLYCOSAMINOGLYCAN_METABOLISM	http://www.gsea-msigdb.org/gsea/msigdb/human/geneset/REACTOME_DISEASES_ASSOCIATED_WITH_GLYCOSAMINOGLYCAN_METABOLISM	DCN	B4GALT7	VCAN	HEXB	GPC1	GPC4	B4GALT1	OGN	CSPG5	SDC1	FMOD	CHST3	SDC4	ST3GAL3	OMD	NCAN	CHSY1	BCAN	LUM	KERA	HSPG2	GPC3	B3GAT3	EXT2	SLC26A2	ACAN	SDC3	CHST14	SDC2	CSPG4	B3GALT6	GPC5	EXT1	BGN	GPC6	CHST6	AGRN	PRELP	PAPSS2	GPC2	HEXA
REACTOME_DEFECTIVE_B4GALT7_CAUSES_EDS_PROGEROID_TYPE	http://www.gsea-msigdb.org/gsea/msigdb/human/geneset/REACTOME_DEFECTIVE_B4GALT7_CAUSES_EDS_PROGEROID_TYPE	DCN	B4GALT7	VCAN	GPC1	GPC4	CSPG5	SDC1	SDC4	NCAN	BCAN	HSPG2	GPC3	SDC3	SDC2	CSPG4	GPC5	BGN	GPC6	AGRN	GPC2
REACTOME_DEFECTIVE_CHST3_CAUSES_SEDCJD	http://www.gsea-msigdb.org/gsea/msigdb/human/geneset/REACTOME_DEFECTIVE_CHST3_CAUSES_SEDCJD	DCN	VCAN	CSPG5	CHST3	NCAN	BCAN	CSPG4	BGN
REACTOME_DEFECTIVE_CHST14_CAUSES_EDS_MUSCULOCONTRACTURAL_TYPE	http://www.gsea-msigdb.org/gsea/msigdb/human/geneset/REACTOME_DEFECTIVE_CHST14_CAUSES_EDS_MUSCULOCONTRACTURAL_TYPE	DCN	VCAN	CSPG5	NCAN	BCAN	CHST14	CSPG4	BGN
REACTOME_DEFECTIVE_CHSY1_CAUSES_TPBS	http://www.gsea-msigdb.org/gsea/msigdb/human/geneset/REACTOME_DEFECTIVE_CHSY1_CAUSES_TPBS	DCN	VCAN	CSPG5	NCAN	CHSY1	BCAN	CSPG4	BGN
REACTOME_DEFECTIVE_CHST6_CAUSES_MCDC1	http://www.gsea-msigdb.org/gsea/msigdb/human/geneset/REACTOME_DEFECTIVE_CHST6_CAUSES_MCDC1	OGN	FMOD	OMD	LUM	KERA	ACAN	CHST6	PRELP
REACTOME_DEFECTIVE_EXT2_CAUSES_EXOSTOSES_2	http://www.gsea-msigdb.org/gsea/msigdb/human/geneset/REACTOME_DEFECTIVE_EXT2_CAUSES_EXOSTOSES_2	GPC1	GPC4	SDC1	SDC4	HSPG2	GPC3	EXT2	SDC3	SDC2	GPC5	EXT1	GPC6	AGRN	GPC2
REACTOME_DEFECTIVE_ST3GAL3_CAUSES_MCT12_AND_EIEE15	http://www.gsea-msigdb.org/gsea/msigdb/human/geneset/REACTOME_DEFECTIVE_ST3GAL3_CAUSES_MCT12_AND_EIEE15	OGN	FMOD	ST3GAL3	OMD	LUM	KERA	ACAN	PRELP
REACTOME_DEFECTIVE_B4GALT1_CAUSES_B4GALT1_CDG_CDG_2D	http://www.gsea-msigdb.org/gsea/msigdb/human/geneset/REACTOME_DEFECTIVE_B4GALT1_CAUSES_B4GALT1_CDG_CDG_2D	B4GALT1	OGN	FMOD	OMD	LUM	KERA	ACAN	PRELP
REACTOME_TRANSCRIPTIONAL_REGULATION_BY_TP53	http://www.gsea-msigdb.org/gsea/msigdb/human/geneset/REACTOME_TRANSCRIPTIONAL_REGULATION_BY_TP53	CASP10	POLR2J	CREBBP	ELOA	BRCA1	BID	MNAT1	MRE11	RRAGD	PHF20	FAS	USP2	AIFM2	POLR2B	RRM2B	RFC2	PRDM1	CTDP1	TAF2	HIPK2	TAF11	CDK13	CSNK2A2	MBD3	TP63	NUAK1	MLH1	TIGAR	PPP2R5C	TNRC6C	TP73	SESN1	CNOT4	RBL1	CCNT2	KAT6A	RRAGB	BAX	AURKA	CNOT3	TPX2	PPP1R13B	MAPKAPK5	BIRC5	CCNK	PCBP4	TNRC6A	NLRC4	SUPT16H	AGO1	RFFL	MSH2	BRPF3	POLR2E	POLR2F	TNRC6B	EP300	BRD1	PRMT5	RABGGTA	NELFCD	CSNK2A1	E2F1	RBBP8	RBBP7	TAF7L	RGCC	POLR2C	TSC2	ELOB	RBL2	NBN	NDRG1	GSR	TNFRSF10A	PPP2CB	BNIP3L	PPP1R13L	ERCC2	CCNE1	GPI	AKT2	POLR2I	BBC3	PPP2R1A	ELL	CASP2	TAF6	RPA3	RHEB	PRKAG2	YWHAE	MAP2K6	LAMTOR3	GTF2H1	CDKN1B	GTF2H3	RFC5	CNOT2	CHD4	PRKAB1	COX6A1	MAPK14	PERP	TBP	CNOT6	CCNG1	RAD1	RAD50	PPP2CA	BCL6	TFDP2	STEAP3	TP53I3	GLS	PRKAG3	COX7A2L	ATF2	ARID3A	HDAC1	LAMTOR2	GADD45A	RRAGC	AKT3	PRDX1	RPA2	STK11	PLAGL1	SGK1	MAPKAP1	TP53AIP1	TAF12	APAF1	TNFRSF10B	BCL2L14	PMS2	TAF1L	CDK2	AGO2	CDKN1A	CNOT1	GTF2F1	AGO3	COX6B1	PRDX5	PRMT1	COX7C	DYRK2	PIN1	YWHAH	E2F8	CCNT1	TAF4	SESN2	COX4I1	COX7B	PRKAB2	PRKAA1	RPA1	PCNA	SCO1	CCNA1	RFC3	COX16	CCNB1	CDK7	LAMTOR5	YWHAQ	CCNH	DDB2	AGO4	GLS2	MDM2	COX5B	HUS1	TTC5	TACO1	BRIP1	CDK9	TXN	MDC1	PPP2R1B	CASP1	RABGGTB	LRPPRC	DNA2	BARD1	CNOT6L	CASP6	PML	FANCI	PDPK1	TAF4B	PRELID3A	TP53	RPTOR	PMAIP1	AKT1	CARM1	SMYD2	TP53BP2	GATAD2B	RPS27A	POLR2D	FANCD2	CNOT9	CCNA2	PLK2	GTF2H2	IGFBP3	TAF1	POLR2K	CDKN2A	SURF1	TAF5	TNKS1BP1	SSRP1	SESN3	ATM	LAMTOR1	MTA2	CHEK1	TMEM219	PIP4K2A	UBC	RAD9B	POU4F2	CENPJ	POU4F1	JMY	RAD17	ELOC	MOV10	CNOT8	SETD9	RRAGA	BRPF1	FANCC	CDC25C	CNOT11	BTG2	G6PD	ZNF385A	PRKAA2	RBBP4	ERCC3	HIPK1	COX18	TOPBP1	MEAF6	POLR2H	RFC4	ATRIP	RICTOR	CDK5	COX6C	YWHAZ	TP53INP1	WRN	TAF3	TSC1	PIP4P1	E2F7	BRD7	COX11	TAF10	PIP4K2C	YWHAB	CDK12	GATAD2A	PRDX2	MLST8	POLR2G	DDIT4	ING5	ING2	PRELID1	CRADD	CHD3	YWHAG	CDK1	UBB	FOS	RNF34	TRIAP1	RHNO1	PTEN	CYCS	TP53RK	BANP	RAD9A	KAT5	TNFRSF10D	TNFRSF10C	PLK3	EXO1	ATR	CCNE2	RMI2	SFN	GPX2	COX8A	CDK5R1	SLC38A9	TOP3A	PIDD1	JUN	POLR2L	COX14	COX5A	TAF7	RMI1	AURKB	EHMT1	NPM1	POLR2A	PRKAG1	CNOT10	CHEK2	KMT5A	NELFA	RAD51D	MAPK11	L3MBTL1	PRR5	TAF9B	USP7	TCEA1	LAMTOR4	GTF2F2	CHM	NOC2L	NELFB	NDUFA4	SUPT5H	HDAC2	ZNF420	BLM	TAF13	TFDP1	TXNRD1	MDM4	MT-CO2	CNOT7	MTOR	MT-CO1	MT-CO3	COX20	DAXX	NELFE	EHMT2	CSNK2B	E2F4	ELOA2	SUPT4H1	GTF2H4	UBA52	COX19	TAF15	GTF2H5	TAF9	PIP4K2B	SCO2
REACTOME_P130CAS_LINKAGE_TO_MAPK_SIGNALING_FOR_INTEGRINS	http://www.gsea-msigdb.org/gsea/msigdb/human/geneset/REACTOME_P130CAS_LINKAGE_TO_MAPK_SIGNALING_FOR_INTEGRINS	ITGA2B	BCAR1	APBB1IP	VWF	FN1	RAP1A	RAP1B	TLN1	CRK	PTK2	FGG	FGA	FGB	SRC	ITGB3
REACTOME_SIGNALING_BY_GPCR	http://www.gsea-msigdb.org/gsea/msigdb/human/geneset/REACTOME_SIGNALING_BY_GPCR	WNT16	CAMKK1	CALCR	PRKAR2B	TAC1	CX3CL1	TBXA2R	GIPR	BTK	HEBP1	PRKCH	CASR	TRIO	ADRB1	XK	UTS2	ARHGEF5	PTGER3	OPN3	NPFFR2	CAMK2B	DGKG	GNA15	WNT8A	LPAR2	CALCRL	GNAI3	GLP2R	DGKA	PRKCQ	PDE4A	NGEF	RHOA	ROCK1	RASGRP2	TRPC7	GAL	DRD4	GNB5	SCT	CAMK2A	CDC42	RPS6KA2	PRLH	PRKACA	PDE8A	MGLL	ARHGEF10L	TACR2	WNT8B	RGS11	ARHGEF1	DGKD	ADCY2	GNB1	EDN1	ADCYAP1R1	P2RY10	SCTR	CXCL2	OPRK1	WNT11	GNAS	PTHLH	GNA11	RGS1	PLEKHG2	RGS17	MLN	ITPR3	MAPK1	GRK3	SOS2	BDKRB1	ABHD12	HRH3	NTSR1	AVP	PROKR2	PDYN	PLCB4	OXT	GPR143	MCF2	OPN1LW	BRS3	FGD1	HTR2A	MLNR	ARHGEF7	DGKH	MAPK3	CCL22	CCL17	FZD3	PPP2CB	ARHGEF10	LHB	ARHGEF18	AKT2	PLPPR2	PPP2R1A	PIK3R2	PDE4C	PIK3CG	WNT2	VIPR2	CRHR2	GHRHR	C5	RLN2	CXCL12	PPP3CB	RGS9	WNT3	CCL7	CCL2	CCL1	PPY	PRKAR1A	GNRHR	NMU	CCKBR	ARHGEF17	CALCA	CAMKK2	FZD10	GNB3	OPRM1	GLP1R	CCR6	PDE10A	PPP2R5D	HBEGF	PDE8B	GRM6	RASGRF2	PDE4D	PPP2CA	HRH2	KNG1	WNT5A	PRKAR2A	ECT2	GNAT1	GNAI2	GNB4	ARHGEF26	VIPR1	CCL20	POMC	PDE1A	GCG	TACR1	FN1	WNT6	SOS1	KISS1R	OPRD1	ARHGEF2	PLA2G4A	RGS2	AKT3	RGS4	ECE1	PTCH2	PIK3R3	PLPPR5	PLPPR4	RPS6KA1	CREB1	CNR1	GHRH	GPR68	PRLHR	GNA13	CRHR1	GPR31	ADRA1A	PPP3CC	ADCY7	TAS2R8	TAS2R10	IAPP	TAS2R7	TAS2R9	RGSL1	HCRTR1	CCRL2	CCR2	GHSR	PIK3CA	GPSM2	CXCR4	OPN4	PTGFR	NPY	RAMP3	ITPR2	ADGRE5	NLN	PDE1B	GPR83	MC3R	PREX1	EDN3	GRM4	OPN5	CXCL6	WNT1	GPR18	PTGER2	OPRL1	NPBWR2	C3	GNRH2	S1PR4	GRPR	MCF2L	FFAR2	FFAR1	CCR7	PRKCG	AVPR2	RGS13	FGD3	EDN2	TAS2R3	TAS2R4	TAS2R5	ADGRE2	F2RL3	GNG13	GNG11	GNGT1	GNAI1	ADM2	GNAZ	ADORA2A	MCHR1	GALR3	TAS2R16	SMO	OPN1SW	PDE11A	ACKR4	ADCY4	ARHGEF6	PLPPR3	ARHGEF16	ARHGEF9	PYY	CCL25	ADGRE3	RAMP2	PPP1R1B	FSHB	RAMP1	RGS22	SSTR4	ARHGEF11	NMUR2	CHRM3	RXFP2	NTS	KRAS	GNAT2	TSHB	VAV3	WNT2B	ROCK2	GRP	HRH4	MTNR1B	DAGLA	APLNR	C5AR2	ANXA1	HTR1B	CGA	TAAR5	NMBR	AGT	RGS8	GPR55	HTR2B	WNT10A	GPR45	ARHGEF4	EDNRB	DGKB	GABBR2	CCL21	ARHGEF39	HCRTR2	ARRB1	TRPC6	PPP2R1B	PLCB2	ADCY3	LHCGR	TRPC3	CXCL9	PPP3CA	RGS3	FGD4	DHH	GPR84	NPFF	LPAR6	SSTR1	GPR65	PDPK1	GNAL	ADCYAP1	ARRB2	PIK3R5	VAV1	APP	AKT1	GPR32	PTH2	ARHGEF19	PRKACB	PROK1	XCL1	XCL2	RGS5	RGS16	WNT9A	RHOB	GPR17	PTH2R	ACKR3	ACKR2	AGTR1	UCN2	ECE2	DGKQ	CAMK2D	PIK3R1	CRHBP	FGD2	TAAR2	TAAR6	TAAR8	TAAR1	TIAM2	VIP	GNA12	EGFR	LPAR4	HTR2C	GNRH1	RGS20	CRH	PLPPR1	RGR	CAMK2G	HTR7	NPFFR1	RGS10	ADM	DGKZ	PAK1	DRD2	GPHA2	PLCB3	MMP3	ITGB1	ADRA2A	RGS18	ITPR1	DRD3	EDNRA	CCL28	MCHR2	CYSLTR2	PTH	PDE3B	CAMK4	GRM1	DGKE	GPR15	PRKCA	WNT3A	OBSCN	PDE1C	WNT7A	RHOC	FZD7	ADCY8	GNA14	GNAQ	CXCL13	TIAM1	SST	GHRL	HTR5A	FZD1	DGKI	HTR6	WNT9B	GIP	RGS12	ABR	PTGIR	KALRN	VAV2	GPSM1	CXCR5	SHC1	CCR5	PTH1R	PTGER1	HCRT	ITGA5	CXCL16	SSTR5	ADCY9	GNG3	WNT4	OXER1	FZD5	CCKAR	PROK2	CXCR1	ADORA1	IHH	ABHD6	CXCL3	CXCL5	PPBP	PF4	CXCL1	UCN	CCR1	RHO	PRKCD	ARHGEF3	PLXNB1	GRM2	NPY1R	NPY5R	F2RL2	F2RL1	HTR4	DAGLB	SHH	ADCY1	GPER1	CDK5	FZD6	PRKACG	TSHR	OXGR1	ARHGEF40	GPR176	AVPR1A	MAPK7	PRKCB	GALR1	MC4R	TAC3	GNGT2	GNG8	PNOC	PTGDR	GNG4	CX3CR1	BDKRB2	MTNR1A	CHRM1	AHCYL1	HTR1E	GRM5	NTSR2	RGS14	CXCL10	CXCL11	ADRB2	P2RY12	PTAFR	CXCL8	GPR183	PROKR1	DRD5	TAS2R1	TACR3	P2RY1	WNT10B	TAS1R3	GPR37L1	GPR25	ADRA1B	ADORA2B	KISS1	GPR37	AKAP13	FSHR	GPR27	TRH	S1PR1	FPR2	FPR1	PRKCE	RLN3	APLN	PDE7B	RXFP1	LPAR3	PTGER4	NMUR1	P2RY6	PLEKHG5	RGS19	C3AR1	ADRA1D	CCL11	CXCR6	GNB2	GNG12	INSL5	PPP1CA	PDE3A	RASGRP1	CCL19	NBEA	GRK2	RXFP4	ADCY5	CYSLTR1	SAA1	XCR1	CCR9	GPRC6A	TAS1R1	NET1	GNG5	ADCY6	TRHR	CMKLR1	HRAS	PCP2	FZD4	ADGRE1	P2RY14	P2RY2	CALCB	MC5R	GNG7	RPS6KA3	FZD8	GPR4	GRB2	GPR150	HTR1A	UCN3	GPR35	TAS1R2	HTR1F	HTR1D	GPHB5	GRM8	GPBAR1	CCR8	F2	RRH	FZD2	SSTR2	CHRM4	S1PR5	AGTR2	CXCR2	OXTR	CHRM2	F2R	PENK	CCL13	UTS2R	P2RY13	KPNA2	PLCB1	RXFP3	GALR2	RGS6	HCAR2	RGS7	ARHGEF37	PTGDR2	PMCH	GPR132	CCR3	CCR4	GPR39	PRKX	NPW	NPB	ADRA2C	CCR10	GAST	LPAR5	PDE4B	DRD1	CHRM5	NPY2R	MC2R	FFAR3	TAS2R60	PTCH1	TAS2R42	FFAR4	GNG2	PDE2A	CXCR3	QRFPR	P2RY4	CCK	NPSR1	FPR3	WNT7B	PRKAR1B	QRFP	FZD9	ADRB3	CNR2	UTS2B	GRM7	CD55	HRH1	ARHGEF12	HCAR1	SRC	C5AR1	NMB	PSAP	KEL	AVPR1B	GRK6	LPAR1	CALM1	GRM3	SUCNR1	ARHGEF15	GRK5	NPY4R	NMS	GABBR1	GPR20	PDE7A	ITSN1	GPSM3	TAS2R19	TAS2R50	TAS2R14	TAS2R13	ACKR1	ARHGEF35	NRAS	S1PR3	LTB4R	LTB4R2	CCL27	NPS	GNAT3	ARHGEF33	GCGR	PPP3R1	TAS2R41	TAS2R40	TAS2R46	TAS2R39	ARHGEF38	TAAR9	ARHGEF25	CORT	GNG10	P2RY11	INSL3	RGS21	TAS2R43	HCAR3	TAS2R20	TAS2R30	TAS2R31	TAS2R38	MC1R	S1PR2	OPN1MW	CCL5	CCL3	ADRA2B	DGKK	CCL23	CCL16	CCL4	CCL4L2	CCL3L1	PIK3R6	CCL3L3	SSTR3	ADORA3	NPBWR1
REACTOME_CLASS_A_1_RHODOPSIN_LIKE_RECEPTORS	http://www.gsea-msigdb.org/gsea/msigdb/human/geneset/REACTOME_CLASS_A_1_RHODOPSIN_LIKE_RECEPTORS	TAC1	CX3CL1	TBXA2R	HEBP1	ADRB1	XK	UTS2	PTGER3	OPN3	NPFFR2	LPAR2	GAL	DRD4	PRLH	TACR2	EDN1	P2RY10	CXCL2	OPRK1	MLN	BDKRB1	HRH3	NTSR1	AVP	PROKR2	PDYN	OXT	GPR143	OPN1LW	BRS3	HTR2A	MLNR	CCL22	CCL17	LHB	PLPPR2	C5	RLN2	CXCL12	CCL7	CCL2	CCL1	PPY	GNRHR	NMU	CCKBR	OPRM1	CCR6	HRH2	KNG1	CCL20	POMC	TACR1	KISS1R	OPRD1	ECE1	PLPPR5	PLPPR4	CNR1	GPR68	PRLHR	GPR31	ADRA1A	HCRTR1	CCRL2	CCR2	GHSR	CXCR4	OPN4	PTGFR	NPY	NLN	MC3R	EDN3	OPN5	CXCL6	GPR18	PTGER2	OPRL1	NPBWR2	C3	GNRH2	S1PR4	GRPR	FFAR2	FFAR1	CCR7	AVPR2	EDN2	F2RL3	ADORA2A	MCHR1	GALR3	OPN1SW	ACKR4	PLPPR3	PYY	CCL25	FSHB	SSTR4	NMUR2	CHRM3	RXFP2	NTS	TSHB	GRP	HRH4	MTNR1B	APLNR	C5AR2	ANXA1	HTR1B	CGA	TAAR5	NMBR	AGT	GPR55	HTR2B	EDNRB	CCL21	HCRTR2	LHCGR	CXCL9	NPFF	LPAR6	SSTR1	GPR65	APP	PROK1	XCL1	XCL2	GPR17	ACKR3	ACKR2	AGTR1	ECE2	TAAR2	TAAR6	TAAR8	TAAR1	LPAR4	HTR2C	GNRH1	PLPPR1	RGR	HTR7	NPFFR1	DRD2	GPHA2	ADRA2A	DRD3	EDNRA	CCL28	MCHR2	CYSLTR2	CXCL13	SST	GHRL	HTR5A	HTR6	PTGIR	CXCR5	CCR5	PTGER1	HCRT	CXCL16	SSTR5	OXER1	CCKAR	PROK2	CXCR1	ADORA1	CXCL3	CXCL5	PPBP	PF4	CXCL1	CCR1	RHO	NPY1R	NPY5R	F2RL2	F2RL1	HTR4	GPER1	TSHR	OXGR1	AVPR1A	GALR1	MC4R	TAC3	PNOC	PTGDR	CX3CR1	BDKRB2	MTNR1A	CHRM1	HTR1E	NTSR2	CXCL10	CXCL11	ADRB2	P2RY12	PTAFR	CXCL8	GPR183	PROKR1	DRD5	TACR3	P2RY1	GPR37L1	ADRA1B	ADORA2B	KISS1	GPR37	FSHR	TRH	S1PR1	FPR2	FPR1	RLN3	APLN	RXFP1	LPAR3	PTGER4	NMUR1	P2RY6	C3AR1	ADRA1D	CCL11	CXCR6	INSL5	CCL19	RXFP4	CYSLTR1	SAA1	XCR1	CCR9	TRHR	CMKLR1	P2RY14	P2RY2	MC5R	GPR4	HTR1A	GPR35	HTR1F	HTR1D	GPHB5	GPBAR1	CCR8	F2	RRH	SSTR2	CHRM4	S1PR5	AGTR2	CXCR2	OXTR	CHRM2	F2R	PENK	CCL13	UTS2R	P2RY13	RXFP3	GALR2	HCAR2	PTGDR2	PMCH	GPR132	CCR3	CCR4	GPR39	NPW	NPB	ADRA2C	CCR10	LPAR5	DRD1	CHRM5	NPY2R	MC2R	FFAR3	FFAR4	CXCR3	QRFPR	P2RY4	CCK	NPSR1	FPR3	QRFP	ADRB3	CNR2	UTS2B	HRH1	HCAR1	C5AR1	NMB	PSAP	KEL	AVPR1B	LPAR1	SUCNR1	NPY4R	NMS	ACKR1	S1PR3	LTB4R	LTB4R2	CCL27	NPS	TAAR9	CORT	P2RY11	INSL3	HCAR3	MC1R	S1PR2	OPN1MW	CCL5	CCL3	ADRA2B	CCL23	CCL16	CCL4	CCL3L1	CCL3L3	SSTR3	ADORA3	NPBWR1
REACTOME_CLASS_B_2_SECRETIN_FAMILY_RECEPTORS	http://www.gsea-msigdb.org/gsea/msigdb/human/geneset/REACTOME_CLASS_B_2_SECRETIN_FAMILY_RECEPTORS	WNT16	CALCR	GIPR	WNT8A	CALCRL	GLP2R	GNB5	SCT	WNT8B	GNB1	ADCYAP1R1	SCTR	WNT11	GNAS	PTHLH	FZD3	WNT2	VIPR2	CRHR2	GHRHR	WNT3	CALCA	FZD10	GNB3	GLP1R	WNT5A	GNB4	VIPR1	GCG	WNT6	PTCH2	GHRH	CRHR1	IAPP	RAMP3	ADGRE5	WNT1	ADGRE2	GNG13	GNG11	GNGT1	ADM2	SMO	ADGRE3	RAMP2	RAMP1	WNT2B	WNT10A	DHH	ADCYAP1	PTH2	WNT9A	PTH2R	UCN2	CRHBP	VIP	CRH	ADM	PTH	WNT3A	WNT7A	FZD7	FZD1	WNT9B	GIP	PTH1R	GNG3	WNT4	FZD5	IHH	UCN	SHH	FZD6	GNGT2	GNG8	GNG4	WNT10B	GNB2	GNG12	GNG5	FZD4	ADGRE1	CALCB	GNG7	FZD8	UCN3	FZD2	PTCH1	GNG2	WNT7B	FZD9	CD55	GCGR	GNG10
REACTOME_NETRIN_1_SIGNALING	http://www.gsea-msigdb.org/gsea/msigdb/human/geneset/REACTOME_NETRIN_1_SIGNALING	FYN	TRIO	NTN1	PRKCQ	NEO1	TRPC7	CDC42	TRPC5	NTN4	EZR	ABLIM1	WASL	MAPK8	UNC5B	MAPK14	UNC5A	PLCG1	TRPC4	AGAP2	RAC1	TRPC6	TRPC3	TRPC1	SLIT2	MYO10	PAK1	DOCK1	UNC5D	MAPK13	NCK1	ABLIM2	HJV	PTK2	ROBO1	DSCAM	ABLIM3	RGMB	PITPNA	DSCAML1	PTPN11	SIAH2	UNC5C	RGMA	SLIT3	MAPK11	SLIT1	DCC	MAPK12	SIAH1	SRC
REACTOME_NEPHRIN_FAMILY_INTERACTIONS	http://www.gsea-msigdb.org/gsea/msigdb/human/geneset/REACTOME_NEPHRIN_FAMILY_INTERACTIONS	FYN	PIK3CB	NCK2	ACTN1	ACTN2	PIK3R2	WASL	SPTBN1	NPHS2	PIK3CA	KIRREL2	ACTN4	IQGAP1	PIK3R1	CASK	KIRREL3	NCK1	NPHS1	KIRREL1	MAGI2	SPTAN1	CD2AP	ACTN3
REACTOME_SEMAPHORIN_INTERACTIONS	http://www.gsea-msigdb.org/gsea/msigdb/human/geneset/REACTOME_SEMAPHORIN_INTERACTIONS	PLXND1	FARP2	FYN	TYROBP	RHOA	ROCK1	CRMP1	SEMA3A	PLXNA2	PAK3	HSP90AA1	PTPRC	GSK3B	SEMA6A	MYL6	DPYSL2	TREM2	HSP90AB1	NRP1	MYH9	MYL9	MYH14	MET	LIMK1	SEMA5A	DPYSL3	PLXNA1	MYL12B	RRAS	PLXNA3	ARHGEF11	MYH10	MYH11	ROCK2	PLXNC1	RAC1	TLN1	CD72	SEMA6D	SEMA7A	ERBB2	RHOB	PAK1	ITGB1	DPYSL4	RHOC	DPYSL5	ARHGAP35	PLXNB1	CDK5	SEMA3E	RND1	CFL1	CDK5R1	PAK2	FES	LIMK2	PIP5K1C	SEMA4D	SEMA4A	ARHGEF12	PLXNB3	ITGA1	PLXNA4
REACTOME_L1CAM_INTERACTIONS	http://www.gsea-msigdb.org/gsea/msigdb/human/geneset/REACTOME_L1CAM_INTERACTIONS	ITGA2B	AP2B1	SCN4A	RANBP9	LYPLA2	CNTN1	ANK1	AP2S1	SPTB	CSNK2A2	RPS6KA2	RPS6KA6	KCNQ2	ACTB	DLG1	TUBA3D	DCX	FGFR1	DNM2	DLG3	KIF4A	NRCAM	LAMB1	EZR	DPYSL2	NRP1	MAPK1	RPS6KA5	TUBB1	CSNK2A1	LAMA1	MAPK3	TUBB4A	SCN1B	DNM1	SH3GL2	CNTNAP1	HSPA8	SPTBN1	RPS6KA1	NRP2	CLTA	TUBA1B	MAP2K2	TUBA4A	NCAN	DLG4	EPHB2	NUMB	CNTN6	CHL1	LAMC1	RAC1	SCN2A	SCN7A	TUBB2A	TUBB2B	SDCBP	RDX	SPTBN5	ITGAV	CLTC	ITGA10	SCN1A	ITGA9	ANK2	EGFR	MSN	PAK1	NCAM1	SCN2B	ITGB1	ANK3	TUBA3E	SCN3A	VAV2	SPTBN4	AP2M1	ITGA5	RPS6KA4	NFASC	SPTA1	ITGA2	SCN3B	TUBA1A	TUBA1C	SCN11A	MAP2K1	SCN9A	ALCAM	GAP43	TUBB8B	SPTBN2	TUBB6	SCN4B	RPS6KA3	TUBAL3	AP2A2	TUBA8	SCN5A	ACTG1	CNTN2	KCNQ3	SCN10A	SHTN1	TUBB4B	SCN8A	AP2A1	SRC	SPTAN1	DNM3	TUBA3C	L1CAM	CSNK2B	ITGA1	KIF4B	TUBA4B	TUBB3	ITGB3	TUBB8	CD24
REACTOME_NCAM_SIGNALING_FOR_NEURITE_OUT_GROWTH	http://www.gsea-msigdb.org/gsea/msigdb/human/geneset/REACTOME_NCAM_SIGNALING_FOR_NEURITE_OUT_GROWTH	CACNA1G	FYN	COL9A2	CACNB1	SPTB	FGFR1	COL5A3	COL4A4	CACNA1S	COL9A3	MAPK1	CACNA1I	RPS6KA5	MAPK3	COL9A1	ST8SIA4	SPTBN1	SOS1	ARTN	CREB1	PSPN	GFRA4	NCAN	COL5A1	PTPRA	KRAS	COL4A2	SPTBN5	COL2A1	ST8SIA2	COL6A1	COL6A2	NCAM1	CACNA1C	GFRA1	CACNA1D	SPTBN4	COL6A3	SPTA1	CACNB2	CACNB3	COL3A1	GFRA2	GDNF	COL4A3	PTK2	NRTN	PRNP	COL6A5	SPTBN2	HRAS	GRB2	CACNB4	CNTN2	COL4A1	COL4A5	AGRN	CACNA1H	SRC	SPTAN1	COL5A2	COL6A6	NRAS
REACTOME_PEPTIDE_LIGAND_BINDING_RECEPTORS	http://www.gsea-msigdb.org/gsea/msigdb/human/geneset/REACTOME_PEPTIDE_LIGAND_BINDING_RECEPTORS	TAC1	CX3CL1	HEBP1	XK	UTS2	NPFFR2	GAL	PRLH	TACR2	EDN1	CXCL2	OPRK1	MLN	BDKRB1	NTSR1	AVP	PROKR2	PDYN	OXT	BRS3	MLNR	CCL22	CCL17	C5	RLN2	CXCL12	CCL7	CCL2	CCL1	PPY	NMU	CCKBR	OPRM1	CCR6	KNG1	CCL20	POMC	TACR1	KISS1R	OPRD1	ECE1	PRLHR	HCRTR1	CCRL2	CCR2	GHSR	CXCR4	NPY	NLN	MC3R	EDN3	CXCL6	OPRL1	NPBWR2	C3	GRPR	CCR7	AVPR2	EDN2	F2RL3	MCHR1	GALR3	ACKR4	PYY	CCL25	SSTR4	NMUR2	RXFP2	NTS	GRP	APLNR	C5AR2	ANXA1	NMBR	AGT	EDNRB	CCL21	HCRTR2	CXCL9	NPFF	SSTR1	APP	PROK1	XCL1	XCL2	ACKR3	ACKR2	AGTR1	ECE2	NPFFR1	EDNRA	CCL28	MCHR2	CXCL13	SST	GHRL	CXCR5	CCR5	HCRT	CXCL16	SSTR5	CCKAR	PROK2	CXCR1	CXCL3	CXCL5	PPBP	PF4	CXCL1	CCR1	NPY1R	NPY5R	F2RL2	F2RL1	GPER1	AVPR1A	GALR1	MC4R	TAC3	PNOC	CX3CR1	BDKRB2	NTSR2	CXCL10	CXCL11	CXCL8	PROKR1	TACR3	GPR37L1	KISS1	GPR37	TRH	FPR2	FPR1	RLN3	APLN	RXFP1	NMUR1	C3AR1	CCL11	CXCR6	INSL5	CCL19	RXFP4	SAA1	XCR1	CCR9	TRHR	MC5R	CCR8	F2	SSTR2	AGTR2	CXCR2	OXTR	F2R	PENK	CCL13	UTS2R	RXFP3	GALR2	PMCH	CCR3	CCR4	NPW	NPB	CCR10	NPY2R	MC2R	CXCR3	QRFPR	CCK	NPSR1	FPR3	QRFP	UTS2B	C5AR1	NMB	PSAP	KEL	AVPR1B	NPY4R	NMS	ACKR1	CCL27	NPS	CORT	INSL3	MC1R	CCL5	CCL3	CCL23	CCL16	CCL4	CCL3L1	CCL3L3	SSTR3	NPBWR1
REACTOME_AMINE_LIGAND_BINDING_RECEPTORS	http://www.gsea-msigdb.org/gsea/msigdb/human/geneset/REACTOME_AMINE_LIGAND_BINDING_RECEPTORS	ADRB1	DRD4	HRH3	GPR143	HTR2A	HRH2	ADRA1A	CHRM3	HRH4	HTR1B	TAAR5	HTR2B	TAAR2	TAAR6	TAAR8	TAAR1	HTR2C	HTR7	DRD2	ADRA2A	DRD3	HTR5A	HTR6	HTR4	CHRM1	HTR1E	ADRB2	DRD5	ADRA1B	ADRA1D	HTR1A	HTR1F	HTR1D	CHRM4	CHRM2	ADRA2C	DRD1	CHRM5	ADRB3	HRH1	TAAR9	ADRA2B
REACTOME_HORMONE_LIGAND_BINDING_RECEPTORS	http://www.gsea-msigdb.org/gsea/msigdb/human/geneset/REACTOME_HORMONE_LIGAND_BINDING_RECEPTORS	LHB	GNRHR	GNRH2	FSHB	TSHB	CGA	LHCGR	GNRH1	GPHA2	TSHR	FSHR	GPHB5
REACTOME_DSCAM_INTERACTIONS	http://www.gsea-msigdb.org/gsea/msigdb/human/geneset/REACTOME_DSCAM_INTERACTIONS	NTN1	MAPK8	MAPK14	RAC1	PAK1	MAPK13	DSCAM	DSCAML1	MAPK11	DCC	MAPK12
REACTOME_SIGNALING_BY_ROBO_RECEPTORS	http://www.gsea-msigdb.org/gsea/msigdb/human/geneset/REACTOME_SIGNALING_BY_ROBO_RECEPTORS	PSMB1	RPS20	PSMC4	ISL1	RPL26L1	PSMA4	RPL18	GPC1	NTN1	RHOA	PSME4	PFN2	PABPC1	CDC42	NCK2	RPL31	PRKACA	CLASP1	USP33	PAK3	RPS5	PSMC5	RPL6	RPLP0	PSME1	PSMD5	RPS18	ABL1	NRP1	MYO9B	PSMD8	RPL3	RBX1	SOS2	PSMC6	PSMA3	PSMC1	PSMB5	PSMA6	PSME2	PSMA7	PAK5	PSMD10	PSMD7	GSPT1	ELOB	RPS16	RPS19	RPL18A	HOXA2	PSMA2	LHX2	LHX3	CXCL12	PPP3CB	CUL2	RPL28	RPL19	PSMD3	CASC3	PFN1	PSMD11	RPL34	RPS13	PSMD9	MAGOHB	CAP2	RPS12	PRKAR2A	RPL24	NCBP2	EIF4G1	PSMD14	RPS15	SOS1	RPL22	RPS25	ETF1	LHX4	CXCR4	RPL21	RPL5	RPS10	UPF3B	RPL23	VASP	PSMF1	FLRT3	PSMB2	SEM1	PSMA1	RPS4Y1	RPL36	PAK4	CAP1	PSME3	RPL27	RPS15A	MSI1	RAC1	PSMB7	NCBP1	RPL35	RPS6	RPLP1	PAK6	RPS24	RPL3L	RPS2	EIF4A3	PSMB6	RPS11	RPL13A	RPL11	PRKACB	RPS8	PSMA5	ABL2	LHX9	RPS27A	RPL32	SLIT2	RPS3A	RPL37	RPL10	RPL7	ARHGAP39	RPL7A	PAK1	RPS3	FAU	UBC	UPF2	ROBO3	PRKCA	ENAH	ELOC	PSMA8	RPL30	NCK1	PSMD4	PSMB4	RPL8	PSMC2	RPL26	RPL29	MAGOH	CLASP2	RPL22L1	PSMD6	RPL9	RPL39L	RPS14	PRKACG	RPL10L	RPL36AL	PSMC3	RPL27A	RPL13	RPSA	UPF3A	ROBO1	UBB	RPS9	RPS21	RPS7	RPL38	DAG1	PSMD1	RPL4	RPL15	PSMD2	RPLP2	RPS27	AKAP5	PAK2	RPS17	RPL35A	SLIT3	NELL2	ROBO2	RPS27L	PSMD13	RPS23	SLIT1	DCC	COL4A5	RPL14	GSPT2	SRGAP3	EVL	SRGAP1	SRC	PSMD12	RPS26	RPL37A	RPL12	RPS4X	RPL23A	LDB1	RPL10A	RPL39	PSMB8	PSMB10	RNPS1	RPS29	ZSWIM8	UBA52	PSMB11	RPL41	RPS28	PSMB9	RPL36A	RBM8A	RPL17	SRGAP2	PSMB3	RPS4Y2
REACTOME_DEACTIVATION_OF_THE_BETA_CATENIN_TRANSACTIVATING_COMPLEX	http://www.gsea-msigdb.org/gsea/msigdb/human/geneset/REACTOME_DEACTIVATION_OF_THE_BETA_CATENIN_TRANSACTIVATING_COMPLEX	TLE2	TCF7	XPO1	CBY1	CHD8	XIAP	AKT2	TLE4	SOX6	BCL9	HDAC1	RBBP5	SOX4	SOX9	ASH2L	MEN1	SOX3	APC	LEF1	TLE3	AKT1	SOX13	RPS27A	TCF7L2	UBC	TCF7L1	CTBP1	PYGO2	SOX17	YWHAZ	BTRC	KMT2D	CTNNB1	UBB	PYGO1	SOX7	CTNNBIP1	SOX2	SRY	BCL9L	TLE1	UBA52
REACTOME_NEGATIVE_REGULATION_OF_TCF_DEPENDENT_SIGNALING_BY_WNT_LIGAND_ANTAGONISTS	http://www.gsea-msigdb.org/gsea/msigdb/human/geneset/REACTOME_NEGATIVE_REGULATION_OF_TCF_DEPENDENT_SIGNALING_BY_WNT_LIGAND_ANTAGONISTS	LRP6	SFRP1	DKK4	DKK1	WNT5A	KREMEN2	WNT9A	SFRP2	WNT3A	DKK2	WIF1	LRP5	WNT4	SOST	KREMEN1
REACTOME_DISEASES_ASSOCIATED_WITH_N_GLYCOSYLATION_OF_PROTEINS	http://www.gsea-msigdb.org/gsea/msigdb/human/geneset/REACTOME_DISEASES_ASSOCIATED_WITH_N_GLYCOSYLATION_OF_PROTEINS	ALG1	CTSA	B4GALT1	ALG9	ALG6	ALG13	MOGS	ALG2	MPDU1	ALG8	RFT1	MGAT2	GLB1	DPAGT1	ALG14	MAN1B1	ALG12	NEU1	ALG3	ALG11
REACTOME_DISEASES_OF_GLYCOSYLATION	http://www.gsea-msigdb.org/gsea/msigdb/human/geneset/REACTOME_DISEASES_OF_GLYCOSYLATION	DPM1	THSD7A	POMT2	DCN	B4GALT7	ALG1	VCAN	ADAMTS6	HEXB	GPC1	CTSA	NOTCH3	GPC4	PGM1	SEMA5B	POMGNT1	B4GALT1	ALG9	ADAMTS2	ALG6	ALG13	LFNG	C1GALT1	OGN	GALK1	SEMA5A	CSPG5	MOGS	GALNT3	SDC1	GALE	DHDDS	MUC5B	GALNT12	ALG2	FMOD	CHST3	SDC4	ST3GAL3	CFP	OMD	SRD5A3	MPDU1	NCAN	POMT1	CHSY1	BCAN	LARGE1	NOTCH2	ADAMTS8	THSD1	ADAMTS7	DPM2	THBS1	ADAMTS14	LUM	KERA	ADAMTS17	PMM2	ADAMTS18	ADAMTS10	HSPG2	ADAMTSL4	THSD7B	MUC4	ADAMTS16	ADAMTS19	GPC3	NOTCH1	B3GAT3	EXT2	ADAMTS12	NUS1	ADAMTS1	ADAMTS5	SLC26A2	ADAMTS3	ADAMTSL3	ACAN	ADAMTS4	ALG8	SPON2	GNE	ADAMTS13	SDC3	ADAMTS9	RFT1	SBSPON	ADAMTS15	MGAT2	CHST14	SDC2	MUC15	MUC17	MUC3A	GLB1	C1GALT1C1	MUC7	DPAGT1	ALG14	MUCL1	ADAMTS20	DAG1	CSPG4	MUC13	B4GAT1	DOLK	B3GALT6	MUC20	MAN1B1	ADAMTSL1	MPI	DPM3	GPC5	MUC16	EXT1	BGN	ALG12	GPC6	CHST6	NEU1	MUC6	MUC1	ADAMTSL5	THBS2	B3GLCT	THSD4	AGRN	PRELP	SSPOP	ADAMTSL2	GFPT1	PAPSS2	NOTCH4	MUC21	MUC12	GPC2	HEXA	GALT	ALG3	MUC5AC	ALG11	SPON1
REACTOME_MYOCLONIC_EPILEPSY_OF_LAFORA	http://www.gsea-msigdb.org/gsea/msigdb/human/geneset/REACTOME_MYOCLONIC_EPILEPSY_OF_LAFORA	GYS1	EPM2A	PPP1R3C	RPS27A	UBC	GYG1	UBB	NHLRC1	UBA52
REACTOME_DOPAMINE_CLEARANCE_FROM_THE_SYNAPTIC_CLEFT	http://www.gsea-msigdb.org/gsea/msigdb/human/geneset/REACTOME_DOPAMINE_CLEARANCE_FROM_THE_SYNAPTIC_CLEFT	COMT	SLC6A3	LRRC51	MAOA	LRTOMT
REACTOME_CYTOSOLIC_TRNA_AMINOACYLATION	http://www.gsea-msigdb.org/gsea/msigdb/human/geneset/REACTOME_CYTOSOLIC_TRNA_AMINOACYLATION	SARS1	KARS1	AARS1	VARS1	GARS1	AIMP2	CARS1	TARS1	RARS1	DARS1	FARSB	EEF1E1	LARS1	NARS1	YARS1	EPRS1	WARS1	AIMP1	MARS1	HARS1	QARS1	FARSA	PPA1	IARS1
REACTOME_TRNA_AMINOACYLATION	http://www.gsea-msigdb.org/gsea/msigdb/human/geneset/REACTOME_TRNA_AMINOACYLATION	LARS2	SARS1	KARS1	IARS2	AARS1	VARS1	EARS2	SARS2	GARS1	AIMP2	CARS1	HARS2	TARS1	RARS1	DARS1	FARSB	WARS2	DARS2	AARS2	EEF1E1	LARS1	NARS1	YARS1	CARS2	EPRS1	VARS2	NARS2	PPA2	YARS2	WARS1	TARS2	FARS2	RARS2	PARS2	AIMP1	MARS1	HARS1	QARS1	FARSA	PPA1	IARS1	MARS2
REACTOME_MITOCHONDRIAL_TRNA_AMINOACYLATION	http://www.gsea-msigdb.org/gsea/msigdb/human/geneset/REACTOME_MITOCHONDRIAL_TRNA_AMINOACYLATION	LARS2	KARS1	IARS2	EARS2	SARS2	GARS1	HARS2	WARS2	DARS2	AARS2	CARS2	VARS2	NARS2	PPA2	YARS2	TARS2	FARS2	RARS2	PARS2	QARS1	MARS2
REACTOME_TACHYKININ_RECEPTORS_BIND_TACHYKININS	http://www.gsea-msigdb.org/gsea/msigdb/human/geneset/REACTOME_TACHYKININ_RECEPTORS_BIND_TACHYKININS	TAC1	TACR2	TACR1	TAC3	TACR3
REACTOME_CHEMOKINE_RECEPTORS_BIND_CHEMOKINES	http://www.gsea-msigdb.org/gsea/msigdb/human/geneset/REACTOME_CHEMOKINE_RECEPTORS_BIND_CHEMOKINES	CX3CL1	CXCL2	CCL22	CCL17	CXCL12	CCL7	CCL2	CCL1	CCR6	CCL20	CCRL2	CCR2	CXCR4	CXCL6	CCR7	ACKR4	CCL25	CCL21	CXCL9	XCL1	XCL2	ACKR3	ACKR2	CCL28	CXCL13	CXCR5	CCR5	CXCL16	CXCR1	CXCL3	CXCL5	PPBP	PF4	CXCL1	CCR1	CX3CR1	CXCL10	CXCL11	CXCL8	CCL11	CXCR6	CCL19	XCR1	CCR9	CCR8	CXCR2	CCL13	CCR3	CCR4	CCR10	CXCR3	CCL27	CCL5	CCL3	CCL16	CCL4	CCL3L1	CCL3L3
REACTOME_RECRUITMENT_OF_MITOTIC_CENTROSOME_PROTEINS_AND_COMPLEXES	http://www.gsea-msigdb.org/gsea/msigdb/human/geneset/REACTOME_RECRUITMENT_OF_MITOTIC_CENTROSOME_PROTEINS_AND_COMPLEXES	PRKAR2B	PAFAH1B1	CDK11A	TUBG2	OFD1	SDCCAG8	PRKACA	NDE1	CLASP1	DYNC1I2	PCM1	HSP90AA1	DYNLL1	HAUS4	NINL	MAPRE1	CEP76	CEP192	CCP110	CEP152	TUBB4A	PPP2R1A	CEP41	YWHAE	CEP164	CEP72	CEP70	ALMS1	NEK2	CNTRL	CEP250	TUBGCP3	TUBA4A	AKAP9	TUBGCP6	TUBGCP2	HAUS8	TUBG1	ODF2	CDK5RAP2	DCTN3	HAUS2	TUBGCP4	ACTR1A	NEDD1	CSNK1D	CEP131	PLK4	NME7	CETN2	HAUS6	CEP78	CENPJ	MZT2B	HAUS1	PCNT	CEP57	PLK1	TUBA1A	YWHAG	CDK1	MZT2A	CEP135	DCTN2	CKAP5	SSNA1	CEP63	TUBB	TUBB4B	DYNC1H1	SFI1	CEP290	DCTN1	MZT1	CEP43	HAUS7	CSNK1E	HAUS3	CDK11B	HAUS5	TUBGCP5
REACTOME_RECRUITMENT_OF_NUMA_TO_MITOTIC_CENTROSOMES	http://www.gsea-msigdb.org/gsea/msigdb/human/geneset/REACTOME_RECRUITMENT_OF_NUMA_TO_MITOTIC_CENTROSOMES	PRKAR2B	PAFAH1B1	TUBG2	OFD1	SDCCAG8	PRKACA	NDE1	CLASP1	TUBA3D	DYNC1I2	PCM1	HSP90AA1	DYNLL1	HAUS4	NINL	TUBB1	MAPRE1	CEP76	CEP192	CCP110	CEP152	TUBB4A	PPP2R1A	CEP41	YWHAE	CEP164	CEP72	CEP70	ALMS1	NEK2	CNTRL	TUBA1B	CEP250	TUBGCP3	TUBA4A	AKAP9	TUBGCP6	TUBGCP2	HAUS8	TUBG1	ODF2	CDK5RAP2	DCTN3	TUBB2A	TUBB2B	NUMA1	HAUS2	TUBGCP4	ACTR1A	NEDD1	CSNK1D	CEP131	PLK4	NME7	CETN2	HAUS6	CEP78	CENPJ	MZT2B	TUBA3E	HAUS1	PCNT	CEP57	PLK1	TUBA1A	TUBA1C	YWHAG	CDK1	TUBB8B	MZT2A	CEP135	DCTN2	CKAP5	TUBB6	SSNA1	TUBAL3	CEP63	TUBB	TUBA8	TUBB4B	DYNC1H1	TUBA3C	SFI1	CEP290	DCTN1	MZT1	CEP43	HAUS7	CSNK1E	HAUS3	TUBA4B	HAUS5	TUBB3	TUBB8	TUBGCP5
REACTOME_ENERGY_DEPENDENT_REGULATION_OF_MTOR_BY_LKB1_AMPK	http://www.gsea-msigdb.org/gsea/msigdb/human/geneset/REACTOME_ENERGY_DEPENDENT_REGULATION_OF_MTOR_BY_LKB1_AMPK	RRAGD	STRADB	RRAGB	PPM1A	CAB39L	TSC2	RHEB	PRKAG2	LAMTOR3	PRKAB1	PRKAG3	LAMTOR2	RRAGC	STK11	PRKAB2	PRKAA1	LAMTOR5	CAB39	RPTOR	LAMTOR1	RRAGA	PRKAA2	TSC1	MLST8	SLC38A9	PRKAG1	LAMTOR4	MTOR	STRADA
REACTOME_ATF4_ACTIVATES_GENES_IN_RESPONSE_TO_ENDOPLASMIC_RETICULUM_STRESS	http://www.gsea-msigdb.org/gsea/msigdb/human/geneset/REACTOME_ATF4_ACTIVATES_GENES_IN_RESPONSE_TO_ENDOPLASMIC_RETICULUM_STRESS	NFYA	HERPUD1	NFYC	ASNS	EXOSC7	EXOSC5	DIS3	KHSRP	EXOSC3	CCL2	ATF6	EXOSC8	NFYB	EXOSC9	ATF4	EXOSC2	PARN	IGFBP1	CEBPG	ATF3	CXCL8	EXOSC1	CEBPB	DCP2	DDIT3	EXOSC4	EXOSC6
REACTOME_ATF6_ATF6_ALPHA_ACTIVATES_CHAPERONES	http://www.gsea-msigdb.org/gsea/msigdb/human/geneset/REACTOME_ATF6_ATF6_ALPHA_ACTIVATES_CHAPERONES	NFYA	MBTPS2	HSPA5	NFYC	XBP1	ATF6	NFYB	ATF4	MBTPS1	HSP90B1	DDIT3	CALR
REACTOME_PERK_REGULATES_GENE_EXPRESSION	http://www.gsea-msigdb.org/gsea/msigdb/human/geneset/REACTOME_PERK_REGULATES_GENE_EXPRESSION	NFYA	HSPA5	HERPUD1	NFYC	ASNS	EXOSC7	EXOSC5	DIS3	KHSRP	EXOSC3	CCL2	ATF6	EXOSC8	NFYB	EXOSC9	EIF2S2	ATF4	EXOSC2	EIF2S3	EIF2S1	PARN	IGFBP1	CEBPG	ATF3	CXCL8	EXOSC1	EIF2AK3	CEBPB	DCP2	DDIT3	EXOSC4	EXOSC6
REACTOME_IRE1ALPHA_ACTIVATES_CHAPERONES	http://www.gsea-msigdb.org/gsea/msigdb/human/geneset/REACTOME_IRE1ALPHA_ACTIVATES_CHAPERONES	EXTL3	DDX11	CUL7	HSPA5	PDIA5	PPP2R5B	WIPI1	ACADVL	MYDGF	ADD1	DNAJB11	KDELR3	XBP1	ARFGAP1	DNAJC3	GSK3A	FKBP14	GOSR2	WFS1	ZBTB17	SERP1	KLHDC3	SSR1	DNAJB9	EDEM1	TLN1	PREB	SEC31A	HDGF	PDIA6	SRPRB	HYOU1	CXXC1	TATDN2	EXTL1	ATP6V0D1	SHC1	LMNA	SYVN1	EXTL2	TPP1	YIF1A	CTDSP2	ERN1	SRPRA	TSPYL2	GFPT1	DCTN1	PLA2G4B	SULT1A3
REACTOME_UNFOLDED_PROTEIN_RESPONSE_UPR	http://www.gsea-msigdb.org/gsea/msigdb/human/geneset/REACTOME_UNFOLDED_PROTEIN_RESPONSE_UPR	NFYA	MBTPS2	EXTL3	DDX11	CUL7	HSPA5	HERPUD1	CREB3L3	PDIA5	NFYC	PPP2R5B	WIPI1	ASNS	ACADVL	MYDGF	EXOSC7	EXOSC5	DIS3	ADD1	KHSRP	DNAJB11	KDELR3	XBP1	ARFGAP1	DNAJC3	GSK3A	FKBP14	CREB3	EXOSC3	GOSR2	CCL2	WFS1	ZBTB17	ATF6	EXOSC8	SERP1	NFYB	EXOSC9	KLHDC3	SSR1	EIF2S2	ATF4	DNAJB9	EXOSC2	EIF2S3	EIF2S1	EDEM1	TLN1	PREB	SEC31A	PARN	MBTPS1	HDGF	CREB3L4	PDIA6	SRPRB	IGFBP1	HYOU1	CEBPG	CXXC1	TATDN2	CREB3L1	EXTL1	ATP6V0D1	SHC1	LMNA	SYVN1	EXTL2	ATF3	CREBRF	DCSTAMP	TPP1	HSP90B1	CXCL8	EXOSC1	EIF2AK3	CEBPB	DCP2	YIF1A	DDIT3	CTDSP2	ERN1	EXOSC4	CALR	CREB3L2	SRPRA	TSPYL2	GFPT1	DCTN1	EXOSC6	PLA2G4B	SULT1A3
REACTOME_ATF6_ATF6_ALPHA_ACTIVATES_CHAPERONE_GENES	http://www.gsea-msigdb.org/gsea/msigdb/human/geneset/REACTOME_ATF6_ATF6_ALPHA_ACTIVATES_CHAPERONE_GENES	NFYA	HSPA5	NFYC	XBP1	ATF6	NFYB	ATF4	HSP90B1	DDIT3	CALR
REACTOME_TRANSCRIPTIONAL_REGULATION_OF_WHITE_ADIPOCYTE_DIFFERENTIATION	http://www.gsea-msigdb.org/gsea/msigdb/human/geneset/REACTOME_TRANSCRIPTIONAL_REGULATION_OF_WHITE_ADIPOCYTE_DIFFERENTIATION	CREBBP	MED24	MED17	THRAP3	MED29	SREBF1	ZNF638	SMARCD3	NCOA1	MED15	EP300	TBL1X	KLF5	MED25	MED26	TGFB1	MED13	MED31	NFKB1	PPARGC1A	CCNC	MED23	CCND3	FAM120B	MED28	EGR2	MED13L	NCOA3	PCK1	MED20	WNT1	MED1	HELZ2	MED18	PPARG	CDK8	MED10	MED6	CD36	CDK4	MED4	KLF4	TGS1	NCOA2	MED9	NCOR1	CARM1	MED22	ADIRF	MED21	CDK19	MED7	MED19	MED8	MED27	MED11	EBF1	MED30	PLIN1	ANGPTL4	WNT10B	FABP4	HDAC3	CEBPB	RELA	LEP	MED16	LPL	CHD9	TBL1XR1	MED14	ADIPOQ	ZNF467	SLC2A4	MED12	NR2F2	RXRA	PPARA	NCOR2	NCOA6	SREBF2	TNF	CEBPD	CEBPA
REACTOME_REGULATION_OF_INSULIN_LIKE_GROWTH_FACTOR_IGF_TRANSPORT_AND_UPTAKE_BY_INSULIN_LIKE_GROWTH_FACTOR_BINDING_PROTEINS_IGFBPS	http://www.gsea-msigdb.org/gsea/msigdb/human/geneset/REACTOME_REGULATION_OF_INSULIN_LIKE_GROWTH_FACTOR_IGF_TRANSPORT_AND_UPTAKE_BY_INSULIN_LIKE_GROWTH_FACTOR_BINDING_PROTEINS_IGFBPS	FUCA2	TMEM132A	IGF1	VCAN	TNC	CP	LTBP1	RCN1	FSTL3	MGAT4A	SPP2	ANO8	BPIFB2	AFP	APLP2	APOB	MMP2	CHGB	LAMB1	TF	IGFALS	SERPIND1	LGALS1	APOL1	CTSG	GZMH	CST3	CHRDL1	TIMP1	DNAJC3	MSLN	SCG3	NUCB1	FAM20A	WFS1	APOA5	STC2	KNG1	EVA1A	FN1	IGFBP2	IGFBP5	PROC	PAPPA2	QSOX1	SERPINC1	APOA1	SPP1	FGF23	PLG	AMELX	BMP4	C3	KTN1	VGF	CALU	PRKCSH	APOE	BMP15	HRC	MATN3	ENAM	MEN1	GOLM1	LAMC1	CKAP4	IL6	ADAM10	SERPINA10	MFGE8	MBTPS1	IGFBP4	APP	KLK3	CCN1	PDIA6	AHSG	IGFBP3	IGFBP1	GPC3	PRSS23	ITIH2	TGOLN2	SPARCL1	DMP1	MEPE	MIA3	APOA2	MXRA8	FSTL1	IGFBP7	ALB	MELTF	SHISA5	FBN1	HSP90B1	IGF2	KLK1	KLK2	KLK13	IGFBP6	PCSK9	SDC2	CDH2	FGG	FGA	SCG2	LAMB2	PNPLA2	FAM20C	AMBN	VWA1	F2	PENK	PAPPA	GAS6	CSF1	NOTUM	P4HB	AMTN	MMP1	SERPINA1	F5	C4A
REACTOME_GLUCAGON_LIKE_PEPTIDE_1_GLP1_REGULATES_INSULIN_SECRETION	http://www.gsea-msigdb.org/gsea/msigdb/human/geneset/REACTOME_GLUCAGON_LIKE_PEPTIDE_1_GLP1_REGULATES_INSULIN_SECRETION	PRKAR2B	GNB5	PRKACA	GNB1	RAPGEF3	GNAS	RAPGEF4	ITPR3	PRKAR1A	GNB3	GLP1R	PRKAR2A	GNB4	GCG	RAP1A	ITPR2	GNG13	GNG11	GNGT1	IQGAP1	PRKACB	ITPR1	ADCY8	KCNB1	GNG3	PRKACG	KCNC2	GNGT2	GNG8	GNG4	KCNS3	GNB2	GNG12	ADCY5	GNG5	ADCY6	GNG7	KCNG2	AKAP5	GNG2	PRKAR1B	GNG10
REACTOME_OLFACTORY_SIGNALING_PATHWAY	http://www.gsea-msigdb.org/gsea/msigdb/human/geneset/REACTOME_OLFACTORY_SIGNALING_PATHWAY	ANO2	REEP1	CNGB1	GNB1	OR1I1	LHX2	OR14J1	OR5V1	OR12D3	OR2B6	OR7A10	OR7C2	OR7C1	GNG13	OR1E2	OR11H1	CNGA4	OR1J1	OR13C9	OR1L4	ADCY3	OR4D1	GNAL	OR1E3	OR13C4	OR5C1	OR5F1	OR8K1	OR5M9	OR14K1	OR4K1	OR3A3	OR7G1	OR2M5	EBF1	OR1Q1	OR1K1	OR4K2	OR10A5	OR2D2	OR4D6	OR51E2	OR51B5	OR51I1	OR51Q1	OR8J3	OR5I1	OR1F1	OR2B2	OR2C1	OR13J1	OR10G3	OR6F1	OR5AU1	OR4K14	OR4K15	OR9K2	OR10A3	OR10A4	OR10A2	OR7G3	OR7G2	OR1M1	OR8B12	OR4D5	OR13H1	OR2K2	OR2M4	OR1L6	OR1L3	OR1L8	OR1N2	OR1N1	OR2AT4	OR10H3	OR10H2	OR52A5	OR1A1	OR1A2	OR8I2	OR4C11	OR8U1	OR4X2	OR10V1	OR5A1	OR5A2	OR5B12	OR5B2	OR9I1	OR5AR1	OR5AP2	OR8J1	OR10H5	OR10AD1	OR4D9	OR5B3	OR10W1	OR10K1	OR1L1	OR2Y1	OR7D4	OR9G1	OR5M3	OR5J2	OR10AG1	OR4S2	RTP1	OR2T1	OR10P1	OR52W1	OR4B1	OR11H4	OR4D11	OR11H6	OR4K17	OR10H4	OR51B6	OR4L1	OR4K13	OR4F21	OR4K5	OR4K3	OR4N2	OR4M1	OR5AN1	OR10AC1	OR4C5	OR4C3	OR4S1	OR4X1	OR4F17	OR51V1	OR52Z1P	OR52E2	OR51L1	OR51G2	OR51A7	OR51T1	OR51H1	OR51S1	OR51F2	OR2T35	OR14C36	OR2M7	OR2T12	OR2T33	OR2AJ1	OR2T8	OR2G3	OR2G2	OR2B11	OR4F4	OR2D3	OR6B3	OR13D1	OR9A2	OR2AP1	OR6C4	OR6C2	OR10A7	OR1E1	OR3A1	OR6K6	OR10Q1	OR2A4	OR10K2	OR51E1	OR56B4	OR56A1	OR52E4	OR52N2	OR52N1	OR52N5	OR56B1	OR52N4	OR5AK2	OR5M8	OR6T1	OR8D4	OR52D1	OR52H1	OR8H1	OR5T1	OR5T2	OR2Z1	OR8K5	OR8H3	OR8H2	OR5AS1	OR6S1	OR4C6	OR4P4	OR4C15	OR4A15	OR4A16	OR52K2	OR52A1	OR6B2	OR5P3	OR2V2	OR10G7	OR4Q3	OR2T29	OR4F15	OR1G1	OR51B4	OR52E8	OR5P2	OR2T34	OR52L1	OR56A4	OR4N4	CNGA2	OR2T10	OR4F6	OR10J5	OR1D2	OR51J1	OR4N5	OR56A3	OR51M1	OR6A2	OR6C70	OR2V1	OR7A17	OR6C76	OR4C46	OR4F5	OR5D14	OR5D18	OR10T2	OR6P1	OR9Q1	OR9Q2	OR10H1	OR13F1	OR13C8	OR2AK2	OR5W2	OR2T27	OR52B6	OR6C75	OR51I2	OR7D2	OR2AG2	OR7A5	OR6C6	OR6N2	OR2G6	OR56A5	OR14I1	OR2L13	OR5K4	OR6M1	OR8A1	OR6K2	OR10J1	OR2J2	OR2T2	OR2C3	OR10S1	OR10J3	OR8D1	OR4Q2	OR2T3	OR5AC2	OR14A16	OR52K1	OR11G2	OR2T4	OR8B8	OR1J2	OR10D3	OR6N1	OR51D1	OR13G1	OR2L5	OR6Y1	OR11L1	OR6C74	OR5B17	OR52M1	OR8G1	OR1S2	OR5H2	OR2T6	OR2L3	OR5B21	RTP2	OR2M2	OR10G6	LDB1	OR10R2	OR10Z1	OR2T5	OR2L2	OR6K3	OR13C3	OR2H2	OR2H1	OR10C1	OR12D2	OR11A1	OR2J3	OR2J1	OR2B3	OR2W1	OR5D16	OR5L2	OR6C68	OR6C65	OR6C3	OR6C1	OR52E6	OR52J3	OR51A2	OR51A4	OR5K3	OR2A42	OR2F1	OR5AC1	OR1F12P	OR6B1	OR2A5	OR4A5	OR2A12	OR3A2	OR1C1	OR2F2	OR6X1	OR2A25	OR2A14	OR4C12	OR2A1	OR4E2	OR2A2	OR6V1	OR4A8	OR52I2	OR2T7	OR2M3	OR4F3	OR5H6	OR5H1	OR5K2	OR52I1	OR5K1	OR5H15	OR10G8	OR5H14	OR10G9	OR4A47	OR7E24	OR2W3	OR1J4	OR14A2	OR5G3	OR2A7	OR2AE1	OR10J4	OR4D10	OR8J2	OR10G4	OR5M10	OR5M1	OR1D4	OR5M11	OR8G5	OR52B2	OR10G2	OR4D2	OR6J1	OR13A1	OR9A4	OR11H2	OR11H7	OR4C13	OR4C45	OR5T3	OR1P1	OR9G9	OR8U8	OR1D5	OR9G4	OR8K3	OR5AL1	OR52E1	OR4M2	OR13C2	OR4E1	OR10A6	OR13C5	OR52E5	OR51G1	OR2S2	OR51B2	OR6Q1	OR10X1	OR8D2	OR2L8	OR52R1	OR2T11	OR5L1	OR2AG1	OR4C16	OR5D13	OR8U3	OR51F1	OR8B4	OR1B1	OR1S1	OR8U9	OR8B3	OR4F16	OR8B2	OR8S1	OR4F29
REACTOME_SYNTHESIS_SECRETION_AND_INACTIVATION_OF_GLUCAGON_LIKE_PEPTIDE_1_GLP_1	http://www.gsea-msigdb.org/gsea/msigdb/human/geneset/REACTOME_SYNTHESIS_SECRETION_AND_INACTIVATION_OF_GLUCAGON_LIKE_PEPTIDE_1_GLP_1	PAX6	GNB1	GNB3	SPCS1	GCG	SPCS2	FFAR1	GNG13	SPCS3	GRP	SEC11A	GPR119	TCF7L2	CDX2	SEC11C	CTNNB1	LEP	PCSK1	FFAR4	DPP4	GNAT3
REACTOME_TRANSPORT_OF_SMALL_MOLECULES	http://www.gsea-msigdb.org/gsea/msigdb/human/geneset/REACTOME_TRANSPORT_OF_SMALL_MOLECULES	NIPAL3	CFTR	SLC7A2	SLC22A16	ABCB5	SLC4A1	SLC25A5	MCUB	PRKAR2B	ABCB4	AP2B1	SLC13A2	MYLIP	PSMB1	SLC6A13	HFE	CLCN6	SLC6A7	MBTPS2	PSMC4	CLCA1	CLCA4	ATP2C1	SLC38A5	SLC11A1	ATP1A2	SLC7A9	ABCC2	NR1H3	ATP6V0A1	SLC4A7	PEX3	SLC18A1	BEST2	SLC66A1	CTNS	PSMA4	AP2S1	ATP6V1H	CP	ANO2	NEDD4L	SLC4A8	ATP9A	CUL1	MCOLN3	SOAT1	ATP11B	CAMK2B	ATP2B4	SLC2A3	WNK1	CREB3L3	ATP2C2	SLC12A2	ABCA7	CYB5R4	SLC9A7	SLC9A3	ATP2B3	ATP11A	PSME4	ERLEC1	TRPC7	ABCC9	ATP1B3	GNB5	SLC44A1	CAMK2A	SLC12A3	ATP2B1	TRPM5	SEL1L	ATP6AP1	CYBRD1	SLC6A15	PRKACA	ASIC4	TFRC	TRPC5	DERL2	SCARB1	CLCN4	ATP2A3	SLC24A1	SLC12A1	ANO8	SRI	ADD2	ATP12A	SLC46A1	ADCY2	GNB1	VDAC3	SLC1A3	SLC4A4	OSTM1	SLC13A1	ATP8B1	TRPM3	SLCO1A2	APOB	ABCB1	AQP6	FTL	PSMC5	CETP	ADD1	GNAS	SLC15A1	SLC8B1	FXYD3	HEPH	SLC9A1	MCOLN1	SLC26A4	SLC26A3	ABCC6	TF	SLC17A6	PSME1	SLC7A8	SLC22A17	TRPM7	PSMD5	PCSK5	PSMD8	ZDHHC8	DERL3	SLC16A8	SLC5A1	SLC5A4	LMF2	HMOX1	PSMC6	ATP6V1D	PSMA3	SLC8A3	PSMC1	PSMB5	PSMA6	PSME2	PLTP	TRPC4AP	SGK2	PSMA7	SLCO4A1	AVP	SLC32A1	LIPG	PSMD10	ATP11C	ABCD1	SLC35A2	MAGT1	NALCN	ARL2BP	PSMD7	SLC7A6	ABCC1	LMF1	CLCN7	SLC7A5	AQP8	HMOX2	SLC6A2	AQP9	RAB11A	ATP8B4	SGK3	CA2	TRPA1	NIPAL2	SLC39A14	TUSC3	SLC17A7	SLC1A6	SLC1A5	ATP1A3	FGF21	SLC5A5	ATP4A	LSR	ATP13A1	PMPCB	ATP6V0A4	TFR2	PSMA2	SLC1A1	ABCA2	RAB11FIP2	ERLIN1	CUBN	MICU1	LIPA	GLRX3	PSMD3	PSMD11	ASIC2	ABCC3	PRKAR1A	CLCN3	SLC2A9	APOA5	APOA4	APOC3	SLC1A2	SLC15A3	SLC22A18	TCIRG1	PSMD9	ASIC1	SLC11A2	SLC6A12	TRPV4	SCNN1A	SLC38A1	CAND1	GNB3	SLCO1B3	RHAG	SLC16A10	SLC39A7	SLC22A2	SLC29A1	SLC4A9	SLC27A6	SLC12A7	SKP1	ATP6V0E1	PRKAR2A	GNB4	ATP6V1A	ABCC5	CLCN2	SLC4A3	STEAP3	SLC30A3	PSMD14	SLC9A2	ABCB6	SLC5A7	HDLBP	SLC1A4	ATP6V1B1	SLC35D1	SLC2A1	ATP6V0B	ABCD3	SLC35A3	SLC5A9	APOA1	SLC8A2	ATP10B	SGK1	FBXL5	SLC16A7	CASQ2	ABCG2	TRPM6	NPC2	FKBP1B	SLC17A5	CUTC	PDZD11	AKAP1	ABCC11	ADCY7	CLTA	ACO1	WWP1	ATP7B	SLC36A1	SLC12A4	SLC12A5	ATP8A1	MRS2	SLC17A3	SLC17A1	ABCC10	SLC35B3	ABCC4	PSMF1	EIF2S2	PSMB2	CSN1S1	WNK4	AVPR2	ATP13A4	BEST3	TRPV5	GNG13	GNG11	SEM1	GNGT1	ATP6V1F	PSMA1	ATP1B2	SLC44A2	RIPK3	ADCY4	NEDD8	LDLR	ANGPTL8	APOE	APOC1	ATP8B3	SLC27A1	TRPM4	EIF2S3	SLC7A10	SLC35D2	ATP6V1E1	SLC34A1	ABCB7	SLC6A6	NR1H2	PSME3	ANO1	RAF1	SLC6A11	RHBG	ATP1A4	ANGPTL3	SLC14A2	ATP8A2	SLC41A1	TRPC4	STOML3	SLC2A11	CA1	UNC79	EIF2S1	TRPM1	SLC38A2	ANO3	SLCO1B1	OS9	MIP	SLC9A5	ABCB10	SLC41A2	TTYH3	IREB2	YME1L1	LRRC8A	SLC2A8	SLC31A1	ATP6V1G1	PSMB7	DERL1	SLC22A7	RIPK1	SLCO2B1	TRPC6	FXYD6	FXYD2	SLC28A2	SLC44A5	CLCA2	ADCY3	SLC5A6	ABCG5	SLC3A1	SLC40A1	TRPC3	SLC39A8	MTTP	RNF185	SLCO1C1	SLC38A4	SLC15A4	SLC7A1	SLC39A5	SLC24A4	NIPA2	SLC12A6	PCSK6	RHCG	FURIN	SLC5A2	MBTPS1	ABCA8	CLTC	AFG3L2	SLC39A6	NPC1	SLC14A1	SLC13A5	SLC16A3	TTYH2	SLC39A3	TRPM2	SLC6A3	SLC47A1	PSMB6	PRKACB	BEST4	SLC44A3	PSMA5	ATP1B1	CASQ1	ATP8B2	SLC39A1	AQP10	ATP6V1C2	ABCG8	RPS27A	SLC20A1	SLC4A10	UNC80	ABCA12	TRPM8	SLC25A26	TRPC1	NCEH1	SLC26A1	ATP10D	SLC10A6	CAMK2D	SLC30A5	ANO7	SLC2A12	SLC22A3	SLC16A2	ATP6V1B2	ERLIN2	SLC26A7	ATP6V0D2	SLC39A4	VLDLR	STOM	LCN2	LCN9	CAMK2G	ADD3	SLC5A12	SLC43A1	SLC22A8	FXYD4	ABCB9	UBC	SLC7A11	SLC2A13	ATP6V1G3	ANO4	SLC25A4	SAR1B	MCOLN2	SLC5A10	ANKH	ABCA9	ABCA6	ABCA10	ABCA5	PSMA8	ATP6V1C1	SLC16A1	SLC7A7	SLC26A2	SLC24A2	ADCY8	CLIC2	MICU3	MCU	SLC28A1	ATP2B2	SLC6A1	STEAP2	TSC22D3	SLC35B2	SLC34A2	LDLRAP1	SLC30A2	SLC13A3	AHCYL2	SLC45A3	DMTN	SLC5A11	APOA2	RUNX1	CYB5R1	PSMD4	ATP13A2	PSMB4	ATP6V0D1	PIP	ABCG1	SLC2A6	LCN1	ANO10	AZGP1	PSMC2	AP2M1	CYGB	AQP5	ADCY9	GNG3	TPCN2	SLC1A7	BSND	SCNN1D	PEX19	SLC9C2	FLVCR1	MAIP1	NIPAL1	SLC22A15	ATP1A1	SLC15A2	SLC2A2	ALB	PSMD6	SLC6A20	SLC9B1	SLC9B2	SLC6A18	SLC35A1	SLC29A4	SLC13A4	ADCY1	SLC30A8	SLC4A2	ABCA1	PRKACG	TRPV6	WNK2	ATP7A	AQP7	AQP3	VCP	STOML2	SLC7A3	MICU2	NGB	VDAC2	SLC18A2	PMPCA	SLC39A2	PSMC3	SLC6A5	LIPC	AMN	ATP9B	CYB5R2	SCNN1G	GNGT2	PHB1	SLC27A4	MYO5B	GNG8	CA4	AQP2	TTYH1	SLC43A2	TRPV3	ANGPTL4	SOAT2	ABCA3	BEST1	FTH1	SLC3A2	SLC22A11	GNG4	MLKL	SCNN1B	BMP1	SLC20A2	LETM1	SLC25A6	PCSK9	SLC50A1	SLC33A1	MMGT1	NIPA1	SLN	UBB	SLC30A1	EMB	LRRC8E	ATP6V0E2	CSN3	CLCN5	LRRC8C	LRRC8D	ANO5	AQP4	SLC9C1	BSG	ABCG4	GNB2	GNG12	NIPAL4	CES3	ADCY5	ABCD2	MFSD4B	SLC2A14	PSMD1	SLCO4C1	GNG5	ADCY6	SLC6A19	ATP2A2	SLC26A9	SLCO2A1	SLC29A2	SLC22A1	PSMD2	PARL	APOF	LPL	A2M	SLCO3A1	GNG7	ANO6	SLC25A22	LCN15	AQP11	SLC17A8	SLC9A4	SLC47A2	SLC36A4	SLC26A11	SLC9A9	SLC35C1	SLC2A4	FTMT	SLC25A18	AP2A2	SLC8A1	SLC25A10	SMDT1	RNF5	APOBR	CLCNKB	LCN12	AQP12A	SLC24A3	ANO9	ATP6V0A2	P4HB	PSMD13	ATP6V0C	ATP4B	SLC36A2	TRDN	GNG2	CLCNKA	TPCN1	CIDEC	KCNJ11	ATP13A5	TRPV2	CLCN1	PRKAR1B	SLC38A3	SLC24A5	HBA2	SLC4A5	APOD	RYR1	ATP2A1	SLC6A9	WNK3	SLC30A10	TRPV1	SLC39A10	AP2A1	SLC25A29	LRRC8B	ABCB8	PSMD12	SLC22A4	SLC2A7	SLC22A5	SLC2A10	SLC28A3	SLC9A8	SLC22A12	SLC22A6	SPG7	MB	SLC29A3	ASPH	PLN	SLC34A3	RYR2	CALM1	LPA	SLC9A6	ABCA4	SLC5A3	RYR3	PSMB8	SLC44A4	ABCF1	SLC35B4	PSMB10	HBA1	ATP10A	ATP6V1G2	ASIC3	LCAT	ARL2	VDAC1	PHB2	RSC1A1	CYB5RL	FXYD7	UBA52	PSMB11	SLC26A6	APOC2	PSMB9	AQP1	GNG10	HBB	ATP6V1E2	ASIC5	SLC5A8	FXYD1	APOC4	SLC6A14	PSMB3	GPIHBP1
REACTOME_ABC_FAMILY_PROTEINS_MEDIATED_TRANSPORT	http://www.gsea-msigdb.org/gsea/msigdb/human/geneset/REACTOME_ABC_FAMILY_PROTEINS_MEDIATED_TRANSPORT	CFTR	ABCB5	ABCB4	PSMB1	PSMC4	ABCC2	PEX3	PSMA4	ABCA7	PSME4	ERLEC1	ABCC9	SEL1L	DERL2	ABCB1	PSMC5	ABCC6	PSME1	PSMD5	PSMD8	DERL3	PSMC6	PSMA3	PSMC1	PSMB5	PSMA6	PSME2	PSMA7	PSMD10	ABCD1	PSMD7	ABCC1	PSMA2	ABCA2	ERLIN1	PSMD3	PSMD11	ABCC3	PSMD9	ABCC5	PSMD14	ABCB6	ABCD3	APOA1	ABCC11	ABCC10	ABCC4	PSMF1	EIF2S2	PSMB2	SEM1	PSMA1	EIF2S3	ABCB7	PSME3	EIF2S1	OS9	ABCB10	PSMB7	DERL1	ABCG5	RNF185	ABCA8	PSMB6	PSMA5	ABCG8	RPS27A	ABCA12	ERLIN2	ABCB9	UBC	ABCA9	ABCA6	ABCA10	ABCA5	PSMA8	PSMD4	PSMB4	ABCG1	PSMC2	PEX19	PSMD6	VCP	PSMC3	ABCA3	UBB	ABCG4	ABCD2	PSMD1	PSMD2	RNF5	PSMD13	KCNJ11	ABCB8	PSMD12	ABCA4	PSMB8	ABCF1	PSMB10	UBA52	PSMB11	PSMB9	PSMB3
REACTOME_NUCLEAR_RECEPTOR_TRANSCRIPTION_PATHWAY	http://www.gsea-msigdb.org/gsea/msigdb/human/geneset/REACTOME_NUCLEAR_RECEPTOR_TRANSCRIPTION_PATHWAY	NR1H4	NR1H3	RORA	RARB	PGR	ESR1	HNF4A	VDR	PPARD	NR2E1	NR3C1	NRBP1	NR5A2	NR4A3	ESRRB	NR2C1	NR4A1	MED1	THRA	NR1D1	NR1H2	RARA	NR0B2	PPARG	NR5A1	ESR2	NCOR1	RXRG	NR1I3	RORC	NR1I2	NR6A1	NRBF2	THRB	NR3C2	NR4A2	NR2F6	HNF4G	AR	NR0B1	RARG	ESRRA	NR1D2	NR2F1	NR2C2	NR2C2AP	RXRA	PPARA	ESRRG	NCOR2	RORB	RXRB	NR2E3
REACTOME_BETA_CATENIN_INDEPENDENT_WNT_SIGNALING	http://www.gsea-msigdb.org/gsea/msigdb/human/geneset/REACTOME_BETA_CATENIN_INDEPENDENT_WNT_SIGNALING	DVL2	AP2B1	PSMB1	PSMC4	PSMA4	AP2S1	RHOA	PSME4	GNB5	CAMK2A	GNB1	TNRC6C	TCF7	WNT11	NLK	PSMC5	GNAO1	TNRC6A	PSME1	AGO1	PSMD5	ITPR3	PSMD8	TNRC6B	PSMC6	PSMA3	DAAM1	PSMC1	PSMB5	PSMA6	PSME2	PSMA7	PSMD10	PARD6A	PSMD7	FZD3	PSMA2	DVL1	PPP3CB	PSMD3	PFN1	PSMD11	SMURF2	PSMD9	WNT5B	GNB3	WNT5A	GNB4	PSMD14	CLTA	ITPR2	AGO2	WNT1	PSMF1	PSMB2	AGO3	PRKCG	GNG13	GNG11	SEM1	GNGT1	RAC2	PSMA1	NFATC1	PSME3	PDE6A	PDE6B	KRAS	GNAT2	AGO4	MAP3K7	RAC1	PSMB7	MYC	PLCB2	PRKG2	LEF1	PPP3CA	PRICKLE1	CLTC	ARRB2	PSMB6	PSMA5	RPS27A	TCF7L2	PLCB3	UBC	ITPR1	TCF7L1	PRKCA	PSMA8	MOV10	FZD7	FZD1	PSMD4	PSMB4	PSMC2	DVL3	AP2M1	GNG3	WNT4	VANGL2	FZD5	PSMD6	RYK	FZD6	PSMC3	PRKCB	GNGT2	GNG8	CTNNB1	GNG4	AXIN2	ROR2	RAC3	UBB	GNB2	GNG12	PSMD1	GNG5	FZD4	PSMD2	CLTB	GNG7	FZD8	FZD2	SCRIB	PLCB1	AP2A2	ROR1	PDE6G	PRKG1	PSMD13	GNG2	AP2A1	PSMD12	CALM1	SMURF1	PSMB8	PSMB10	PPP3R1	UBA52	PSMB11	PSMB9	GNG10	PSMB3
REACTOME_VASOPRESSIN_LIKE_RECEPTORS	http://www.gsea-msigdb.org/gsea/msigdb/human/geneset/REACTOME_VASOPRESSIN_LIKE_RECEPTORS	AVP	OXT	AVPR2	AVPR1A	OXTR	AVPR1B
REACTOME_COSTIMULATION_BY_THE_CD28_FAMILY	http://www.gsea-msigdb.org/gsea/msigdb/human/geneset/REACTOME_COSTIMULATION_BY_THE_CD28_FAMILY	MAP3K14	CD4	FYN	PPP2R5A	PPP2R5B	CDC42	PAK3	PPP2R5C	GRAP2	TRIB3	CSK	PPP2CB	AKT2	PPP2R1A	PIK3R2	MAP3K8	PTPN6	PPP2R5D	PPP2CA	CD86	AKT3	PIK3R3	MAPKAP1	CD274	CD80	PIK3CA	RAC1	PPP2R1B	PDPK1	VAV1	AKT1	PIK3R1	PAK1	PPP2R5E	TNFRSF14	THEM4	ICOSLG	CD3G	CTLA4	ICOS	RICTOR	CD3D	MLST8	HLA-DPA1	YES1	GRB2	CD28	PTPN11	PAK2	LCK	BTLA	PRR5	PDCD1	HLA-DRB3	HLA-DRB1	HLA-DQB2	HLA-DQA1	SRC	PDCD1LG2	HLA-DRB5	MTOR	CD247	CD3E	HLA-DRA	HLA-DQA2	TRAV8-4	TRAV19	TRAV29DV5	HLA-DPB1	HLA-DQB1	HLA-DRB4	LYN	TRBV12-3	TRBV7-9
REACTOME_RECEPTOR_TYPE_TYROSINE_PROTEIN_PHOSPHATASES	http://www.gsea-msigdb.org/gsea/msigdb/human/geneset/REACTOME_RECEPTOR_TYPE_TYROSINE_PROTEIN_PHOSPHATASES	PTPRS	PPFIBP1	SLITRK3	LRRC4B	PPFIA1	PPFIA2	NTRK3	PTPRF	PPFIA4	PTPRD	SLITRK5	PPFIBP2	IL1RAPL1	PPFIA3	SLITRK1	SLITRK4	SLITRK6	SLITRK2	IL1RAPL2	IL1RAP
REACTOME_CD28_CO_STIMULATION	http://www.gsea-msigdb.org/gsea/msigdb/human/geneset/REACTOME_CD28_CO_STIMULATION	MAP3K14	FYN	CDC42	PAK3	GRAP2	TRIB3	AKT2	PIK3R2	MAP3K8	CD86	AKT3	PIK3R3	MAPKAP1	CD80	PIK3CA	RAC1	PDPK1	VAV1	AKT1	PIK3R1	PAK1	THEM4	RICTOR	MLST8	YES1	GRB2	CD28	PAK2	LCK	PRR5	SRC	MTOR	LYN
REACTOME_CD28_DEPENDENT_PI3K_AKT_SIGNALING	http://www.gsea-msigdb.org/gsea/msigdb/human/geneset/REACTOME_CD28_DEPENDENT_PI3K_AKT_SIGNALING	MAP3K14	FYN	TRIB3	AKT2	PIK3R2	MAP3K8	CD86	AKT3	PIK3R3	MAPKAP1	CD80	PIK3CA	PDPK1	AKT1	PIK3R1	THEM4	RICTOR	MLST8	CD28	LCK	PRR5	MTOR
REACTOME_CD28_DEPENDENT_VAV1_PATHWAY	http://www.gsea-msigdb.org/gsea/msigdb/human/geneset/REACTOME_CD28_DEPENDENT_VAV1_PATHWAY	FYN	CDC42	PAK3	CD86	CD80	RAC1	VAV1	PAK1	GRB2	CD28	PAK2	LCK
REACTOME_OREXIN_AND_NEUROPEPTIDES_FF_AND_QRFP_BIND_TO_THEIR_RESPECTIVE_RECEPTORS	http://www.gsea-msigdb.org/gsea/msigdb/human/geneset/REACTOME_OREXIN_AND_NEUROPEPTIDES_FF_AND_QRFP_BIND_TO_THEIR_RESPECTIVE_RECEPTORS	NPFFR2	HCRTR1	HCRTR2	NPFF	NPFFR1	HCRT	QRFPR	QRFP
REACTOME_CTLA4_INHIBITORY_SIGNALING	http://www.gsea-msigdb.org/gsea/msigdb/human/geneset/REACTOME_CTLA4_INHIBITORY_SIGNALING	FYN	PPP2R5A	PPP2R5B	PPP2R5C	PPP2CB	AKT2	PPP2R1A	PPP2R5D	PPP2CA	CD86	AKT3	CD80	PPP2R1B	AKT1	PPP2R5E	CTLA4	YES1	PTPN11	LCK	SRC	LYN
REACTOME_ALPHA_OXIDATION_OF_PHYTANATE	http://www.gsea-msigdb.org/gsea/msigdb/human/geneset/REACTOME_ALPHA_OXIDATION_OF_PHYTANATE	ALDH3A2	SLC25A17	PHYH	PECR	HACL1	SLC27A2
REACTOME_GLYOXYLATE_METABOLISM_AND_GLYCINE_DEGRADATION	http://www.gsea-msigdb.org/gsea/msigdb/human/geneset/REACTOME_GLYOXYLATE_METABOLISM_AND_GLYCINE_DEGRADATION	NDUFAB1	BCKDHB	DLD	HAO1	OGDH	PDHX	DAO	AGXT2	DLST	LIAS	GNMT	GOT2	PDHA1	GRHPR	DBT	GCSH	LIPT1	AMT	DLAT	ALDH4A1	PDHA2	PDHB	AGXT	LIPT2	PXMP2	GLDC	DHTKD1	DDO	HOGA1	BCKDHA	PRODH2
REACTOME_BETA_OXIDATION_OF_PRISTANOYL_COA	http://www.gsea-msigdb.org/gsea/msigdb/human/geneset/REACTOME_BETA_OXIDATION_OF_PRISTANOYL_COA	CROT	ACOX3	CRAT	ACOT8	SCP2	HSD17B4	ACOXL	ACOX2	AMACR
REACTOME_SUMOYLATION_OF_TRANSCRIPTION_COFACTORS	http://www.gsea-msigdb.org/gsea/msigdb/human/geneset/REACTOME_SUMOYLATION_OF_TRANSCRIPTION_COFACTORS	CREBBP	SCMH1	PIAS1	HIPK2	PIAS2	NCOA1	DDX17	EP300	UBE2I	PIAS4	DDX5	PPARGC1A	PHC1	SUMO1	PARK7	RNF2	TRIM28	PIAS3	PHC2	NCOA2	CBX8	CBX4	MBD1	UHRF2	CTBP1	SAFB	BMI1	ING2	SIN3A	ZNF131	PHC3	CBX2	NRIP1	NPM1	SUMO3	SUMO2	NCOR2	MRTFA	TOPORS	DAXX	RING1	ZNF350	PCGF2
REACTOME_PD_1_SIGNALING	http://www.gsea-msigdb.org/gsea/msigdb/human/geneset/REACTOME_PD_1_SIGNALING	CD4	CSK	PTPN6	CD274	CD3G	CD3D	HLA-DPA1	PTPN11	LCK	PDCD1	HLA-DRB3	HLA-DRB1	HLA-DQB2	HLA-DQA1	PDCD1LG2	HLA-DRB5	CD247	CD3E	HLA-DRA	HLA-DQA2	TRAV8-4	TRAV19	TRAV29DV5	HLA-DPB1	HLA-DQB1	HLA-DRB4	TRBV12-3	TRBV7-9
REACTOME_COOPERATION_OF_PREFOLDIN_AND_TRIC_CCT_IN_ACTIN_AND_TUBULIN_FOLDING	http://www.gsea-msigdb.org/gsea/msigdb/human/geneset/REACTOME_COOPERATION_OF_PREFOLDIN_AND_TRIC_CCT_IN_ACTIN_AND_TUBULIN_FOLDING	ACTB	TUBA3D	PFDN4	TUBB1	TUBB4A	PFDN1	CCT4	TCP1	PFDN5	TUBA1B	TUBA4A	CCT6B	CCT7	TUBB2A	TUBB2B	PFDN2	CCT6A	CCT5	TUBA3E	VBP1	CCT8	CCT3	CCT2	TUBA1A	TUBA1C	TUBB6	TUBAL3	TUBA8	TUBB4B	TUBA3C	PFDN6	TUBA4B	TUBB3
REACTOME_FORMATION_OF_TUBULIN_FOLDING_INTERMEDIATES_BY_CCT_TRIC	http://www.gsea-msigdb.org/gsea/msigdb/human/geneset/REACTOME_FORMATION_OF_TUBULIN_FOLDING_INTERMEDIATES_BY_CCT_TRIC	TUBA3D	TUBB1	TUBB4A	CCT4	TCP1	TUBA1B	TUBA4A	CCT6B	CCT7	TUBB2A	TUBB2B	CCT6A	CCT5	TUBA3E	CCT8	CCT3	CCT2	TUBA1A	TUBA1C	TUBB6	TUBAL3	TUBA8	TUBB4B	TUBA3C	TUBA4B	TUBB3
REACTOME_POST_CHAPERONIN_TUBULIN_FOLDING_PATHWAY	http://www.gsea-msigdb.org/gsea/msigdb/human/geneset/REACTOME_POST_CHAPERONIN_TUBULIN_FOLDING_PATHWAY	TUBA3D	TUBB1	TUBB4A	TBCB	TUBA1B	TBCC	TUBA4A	TUBB2A	TUBB2B	TBCD	TUBA3E	TUBA1A	TUBA1C	TBCA	TUBB6	TUBAL3	TUBA8	TUBB4B	TUBA3C	ARL2	TUBA4B	TUBB3	TBCE
REACTOME_BETA_OXIDATION_OF_VERY_LONG_CHAIN_FATTY_ACIDS	http://www.gsea-msigdb.org/gsea/msigdb/human/geneset/REACTOME_BETA_OXIDATION_OF_VERY_LONG_CHAIN_FATTY_ACIDS	ACAA1	ACOT8	ABCD1	MLYCD	EHHADH	HSD17B4	ACOX1	ACOT4	ECI2	ACOT6	DECR2
REACTOME_FOLDING_OF_ACTIN_BY_CCT_TRIC	http://www.gsea-msigdb.org/gsea/msigdb/human/geneset/REACTOME_FOLDING_OF_ACTIN_BY_CCT_TRIC	ACTB	CCT4	TCP1	CCT6B	CCT7	CCT6A	CCT5	CCT8	CCT3	CCT2
REACTOME_ASSOCIATION_OF_TRIC_CCT_WITH_TARGET_PROTEINS_DURING_BIOSYNTHESIS	http://www.gsea-msigdb.org/gsea/msigdb/human/geneset/REACTOME_ASSOCIATION_OF_TRIC_CCT_WITH_TARGET_PROTEINS_DURING_BIOSYNTHESIS	FBXL3	XRN2	NOP56	USP11	LONP2	CCNE1	GAPDHS	FBXW4	FBXW7	CCT4	FBXO6	FBXL5	FBXW2	TCP1	FKBP9	ARFGEF2	FBXW9	CCT6B	CCT7	DCAF7	KIF13A	KIFC3	WRAP53	TP53	CCT6A	CCT5	FBXO4	CCT8	FBXW5	CCT3	CCT2	STAT3	HDAC3	FBXW10	CCNE2	SPHK1	GBA1	AP3M1	SKIC2
REACTOME_STRIATED_MUSCLE_CONTRACTION	http://www.gsea-msigdb.org/gsea/msigdb/human/geneset/REACTOME_STRIATED_MUSCLE_CONTRACTION	VIM	ACTN2	MYBPC2	TNNC2	TNNT1	MYH3	MYL2	TNNC1	TNNT2	TMOD2	TNNI3	TNNT3	TNNI2	MYH8	MYBPC3	TMOD1	TMOD3	TPM1	TPM3	ACTA1	TTN	TNNI1	ACTC1	MYL3	TMOD4	TPM4	MYL1	TCAP	DES	NEB	MYBPC1	MYH6	MYL4	TPM2	DMD	ACTN3
REACTOME_MUSCARINIC_ACETYLCHOLINE_RECEPTORS	http://www.gsea-msigdb.org/gsea/msigdb/human/geneset/REACTOME_MUSCARINIC_ACETYLCHOLINE_RECEPTORS	CHRM3	CHRM1	CHRM4	CHRM2	CHRM5
REACTOME_DOPAMINE_RECEPTORS	http://www.gsea-msigdb.org/gsea/msigdb/human/geneset/REACTOME_DOPAMINE_RECEPTORS	DRD4	DRD2	DRD3	DRD5	DRD1
REACTOME_SEROTONIN_RECEPTORS	http://www.gsea-msigdb.org/gsea/msigdb/human/geneset/REACTOME_SEROTONIN_RECEPTORS	HTR2A	HTR1B	HTR2B	HTR2C	HTR7	HTR5A	HTR6	HTR4	HTR1E	HTR1A	HTR1F	HTR1D
REACTOME_ADRENOCEPTORS	http://www.gsea-msigdb.org/gsea/msigdb/human/geneset/REACTOME_ADRENOCEPTORS	ADRB1	ADRA1A	ADRA2A	ADRB2	ADRA1B	ADRA1D	ADRA2C	ADRB3	ADRA2B
REACTOME_DISEASES_ASSOCIATED_WITH_O_GLYCOSYLATION_OF_PROTEINS	http://www.gsea-msigdb.org/gsea/msigdb/human/geneset/REACTOME_DISEASES_ASSOCIATED_WITH_O_GLYCOSYLATION_OF_PROTEINS	THSD7A	POMT2	ADAMTS6	NOTCH3	SEMA5B	POMGNT1	ADAMTS2	LFNG	C1GALT1	SEMA5A	GALNT3	MUC5B	GALNT12	CFP	POMT1	LARGE1	NOTCH2	ADAMTS8	THSD1	ADAMTS7	THBS1	ADAMTS14	ADAMTS17	ADAMTS18	ADAMTS10	ADAMTSL4	THSD7B	MUC4	ADAMTS16	ADAMTS19	NOTCH1	ADAMTS12	ADAMTS1	ADAMTS5	ADAMTS3	ADAMTSL3	ADAMTS4	SPON2	ADAMTS13	ADAMTS9	SBSPON	ADAMTS15	MUC15	MUC17	MUC3A	C1GALT1C1	MUC7	MUCL1	ADAMTS20	DAG1	MUC13	B4GAT1	MUC20	ADAMTSL1	MUC16	MUC6	MUC1	ADAMTSL5	THBS2	B3GLCT	THSD4	SSPOP	ADAMTSL2	NOTCH4	MUC21	MUC12	MUC5AC	SPON1
REACTOME_PEROXISOMAL_LIPID_METABOLISM	http://www.gsea-msigdb.org/gsea/msigdb/human/geneset/REACTOME_PEROXISOMAL_LIPID_METABOLISM	CROT	ACAA1	ALDH3A2	ACOX3	CRAT	SLC25A17	ACOT8	ABCD1	MLYCD	PHYH	ACBD5	EHHADH	PECR	SCP2	HAO2	HACL1	HSD17B4	SLC27A2	NUDT7	ACOXL	ACOX1	ACOX2	ACOT4	ACBD4	ECI2	ACOT6	NUDT19	AMACR	DECR2
REACTOME_SIGNAL_REGULATORY_PROTEIN_FAMILY_INTERACTIONS	http://www.gsea-msigdb.org/gsea/msigdb/human/geneset/REACTOME_SIGNAL_REGULATORY_PROTEIN_FAMILY_INTERACTIONS	SKAP2	TYROBP	FYB1	SIRPG	SIRPB1	PTPN6	PTK2B	SFTPA1	SFTPD	PTK2	GRB2	PTPN11	SFTPA2	CD47	SRC	SIRPA
REACTOME_PROTEIN_FOLDING	http://www.gsea-msigdb.org/gsea/msigdb/human/geneset/REACTOME_PROTEIN_FOLDING	FBXL3	GNA15	GNB5	CSNK2A2	ACTB	TUBA3D	RGS11	GNB1	GNA11	XRN2	PFDN4	TUBB1	CSNK2A1	NOP56	USP11	LONP2	TUBB4A	CCNE1	TBCB	GAPDHS	FBXW4	RGS9	FBXW7	GNB3	PFDN1	GNB4	CCT4	FBXO6	FBXL5	FBXW2	TCP1	FKBP9	PFDN5	TUBA1B	ARFGEF2	TBCC	GNG13	TUBA4A	GNG11	GNGT1	FBXW9	CCT6B	CCT7	DCAF7	PDCL	KIF13A	TUBB2A	TUBB2B	KIFC3	WRAP53	TP53	TBCD	PFDN2	CCT6A	CCT5	FBXO4	TUBA3E	VBP1	GNA14	GNAQ	CCT8	FBXW5	GNG3	CCT3	CCT2	GNGT2	GNG8	TUBA1A	TUBA1C	GNG4	STAT3	TBCA	HDAC3	FBXW10	GNB2	GNG12	GNG5	CCNE2	TUBB6	SPHK1	GNG7	GBA1	TUBAL3	RGS6	RGS7	TUBA8	AP3M1	GNG2	TUBB4B	TUBA3C	PFDN6	SKIC2	CSNK2B	ARL2	GNG10	TUBA4B	TUBB3	TBCE
REACTOME_EICOSANOID_LIGAND_BINDING_RECEPTORS	http://www.gsea-msigdb.org/gsea/msigdb/human/geneset/REACTOME_EICOSANOID_LIGAND_BINDING_RECEPTORS	TBXA2R	PTGER3	PTGFR	PTGER2	GPR17	CYSLTR2	PTGIR	PTGER1	OXER1	PTGDR	PTGER4	CYSLTR1	PTGDR2	LTB4R	LTB4R2
REACTOME_LEUKOTRIENE_RECEPTORS	http://www.gsea-msigdb.org/gsea/msigdb/human/geneset/REACTOME_LEUKOTRIENE_RECEPTORS	GPR17	CYSLTR2	CYSLTR1	LTB4R	LTB4R2
REACTOME_PROSTANOID_LIGAND_RECEPTORS	http://www.gsea-msigdb.org/gsea/msigdb/human/geneset/REACTOME_PROSTANOID_LIGAND_RECEPTORS	TBXA2R	PTGER3	PTGFR	PTGER2	PTGIR	PTGER1	PTGDR	PTGER4	PTGDR2
REACTOME_NITRIC_OXIDE_STIMULATES_GUANYLATE_CYCLASE	http://www.gsea-msigdb.org/gsea/msigdb/human/geneset/REACTOME_NITRIC_OXIDE_STIMULATES_GUANYLATE_CYCLASE	NOS2	GUCY1B1	IRAG1	NOS1	PDE10A	PDE1A	PDE1B	PDE11A	KCNMB4	PRKG2	PDE5A	KCNMB1	ITPR1	GUCY1A2	KCNMA1	PDE9A	GUCY1A1	NOS3	KCNMB3	PRKG1	PDE2A	KCNMB2
REACTOME_ADP_SIGNALLING_THROUGH_P2Y_PURINOCEPTOR_12	http://www.gsea-msigdb.org/gsea/msigdb/human/geneset/REACTOME_ADP_SIGNALLING_THROUGH_P2Y_PURINOCEPTOR_12	GNAI3	GNB5	GNB1	GNB3	GNAI2	GNB4	GNG13	GNG11	GNGT1	GNAI1	GNG3	GNGT2	GNG8	GNG4	P2RY12	GNB2	GNG12	GNG5	GNG7	GNG2	GNAT3	GNG10
REACTOME_G_BETA_GAMMA_SIGNALLING_THROUGH_PI3KGAMMA	http://www.gsea-msigdb.org/gsea/msigdb/human/geneset/REACTOME_G_BETA_GAMMA_SIGNALLING_THROUGH_PI3KGAMMA	RHOA	GNB5	GNB1	AKT2	PIK3CG	GNB3	GNB4	AKT3	GNG13	GNG11	GNGT1	PDPK1	PIK3R5	AKT1	GNG3	GNGT2	GNG8	GNG4	GNB2	GNG12	GNG5	GNG7	GNG2	GNG10	PIK3R6
REACTOME_RAP1_SIGNALLING	http://www.gsea-msigdb.org/gsea/msigdb/human/geneset/REACTOME_RAP1_SIGNALLING	RASGRP2	PRKACA	RAP1GAP	RAPGEF3	RAPGEF4	RAP1A	RAP1B	RAF1	RAP1GAP2	PRKACB	YWHAZ	PRKACG	YWHAB	RASGRP1	PRKG1	SIPA1
REACTOME_SIGNAL_AMPLIFICATION	http://www.gsea-msigdb.org/gsea/msigdb/human/geneset/REACTOME_SIGNAL_AMPLIFICATION	TBXA2R	GNA15	GNAI3	GNB5	GNB1	GNA11	GNB3	MAPK14	GNAI2	GNB4	PLA2G4A	GNA13	GNG13	AAMP	GNG11	GNGT1	GNAI1	GNA14	GNAQ	GNG3	GNGT2	GNG8	GNG4	P2RY12	P2RY1	GNB2	GNG12	GNG5	GNG7	GNG2	SRC	GNAT3	GNG10
REACTOME_PROSTACYCLIN_SIGNALLING_THROUGH_PROSTACYCLIN_RECEPTOR	http://www.gsea-msigdb.org/gsea/msigdb/human/geneset/REACTOME_PROSTACYCLIN_SIGNALLING_THROUGH_PROSTACYCLIN_RECEPTOR	GNB5	GNB1	GNAS	GNB3	GNB4	GNG13	GNG11	GNGT1	PTGIR	GNG3	GNGT2	GNG8	GNG4	GNB2	GNG12	GNG5	GNG7	GNG2	GNG10
REACTOME_EPHB_MEDIATED_FORWARD_SIGNALING	http://www.gsea-msigdb.org/gsea/msigdb/human/geneset/REACTOME_EPHB_MEDIATED_FORWARD_SIGNALING	FYN	RHOA	ROCK1	CDC42	ACTB	EFNB1	EPHB6	WASL	LIMK1	EFNB3	ARPC3	ACTR3	EFNB2	ARPC1B	EPHB2	ROCK2	RAC1	ACTR2	RASA1	PAK1	EPHB1	TIAM1	KALRN	ARPC5	ARPC2	PTK2	SDC2	CFL1	HRAS	YES1	GRIN1	LIMK2	EPHB3	ACTG1	EPHB4	SRC	ITSN1	ARHGEF28	ARPC4	ARPC1A	LYN	GRIN2B
REACTOME_EPHA_MEDIATED_GROWTH_CONE_COLLAPSE	http://www.gsea-msigdb.org/gsea/msigdb/human/geneset/REACTOME_EPHA_MEDIATED_GROWTH_CONE_COLLAPSE	FYN	EPHA3	NGEF	RHOA	ROCK1	EPHA8	EPHA6	MYL6	EFNA2	MYH9	MYL9	MYH14	EPHA4	MYL12B	MYH10	MYH11	ROCK2	EPHA7	EPHA2	EFNA3	EPHA5	EPHA1	EFNA1	YES1	EPHA10	EFNA5	SRC	EFNA4	LYN
REACTOME_EPHRIN_SIGNALING	http://www.gsea-msigdb.org/gsea/msigdb/human/geneset/REACTOME_EPHRIN_SIGNALING	FYN	NCK2	PAK3	EFNB1	MYL12A	ARHGEF7	EPHB6	GIT1	EFNB3	EFNB2	EPHB2	RAC1	SDCBP	PAK1	EPHB1	PAK2	EPHB3	EPHB4	SRC
REACTOME_EPH_EPHRIN_MEDIATED_REPULSION_OF_CELLS	http://www.gsea-msigdb.org/gsea/msigdb/human/geneset/REACTOME_EPH_EPHRIN_MEDIATED_REPULSION_OF_CELLS	AP2B1	FYN	AP2S1	EPHA3	CLTCL1	EPHA8	ACTB	EPHA6	PSEN1	MMP2	EFNB1	EFNA2	MMP9	EPHB6	DNM1	EFNB3	EPHA4	APH1A	CLTA	EFNB2	EPHB2	VAV3	EPHA7	RAC1	ADAM10	APH1B	CLTC	EPHA2	EFNA3	PSEN2	EPHA5	EPHA1	EPHB1	TIAM1	VAV2	AP2M1	NCSTN	EFNA1	CLTB	YES1	EPHB3	AP2A2	EPHA10	ACTG1	EFNA5	EPHB4	AP2A1	SRC	PSENEN	EFNA4	LYN
REACTOME_MUSCLE_CONTRACTION	http://www.gsea-msigdb.org/gsea/msigdb/human/geneset/REACTOME_MUSCLE_CONTRACTION	CACNA1G	SCN4A	CACNA2D2	WWTR1	ATP1A2	VIM	VCL	KCNQ1	KCNH2	CAMK2B	ATP2B4	GUCY1B1	HIPK2	MYLK	CACNB1	ATP2B3	ABCC9	ATP1B3	CAMK2A	ATP2B1	PRKACA	ATP2A3	SRI	CACNG4	ACTN2	KCNK2	ITGB5	MYBPC2	PXN	TBX5	NOS1	FXYD3	MYL6	SORBS1	KCNK16	ITPR3	KCNK6	CACNA1I	KCNK10	SLC8A3	MYL9	TNNC2	MYL12A	KCND1	FGF14	DMPK	TNNT1	ATP1A3	CACNG7	SCN1B	MYL10	MYL7	ACTA2	RANGRF	MYH3	MYL2	ALDH2	KAT2B	FGF12	TNNC1	KCNIP3	SLC8A2	TNNT2	MYL12B	CASQ2	FKBP1B	KCNIP2	SORBS3	CALD1	ITPR2	KCNJ2	KCNK15	KCNK17	AKAP9	TMOD2	ATP1B2	FGF13	TNNI3	KCNA5	CACNG6	TNNT3	TNNI2	ATP1A4	MYH8	MYH11	MYBPC3	ANXA1	DYSF	KCNK1	SCN2A	SCN7A	GATA4	TMOD1	TLN1	FXYD6	FXYD2	TMOD3	PDE5A	TPM1	CACNG8	ATP1B1	CASQ1	TPM3	ACTA1	SCN1A	TRPC1	CORIN	CAMK2D	CAMK2G	PAK1	SCN2B	FXYD4	ITPR1	CACNA1C	KCNE4	KCNK13	GUCY1A2	SCN3A	TTN	CLIC2	ATP2B2	TNNI1	KCNE2	ACTC1	NPR2	MYL3	ORAI2	FGF11	ACTG2	TMOD4	NPPC	HIPK1	ATP1A1	LMOD1	GUCY1A1	KCNK5	CACNB2	SCN3B	STIM1	TPM4	KCNJ4	SCN11A	MYL1	AHCYL1	NPR1	KCNK9	SCN9A	SLN	KCNK3	KCND3	KCNK7	TCAP	ATP2A2	DES	NPPA	KCNE3	KCNE5	SCN4B	TRIM72	MYL11	PAK2	KCNE1	KCNIP1	KCNJ14	KCNK4	CAV3	ANXA2	SLC8A1	NKX2-5	NEB	SCN5A	KCNJ12	KCNK12	KCND2	SCN10A	KCNIP4	TRDN	KCNK18	KCNJ11	MYBPC1	RYR1	ATP2A1	MYL6B	MME	CACNA1H	SCN8A	ANXA6	MYH6	MYL4	ASPH	TPM2	PLN	RYR2	CALM1	RYR3	CES1	DMD	ITGA1	MYL5	FXYD7	ACTN3	FXYD1	ORAI1
REACTOME_G_PROTEIN_BETA_GAMMA_SIGNALLING	http://www.gsea-msigdb.org/gsea/msigdb/human/geneset/REACTOME_G_PROTEIN_BETA_GAMMA_SIGNALLING	BTK	RHOA	GNB5	CDC42	GNB1	AKT2	PIK3CG	GNB3	GNB4	AKT3	GNG13	GNG11	GNGT1	ARHGEF6	PLCB2	PDPK1	PIK3R5	AKT1	PAK1	PLCB3	GNG3	GNGT2	GNG8	GNG4	GNB2	GNG12	GNG5	GNG7	PLCB1	GNG2	GNG10	PIK3R6
REACTOME_TRAFFICKING_OF_AMPA_RECEPTORS	http://www.gsea-msigdb.org/gsea/msigdb/human/geneset/REACTOME_TRAFFICKING_OF_AMPA_RECEPTORS	CACNG3	AP2B1	AP2S1	CAMK2B	CAMK2A	NSF	CACNG4	DLG1	EPB41L1	PICK1	GRIA2	GRIA3	PRKCG	DLG4	MDM2	CACNG8	GRIP2	CAMK2D	CAMK2G	GRIA4	PRKCA	GRIA1	GRIP1	TSPAN7	AP2M1	PRKCB	CACNG2	AKAP5	AP2A2	MYO6	AP2A1
REACTOME_SEMA3A_PAK_DEPENDENT_AXON_REPULSION	http://www.gsea-msigdb.org/gsea/msigdb/human/geneset/REACTOME_SEMA3A_PAK_DEPENDENT_AXON_REPULSION	FYN	SEMA3A	PLXNA2	PAK3	HSP90AA1	HSP90AB1	NRP1	LIMK1	PLXNA1	PLXNA3	RAC1	PAK1	CFL1	PAK2	FES	PLXNA4
REACTOME_SEMA3A_PLEXIN_REPULSION_SIGNALING_BY_INHIBITING_INTEGRIN_ADHESION	http://www.gsea-msigdb.org/gsea/msigdb/human/geneset/REACTOME_SEMA3A_PLEXIN_REPULSION_SIGNALING_BY_INHIBITING_INTEGRIN_ADHESION	FARP2	FYN	SEMA3A	PLXNA2	NRP1	PLXNA1	RRAS	PLXNA3	RAC1	TLN1	RND1	FES	PIP5K1C	PLXNA4
REACTOME_CRMPS_IN_SEMA3A_SIGNALING	http://www.gsea-msigdb.org/gsea/msigdb/human/geneset/REACTOME_CRMPS_IN_SEMA3A_SIGNALING	FYN	CRMP1	SEMA3A	PLXNA2	GSK3B	DPYSL2	NRP1	DPYSL3	PLXNA1	PLXNA3	DPYSL4	DPYSL5	CDK5	CDK5R1	FES	PLXNA4
REACTOME_ACETYLCHOLINE_REGULATES_INSULIN_SECRETION	http://www.gsea-msigdb.org/gsea/msigdb/human/geneset/REACTOME_ACETYLCHOLINE_REGULATES_INSULIN_SECRETION	GNA15	GNA11	CHRM3	PLCB2	PLCB3	PRKCA	GNA14	GNAQ	PLCB1	MARCKS
REACTOME_ADRENALINE_NORADRENALINE_INHIBITS_INSULIN_SECRETION	http://www.gsea-msigdb.org/gsea/msigdb/human/geneset/REACTOME_ADRENALINE_NORADRENALINE_INHIBITS_INSULIN_SECRETION	CACNA2D2	GNB5	GNB1	GNB3	GNAI2	GNB4	GNG13	GNG11	GNGT1	GNAI1	ADRA2A	CACNA1C	CACNA1D	GNG3	CACNB2	GNGT2	GNG8	CACNB3	GNG4	GNB2	GNG12	ADCY5	GNG5	ADCY6	GNG7	ADRA2C	GNG2	GNG10
REACTOME_REGULATION_OF_LIPID_METABOLISM_BY_PPARALPHA	http://www.gsea-msigdb.org/gsea/msigdb/human/geneset/REACTOME_REGULATION_OF_LIPID_METABOLISM_BY_PPARALPHA	NFYA	CREBBP	ABCB4	MED24	NR1H4	ALAS1	NR1H3	MED17	THRAP3	MED29	ME1	NFYC	RORA	SREBF1	FDFT1	SMARCD3	NCOA1	MED15	EP300	TRIB3	TBL1X	MED25	MED26	SULT2A1	NRF1	AHR	MED13	MED31	PPARGC1A	CPT1A	APOA5	CCNC	MED23	FAM120B	HMGCS1	HMGCR	FHL2	ACADM	APOA1	MED28	NFYB	MED13L	G0S2	NCOA3	MED20	MED1	NR1D1	SIN3B	SLC27A1	HELZ2	MED18	NR1H2	PPARG	GPS2	CDK8	MED10	BMAL1	MED6	HMGCS2	GRHL1	CLOCK	CD36	AGT	MED4	TGS1	GLIPR1	NCOA2	CYP1A1	MED9	NCOR1	CARM1	RGL1	ARNT	TNFRSF21	TIAM2	PLIN2	MED22	ANKRD1	FADS1	ACSL1	MED21	CDK19	PPARGC1B	MED7	MED19	CPT2	APOA2	MED8	MED27	ACOX1	MED11	FABP1	MED30	ABCA1	PEX11A	ANGPTL4	CYP7A1	SIN3A	NPAS2	HDAC3	ARNT2	ESRRA	MED16	CHD9	TBL1XR1	MED14	MED12	SP1	RXRA	PPARA	CYP4A11	MTF1	NCOR2	TXNRD1	NCOA6	SREBF2	RXRB	UGT1A9
REACTOME_CIRCADIAN_CLOCK	http://www.gsea-msigdb.org/gsea/msigdb/human/geneset/REACTOME_CIRCADIAN_CLOCK	CREBBP	FBXL3	CRY1	BMAL2	CUL1	F7	RORA	SREBF1	MEF2C	SMARCD3	NCOA1	CREM	SIRT1	EP300	HIF1A	AVP	TBL1X	DBP	CRTC1	NAMPT	SERPINE1	RAI1	USP46	PPARGC1A	CPT1A	SKP1	NR3C1	ATF2	MEF2D	CREB1	ELOVL3	CRY2	BHLHE41	MED1	NR1D1	HELZ2	PER2	BMAL1	BHLHE40	CLOCK	TGS1	NCOA2	CRTC3	NCOR1	CSNK1D	SIK1	CARM1	RPS27A	UBC	NOCT	CRTC2	KLF15	NFIL3	BTRC	UBB	NPAS2	HDAC3	PPP1CA	RBM4	CHD9	TBL1XR1	PER1	NRIP1	PPP1CC	RXRA	PPARA	NCOA6	PPP1CB	CSNK1E	UBA52
REACTOME_FREE_FATTY_ACIDS_REGULATE_INSULIN_SECRETION	http://www.gsea-msigdb.org/gsea/msigdb/human/geneset/REACTOME_FREE_FATTY_ACIDS_REGULATE_INSULIN_SECRETION	GNA15	ACSL4	GNA11	ACSL3	FFAR1	CD36	PLCB2	PLCB3	GNA14	GNAQ	PLCB1
REACTOME_INCRETIN_SYNTHESIS_SECRETION_AND_INACTIVATION	http://www.gsea-msigdb.org/gsea/msigdb/human/geneset/REACTOME_INCRETIN_SYNTHESIS_SECRETION_AND_INACTIVATION	PAX6	ISL1	GNB1	GNB3	SPCS1	GCG	SPCS2	FFAR1	GNG13	SPCS3	GRP	GATA4	SEC11A	GPR119	TCF7L2	GIP	CDX2	SEC11C	CTNNB1	LEP	PCSK1	FFAR4	DPP4	GNAT3
REACTOME_SYNTHESIS_SECRETION_AND_INACTIVATION_OF_GLUCOSE_DEPENDENT_INSULINOTROPIC_POLYPEPTIDE_GIP	http://www.gsea-msigdb.org/gsea/msigdb/human/geneset/REACTOME_SYNTHESIS_SECRETION_AND_INACTIVATION_OF_GLUCOSE_DEPENDENT_INSULINOTROPIC_POLYPEPTIDE_GIP	PAX6	ISL1	SPCS1	SPCS2	FFAR1	SPCS3	GATA4	SEC11A	GPR119	GIP	SEC11C	PCSK1	DPP4
REACTOME_SEMA4D_IN_SEMAPHORIN_SIGNALING	http://www.gsea-msigdb.org/gsea/msigdb/human/geneset/REACTOME_SEMA4D_IN_SEMAPHORIN_SIGNALING	RHOA	ROCK1	MYL6	MYH9	MYL9	MYH14	MET	LIMK1	MYL12B	RRAS	ARHGEF11	MYH10	MYH11	ROCK2	RAC1	ERBB2	RHOB	RHOC	ARHGAP35	PLXNB1	RND1	LIMK2	SEMA4D	ARHGEF12
REACTOME_SIALIC_ACID_METABOLISM	http://www.gsea-msigdb.org/gsea/msigdb/human/geneset/REACTOME_SIALIC_ACID_METABOLISM	ST3GAL1	ST3GAL6	CTSA	ST6GALNAC1	ST6GALNAC2	ST6GAL1	NANS	ST8SIA5	ST3GAL4	CMAS	ST8SIA1	ST8SIA4	NEU2	ST3GAL5	ST6GALNAC5	SLC17A5	ST3GAL3	NPL	ST6GALNAC4	ST8SIA2	ST6GAL2	ST8SIA6	ST3GAL2	GNE	ST6GALNAC6	NEU3	SLC35A1	NANP	GLB1	ST8SIA3	ST6GALNAC3	NEU1	NEU4
REACTOME_SUMOYLATION_OF_SUMOYLATION_PROTEINS	http://www.gsea-msigdb.org/gsea/msigdb/human/geneset/REACTOME_SUMOYLATION_OF_SUMOYLATION_PROTEINS	NUP160	TPR	NDC1	NUP133	NUP37	SEH1L	NUP50	AAAS	NUP188	RAE1	NUP93	UBE2I	PIAS4	NUP88	NUP98	NUP107	NUP155	SUMO1	NUP43	NUP153	NUP85	NUP214	NUP210	NUP42	NUP54	NUP58	RANBP2	NUP205	SEC13	NUP35	SUMO2	POM121	TOPORS	NUP62	POM121C
REACTOME_CA2_PATHWAY	http://www.gsea-msigdb.org/gsea/msigdb/human/geneset/REACTOME_CA2_PATHWAY	GNB5	CAMK2A	GNB1	TNRC6C	TCF7	WNT11	NLK	GNAO1	TNRC6A	AGO1	ITPR3	TNRC6B	FZD3	PPP3CB	GNB3	WNT5A	GNB4	ITPR2	AGO2	AGO3	GNG13	GNG11	GNGT1	NFATC1	PDE6A	PDE6B	KRAS	GNAT2	AGO4	MAP3K7	MYC	PLCB2	PRKG2	LEF1	PPP3CA	TCF7L2	PLCB3	ITPR1	TCF7L1	PRKCA	MOV10	GNG3	FZD5	FZD6	GNGT2	GNG8	CTNNB1	GNG4	AXIN2	GNB2	GNG12	GNG5	FZD4	GNG7	FZD2	PLCB1	PDE6G	PRKG1	GNG2	CALM1	PPP3R1	GNG10
REACTOME_PCP_CE_PATHWAY	http://www.gsea-msigdb.org/gsea/msigdb/human/geneset/REACTOME_PCP_CE_PATHWAY	DVL2	AP2B1	PSMB1	PSMC4	PSMA4	AP2S1	RHOA	PSME4	WNT11	PSMC5	PSME1	PSMD5	PSMD8	PSMC6	PSMA3	DAAM1	PSMC1	PSMB5	PSMA6	PSME2	PSMA7	PSMD10	PARD6A	PSMD7	FZD3	PSMA2	DVL1	PSMD3	PFN1	PSMD11	SMURF2	PSMD9	WNT5B	WNT5A	PSMD14	CLTA	WNT1	PSMF1	PSMB2	PRKCG	SEM1	RAC2	PSMA1	PSME3	RAC1	PSMB7	PRICKLE1	CLTC	ARRB2	PSMB6	PSMA5	RPS27A	UBC	PRKCA	PSMA8	FZD7	FZD1	PSMD4	PSMB4	PSMC2	DVL3	AP2M1	WNT4	VANGL2	FZD5	PSMD6	RYK	FZD6	PSMC3	PRKCB	ROR2	RAC3	UBB	PSMD1	FZD4	PSMD2	CLTB	FZD8	FZD2	SCRIB	AP2A2	ROR1	PSMD13	AP2A1	PSMD12	SMURF1	PSMB8	PSMB10	UBA52	PSMB11	PSMB9	PSMB3
REACTOME_SUMOYLATION_OF_INTRACELLULAR_RECEPTORS	http://www.gsea-msigdb.org/gsea/msigdb/human/geneset/REACTOME_SUMOYLATION_OF_INTRACELLULAR_RECEPTORS	NR1H4	NR1H3	PIAS1	HDAC4	RORA	PIAS2	PGR	ESR1	UBE2I	PIAS4	VDR	NR3C1	SUMO1	NR5A2	NR2C1	THRA	NR1H2	RARA	PIAS3	PPARG	NR5A1	NR1I2	THRB	NR3C2	NR4A2	AR	SUMO3	RXRA	PPARA	SUMO2
REACTOME_G_ALPHA_Q_SIGNALLING_EVENTS	http://www.gsea-msigdb.org/gsea/msigdb/human/geneset/REACTOME_G_ALPHA_Q_SIGNALLING_EVENTS	TAC1	TBXA2R	BTK	PRKCH	CASR	TRIO	UTS2	NPFFR2	DGKG	GNA15	LPAR2	DGKA	PRKCQ	RASGRP2	TRPC7	GNB5	RPS6KA2	MGLL	TACR2	DGKD	GNB1	EDN1	P2RY10	GNA11	RGS1	RGS17	MLN	ITPR3	MAPK1	BDKRB1	ABHD12	NTSR1	AVP	PROKR2	PLCB4	OXT	GPR143	BRS3	HTR2A	MLNR	DGKH	MAPK3	PIK3R2	GNRHR	NMU	CCKBR	GNB3	HBEGF	KNG1	GNB4	GCG	TACR1	SOS1	KISS1R	RGS2	RGS4	PIK3R3	RPS6KA1	CREB1	GPR68	ADRA1A	RGSL1	HCRTR1	GHSR	PIK3CA	OPN4	PTGFR	ITPR2	EDN3	GNRH2	GRPR	FFAR2	FFAR1	RGS13	EDN2	F2RL3	GNG13	GNG11	GNGT1	MCHR1	NMUR2	CHRM3	NTS	KRAS	GRP	DAGLA	ANXA1	NMBR	AGT	HTR2B	EDNRB	DGKB	HCRTR2	TRPC6	PLCB2	TRPC3	RGS3	NPFF	LPAR6	GPR65	APP	PROK1	XCL1	XCL2	RGS5	RGS16	GPR17	AGTR1	DGKQ	PIK3R1	EGFR	LPAR4	HTR2C	GNRH1	NPFFR1	DGKZ	PLCB3	MMP3	RGS18	ITPR1	EDNRA	MCHR2	CYSLTR2	GRM1	DGKE	PRKCA	GNA14	GNAQ	GHRL	DGKI	KALRN	PTGER1	HCRT	GNG3	CCKAR	PROK2	ABHD6	PRKCD	F2RL2	F2RL1	DAGLB	AVPR1A	MAPK7	TAC3	GNGT2	GNG8	GNG4	BDKRB2	CHRM1	GRM5	NTSR2	PTAFR	PROKR1	TACR3	P2RY1	ADRA1B	KISS1	TRH	FPR2	PRKCE	LPAR3	NMUR1	P2RY6	RGS19	ADRA1D	GNB2	GNG12	RASGRP1	GRK2	CYSLTR1	SAA1	XCR1	GPRC6A	GNG5	TRHR	HRAS	P2RY2	GNG7	RPS6KA3	GPR4	GRB2	F2	OXTR	F2R	UTS2R	PLCB1	PMCH	GPR132	GPR39	GAST	LPAR5	CHRM5	FFAR3	FFAR4	GNG2	QRFPR	CCK	NPSR1	QRFP	UTS2B	HRH1	NMB	AVPR1B	LPAR1	GRK5	NMS	NRAS	LTB4R	LTB4R2	NPS	GCGR	ARHGEF25	GNG10	P2RY11	RGS21	DGKK	CCL23
REACTOME_G_ALPHA_12_13_SIGNALLING_EVENTS	http://www.gsea-msigdb.org/gsea/msigdb/human/geneset/REACTOME_G_ALPHA_12_13_SIGNALLING_EVENTS	TBXA2R	BTK	TRIO	ARHGEF5	NGEF	RHOA	ROCK1	GNB5	ARHGEF10L	ARHGEF1	GNB1	PLEKHG2	SOS2	MCF2	FGD1	ARHGEF7	ARHGEF10	ARHGEF18	ARHGEF17	GNB3	RASGRF2	ECT2	GNB4	ARHGEF26	SOS1	ARHGEF2	GNA13	ADRA1A	PREX1	MCF2L	FGD3	GNG13	GNG11	GNGT1	ARHGEF6	ARHGEF16	ARHGEF9	ARHGEF11	VAV3	ROCK2	ARHGEF4	ARHGEF39	FGD4	VAV1	ARHGEF19	RHOB	FGD2	TIAM2	GNA12	OBSCN	RHOC	TIAM1	ABR	KALRN	VAV2	GNG3	ARHGEF3	PLXNB1	ARHGEF40	GNGT2	GNG8	GNG4	ADRA1B	AKAP13	PLEKHG5	ADRA1D	GNB2	GNG12	NET1	GNG5	GNG7	ARHGEF37	GNG2	ARHGEF12	ARHGEF15	ITSN1	ARHGEF35	ARHGEF33	ARHGEF38	GNG10
REACTOME_SEMA4D_MEDIATED_INHIBITION_OF_CELL_ATTACHMENT_AND_MIGRATION	http://www.gsea-msigdb.org/gsea/msigdb/human/geneset/REACTOME_SEMA4D_MEDIATED_INHIBITION_OF_CELL_ATTACHMENT_AND_MIGRATION	RHOA	MET	RRAS	RAC1	ARHGAP35	PLXNB1	RND1	SEMA4D
REACTOME_SEMA4D_INDUCED_CELL_MIGRATION_AND_GROWTH_CONE_COLLAPSE	http://www.gsea-msigdb.org/gsea/msigdb/human/geneset/REACTOME_SEMA4D_INDUCED_CELL_MIGRATION_AND_GROWTH_CONE_COLLAPSE	RHOA	ROCK1	MYL6	MYH9	MYL9	MYH14	LIMK1	MYL12B	ARHGEF11	MYH10	MYH11	ROCK2	ERBB2	RHOB	RHOC	PLXNB1	RND1	LIMK2	SEMA4D	ARHGEF12
REACTOME_OTHER_SEMAPHORIN_INTERACTIONS	http://www.gsea-msigdb.org/gsea/msigdb/human/geneset/REACTOME_OTHER_SEMAPHORIN_INTERACTIONS	PLXND1	TYROBP	PLXNA2	PTPRC	SEMA6A	TREM2	SEMA5A	PLXNA1	PLXNC1	CD72	SEMA6D	SEMA7A	ITGB1	SEMA3E	SEMA4D	SEMA4A	PLXNB3	ITGA1	PLXNA4
REACTOME_TRAFFICKING_OF_GLUR2_CONTAINING_AMPA_RECEPTORS	http://www.gsea-msigdb.org/gsea/msigdb/human/geneset/REACTOME_TRAFFICKING_OF_GLUR2_CONTAINING_AMPA_RECEPTORS	AP2B1	AP2S1	NSF	PICK1	GRIA2	GRIA3	PRKCG	GRIP2	GRIA4	PRKCA	GRIA1	GRIP1	TSPAN7	AP2M1	PRKCB	AP2A2	AP2A1
REACTOME_P2Y_RECEPTORS	http://www.gsea-msigdb.org/gsea/msigdb/human/geneset/REACTOME_P2Y_RECEPTORS	P2RY10	LPAR6	GPR17	LPAR4	P2RY12	P2RY1	P2RY6	P2RY14	P2RY2	P2RY13	P2RY4	P2RY11
REACTOME_NUCLEOTIDE_LIKE_PURINERGIC_RECEPTORS	http://www.gsea-msigdb.org/gsea/msigdb/human/geneset/REACTOME_NUCLEOTIDE_LIKE_PURINERGIC_RECEPTORS	P2RY10	ADORA2A	LPAR6	GPR17	LPAR4	ADORA1	P2RY12	P2RY1	ADORA2B	P2RY6	P2RY14	P2RY2	P2RY13	P2RY4	P2RY11	ADORA3
REACTOME_PLATELET_HOMEOSTASIS	http://www.gsea-msigdb.org/gsea/msigdb/human/geneset/REACTOME_PLATELET_HOMEOSTASIS	FGR	NOS2	ATP2B4	GUCY1B1	PPP2R5A	ATP2B3	PPP2R5B	TRPC7	GNB5	ATP2B1	IRAG1	ATP2A3	SRI	PPP2R5C	GNB1	P2RX5	APOB	GNAS	P2RX7	NOS1	ITPR3	P2RX6	SLC8A3	PPP2CB	PPP2R1A	P2RX1	P2RX3	GNB3	PTPN6	MAPK14	PDE10A	PPP2R5D	PPP2CA	GNB4	PDE1A	PLA2G4A	SLC8A2	ITPR2	PDE1B	GNG13	GNG11	GNGT1	PDE11A	P2RX4	KCNMB4	TRPC6	PPP2R1B	PRKG2	PDE5A	TRPC3	KCNMB1	ITPR1	GUCY1A2	PPP2R5E	KCNMA1	ATP2B2	LRP8	PAFAH2	PTGIR	PDE9A	ORAI2	GNG3	GUCY1A1	NOS3	GNGT2	STIM1	GNG8	GNG4	KCNMB3	GNB2	GNG12	GNG5	ATP2A2	GNG7	PTPN11	SLC8A1	PRKG1	GNG2	PDE2A	P2RX2	ATP2A1	KCNMB2	CALM1	GNG10	PECAM1	ORAI1
REACTOME_REDUCTION_OF_CYTOSOLIC_CA_LEVELS	http://www.gsea-msigdb.org/gsea/msigdb/human/geneset/REACTOME_REDUCTION_OF_CYTOSOLIC_CA_LEVELS	ATP2B4	ATP2B3	ATP2B1	ATP2A3	SRI	SLC8A3	SLC8A2	ATP2B2	ATP2A2	SLC8A1	ATP2A1	CALM1
REACTOME_PLATELET_CALCIUM_HOMEOSTASIS	http://www.gsea-msigdb.org/gsea/msigdb/human/geneset/REACTOME_PLATELET_CALCIUM_HOMEOSTASIS	ATP2B4	ATP2B3	TRPC7	ATP2B1	ATP2A3	SRI	P2RX5	P2RX7	ITPR3	P2RX6	SLC8A3	P2RX1	P2RX3	SLC8A2	ITPR2	P2RX4	TRPC6	TRPC3	ITPR1	ATP2B2	ORAI2	STIM1	ATP2A2	SLC8A1	P2RX2	ATP2A1	CALM1	ORAI1
REACTOME_CGMP_EFFECTS	http://www.gsea-msigdb.org/gsea/msigdb/human/geneset/REACTOME_CGMP_EFFECTS	IRAG1	PDE10A	PDE1A	PDE1B	PDE11A	KCNMB4	PRKG2	PDE5A	KCNMB1	ITPR1	KCNMA1	PDE9A	KCNMB3	PRKG1	PDE2A	KCNMB2
REACTOME_G_ALPHA_S_SIGNALLING_EVENTS	http://www.gsea-msigdb.org/gsea/msigdb/human/geneset/REACTOME_G_ALPHA_S_SIGNALLING_EVENTS	CALCR	PRKAR2B	GIPR	ADRB1	CALCRL	GNAI3	GLP2R	PDE4A	GNB5	SCT	PRKACA	PDE8A	ADCY2	GNB1	ADCYAP1R1	SCTR	GNAS	PTHLH	GRK3	AVP	LHB	PDE4C	VIPR2	CRHR2	GHRHR	RLN2	PRKAR1A	CALCA	GNB3	GLP1R	PDE10A	PDE8B	PDE4D	HRH2	PRKAR2A	GNAI2	GNB4	VIPR1	POMC	PDE1A	GCG	FN1	GHRH	CRHR1	ADCY7	IAPP	RAMP3	PDE1B	GPR83	MC3R	PTGER2	AVPR2	GNG13	GNG11	GNGT1	GNAI1	ADM2	GNAZ	ADORA2A	PDE11A	ADCY4	RAMP2	FSHB	RAMP1	RXFP2	TSHB	CGA	TAAR5	GPR45	ARRB1	ADCY3	LHCGR	GPR84	ADCYAP1	ARRB2	GPR32	PTH2	PRKACB	PTH2R	TAAR2	TAAR6	TAAR8	TAAR1	VIP	CRH	HTR7	ADM	GPHA2	ITGB1	CYSLTR2	PTH	PDE3B	GPR15	ADCY8	HTR6	GIP	PTGIR	SHC1	PTH1R	ITGA5	ADCY9	GNG3	HTR4	ADCY1	GPER1	PRKACG	TSHR	GPR176	MC4R	GNGT2	GNG8	PTGDR	GNG4	ADRB2	DRD5	GPR25	ADORA2B	FSHR	GPR27	RLN3	PDE7B	RXFP1	PTGER4	GNB2	GNG12	PDE3A	GRK2	ADCY5	GNG5	ADCY6	CALCB	MC5R	GNG7	GPR150	GPHB5	GPBAR1	GPR39	DRD1	MC2R	GNG2	PDE2A	NPSR1	PRKAR1B	ADRB3	SRC	GRK6	GRK5	GPR20	PDE7A	NPS	GNAT3	GCGR	TAAR9	GNG10	P2RY11	INSL3	MC1R
REACTOME_ADP_SIGNALLING_THROUGH_P2Y_PURINOCEPTOR_1	http://www.gsea-msigdb.org/gsea/msigdb/human/geneset/REACTOME_ADP_SIGNALLING_THROUGH_P2Y_PURINOCEPTOR_1	GNA15	GNB5	GNB1	GNA11	GNB3	MAPK14	GNB4	PLA2G4A	GNG13	GNG11	GNGT1	GNA14	GNAQ	GNG3	GNGT2	GNG8	GNG4	P2RY1	GNB2	GNG12	GNG5	GNG7	GNG2	SRC	GNG10
REACTOME_G_ALPHA_I_SIGNALLING_EVENTS	http://www.gsea-msigdb.org/gsea/msigdb/human/geneset/REACTOME_G_ALPHA_I_SIGNALLING_EVENTS	CAMKK1	PRKAR2B	CX3CL1	HEBP1	CASR	PTGER3	OPN3	CAMK2B	GNA15	LPAR2	GNAI3	PDE4A	GAL	DRD4	GNB5	CAMK2A	PRKACA	RGS11	ADCY2	GNB1	CXCL2	OPRK1	GNAS	GNA11	RGS1	RGS17	ITPR3	MAPK1	BDKRB1	PDYN	PLCB4	OPN1LW	PPP2CB	PPP2R1A	PDE4C	C5	CXCL12	PPP3CB	RGS9	CCL1	PPY	PRKAR1A	NMU	CAMKK2	GNB3	OPRM1	CCR6	PPP2R5D	GRM6	PDE4D	PPP2CA	KNG1	PRKAR2A	GNAT1	GNAI2	GNB4	CCL20	POMC	PDE1A	OPRD1	PLA2G4A	RGS4	CREB1	CNR1	GPR31	PPP3CC	ADCY7	TAS2R8	TAS2R10	TAS2R7	TAS2R9	RGSL1	CCR2	GPSM2	CXCR4	NPY	ITPR2	PDE1B	GRM4	OPN5	CXCL6	GPR18	OPRL1	NPBWR2	C3	S1PR4	CCR7	PRKCG	RGS13	TAS2R3	TAS2R4	TAS2R5	GNG13	GNG11	GNGT1	GNAI1	GNAZ	MCHR1	GALR3	TAS2R16	OPN1SW	ADCY4	PYY	CCL25	PPP1R1B	RGS22	SSTR4	NMUR2	GNAT2	HRH4	MTNR1B	APLNR	ANXA1	HTR1B	AGT	RGS8	GPR55	GABBR2	CCL21	PPP2R1B	PLCB2	ADCY3	CXCL9	PPP3CA	RGS3	SSTR1	GNAL	APP	PRKACB	RGS5	RGS16	GPR17	ACKR3	CAMK2D	RGS20	RGR	CAMK2G	RGS10	PLCB3	ADRA2A	RGS18	ITPR1	DRD3	CCL28	MCHR2	CAMK4	PRKCA	PDE1C	ADCY8	GNA14	GNAQ	CXCL13	SST	HTR5A	RGS12	GPSM1	CXCR5	CCR5	CXCL16	SSTR5	ADCY9	GNG3	OXER1	CXCR1	ADORA1	CXCL3	CXCL5	PPBP	PF4	CXCL1	CCR1	RHO	PRKCD	GRM2	NPY1R	NPY5R	ADCY1	GPER1	CDK5	PRKACG	OXGR1	GALR1	GNGT2	GNG8	PNOC	GNG4	CX3CR1	BDKRB2	MTNR1A	AHCYL1	HTR1E	RGS14	CXCL10	CXCL11	P2RY12	CXCL8	GPR183	TAS2R1	TAS1R3	GPR37L1	GPR37	FPR2	FPR1	RLN3	APLN	LPAR3	NMUR1	RGS19	C3AR1	CXCR6	GNB2	GNG12	INSL5	PPP1CA	CCL19	NBEA	GRK2	RXFP4	ADCY5	SAA1	CCR9	TAS1R1	GNG5	ADCY6	PCP2	P2RY14	GNG7	TAS1R2	HTR1F	HTR1D	GRM8	CCR8	RRH	SSTR2	CHRM4	S1PR5	AGTR2	CXCR2	CHRM2	PENK	CCL13	P2RY13	KPNA2	PLCB1	RXFP3	GALR2	RGS6	HCAR2	RGS7	PTGDR2	PMCH	CCR3	CCR4	PRKX	NPW	NPB	ADRA2C	CCR10	LPAR5	PDE4B	NPY2R	TAS2R60	TAS2R42	GNG2	CXCR3	P2RY4	FPR3	PRKAR1B	CNR2	GRM7	HCAR1	SRC	C5AR1	PSAP	LPAR1	CALM1	GRM3	SUCNR1	NPY4R	NMS	GABBR1	GPSM3	TAS2R19	TAS2R50	TAS2R14	TAS2R13	S1PR3	CCL27	GNAT3	PPP3R1	TAS2R41	TAS2R40	TAS2R46	TAS2R39	CORT	GNG10	RGS21	TAS2R43	HCAR3	TAS2R20	TAS2R30	TAS2R31	TAS2R38	S1PR2	OPN1MW	CCL5	ADRA2B	CCL23	CCL16	CCL4	CCL4L2	SSTR3	ADORA3	NPBWR1
REACTOME_G_ALPHA_Z_SIGNALLING_EVENTS	http://www.gsea-msigdb.org/gsea/msigdb/human/geneset/REACTOME_G_ALPHA_Z_SIGNALLING_EVENTS	PRKCH	GNAI3	PRKCQ	GNB5	ADCY2	GNB1	GNAS	RGS17	GNB3	GNAI2	GNB4	RGS4	ADCY7	RGSL1	PRKCG	GNG13	GNG11	GNGT1	GNAI1	GNAZ	ADCY4	ADCY3	RGS16	RGS20	ADRA2A	PRKCA	ADCY8	ADCY9	GNG3	PRKCD	ADCY1	PRKCB	GNGT2	GNG8	GNG4	PRKCE	RGS19	GNB2	GNG12	ADCY5	GNG5	ADCY6	GNG7	ADRA2C	GNG2	GNAT3	GNG10	ADRA2B
REACTOME_DCC_MEDIATED_ATTRACTIVE_SIGNALING	http://www.gsea-msigdb.org/gsea/msigdb/human/geneset/REACTOME_DCC_MEDIATED_ATTRACTIVE_SIGNALING	FYN	TRIO	NTN1	CDC42	ABLIM1	WASL	RAC1	DOCK1	NCK1	ABLIM2	PTK2	ABLIM3	DCC	SRC
REACTOME_NETRIN_MEDIATED_REPULSION_SIGNALS	http://www.gsea-msigdb.org/gsea/msigdb/human/geneset/REACTOME_NETRIN_MEDIATED_REPULSION_SIGNALS	NTN1	UNC5B	UNC5A	UNC5D	PTPN11	UNC5C	DCC	SRC
REACTOME_CASPASE_ACTIVATION_VIA_DEPENDENCE_RECEPTORS_IN_THE_ABSENCE_OF_LIGAND	http://www.gsea-msigdb.org/gsea/msigdb/human/geneset/REACTOME_CASPASE_ACTIVATION_VIA_DEPENDENCE_RECEPTORS_IN_THE_ABSENCE_OF_LIGAND	DAPK2	UNC5B	UNC5A	CASP9	APPL1	CASP3	DAPK3	MAGED1	DCC	DAPK1
REACTOME_ROLE_OF_SECOND_MESSENGERS_IN_NETRIN_1_SIGNALING	http://www.gsea-msigdb.org/gsea/msigdb/human/geneset/REACTOME_ROLE_OF_SECOND_MESSENGERS_IN_NETRIN_1_SIGNALING	NTN1	TRPC7	TRPC5	PLCG1	TRPC4	TRPC6	TRPC3	TRPC1	PITPNA	DCC
REACTOME_ADHERENS_JUNCTIONS_INTERACTIONS	http://www.gsea-msigdb.org/gsea/msigdb/human/geneset/REACTOME_ADHERENS_JUNCTIONS_INTERACTIONS	CDH1	CDH10	CTNNA1	CDH3	PVR	ACTB	CDH17	CDH7	NECTIN1	CDH9	CDH6	CDH15	NECTIN2	AFDN	CDH24	CDH11	CDH13	NECTIN4	CDH18	CDH8	CDH12	CADM3	CTNNB1	CDH2	JUP	CADM2	NECTIN3	CDH4	CDH5	CADM1	ACTG1	CTNND1	ANG
REACTOME_NCAM1_INTERACTIONS	http://www.gsea-msigdb.org/gsea/msigdb/human/geneset/REACTOME_NCAM1_INTERACTIONS	CACNA1G	COL9A2	CACNB1	COL5A3	COL4A4	CACNA1S	COL9A3	CACNA1I	COL9A1	ST8SIA4	ARTN	PSPN	GFRA4	NCAN	COL5A1	COL4A2	COL2A1	ST8SIA2	COL6A1	COL6A2	NCAM1	CACNA1C	GFRA1	CACNA1D	COL6A3	CACNB2	CACNB3	COL3A1	GFRA2	GDNF	COL4A3	NRTN	PRNP	COL6A5	CACNB4	CNTN2	COL4A1	COL4A5	AGRN	CACNA1H	COL5A2	COL6A6
REACTOME_LYSOSPHINGOLIPID_AND_LPA_RECEPTORS	http://www.gsea-msigdb.org/gsea/msigdb/human/geneset/REACTOME_LYSOSPHINGOLIPID_AND_LPA_RECEPTORS	LPAR2	PLPPR2	PLPPR5	PLPPR4	S1PR4	PLPPR3	PLPPR1	S1PR1	LPAR3	S1PR5	LPAR5	LPAR1	S1PR3	S1PR2
REACTOME_OPSINS	http://www.gsea-msigdb.org/gsea/msigdb/human/geneset/REACTOME_OPSINS	OPN3	OPN1LW	OPN4	OPN5	OPN1SW	RGR	RHO	RRH	OPN1MW
REACTOME_CALCITONIN_LIKE_LIGAND_RECEPTORS	http://www.gsea-msigdb.org/gsea/msigdb/human/geneset/REACTOME_CALCITONIN_LIKE_LIGAND_RECEPTORS	CALCR	CALCRL	CALCA	IAPP	RAMP3	ADM2	RAMP2	RAMP1	ADM	CALCB
REACTOME_TIGHT_JUNCTION_INTERACTIONS	http://www.gsea-msigdb.org/gsea/msigdb/human/geneset/REACTOME_TIGHT_JUNCTION_INTERACTIONS	CLDN11	CLDN18	PALS1	PARD6A	CLDN15	CLDN16	PARD6B	CRB3	PATJ	CLDN10	PARD3	CLDN17	CLDN8	CLDN12	F11R	CLDN14	CLDN1	PRKCI	CLDN19	CLDN3	CLDN2	CLDN20	CLDN22	PARD6G	CLDN7	CLDN5	CLDN6	CLDN4	CLDN9	CLDN23
REACTOME_GLUCAGON_TYPE_LIGAND_RECEPTORS	http://www.gsea-msigdb.org/gsea/msigdb/human/geneset/REACTOME_GLUCAGON_TYPE_LIGAND_RECEPTORS	GIPR	GLP2R	GNB5	SCT	GNB1	ADCYAP1R1	SCTR	GNAS	VIPR2	GHRHR	GNB3	GLP1R	GNB4	VIPR1	GCG	GHRH	GNG13	GNG11	GNGT1	ADCYAP1	VIP	GIP	GNG3	GNGT2	GNG8	GNG4	GNB2	GNG12	GNG5	GNG7	GNG2	GCGR	GNG10
REACTOME_CLASS_C_3_METABOTROPIC_GLUTAMATE_PHEROMONE_RECEPTORS	http://www.gsea-msigdb.org/gsea/msigdb/human/geneset/REACTOME_CLASS_C_3_METABOTROPIC_GLUTAMATE_PHEROMONE_RECEPTORS	CASR	GRM6	TAS2R8	TAS2R10	TAS2R7	TAS2R9	GRM4	TAS2R3	TAS2R4	TAS2R5	TAS2R16	GABBR2	GRM1	GRM2	GRM5	TAS2R1	TAS1R3	GPRC6A	TAS1R1	TAS1R2	GRM8	TAS2R60	TAS2R42	GRM7	GRM3	GABBR1	TAS2R19	TAS2R50	TAS2R14	TAS2R13	TAS2R41	TAS2R40	TAS2R46	TAS2R39	TAS2R43	TAS2R20	TAS2R30	TAS2R31	TAS2R38
REACTOME_NECTIN_NECL_TRANS_HETERODIMERIZATION	http://www.gsea-msigdb.org/gsea/msigdb/human/geneset/REACTOME_NECTIN_NECL_TRANS_HETERODIMERIZATION	PVR	NECTIN1	NECTIN2	NECTIN4	CADM3	NECTIN3	CADM1
REACTOME_CELL_CELL_JUNCTION_ORGANIZATION	http://www.gsea-msigdb.org/gsea/msigdb/human/geneset/REACTOME_CELL_CELL_JUNCTION_ORGANIZATION	CLDN11	CDH1	CDH10	CTNNA1	CDH3	CLDN18	SDK2	PALS1	PVR	ACTB	CDH17	CDH7	PARD6A	CLDN15	NECTIN1	CDH9	CDH6	CLDN16	PARD6B	CDH15	NECTIN2	AFDN	CRB3	PATJ	CLDN10	CDH24	CDH11	CDH13	NECTIN4	CDH18	SDK1	PARD3	CDH8	CDH12	CLDN17	CLDN8	CLDN12	F11R	CLDN14	CADM3	CLDN1	PRKCI	CLDN19	CLDN3	CLDN2	CTNNB1	CDH2	CLDN20	JUP	CADM2	CLDN22	NECTIN3	PARD6G	CDH4	CDH5	CLDN7	CADM1	ACTG1	CLDN5	CLDN6	CLDN4	CTNND1	CLDN9	ANG	CLDN23
REACTOME_SYNTHESIS_SECRETION_AND_DEACYLATION_OF_GHRELIN	http://www.gsea-msigdb.org/gsea/msigdb/human/geneset/REACTOME_SYNTHESIS_SECRETION_AND_DEACYLATION_OF_GHRELIN	IGF1	ACHE	CRHR2	BCHE	SPCS1	GCG	SPCS2	SPCS3	KLF4	SEC11A	PLA2G7	GHRL	UCN	SEC11C	LEP	PCSK1	MBOAT4	INS	GH1
REACTOME_REGULATION_OF_INSULIN_SECRETION	http://www.gsea-msigdb.org/gsea/msigdb/human/geneset/REACTOME_REGULATION_OF_INSULIN_SECRETION	PRKAR2B	ABCC8	CACNA2D2	GNA15	ACSL4	GNB5	PRKACA	GNB1	RAPGEF3	GNAS	GNA11	RAPGEF4	ITPR3	STX1A	PRKAR1A	GNB3	GLP1R	PRKAR2A	GNAI2	GNB4	GCG	RAP1A	SLC2A1	ITPR2	ACSL3	FFAR1	GNG13	GNG11	GNGT1	GNAI1	SYT5	SNAP25	CHRM3	CD36	STXBP1	PLCB2	IQGAP1	CACNA1A	PRKACB	PLCB3	ADRA2A	ITPR1	CACNA1C	PRKCA	ADCY8	GNA14	GNAQ	CACNA1D	KCNB1	GNG3	SLC2A2	PRKACG	CACNB2	KCNC2	GNGT2	GNG8	CACNB3	GNG4	AHCYL1	KCNS3	GNB2	GNG12	ADCY5	GNG5	ADCY6	GNG7	KCNG2	AKAP5	PLCB1	ADRA2C	GNG2	KCNJ11	PRKAR1B	CACNA1E	VAMP2	GNG10	INS	MARCKS
REACTOME_TRANSPORT_OF_BILE_SALTS_AND_ORGANIC_ACIDS_METAL_IONS_AND_AMINE_COMPOUNDS	http://www.gsea-msigdb.org/gsea/msigdb/human/geneset/REACTOME_TRANSPORT_OF_BILE_SALTS_AND_ORGANIC_ACIDS_METAL_IONS_AND_AMINE_COMPOUNDS	SLC22A16	SLC13A2	SLC6A13	SLC6A7	SLC11A1	SLC18A1	CP	SLC44A1	SLC6A15	SLC13A1	HEPH	SLC16A8	SLC6A2	SLC39A14	SLC22A18	SLC11A2	SLC6A12	RHAG	SLC39A7	SLC22A2	SLC30A3	SLC5A7	SLC16A7	SLC44A2	SLC6A6	SLC6A11	RHBG	SLC14A2	SLC41A1	SLC41A2	SLC31A1	SLC22A7	SLC44A5	SLC40A1	SLC39A8	SLC39A5	RHCG	SLC39A6	SLC14A1	SLC13A5	SLC16A3	SLC39A3	SLC6A3	SLC47A1	SLC44A3	SLC39A1	SLC10A6	SLC30A5	SLC22A3	SLC39A4	SLC22A8	SLC2A13	SLC16A1	SLC6A1	SLC30A2	SLC13A3	SLC5A11	RUNX1	SLC22A15	SLC6A20	SLC6A18	SLC13A4	SLC30A8	SLC18A2	SLC39A2	SLC6A5	SLC22A11	SLC30A1	EMB	BSG	SLC6A19	SLC22A1	SLC47A2	SLC6A9	SLC30A10	SLC39A10	SLC22A4	SLC22A5	SLC22A12	SLC22A6	SLC5A3	SLC44A4	RSC1A1	SLC6A14
REACTOME_BICARBONATE_TRANSPORTERS	http://www.gsea-msigdb.org/gsea/msigdb/human/geneset/REACTOME_BICARBONATE_TRANSPORTERS	SLC4A1	SLC4A7	SLC4A8	SLC4A4	SLC4A9	SLC4A3	SLC4A10	AHCYL2	SLC4A2	SLC4A5
REACTOME_TRANSPORT_OF_INORGANIC_CATIONS_ANIONS_AND_AMINO_ACIDS_OLIGOPEPTIDES	http://www.gsea-msigdb.org/gsea/msigdb/human/geneset/REACTOME_TRANSPORT_OF_INORGANIC_CATIONS_ANIONS_AND_AMINO_ACIDS_OLIGOPEPTIDES	SLC7A2	SLC4A1	SLC38A5	SLC7A9	SLC4A7	CTNS	SLC4A8	SLC12A2	SLC9A7	SLC9A3	SLC12A3	SLC6A15	SLC24A1	SLC12A1	SRI	SLC1A3	SLC4A4	SLC15A1	SLC8B1	SLC9A1	SLC26A4	SLC26A3	SLC17A6	SLC7A8	SLC8A3	SLC32A1	SLC7A6	SLC7A5	SLC17A7	SLC1A6	SLC1A5	SLC5A5	SLC1A1	SLC1A2	SLC15A3	SLC6A12	SLC38A1	SLC16A10	SLC4A9	SLC12A7	SLC4A3	SLC9A2	SLC1A4	SLC8A2	SLC17A5	SLC36A1	SLC12A4	SLC12A5	SLC17A1	SLC7A10	SLC34A1	SLC6A6	SLC38A2	SLC9A5	SLC3A1	SLC38A4	SLC15A4	SLC7A1	SLC24A4	SLC12A6	SLC20A1	SLC4A10	SLC25A26	SLC26A1	SLC26A7	SLC5A12	SLC43A1	SLC7A11	SLC7A7	SLC26A2	SLC24A2	SLC34A2	AHCYL2	SLC1A7	SLC15A2	SLC6A20	SLC6A18	SLC4A2	SLC7A3	SLC43A2	SLC3A2	SLC20A2	SLC6A19	SLC26A9	SLC25A22	SLC17A8	SLC9A4	SLC36A4	SLC26A11	SLC9A9	SLC25A18	SLC8A1	SLC25A10	SLC24A3	SLC36A2	SLC38A3	SLC24A5	SLC4A5	SLC25A29	SLC9A8	SLC34A3	CALM1	SLC9A6	SLC26A6	SLC5A8	SLC6A14
REACTOME_TRANSPORT_OF_VITAMINS_NUCLEOSIDES_AND_RELATED_MOLECULES	http://www.gsea-msigdb.org/gsea/msigdb/human/geneset/REACTOME_TRANSPORT_OF_VITAMINS_NUCLEOSIDES_AND_RELATED_MOLECULES	SLC25A5	SLCO1A2	SLCO4A1	AVP	SLC35A2	ARL2BP	SLCO1B3	SLC29A1	SLC27A6	SLC35D1	SLC35A3	PDZD11	SLC35B3	SLC27A1	SLC35D2	SLCO1B1	SLCO2B1	SLC28A2	SLC5A6	SLCO1C1	SLC16A2	LCN9	SLC25A4	SLC28A1	SLC35B2	LCN1	SLC35A1	SLC29A4	SLC27A4	SLC25A6	SLC33A1	SLCO4C1	SLCO2A1	SLC29A2	SLCO3A1	LCN15	SLC35C1	LCN12	APOD	SLC28A3	SLC29A3	SLC35B4	ARL2
REACTOME_SLC_MEDIATED_TRANSMEMBRANE_TRANSPORT	http://www.gsea-msigdb.org/gsea/msigdb/human/geneset/REACTOME_SLC_MEDIATED_TRANSMEMBRANE_TRANSPORT	SLC7A2	SLC22A16	SLC4A1	SLC25A5	SLC13A2	SLC6A13	SLC6A7	SLC38A5	SLC11A1	SLC7A9	SLC4A7	SLC18A1	CTNS	CP	SLC4A8	SLC2A3	SLC12A2	SLC9A7	SLC9A3	SLC44A1	SLC12A3	SLC6A15	SLC24A1	SLC12A1	SRI	SLC1A3	SLC4A4	SLC13A1	SLCO1A2	SLC15A1	SLC8B1	HEPH	SLC9A1	SLC26A4	SLC26A3	SLC17A6	SLC7A8	SLC16A8	SLC5A1	SLC5A4	SLC8A3	SLCO4A1	AVP	SLC32A1	SLC35A2	ARL2BP	SLC7A6	SLC7A5	SLC6A2	SLC39A14	SLC17A7	SLC1A6	SLC1A5	FGF21	SLC5A5	SLC1A1	SLC2A9	SLC1A2	SLC15A3	SLC22A18	SLC11A2	SLC6A12	SLC38A1	SLCO1B3	RHAG	SLC16A10	SLC39A7	SLC22A2	SLC29A1	SLC4A9	SLC27A6	SLC12A7	SLC4A3	SLC30A3	SLC9A2	SLC5A7	SLC1A4	SLC35D1	SLC2A1	SLC35A3	SLC5A9	SLC8A2	SLC16A7	SLC17A5	PDZD11	SLC36A1	SLC12A4	SLC12A5	SLC17A1	SLC35B3	SLC44A2	SLC27A1	SLC7A10	SLC35D2	SLC34A1	SLC6A6	SLC6A11	RHBG	SLC14A2	SLC41A1	SLC2A11	SLC38A2	SLCO1B1	SLC9A5	SLC41A2	SLC2A8	SLC31A1	SLC22A7	SLCO2B1	SLC28A2	SLC44A5	SLC5A6	SLC3A1	SLC40A1	SLC39A8	SLCO1C1	SLC38A4	SLC15A4	SLC7A1	SLC39A5	SLC24A4	SLC12A6	RHCG	SLC5A2	SLC39A6	SLC14A1	SLC13A5	SLC16A3	SLC39A3	SLC6A3	SLC47A1	SLC44A3	SLC39A1	SLC20A1	SLC4A10	SLC25A26	SLC26A1	SLC10A6	SLC30A5	SLC2A12	SLC22A3	SLC16A2	SLC26A7	SLC39A4	LCN9	SLC5A12	SLC43A1	SLC22A8	SLC7A11	SLC2A13	SLC25A4	SLC5A10	SLC16A1	SLC7A7	SLC26A2	SLC24A2	SLC28A1	SLC6A1	SLC35B2	SLC34A2	SLC30A2	SLC13A3	AHCYL2	SLC45A3	SLC5A11	RUNX1	SLC2A6	LCN1	SLC1A7	SLC22A15	SLC15A2	SLC2A2	SLC6A20	SLC6A18	SLC35A1	SLC29A4	SLC13A4	SLC30A8	SLC4A2	SLC7A3	SLC18A2	SLC39A2	SLC6A5	SLC27A4	SLC43A2	SLC3A2	SLC22A11	SLC20A2	SLC25A6	SLC50A1	SLC33A1	SLC30A1	EMB	BSG	MFSD4B	SLC2A14	SLCO4C1	SLC6A19	SLC26A9	SLCO2A1	SLC29A2	SLC22A1	SLCO3A1	SLC25A22	LCN15	SLC17A8	SLC9A4	SLC47A2	SLC36A4	SLC26A11	SLC9A9	SLC35C1	SLC2A4	SLC25A18	SLC8A1	SLC25A10	LCN12	SLC24A3	SLC36A2	SLC38A3	SLC24A5	SLC4A5	APOD	SLC6A9	SLC30A10	SLC39A10	SLC25A29	SLC22A4	SLC2A7	SLC22A5	SLC2A10	SLC28A3	SLC9A8	SLC22A12	SLC22A6	SLC29A3	SLC34A3	CALM1	SLC9A6	SLC5A3	SLC44A4	SLC35B4	ARL2	RSC1A1	SLC26A6	SLC5A8	SLC6A14
REACTOME_METAL_ION_SLC_TRANSPORTERS	http://www.gsea-msigdb.org/gsea/msigdb/human/geneset/REACTOME_METAL_ION_SLC_TRANSPORTERS	SLC11A1	CP	HEPH	SLC39A14	SLC11A2	SLC39A7	SLC30A3	SLC41A1	SLC41A2	SLC31A1	SLC40A1	SLC39A8	SLC39A5	SLC39A6	SLC39A3	SLC39A1	SLC30A5	SLC39A4	SLC30A2	SLC30A8	SLC39A2	SLC30A1	SLC30A10	SLC39A10
REACTOME_SODIUM_CALCIUM_EXCHANGERS	http://www.gsea-msigdb.org/gsea/msigdb/human/geneset/REACTOME_SODIUM_CALCIUM_EXCHANGERS	SLC24A1	SRI	SLC8B1	SLC8A3	SLC8A2	SLC24A4	SLC24A2	SLC8A1	SLC24A3	SLC24A5	CALM1
REACTOME_SODIUM_PROTON_EXCHANGERS	http://www.gsea-msigdb.org/gsea/msigdb/human/geneset/REACTOME_SODIUM_PROTON_EXCHANGERS	SLC9A7	SLC9A3	SLC9A1	SLC9A2	SLC9A5	SLC9A4	SLC9A9	SLC9A8	SLC9A6
REACTOME_ARACHIDONATE_PRODUCTION_FROM_DAG	http://www.gsea-msigdb.org/gsea/msigdb/human/geneset/REACTOME_ARACHIDONATE_PRODUCTION_FROM_DAG	MGLL	ABHD12	DAGLA	ABHD6	DAGLB
REACTOME_CATION_COUPLED_CHLORIDE_COTRANSPORTERS	http://www.gsea-msigdb.org/gsea/msigdb/human/geneset/REACTOME_CATION_COUPLED_CHLORIDE_COTRANSPORTERS	SLC12A2	SLC12A3	SLC12A1	SLC12A7	SLC12A4	SLC12A5	SLC12A6
REACTOME_SMALL_INTERFERING_RNA_SIRNA_BIOGENESIS	http://www.gsea-msigdb.org/gsea/msigdb/human/geneset/REACTOME_SMALL_INTERFERING_RNA_SIRNA_BIOGENESIS	AGO1	DICER1	TSNAX	AGO2	AGO3	AGO4	TARBP2	PRKRA	TSN
REACTOME_POST_TRANSCRIPTIONAL_SILENCING_BY_SMALL_RNAS	http://www.gsea-msigdb.org/gsea/msigdb/human/geneset/REACTOME_POST_TRANSCRIPTIONAL_SILENCING_BY_SMALL_RNAS	TNRC6C	TNRC6A	AGO1	TNRC6B	AGO2	AGO3	AGO4
REACTOME_SIRT1_NEGATIVELY_REGULATES_RRNA_EXPRESSION	http://www.gsea-msigdb.org/gsea/msigdb/human/geneset/REACTOME_SIRT1_NEGATIVELY_REGULATES_RRNA_EXPRESSION	SIRT1	SUV39H1	TAF1C	H2AZ2	TBP	TAF1B	H2BC11	RRP8	H3-3B	TAF1A	H2BC1	H2BC5	H4C8	H3-3A	H2AZ1	TAF1D	H2AC6	H2BC4	H3C13	H2AC20	H2BC21	H2BC13	H2AX	H2AC7	H2BC26	H4C3	H3C12	H4C11	H3C4	H4C16	H2BC12	H3C14	H3C15	H2BC15	H2BC12L	H2AJ	H4C15	H4C14	H4C12	H2BC14	H2BC8	H3C8	H2AB1	H2BC6	H4C6	H2BC17	H3C6	H4C13	H3C11	H2BC9	H3C1	H4C9	H2AC14	H2BC3	H4C5	H2AC8	H4C4	H2BC7	H3C7	H2AC4	H2BC10	H4C1	H4C2	H3C10	H3C2	H3C3	H2AC18	H2AC19
REACTOME_ERCC6_CSB_AND_EHMT2_G9A_POSITIVELY_REGULATE_RRNA_EXPRESSION	http://www.gsea-msigdb.org/gsea/msigdb/human/geneset/REACTOME_ERCC6_CSB_AND_EHMT2_G9A_POSITIVELY_REGULATE_RRNA_EXPRESSION	MTA3	MBD3	RBBP7	H2AZ2	CHD4	HDAC1	CBX3	H2BC11	TTF1	H3-3B	GATAD2B	H2BC1	MTA2	H2BC5	H4C8	RBBP4	H3-3A	H2AZ1	GATAD2A	CHD3	H2AC6	H2BC4	MTA1	H3C13	H2AC20	H2BC21	H2BC13	H2AX	HDAC2	H2AC7	H2BC26	H4C3	H3C12	H4C11	H3C4	H4C16	H2BC12	H3C14	H3C15	EHMT2	ERCC6	H2BC15	H2BC12L	H2AJ	H4C15	H4C14	H4C12	H2BC14	H2BC8	H3C8	H2AB1	H2BC6	H4C6	H2BC17	H3C6	H4C13	H3C11	H2BC9	H3C1	H4C9	H2AC14	H2BC3	H4C5	H2AC8	H4C4	H2BC7	H3C7	H2AC4	H2BC10	H4C1	H4C2	H3C10	H3C2	H3C3	H2AC18	H2AC19
REACTOME_MULTIFUNCTIONAL_ANION_EXCHANGERS	http://www.gsea-msigdb.org/gsea/msigdb/human/geneset/REACTOME_MULTIFUNCTIONAL_ANION_EXCHANGERS	SLC26A4	SLC26A3	SLC26A1	SLC26A7	SLC5A12	SLC26A2	SLC26A9	SLC26A11	SLC26A6
REACTOME_SODIUM_COUPLED_PHOSPHATE_COTRANSPORTERS	http://www.gsea-msigdb.org/gsea/msigdb/human/geneset/REACTOME_SODIUM_COUPLED_PHOSPHATE_COTRANSPORTERS	SLC34A1	SLC20A1	SLC34A2	SLC20A2	SLC34A3
REACTOME_SPHINGOLIPID_METABOLISM	http://www.gsea-msigdb.org/gsea/msigdb/human/geneset/REACTOME_SPHINGOLIPID_METABOLISM	ALDH3B1	ARSD	HEXB	GALC	ARSF	SPHK2	CTSA	PLPP1	GBA2	ALDH3A2	ACER3	SPTLC1	CERS4	ARSA	CERK	SPTLC2	VAPA	STS	GLA	SMPD3	FA2H	ASAH1	PRKD2	OSBP	CERT1	ARSB	NEU2	PRKD3	ESYT2	KDSR	ORMDL2	VAPB	SGPP1	ORMDL1	SUMF2	ALDH3B2	CSNK1G2	B4GALNT1	SMPD2	SMPD4	GLTP	CERS5	ESYT1	ARSG	PLPP2	CERS2	DEGS1	SUMF1	UGCG	CERS3	SAMD8	ARSL	ESYT3	NEU3	PLPP3	SGPP2	GLB1L	PPM1L	SGMS2	ARSK	SPTSSA	SGPL1	SMPD1	ACER1	DEGS2	B3GALNT1	GLB1	ORMDL3	CERS6	SPTLC3	UGT8	SPHK1	ACER2	GBA1	ARSJ	ENPP7	SPNS2	ARSI	PRKD1	NEU1	ASAH2	SPTSSB	GM2A	PSAP	SGMS1	NEU4	ARSH	HEXA	CERS1	CPTP
REACTOME_ACTIVATION_OF_RAC1	http://www.gsea-msigdb.org/gsea/msigdb/human/geneset/REACTOME_ACTIVATION_OF_RAC1	NCK2	PAK3	SOS2	PAK5	SOS1	PAK4	RAC1	PAK6	SLIT2	PAK1	NCK1	ROBO1	PAK2
REACTOME_REGULATION_OF_COMMISSURAL_AXON_PATHFINDING_BY_SLIT_AND_ROBO	http://www.gsea-msigdb.org/gsea/msigdb/human/geneset/REACTOME_REGULATION_OF_COMMISSURAL_AXON_PATHFINDING_BY_SLIT_AND_ROBO	NTN1	SLIT2	ROBO3	ROBO1	SLIT3	NELL2	ROBO2	SLIT1	DCC	SRC
REACTOME_INACTIVATION_OF_CDC42_AND_RAC1	http://www.gsea-msigdb.org/gsea/msigdb/human/geneset/REACTOME_INACTIVATION_OF_CDC42_AND_RAC1	CDC42	RAC1	SLIT2	ARHGAP39	ROBO1	SRGAP3	SRGAP1	SRGAP2
REACTOME_ORGANIC_ANION_TRANSPORTERS	http://www.gsea-msigdb.org/gsea/msigdb/human/geneset/REACTOME_ORGANIC_ANION_TRANSPORTERS	SLC17A6	SLC17A7	SLC5A5	SLC17A5	SLC17A1	SLC25A22	SLC17A8	SLC25A18	SLC25A10	SLC5A8
REACTOME_ROLE_OF_ABL_IN_ROBO_SLIT_SIGNALING	http://www.gsea-msigdb.org/gsea/msigdb/human/geneset/REACTOME_ROLE_OF_ABL_IN_ROBO_SLIT_SIGNALING	CLASP1	ABL1	CAP2	CAP1	ABL2	SLIT2	CLASP2	ROBO1
REACTOME_THROMBOXANE_SIGNALLING_THROUGH_TP_RECEPTOR	http://www.gsea-msigdb.org/gsea/msigdb/human/geneset/REACTOME_THROMBOXANE_SIGNALLING_THROUGH_TP_RECEPTOR	TBXA2R	GNA15	GNB5	GNB1	GNA11	GNB3	GNB4	GNA13	GNG13	AAMP	GNG11	GNGT1	GNA14	GNAQ	GNG3	GNGT2	GNG8	GNG4	GNB2	GNG12	GNG5	GNG7	GNG2	GNG10
REACTOME_DEADENYLATION_DEPENDENT_MRNA_DECAY	http://www.gsea-msigdb.org/gsea/msigdb/human/geneset/REACTOME_DEADENYLATION_DEPENDENT_MRNA_DECAY	EDC4	EIF4B	PABPC1	EXOSC7	EXOSC5	CNOT4	TUT7	DIS3	CNOT3	LSM5	EXOSC3	DCPS	DDX6	CNOT2	HBS1L	CNOT6	XRN1	EIF4G1	EXOSC8	EXOSC9	CNOT1	LSM7	LSM4	EXOSC2	TUT4	PAN2	CNOT6L	SKIC8	PARN	EIF4A3	NT5C3B	CNOT9	TNKS1BP1	DCP1B	EIF4E	PAN3	CNOT8	EIF4A2	CNOT11	EIF4A1	LSM6	PATL1	LSM3	EXOSC1	PAIP1	DCP2	LSM2	LSM1	EXOSC4	EDC3	CNOT10	SKIC3	CNOT7	SKIC2	EXOSC6	DCP1A
REACTOME_DEADENYLATION_OF_MRNA	http://www.gsea-msigdb.org/gsea/msigdb/human/geneset/REACTOME_DEADENYLATION_OF_MRNA	EIF4B	PABPC1	CNOT4	TUT7	CNOT3	CNOT2	CNOT6	EIF4G1	CNOT1	TUT4	PAN2	CNOT6L	PARN	EIF4A3	CNOT9	TNKS1BP1	EIF4E	PAN3	CNOT8	EIF4A2	CNOT11	EIF4A1	PAIP1	CNOT10	CNOT7
REACTOME_MRNA_DECAY_BY_3_TO_5_EXORIBONUCLEASE	http://www.gsea-msigdb.org/gsea/msigdb/human/geneset/REACTOME_MRNA_DECAY_BY_3_TO_5_EXORIBONUCLEASE	EXOSC7	EXOSC5	DIS3	EXOSC3	DCPS	HBS1L	EXOSC8	EXOSC9	EXOSC2	SKIC8	NT5C3B	EXOSC1	EXOSC4	SKIC3	SKIC2	EXOSC6
REACTOME_MRNA_DECAY_BY_5_TO_3_EXORIBONUCLEASE	http://www.gsea-msigdb.org/gsea/msigdb/human/geneset/REACTOME_MRNA_DECAY_BY_5_TO_3_EXORIBONUCLEASE	EDC4	LSM5	DDX6	XRN1	LSM7	LSM4	DCP1B	LSM6	PATL1	LSM3	DCP2	LSM2	LSM1	EDC3	DCP1A
REACTOME_GP1B_IX_V_ACTIVATION_SIGNALLING	http://www.gsea-msigdb.org/gsea/msigdb/human/geneset/REACTOME_GP1B_IX_V_ACTIVATION_SIGNALLING	COL1A1	VWF	RAF1	PIK3R1	COL1A2	YWHAZ	GP9	GP5	GP1BA	FLNA	SRC	GP1BB
REACTOME_VASOPRESSIN_REGULATES_RENAL_WATER_HOMEOSTASIS_VIA_AQUAPORINS	http://www.gsea-msigdb.org/gsea/msigdb/human/geneset/REACTOME_VASOPRESSIN_REGULATES_RENAL_WATER_HOMEOSTASIS_VIA_AQUAPORINS	PRKAR2B	GNB5	PRKACA	ADCY2	GNB1	GNAS	AVP	RAB11A	RAB11FIP2	PRKAR1A	GNB3	PRKAR2A	GNB4	ADCY7	AVPR2	GNG13	GNG11	GNGT1	ADCY4	ADCY3	PRKACB	ADCY8	ADCY9	GNG3	ADCY1	PRKACG	AQP3	GNGT2	MYO5B	GNG8	AQP2	GNG4	AQP4	GNB2	GNG12	ADCY5	GNG5	ADCY6	GNG7	GNG2	PRKAR1B	AQP1	GNG10
REACTOME_PASSIVE_TRANSPORT_BY_AQUAPORINS	http://www.gsea-msigdb.org/gsea/msigdb/human/geneset/REACTOME_PASSIVE_TRANSPORT_BY_AQUAPORINS	AQP6	AQP8	AQP9	MIP	AQP10	AQP5	AQP7	AQP3	AQP2	AQP4	AQP11	AQP12A	AQP1
REACTOME_PLATELET_SENSITIZATION_BY_LDL	http://www.gsea-msigdb.org/gsea/msigdb/human/geneset/REACTOME_PLATELET_SENSITIZATION_BY_LDL	FGR	PPP2R5A	PPP2R5B	PPP2R5C	APOB	PPP2CB	PPP2R1A	PTPN6	MAPK14	PPP2R5D	PPP2CA	PLA2G4A	PPP2R1B	PPP2R5E	LRP8	PTPN11	PECAM1
REACTOME_LYSOSOME_VESICLE_BIOGENESIS	http://www.gsea-msigdb.org/gsea/msigdb/human/geneset/REACTOME_LYSOSOME_VESICLE_BIOGENESIS	M6PR	AP1M1	DNM2	AP4E1	AP1B1	AP4S1	CTSZ	DNASE2	AP1S1	SH3GL2	HSPA8	DNAJC6	VAMP8	CLTA	VAMP7	AP1M2	CHMP2A	AP4B1	BLOC1S1	GNS	ARRB1	CLTC	APP	ARF1	CLVS2	AP1S3	AP1G1	CLTB	CLVS1	AP1S2	HGS	AP1G2	VAMP2	AP4M1	TXNDC5
REACTOME_GOLGI_ASSOCIATED_VESICLE_BIOGENESIS	http://www.gsea-msigdb.org/gsea/msigdb/human/geneset/REACTOME_GOLGI_ASSOCIATED_VESICLE_BIOGENESIS	PIK3C2A	DTNBP1	TFRC	AP1M1	PICALM	TPD52	DNM2	AP4E1	FTL	SNX5	NECAP1	AP1B1	BLOC1S6	NAPA	AP1S1	SH3GL2	CPD	RAB5C	SH3D19	HSPA8	TPD52L1	CLINT1	DNAJC6	VAMP8	OCRL	CLTA	VAMP7	AP1M2	SNX9	HIP1R	AP3B1	TBC1D8B	SORT1	AP4B1	PUM1	BLOC1S1	ARRB1	CLTC	SNAPIN	ARF1	AP1S3	TGOLN2	AP1G1	FTH1	GOLGB1	AP3S1	GAK	YIPF6	AP1S2	ACBD3	BLOC1S4	BLOC1S3	IGF2R	SNX2	VAMP2	TXNDC5
REACTOME_SODIUM_COUPLED_SULPHATE_DI_AND_TRI_CARBOXYLATE_TRANSPORTERS	http://www.gsea-msigdb.org/gsea/msigdb/human/geneset/REACTOME_SODIUM_COUPLED_SULPHATE_DI_AND_TRI_CARBOXYLATE_TRANSPORTERS	SLC13A2	SLC13A1	SLC13A5	SLC13A3	SLC13A4
REACTOME_PROTON_COUPLED_MONOCARBOXYLATE_TRANSPORT	http://www.gsea-msigdb.org/gsea/msigdb/human/geneset/REACTOME_PROTON_COUPLED_MONOCARBOXYLATE_TRANSPORT	SLC16A8	SLC16A7	SLC16A3	SLC16A1	EMB	BSG
REACTOME_FATTY_ACIDS_BOUND_TO_GPR40_FFAR1_REGULATE_INSULIN_SECRETION	http://www.gsea-msigdb.org/gsea/msigdb/human/geneset/REACTOME_FATTY_ACIDS_BOUND_TO_GPR40_FFAR1_REGULATE_INSULIN_SECRETION	GNA15	GNA11	FFAR1	PLCB2	PLCB3	GNA14	GNAQ	PLCB1
REACTOME_ZINC_TRANSPORTERS	http://www.gsea-msigdb.org/gsea/msigdb/human/geneset/REACTOME_ZINC_TRANSPORTERS	SLC39A14	SLC39A7	SLC30A3	SLC39A8	SLC39A5	SLC39A6	SLC39A3	SLC39A1	SLC30A5	SLC39A4	SLC30A2	SLC30A8	SLC39A2	SLC30A1	SLC39A10
REACTOME_ZINC_EFFLUX_AND_COMPARTMENTALIZATION_BY_THE_SLC30_FAMILY	http://www.gsea-msigdb.org/gsea/msigdb/human/geneset/REACTOME_ZINC_EFFLUX_AND_COMPARTMENTALIZATION_BY_THE_SLC30_FAMILY	SLC30A3	SLC30A5	SLC30A2	SLC30A8	SLC30A1
REACTOME_RECYCLING_PATHWAY_OF_L1	http://www.gsea-msigdb.org/gsea/msigdb/human/geneset/REACTOME_RECYCLING_PATHWAY_OF_L1	AP2B1	AP2S1	RPS6KA2	RPS6KA6	ACTB	TUBA3D	DNM2	KIF4A	EZR	DPYSL2	MAPK1	RPS6KA5	TUBB1	TUBB4A	DNM1	SH3GL2	RPS6KA1	CLTA	TUBA1B	TUBA4A	NUMB	TUBB2A	TUBB2B	RDX	CLTC	MSN	TUBA3E	AP2M1	RPS6KA4	TUBA1A	TUBA1C	TUBB8B	TUBB6	RPS6KA3	TUBAL3	AP2A2	TUBA8	ACTG1	SHTN1	TUBB4B	AP2A1	SRC	DNM3	TUBA3C	L1CAM	KIF4B	TUBA4B	TUBB3	TUBB8
REACTOME_UNBLOCKING_OF_NMDA_RECEPTORS_GLUTAMATE_BINDING_AND_ACTIVATION	http://www.gsea-msigdb.org/gsea/msigdb/human/geneset/REACTOME_UNBLOCKING_OF_NMDA_RECEPTORS_GLUTAMATE_BINDING_AND_ACTIVATION	LRRC7	CAMK2B	CAMK2A	DLG1	ACTN2	DLG3	GRIN2D	GRIA2	GRIA3	DLG4	CAMK2D	CAMK2G	DLG2	GRIA4	GRIA1	GRIN2C	GRIN1	GRIN2A	CALM1	GRIN2B	NEFL
REACTOME_BINDING_OF_TCF_LEF_CTNNB1_TO_TARGET_GENE_PROMOTERS	http://www.gsea-msigdb.org/gsea/msigdb/human/geneset/REACTOME_BINDING_OF_TCF_LEF_CTNNB1_TO_TARGET_GENE_PROMOTERS	RUNX3	TCF7	MYC	LEF1	TCF7L2	TCF7L1	CTNNB1	AXIN2
REACTOME_DEPOLYMERISATION_OF_THE_NUCLEAR_LAMINA	http://www.gsea-msigdb.org/gsea/msigdb/human/geneset/REACTOME_DEPOLYMERISATION_OF_THE_NUCLEAR_LAMINA	LPIN2	EMD	LMNB1	TMPO	LPIN3	CCNB1	LPIN1	PRKCA	LMNA	LEMD2	PRKCB	CDK1	LEMD3	CTDNEP1	CNEP1R1
REACTOME_ZINC_INFLUX_INTO_CELLS_BY_THE_SLC39_GENE_FAMILY	http://www.gsea-msigdb.org/gsea/msigdb/human/geneset/REACTOME_ZINC_INFLUX_INTO_CELLS_BY_THE_SLC39_GENE_FAMILY	SLC39A14	SLC39A7	SLC39A8	SLC39A5	SLC39A6	SLC39A3	SLC39A1	SLC39A4	SLC39A2	SLC39A10
REACTOME_NA_CL_DEPENDENT_NEUROTRANSMITTER_TRANSPORTERS	http://www.gsea-msigdb.org/gsea/msigdb/human/geneset/REACTOME_NA_CL_DEPENDENT_NEUROTRANSMITTER_TRANSPORTERS	SLC6A13	SLC6A7	SLC18A1	SLC6A15	SLC6A2	SLC6A12	SLC22A2	SLC6A6	SLC6A11	SLC6A3	SLC6A1	SLC6A20	SLC6A18	SLC18A2	SLC6A5	SLC6A19	SLC22A1	SLC6A9	SLC6A14
REACTOME_CREB1_PHOSPHORYLATION_THROUGH_THE_ACTIVATION_OF_ADENYLATE_CYCLASE	http://www.gsea-msigdb.org/gsea/msigdb/human/geneset/REACTOME_CREB1_PHOSPHORYLATION_THROUGH_THE_ACTIVATION_OF_ADENYLATE_CYCLASE	PRKAR2B	PRKACA	PRKAR1A	PRKAR2A	CREB1	PRKACB	ADCY8	ADCY1	PRKACG	PRKX	PRKAR1B	CALM1
REACTOME_CREB1_PHOSPHORYLATION_THROUGH_THE_ACTIVATION_OF_CAMKII_CAMKK_CAMKIV_CASCASDE	http://www.gsea-msigdb.org/gsea/msigdb/human/geneset/REACTOME_CREB1_PHOSPHORYLATION_THROUGH_THE_ACTIVATION_OF_CAMKII_CAMKK_CAMKIV_CASCASDE	CAMKK1	CAMK2B	CAMKK2	CREB1	CAMK2G	CAMK4	KPNA2	CALM1
REACTOME_CREB1_PHOSPHORYLATION_THROUGH_NMDA_RECEPTOR_MEDIATED_ACTIVATION_OF_RAS_SIGNALING	http://www.gsea-msigdb.org/gsea/msigdb/human/geneset/REACTOME_CREB1_PHOSPHORYLATION_THROUGH_NMDA_RECEPTOR_MEDIATED_ACTIVATION_OF_RAS_SIGNALING	LRRC7	RASGRF1	CAMK2B	CAMK2A	RPS6KA2	RPS6KA6	DLG1	ACTN2	DLG3	MAPK1	MAPK3	GRIN2D	RASGRF2	RPS6KA1	CREB1	DLG4	KRAS	PDPK1	CAMK2D	CAMK2G	DLG2	HRAS	GRIN1	RPS6KA3	CALM1	NRAS	GRIN2B	NEFL
REACTOME_ACTIVATION_OF_NMDA_RECEPTORS_AND_POSTSYNAPTIC_EVENTS	http://www.gsea-msigdb.org/gsea/msigdb/human/geneset/REACTOME_ACTIVATION_OF_NMDA_RECEPTORS_AND_POSTSYNAPTIC_EVENTS	CAMKK1	PRKAR2B	LRRC7	RASGRF1	CAMK2B	CAMK2A	RPS6KA2	PRKACA	RPS6KA6	DLG1	TUBA3D	ACTN2	DLG3	MAPK1	PPM1F	TUBB1	ARHGEF7	MAPK3	TUBB4A	LIN7B	GRIN2D	PRKAG2	APBA1	GIT1	PRKAR1A	CAMKK2	LIN7A	PRKAB1	RASGRF2	PRKAR2A	PRKAG3	GRIN3B	KIF17	RPS6KA1	CREB1	GRIA2	TUBA1B	GRIA3	TUBA4A	PRKAB2	PRKAA1	DLG4	KRAS	CAMK1	RAC1	TUBB2A	TUBB2B	PDPK1	PRKACB	CAMK2D	CASK	CAMK2G	LIN7C	DLG2	TUBA3E	CAMK4	GRIA4	NRGN	GRIA1	ADCY8	NRG1	GRIN2C	PRKAA2	ADCY1	PRKACG	TUBA1A	TUBA1C	NBEA	TUBB8B	HRAS	PPM1E	TUBB6	GRIN1	RPS6KA3	TUBAL3	ERBB4	PRKAG1	KPNA2	GRIN2A	TUBA8	PRKX	MAPT	PRKAR1B	TUBB4B	SRC	TUBA3C	CALM1	GRIN3A	NRAS	TUBA4B	TUBB3	TUBB8	GRIN2B	NEFL
REACTOME_RAS_ACTIVATION_UPON_CA2_INFLUX_THROUGH_NMDA_RECEPTOR	http://www.gsea-msigdb.org/gsea/msigdb/human/geneset/REACTOME_RAS_ACTIVATION_UPON_CA2_INFLUX_THROUGH_NMDA_RECEPTOR	LRRC7	RASGRF1	CAMK2B	CAMK2A	DLG1	ACTN2	DLG3	GRIN2D	RASGRF2	DLG4	KRAS	CAMK2D	CAMK2G	DLG2	HRAS	GRIN1	CALM1	NRAS	GRIN2B	NEFL
REACTOME_FREE_FATTY_ACID_RECEPTORS	http://www.gsea-msigdb.org/gsea/msigdb/human/geneset/REACTOME_FREE_FATTY_ACID_RECEPTORS	GPR31	FFAR2	FFAR1	FFAR3	FFAR4
REACTOME_RSK_ACTIVATION	http://www.gsea-msigdb.org/gsea/msigdb/human/geneset/REACTOME_RSK_ACTIVATION	RPS6KA2	RPS6KA6	MAPK1	MAPK3	RPS6KA1	PDPK1	RPS6KA3
REACTOME_FORMYL_PEPTIDE_RECEPTORS_BIND_FORMYL_PEPTIDES_AND_MANY_OTHER_LIGANDS	http://www.gsea-msigdb.org/gsea/msigdb/human/geneset/REACTOME_FORMYL_PEPTIDE_RECEPTORS_BIND_FORMYL_PEPTIDES_AND_MANY_OTHER_LIGANDS	HEBP1	ANXA1	APP	FPR2	FPR1	SAA1	FPR3	CCL23
REACTOME_RELAXIN_RECEPTORS	http://www.gsea-msigdb.org/gsea/msigdb/human/geneset/REACTOME_RELAXIN_RECEPTORS	RLN2	RXFP2	RLN3	RXFP1	INSL5	RXFP4	RXFP3	INSL3
REACTOME_INTERACTION_BETWEEN_L1_AND_ANKYRINS	http://www.gsea-msigdb.org/gsea/msigdb/human/geneset/REACTOME_INTERACTION_BETWEEN_L1_AND_ANKYRINS	SCN4A	ANK1	SPTB	KCNQ2	ACTB	NRCAM	SCN1B	SPTBN1	SCN2A	SCN7A	SPTBN5	SCN1A	ANK2	SCN2B	ANK3	SCN3A	SPTBN4	NFASC	SPTA1	SCN3B	SCN11A	SCN9A	SPTBN2	SCN4B	SCN5A	ACTG1	KCNQ3	SCN10A	SCN8A	SPTAN1	L1CAM
REACTOME_SIGNAL_TRANSDUCTION_BY_L1	http://www.gsea-msigdb.org/gsea/msigdb/human/geneset/REACTOME_SIGNAL_TRANSDUCTION_BY_L1	ITGA2B	CSNK2A2	FGFR1	NRP1	MAPK1	CSNK2A1	MAPK3	MAP2K2	RAC1	ITGAV	ITGA9	EGFR	PAK1	NCAM1	ITGB1	VAV2	ITGA5	MAP2K1	L1CAM	CSNK2B	ITGB3
REACTOME_SMOOTH_MUSCLE_CONTRACTION	http://www.gsea-msigdb.org/gsea/msigdb/human/geneset/REACTOME_SMOOTH_MUSCLE_CONTRACTION	CACNA1G	VCL	GUCY1B1	MYLK	ITGB5	PXN	MYL6	SORBS1	CACNA1I	MYL9	MYL12A	MYL10	MYL7	ACTA2	ALDH2	MYL12B	SORBS3	CALD1	MYH11	ANXA1	DYSF	TLN1	PDE5A	TPM1	TPM3	PAK1	GUCY1A2	ACTG2	LMOD1	GUCY1A1	TPM4	TRIM72	MYL11	PAK2	CAV3	ANXA2	MYL6B	CACNA1H	ANXA6	TPM2	CALM1	ITGA1	MYL5
REACTOME_AQUAPORIN_MEDIATED_TRANSPORT	http://www.gsea-msigdb.org/gsea/msigdb/human/geneset/REACTOME_AQUAPORIN_MEDIATED_TRANSPORT	PRKAR2B	GNB5	PRKACA	ADCY2	GNB1	AQP6	GNAS	AVP	AQP8	AQP9	RAB11A	RAB11FIP2	PRKAR1A	GNB3	PRKAR2A	GNB4	ADCY7	AVPR2	GNG13	GNG11	GNGT1	ADCY4	MIP	ADCY3	PRKACB	AQP10	ADCY8	AQP5	ADCY9	GNG3	ADCY1	PRKACG	AQP7	AQP3	GNGT2	MYO5B	GNG8	AQP2	GNG4	AQP4	GNB2	GNG12	ADCY5	GNG5	ADCY6	GNG7	AQP11	AQP12A	GNG2	PRKAR1B	AQP1	GNG10
REACTOME_TAK1_DEPENDENT_IKK_AND_NF_KAPPA_B_ACTIVATION	http://www.gsea-msigdb.org/gsea/msigdb/human/geneset/REACTOME_TAK1_DEPENDENT_IKK_AND_NF_KAPPA_B_ACTIVATION	TAB2	CASP8	ALPK1	NFKB2	TAB1	NFKBIA	USP14	N4BP1	RIPK2	IKBKB	NFKBIB	NOD1	NFKB1	TRAF2	IRAK2	MAP3K7	NLRC5	TP53	APP	RPS27A	TIFA	UBC	TAB3	S100B	NLRX1	LRRC14	S100A12	IKBIP	NOD2	NKIRAS2	UBB	RELA	SAA1	TRAF6	UBE2N	IRAK1	USP18	HMGB1	NKIRAS1	AGER	CHUK	UBA52	UBE2V1	IKBKG
REACTOME_TYPE_I_HEMIDESMOSOME_ASSEMBLY	http://www.gsea-msigdb.org/gsea/msigdb/human/geneset/REACTOME_TYPE_I_HEMIDESMOSOME_ASSEMBLY	LAMA3	LAMC2	COL17A1	ITGA6	ITGB4	DST	CD151	PLEC	KRT5	KRT14	LAMB3
REACTOME_BIOSYNTHESIS_OF_THE_N_GLYCAN_PRECURSOR_DOLICHOL_LIPID_LINKED_OLIGOSACCHARIDE_LLO_AND_TRANSFER_TO_A_NASCENT_PROTEIN	http://www.gsea-msigdb.org/gsea/msigdb/human/geneset/REACTOME_BIOSYNTHESIS_OF_THE_N_GLYCAN_PRECURSOR_DOLICHOL_LIPID_LINKED_OLIGOSACCHARIDE_LLO_AND_TRANSFER_TO_A_NASCENT_PROTEIN	DPM1	ST3GAL1	PGM3	ALG1	ST3GAL6	CTSA	ST6GALNAC1	ST6GALNAC2	ST6GAL1	ALG9	ALG6	NANS	PMM1	GNPNAT1	ST8SIA5	ALG13	RENBP	GFUS	ST3GAL4	CMAS	ST8SIA1	GMDS	ST8SIA4	NEU2	ST3GAL5	ST6GALNAC5	UAP1	DHDDS	ALG2	SLC17A5	ALG5	NAGK	ST3GAL3	SRD5A3	MPDU1	GFPT2	NPL	ST6GALNAC4	DPM2	ALG10	ST8SIA2	PMM2	ST6GAL2	GMPPA	ST8SIA6	FUOM	NUS1	ST3GAL2	FCSK	ALG8	GNE	ST6GALNAC6	AMDHD2	NEU3	RFT1	SLC35A1	DOLPP1	MVD	NANP	GLB1	DPAGT1	ALG14	GMPPB	DOLK	ALG10B	ST8SIA3	MPI	DPM3	SLC35C1	ALG12	NUDT14	ST6GALNAC3	NEU1	GFPT1	NEU4	ALG3	ALG11	FPGT
REACTOME_SYNTHESIS_OF_DOLICHYL_PHOSPHATE	http://www.gsea-msigdb.org/gsea/msigdb/human/geneset/REACTOME_SYNTHESIS_OF_DOLICHYL_PHOSPHATE	DHDDS	SRD5A3	NUS1	DOLPP1	MVD	DOLK
REACTOME_ASPARAGINE_N_LINKED_GLYCOSYLATION	http://www.gsea-msigdb.org/gsea/msigdb/human/geneset/REACTOME_ASPARAGINE_N_LINKED_GLYCOSYLATION	DPM1	ARF5	COPZ2	TRAPPC6A	ST3GAL1	PGM3	ANK1	ALG1	FUT8	TRAPPC3	ST3GAL6	CTSA	SPTB	ST6GALNAC1	ST6GALNAC2	MGAT4A	SEL1L	DERL2	ST6GAL1	NSF	LMAN1	TUBA3D	DYNC1I2	CAPZB	CD59	B4GALT1	TMED2	ALG9	ALG6	EDEM2	DYNLL1	GANAB	SCFD1	SEC22C	ARCN1	NANS	KDELR3	PMM1	GNPNAT1	CNIH1	PSMC1	SEC23A	CTSZ	TUBB1	ARFGAP1	ST8SIA5	ALG13	RENBP	MAGT1	UGGT2	COG4	GFUS	DCTN6	TUSC3	LHB	TUBB4A	PPP6R1	NAPA	KDELR1	COPE	BET1	YKT6	SEC23IP	GBF1	GOSR2	GOSR1	AREG	CTSC	PPP6R3	ST3GAL4	FOLR1	MLEC	COPZ1	CMAS	ST8SIA1	MAN1A1	GMDS	MAN2A1	ST8SIA4	SEC24A	COL7A1	TFG	GORASP1	LMAN2L	MOGS	SPTBN1	NEU2	ST3GAL5	CHST10	EDEM3	CAPZA1	ST6GALNAC5	UAP1	B4GALT2	MAN1C1	DHDDS	B4GALT6	RPN2	RAD23B	PPP6C	ALG2	SLC17A5	SEC16B	ALG5	SEC22A	B4GALT4	COPA	TUBA1B	CHST8	NAGK	NAPB	TBC1D20	TMEM115	ST3GAL3	CANX	TUBA4A	SRD5A3	MGAT3	COPB1	MPDU1	DAD1	PRKCSH	MGAT1	GFPT2	ACTR10	DCTN4	COG6	EDEM1	NAPG	ARF3	STT3A	TMED7	CGA	OS9	DYNC1LI2	COG2	NPL	COG3	KDELR2	UGGT1	ST6GALNAC4	STX17	DPM2	DERL1	DCTN3	TUBB2A	TUBB2B	SPTBN5	RAB1A	PREB	ACTR1A	SEC31A	USO1	SEC24B	RNF185	ALG10	LMAN1L	ST8SIA2	PMM2	ASGR1	CSNK1D	ARF1	CNIH3	RPS27A	ST6GAL2	GMPPA	DYNC1LI1	ANK2	MARCHF6	SEC16A	ST8SIA6	FUOM	ARFGAP2	MIA2	SEC24D	UBC	NGLY1	ANK3	TUBA3E	MGAT5	SAR1B	NUS1	MIA3	GRIA1	SEC13	ST3GAL2	FCSK	B4GALT5	DYNC1I1	COPG2	B4GALT3	ALG8	AMFR	GNE	TRAPPC10	ST6GALNAC6	SPTBN4	MGAT4B	ASGR2	AMDHD2	NEU3	UBXN1	STX5	SYVN1	TGFA	SPTA1	RPN1	RFT1	SLC35A1	COG5	VCP	TMED3	COG1	DCTN5	PDIA3	B4GALNT2	GOLGA2	DOLPP1	ENGASE	MVD	TRAPPC2L	TUBA1A	TUBA1C	TRAPPC9	MGAT2	ARF4	COG7	LMAN2	UMOD	TRAPPC1	NANP	GLB1	UBB	TMED10	RNF139	FUT3	DPAGT1	ALG14	MANEA	TUBB8B	GOLGB1	GMPPB	SPTBN2	CNIH2	RAB1B	DCTN2	DOLK	ALG10B	TUBB6	SEC24C	MAN1B1	ST8SIA3	CAPZA3	BET1L	TUBAL3	MPI	DPM3	FUCA1	CALR	MCFD2	TRAPPC5	COPG1	SLC35C1	MGAT4C	TRAPPC6B	ALG12	RNF5	TUBA8	NUDT14	ST6GALNAC3	COPB2	NEU1	TMED9	F8	TUBB4B	CD55	TRAPPC2	MAN2A2	TRAPPC4	DYNC1H1	SERPINA1	SPTAN1	TUBA3C	MAN1A2	GFPT1	F5	CAPZA2	NEU4	DCTN1	TRIM13	ANKRD28	COG8	ALG3	UBA52	RNF103	ARFGAP3	TUBA4B	DDOST	ALG11	INS	FPGT	TUBB3	TUBB8	DYNLL2	SEC22B
REACTOME_SYNTHESIS_OF_GDP_MANNOSE	http://www.gsea-msigdb.org/gsea/msigdb/human/geneset/REACTOME_SYNTHESIS_OF_GDP_MANNOSE	PMM1	PMM2	GMPPA	GMPPB	MPI
REACTOME_SYNTHESIS_OF_UDP_N_ACETYL_GLUCOSAMINE	http://www.gsea-msigdb.org/gsea/msigdb/human/geneset/REACTOME_SYNTHESIS_OF_UDP_N_ACETYL_GLUCOSAMINE	PGM3	GNPNAT1	RENBP	UAP1	NAGK	GFPT2	AMDHD2	GFPT1
REACTOME_SYNTHESIS_OF_SUBSTRATES_IN_N_GLYCAN_BIOSYTHESIS	http://www.gsea-msigdb.org/gsea/msigdb/human/geneset/REACTOME_SYNTHESIS_OF_SUBSTRATES_IN_N_GLYCAN_BIOSYTHESIS	DPM1	ST3GAL1	PGM3	ST3GAL6	CTSA	ST6GALNAC1	ST6GALNAC2	ST6GAL1	NANS	PMM1	GNPNAT1	ST8SIA5	RENBP	GFUS	ST3GAL4	CMAS	ST8SIA1	GMDS	ST8SIA4	NEU2	ST3GAL5	ST6GALNAC5	UAP1	DHDDS	SLC17A5	ALG5	NAGK	ST3GAL3	SRD5A3	GFPT2	NPL	ST6GALNAC4	DPM2	ST8SIA2	PMM2	ST6GAL2	GMPPA	ST8SIA6	FUOM	NUS1	ST3GAL2	FCSK	GNE	ST6GALNAC6	AMDHD2	NEU3	SLC35A1	DOLPP1	MVD	NANP	GLB1	GMPPB	DOLK	ST8SIA3	MPI	DPM3	SLC35C1	NUDT14	ST6GALNAC3	NEU1	GFPT1	NEU4	FPGT
REACTOME_CELL_EXTRACELLULAR_MATRIX_INTERACTIONS	http://www.gsea-msigdb.org/gsea/msigdb/human/geneset/REACTOME_CELL_EXTRACELLULAR_MATRIX_INTERACTIONS	ACTN1	LIMS2	FERMT2	ACTB	PXN	TESK1	VASP	FLNC	ARHGEF6	RSU1	ITGB1	FBLIM1	ILK	LIMS1	ACTG1	PARVB	FLNA	PARVA
REACTOME_REGULATION_OF_CYTOSKELETAL_REMODELING_AND_CELL_SPREADING_BY_IPP_COMPLEX_COMPONENTS	http://www.gsea-msigdb.org/gsea/msigdb/human/geneset/REACTOME_REGULATION_OF_CYTOSKELETAL_REMODELING_AND_CELL_SPREADING_BY_IPP_COMPLEX_COMPONENTS	ACTN1	PXN	TESK1	ARHGEF6	RSU1	LIMS1	PARVB	PARVA
REACTOME_INTERLEUKIN_1_FAMILY_SIGNALING	http://www.gsea-msigdb.org/gsea/msigdb/human/geneset/REACTOME_INTERLEUKIN_1_FAMILY_SIGNALING	PSMB1	ALOX5	PSMC4	PSMA4	CUL1	TAB2	CASP8	MAP2K4	PSME4	PTPN18	FBXW11	ALPK1	PTPN23	NFKB2	TOLLIP	PSMC5	PTPN4	IRAK3	PSME1	PSMD5	PSMD8	TAB1	RBX1	CTSG	PSMC6	PSMA3	PSMC1	PSMB5	PSMA6	NFKBIA	PSME2	PSMA7	USP14	PSMD10	N4BP1	PSMD7	RIPK2	IKBKB	GSDMD	NFKBIB	NOD1	PSMA2	MAPK8	MAP3K8	PSMD3	PSMD11	MAP2K6	NFKB1	PTPN5	PSMD9	PTPN6	IL4	SKP1	IL1A	PSMD14	IL1R2	IL1R1	IL1RL2	IL1RL1	IL18R1	IL18RAP	IL1B	IL37	PSMF1	PSMB2	TRAF2	SEM1	PTPN12	PSMA1	PSME3	IRAK2	MAP3K7	IL36G	IL1RN	IL36A	IL36RN	IL36B	IL1F10	PSMB7	IL33	IL18BP	CASP1	PELI2	NLRC5	TP53	APP	PSMB6	PSMA5	PTPN7	RPS27A	TIFA	IL18	UBC	PTPN14	PSMA8	TAB3	PSMD4	PSMB4	S100B	NLRX1	LRRC14	SQSTM1	PSMC2	S100A12	PTPN13	PSMD6	PSMC3	IKBIP	BTRC	SMAD3	NOD2	NKIRAS2	STAT3	TNIP2	MAP2K1	IL13	IL1RAPL1	PTPN9	UBB	MYD88	RELA	SAA1	PSMD1	PELI3	TRAF6	PSMD2	PTPN2	UBE2N	PTPN11	TBK1	IRAK1	USP18	SIGIRR	PSMD13	HMGB1	IL1RAP	PSMD12	PELI1	NKIRAS1	IRAK4	MAP3K3	PTPN20	PSMB8	AGER	PSMB10	CHUK	UBA52	PSMB11	PSMB9	UBE2V1	IKBKG	PSMB3
REACTOME_CELL_JUNCTION_ORGANIZATION	http://www.gsea-msigdb.org/gsea/msigdb/human/geneset/REACTOME_CELL_JUNCTION_ORGANIZATION	CLDN11	CDH1	CDH10	CTNNA1	LAMA3	LAMC2	CDH3	COL17A1	CLDN18	SDK2	ACTN1	LIMS2	PALS1	PVR	FERMT2	ACTB	CDH17	CDH7	PXN	ITGA6	PARD6A	CLDN15	TESK1	NECTIN1	CDH9	CDH6	CLDN16	PARD6B	VASP	FLNC	ARHGEF6	CDH15	NECTIN2	AFDN	CRB3	ITGB4	PATJ	CLDN10	CDH24	CDH11	CDH13	NECTIN4	CDH18	SDK1	RSU1	PARD3	ITGB1	CDH8	DST	CDH12	CLDN17	CLDN8	CLDN12	F11R	CLDN14	FBLIM1	CADM3	CLDN1	PRKCI	CLDN19	CLDN3	CLDN2	ILK	CTNNB1	LIMS1	CDH2	CLDN20	JUP	CADM2	CLDN22	CD151	NECTIN3	PARD6G	PLEC	CDH4	CDH5	CLDN7	CADM1	ACTG1	CLDN5	CLDN6	KRT5	KRT14	PARVB	CLDN4	LAMB3	FLNA	PARVA	CTNND1	CLDN9	ANG	CLDN23
REACTOME_NRCAM_INTERACTIONS	http://www.gsea-msigdb.org/gsea/msigdb/human/geneset/REACTOME_NRCAM_INTERACTIONS	ANK1	DLG1	DLG3	NRCAM	NRP2	DLG4	CNTN2
REACTOME_CHL1_INTERACTIONS	http://www.gsea-msigdb.org/gsea/msigdb/human/geneset/REACTOME_CHL1_INTERACTIONS	ANK1	NRP1	HSPA8	CNTN6	CHL1	ITGA10	ITGB1	ITGA2	ITGA1
REACTOME_NEUROFASCIN_INTERACTIONS	http://www.gsea-msigdb.org/gsea/msigdb/human/geneset/REACTOME_NEUROFASCIN_INTERACTIONS	CNTN1	ANK1	DCX	NRCAM	CNTNAP1	SDCBP	NFASC
REACTOME_INTERLEUKIN_12_FAMILY_SIGNALING	http://www.gsea-msigdb.org/gsea/msigdb/human/geneset/REACTOME_INTERLEUKIN_12_FAMILY_SIGNALING	CRLF1	RALA	CNN2	CDC42	IL12RB2	RPLP0	JAK2	IL12RB1	MTAP	PSME2	IL27RA	EBI3	TYK2	AIP	IL23A	IFNG	HSPA9	IL12B	LMNB1	STAT1	CAPZA1	TCP1	HNRNPA2B1	VAMP7	CANX	RAP1B	SNRPA1	CA1	IL6ST	LCP1	IL10	STAT4	SOD1	ARF1	MSN	GSTO1	PDCD4	HNRNPDL	JAK1	IL23R	STAT3	IL12A	BOLA2B	HNRNPF	CFL1	PITPNA	TALDO1	PAK2	ANXA2	BOLA2	P4HB	PPIA	IL27	SERPINB2	MIF	GSTA2	SOD2
REACTOME_INTERLEUKIN_17_SIGNALING	http://www.gsea-msigdb.org/gsea/msigdb/human/geneset/REACTOME_INTERLEUKIN_17_SIGNALING	MAP2K3	MAPK9	CUL1	TAB2	IL17RB	MAP2K4	MEF2A	RPS6KA2	FBXW11	MAP2K7	MEF2C	MAPK1	TAB1	RPS6KA5	MAPK3	RIPK2	IKBKB	PPP2CB	VRK3	PPP2R1A	NOD1	MAPK8	MAP3K8	DUSP3	MAP2K6	NFKB1	MAPK10	MAPK14	IL17A	IL17F	PPP2R5D	SKP1	PPP2CA	MAPKAPK3	ATF2	RPS6KA1	CREB1	DUSP4	ATF1	IL17C	ELK1	IRAK2	MAP3K7	PPP2R1B	DUSP6	RPS27A	UBC	TAB3	MAPKAPK2	IL17RE	IL17RC	DUSP7	IL25	BTRC	MAPK7	NOD2	TNIP2	MAP2K1	UBB	FOS	TRAF6	RPS6KA3	JUN	IL17RA	UBE2N	IRAK1	MAPK11	CHUK	UBA52	UBE2V1	IKBKG
REACTOME_INTERLEUKIN_1_PROCESSING	http://www.gsea-msigdb.org/gsea/msigdb/human/geneset/REACTOME_INTERLEUKIN_1_PROCESSING	NFKB2	CTSG	GSDMD	NFKB1	IL1A	IL1B	CASP1	IL18	RELA
REACTOME_SIGNALING_BY_INTERLEUKINS	http://www.gsea-msigdb.org/gsea/msigdb/human/geneset/REACTOME_SIGNALING_BY_INTERLEUKINS	CRLF1	RALA	NOS2	PSMB1	IL32	CD4	FYN	ALOX5	PSMC4	IL20RA	HGF	VIM	TNFRSF1B	GAB2	MAP2K3	PSMA4	MAPK9	PIK3CB	CUL1	TAB2	IL17RB	CASP8	CNN2	MAP2K4	TNFRSF1A	MEF2A	PSME4	RORA	CDC42	RPS6KA2	PRKACA	PTPN18	FBXW11	ALPK1	PTGS2	FSCN1	PTPN23	STXBP2	MAP2K7	NFKB2	IL4R	TOLLIP	HSP90AA1	CXCL2	MEF2C	IL12RB2	TXLNA	PSMC5	MMP2	PTPN4	RPLP0	BIRC5	ICAM1	IRAK3	IL5RA	PSME1	PSMD5	BLNK	IL11	JAK2	IL12RB1	PSMD8	MTAP	CRKL	OSM	MAPK1	HMOX1	TAB1	CSF2RB	IL2RB	RBX1	CTSG	SOS2	PSMC6	PSMA3	HIF1A	PSMC1	RPS6KA5	PSMB5	PSMA6	NFKBIA	PSME2	MMP9	PSMA7	HCK	USP14	PSMD10	TIMP1	MAPK3	N4BP1	CCL22	PSMD7	STX4	IL21R	RIPK2	IKBKB	IL7	GSDMD	PPP2CB	NFKBIB	FCER2	IL27RA	VRK3	EBI3	TGFB1	TYK2	PPP2R1A	JAK3	PIK3R2	STX1A	NOD1	PTPRZ1	PSMA2	RAPGEF1	GATA3	MAPK8	MAP3K8	CSF3	PSMD3	PSMD11	CCL2	DUSP3	MAP2K6	NFKB1	MAPK10	IL2	HSPA8	CCND1	IL10RA	CBL	AIP	PTPN5	PSMD9	IL23A	IL26	IFNG	PTPN6	NANOG	OPRM1	MAPK14	IL17A	IL17F	PPP2R5D	VEGFA	HSPA9	IL12B	LMNB1	IL4	IL5	SKP1	PPP2CA	LIFR	BCL6	CD86	CISH	MAPKAPK3	IL1A	CCL20	POMC	PSMD14	FN1	STAT1	IL1R2	IL1R1	IL1RL2	IL1RL1	IL18R1	IL18RAP	SDC1	SOS1	ATF2	OPRD1	CAPZA1	RHOU	PIK3R3	FASLG	RPS6KA1	CREB1	FOXO3	CSF3R	TCP1	SOCS2	DUSP4	PTK2B	CD80	CCR2	PIK3CA	HNRNPA2B1	TWIST1	CNTFR	ATF1	IL13RA2	VAMP7	IL9R	IL17C	F13A1	CDKN1A	IL1B	IL37	PSMF1	PSMB2	STAT5A	ELK1	CANX	TRAF2	RAP1B	IL22	SMARCA4	SEM1	PTPN12	LIF	PSMA1	LBP	LAMA5	PSME3	IL13RA1	SNRPA1	SNAP25	CA1	IRAK2	IL6ST	IL2RA	IL15RA	ANXA1	HAVCR2	CD36	MAP3K7	TEC	LCP1	IL6	IL10	IL36G	IL1RN	IL36A	IL36RN	IL36B	IL1F10	PSMB7	MYC	IL33	IL11RA	PIM1	IRF4	IL18BP	PPP2R1B	CASP1	STAT4	IL21	FGF2	DUSP6	PELI2	ITGAX	NLRC5	TP53	VAV1	SOD1	APP	AKT1	IL19	PSMB6	IL22RA1	PSMA5	POU2F1	RORC	MCL1	ARF1	PTPN7	RPS27A	TIFA	OSMR	PIK3R1	TSLP	IL9	MSN	IL2RG	LCN2	ZEB1	GSTO1	MMP3	ITGB1	CTF1	PDCD4	IL18	FOXO1	UBC	PTPN14	HNRNPDL	PSMA8	BATF	IL34	TAB3	PSMD4	PSMB4	ITGB2	S100B	SHC1	NLRX1	IL6R	CCR5	LRRC14	SQSTM1	PSMC2	ALOX15	JAK1	IL23R	VCAM1	MAPKAPK2	IL20	IL24	S100A12	PTPN13	PSMD6	IL17RE	IL17RC	CXCL1	CCR1	DUSP7	IL15	CASP3	IL3	CSF2	IL22RA2	IL31RA	COL1A2	YWHAZ	SYK	INPPL1	PSMC3	IL25	IKBIP	BTRC	RAG1	MAPK7	HSP90B1	STAT6	STX3	SMAD3	CRK	NOD2	NKIRAS2	STAT3	IL7R	IL12A	TNIP2	INPP5D	LGALS9	MAP2K1	IRS1	IL13	CXCL10	IL1RAPL1	PTAFR	PTPN9	CXCL8	BOLA2B	HNRNPF	ITGAM	UBB	FOS	STAT2	S1PR1	FPR1	SOCS5	JUNB	BCL2L1	PIK3CD	BCL2	CCL11	IL16	CCL19	CFL1	MYD88	RELA	SAA1	PSMD1	STAT5B	PITPNA	PELI3	IL20RB	RAG2	TRAF6	PSMD2	PTPN2	CLCF1	YES1	TALDO1	RPS6KA3	JUN	IL17RA	GRB2	UBE2N	PTPN11	PAK2	SOX2	IFNL1	CSF1R	NDN	ANXA2	LCK	BOLA2	H3C13	IFNL2	TBK1	IRAK1	CSF1	SOCS3	USP18	SIGIRR	IL3RA	SOCS1	MAPK11	IFNLR1	MUC1	P4HB	PSMD13	BRWD1	IRS2	MAOA	HMGB1	IL1RAP	PPIA	PRTN3	MMP1	IFNL3	H3C12	PSMD12	IL27	PELI1	H3C4	SERPINB2	NKIRAS1	IRAK4	CSF2RA	MAP3K3	H3C14	H3C15	PTPN20	PSMB8	AGER	TNF	IL31	PSMB10	CRLF2	IGHE	IGHG4	IGHG1	CHUK	VAMP2	CEBPD	UBA52	PSMB11	PSMB9	MIF	CNTF	IL10RB	GSTA2	UBE2V1	LYN	IKBKG	CCL5	H3C8	CCL3	H3C6	CCL4	H3C11	H3C1	PSMB3	CCL3L1	CCL3L3	H3C7	H3C10	H3C2	H3C3	SOD2
REACTOME_OTHER_INTERLEUKIN_SIGNALING	http://www.gsea-msigdb.org/gsea/msigdb/human/geneset/REACTOME_OTHER_INTERLEUKIN_SIGNALING	IL32	CD4	STXBP2	TXLNA	STX4	TYK2	STX1A	PTPRZ1	CSF3	SDC1	CSF3R	SNAP25	IL34	JAK1	CASP3	STX3	IL16	IFNL1	CSF1R	CSF1	IFNLR1	PRTN3	VAMP2	IL10RB
REACTOME_MAPK_TARGETS_NUCLEAR_EVENTS_MEDIATED_BY_MAP_KINASES	http://www.gsea-msigdb.org/gsea/msigdb/human/geneset/REACTOME_MAPK_TARGETS_NUCLEAR_EVENTS_MEDIATED_BY_MAP_KINASES	MAPK9	MEF2A	RPS6KA2	MEF2C	MAPK1	RPS6KA5	MAPK3	PPP2CB	VRK3	PPP2R1A	MAPK8	DUSP3	MAPK10	MAPK14	PPP2R5D	PPP2CA	ATF2	RPS6KA1	CREB1	DUSP4	ATF1	ELK1	PPP2R1B	DUSP6	MAPKAPK2	DUSP7	MAPK7	FOS	RPS6KA3	JUN	MAPK11
REACTOME_ACTIVATED_TAK1_MEDIATES_P38_MAPK_ACTIVATION	http://www.gsea-msigdb.org/gsea/msigdb/human/geneset/REACTOME_ACTIVATED_TAK1_MEDIATES_P38_MAPK_ACTIVATION	MAP2K3	TAB2	TAB1	RIPK2	NOD1	MAP2K6	MAPK14	MAPKAPK3	IRAK2	MAP3K7	RPS27A	UBC	TAB3	MAPKAPK2	NOD2	UBB	TRAF6	UBE2N	IRAK1	MAPK11	UBA52	UBE2V1	IKBKG
REACTOME_JNK_C_JUN_KINASES_PHOSPHORYLATION_AND_ACTIVATION_MEDIATED_BY_ACTIVATED_HUMAN_TAK1	http://www.gsea-msigdb.org/gsea/msigdb/human/geneset/REACTOME_JNK_C_JUN_KINASES_PHOSPHORYLATION_AND_ACTIVATION_MEDIATED_BY_ACTIVATED_HUMAN_TAK1	MAPK9	TAB2	MAP2K4	MAP2K7	TAB1	RIPK2	NOD1	MAPK8	MAPK10	IRAK2	MAP3K7	RPS27A	UBC	TAB3	NOD2	UBB	TRAF6	UBE2N	IRAK1	UBA52	UBE2V1	IKBKG
REACTOME_ACTIVATION_OF_THE_AP_1_FAMILY_OF_TRANSCRIPTION_FACTORS	http://www.gsea-msigdb.org/gsea/msigdb/human/geneset/REACTOME_ACTIVATION_OF_THE_AP_1_FAMILY_OF_TRANSCRIPTION_FACTORS	MAPK9	MAPK1	MAPK3	MAPK8	MAPK10	MAPK14	ATF2	FOS	JUN	MAPK11
REACTOME_BUTYRATE_RESPONSE_FACTOR_1_BRF1_BINDS_AND_DESTABILIZES_MRNA	http://www.gsea-msigdb.org/gsea/msigdb/human/geneset/REACTOME_BUTYRATE_RESPONSE_FACTOR_1_BRF1_BINDS_AND_DESTABILIZES_MRNA	EXOSC7	EXOSC5	DIS3	EXOSC3	XRN1	EXOSC8	EXOSC9	EXOSC2	AKT1	MAPKAPK2	YWHAB	EXOSC1	DCP2	EXOSC4	ZFP36L1	EXOSC6	DCP1A
REACTOME_AUF1_HNRNP_D0_BINDS_AND_DESTABILIZES_MRNA	http://www.gsea-msigdb.org/gsea/msigdb/human/geneset/REACTOME_AUF1_HNRNP_D0_BINDS_AND_DESTABILIZES_MRNA	PSMB1	PSMC4	PSMA4	PSME4	PABPC1	PSMC5	PSME1	PSMD5	PSMD8	PSMC6	PSMA3	PSMC1	PSMB5	PSMA6	PSME2	PSMA7	PSMD10	PSMD7	HSPB1	PSMA2	PSMD3	PSMD11	HSPA8	PSMD9	EIF4G1	PSMD14	PSMF1	PSMB2	SEM1	PSMA1	PSME3	PSMB7	HNRNPD	PSMB6	PSMA5	RPS27A	UBC	PSMA8	PSMD4	PSMB4	PSMC2	PSMD6	PSMC3	UBB	PSMD1	PSMD2	PSMD13	PSMD12	PSMB8	HSPA1A	PSMB10	UBA52	PSMB11	PSMB9	PSMB3
REACTOME_TRISTETRAPROLIN_TTP_ZFP36_BINDS_AND_DESTABILIZES_MRNA	http://www.gsea-msigdb.org/gsea/msigdb/human/geneset/REACTOME_TRISTETRAPROLIN_TTP_ZFP36_BINDS_AND_DESTABILIZES_MRNA	EXOSC7	EXOSC5	TNPO1	DIS3	EXOSC3	XRN1	EXOSC8	EXOSC9	ZFP36	EXOSC2	MAPKAPK2	YWHAB	EXOSC1	DCP2	EXOSC4	EXOSC6	DCP1A
REACTOME_HUR_ELAVL1_BINDS_AND_STABILIZES_MRNA	http://www.gsea-msigdb.org/gsea/msigdb/human/geneset/REACTOME_HUR_ELAVL1_BINDS_AND_STABILIZES_MRNA	ELAVL1	XPO1	SET	NUP214	ANP32A	PRKCA	TNFSF13	PRKCD
REACTOME_REGULATION_OF_MRNA_STABILITY_BY_PROTEINS_THAT_BIND_AU_RICH_ELEMENTS	http://www.gsea-msigdb.org/gsea/msigdb/human/geneset/REACTOME_REGULATION_OF_MRNA_STABILITY_BY_PROTEINS_THAT_BIND_AU_RICH_ELEMENTS	PSMB1	PSMC4	PSMA4	ELAVL1	PSME4	PABPC1	EXOSC7	EXOSC5	XPO1	TNPO1	DIS3	PSMC5	KHSRP	PSME1	PSMD5	PSMD8	PSMC6	PSMA3	PSMC1	PSMB5	PSMA6	PSME2	PSMA7	PSMD10	PSMD7	HSPB1	PSMA2	EXOSC3	PSMD3	PSMD11	HSPA8	PSMD9	MAPK14	XRN1	EIF4G1	PSMD14	SET	EXOSC8	EXOSC9	PSMF1	PSMB2	NUP214	SEM1	ZFP36	PSMA1	EXOSC2	PSME3	PSMB7	HNRNPD	ANP32A	PARN	AKT1	PSMB6	PSMA5	RPS27A	UBC	PRKCA	PSMA8	PSMD4	PSMB4	PSMC2	TNFSF13	MAPKAPK2	PSMD6	PRKCD	YWHAZ	PSMC3	YWHAB	UBB	EXOSC1	DCP2	PSMD1	PSMD2	EXOSC4	MAPK11	PSMD13	ZFP36L1	PSMD12	PSMB8	HSPA1A	PSMB10	UBA52	PSMB11	EXOSC6	PSMB9	DCP1A	PSMB3
REACTOME_KSRP_KHSRP_BINDS_AND_DESTABILIZES_MRNA	http://www.gsea-msigdb.org/gsea/msigdb/human/geneset/REACTOME_KSRP_KHSRP_BINDS_AND_DESTABILIZES_MRNA	EXOSC7	EXOSC5	DIS3	KHSRP	EXOSC3	MAPK14	EXOSC8	EXOSC9	EXOSC2	PARN	AKT1	YWHAZ	EXOSC1	DCP2	EXOSC4	MAPK11	EXOSC6
REACTOME_IONOTROPIC_ACTIVITY_OF_KAINATE_RECEPTORS	http://www.gsea-msigdb.org/gsea/msigdb/human/geneset/REACTOME_IONOTROPIC_ACTIVITY_OF_KAINATE_RECEPTORS	DLG1	DLG3	NCALD	GRIK5	DLG4	GRIK4	GRIK3	GRIK2	GRIK1	CALM1
REACTOME_ACTIVATION_OF_KAINATE_RECEPTORS_UPON_GLUTAMATE_BINDING	http://www.gsea-msigdb.org/gsea/msigdb/human/geneset/REACTOME_ACTIVATION_OF_KAINATE_RECEPTORS_UPON_GLUTAMATE_BINDING	GNB5	DLG1	GNB1	DLG3	NCALD	GRIK5	GNB3	GNB4	GNG13	GNG11	GNGT1	DLG4	PLCB2	GRIK4	PLCB3	GNG3	GRIK3	GRIK2	GNGT2	GNG8	GNG4	GRIK1	GNB2	GNG12	GNG5	GNG7	PLCB1	GNG2	CALM1	GNG10
REACTOME_INTERLEUKIN_2_FAMILY_SIGNALING	http://www.gsea-msigdb.org/gsea/msigdb/human/geneset/REACTOME_INTERLEUKIN_2_FAMILY_SIGNALING	GAB2	PIK3CB	IL5RA	JAK2	CSF2RB	IL2RB	SOS2	IL21R	JAK3	PIK3R2	IL2	PTPN6	IL5	STAT1	SOS1	PIK3R3	PTK2B	PIK3CA	IL9R	STAT5A	IL2RA	IL15RA	HAVCR2	STAT4	IL21	PIK3R1	IL9	IL2RG	SHC1	JAK1	IL15	IL3	CSF2	SYK	INPPL1	STAT3	INPP5D	LGALS9	PIK3CD	STAT5B	GRB2	LCK	IL3RA	CSF2RA
REACTOME_TRANSCRIPTIONAL_REGULATION_OF_PLURIPOTENT_STEM_CELLS	http://www.gsea-msigdb.org/gsea/msigdb/human/geneset/REACTOME_TRANSCRIPTIONAL_REGULATION_OF_PLURIPOTENT_STEM_CELLS	SALL4	TSC22D1	SALL1	DKK1	NANOG	FOXP1	EPAS1	DPPA4	HIF3A	ZSCAN10	LIN28A	GSC	KLF4	NR5A1	FGF2	GATA6	SMAD4	EPHA1	PRDM14	NR6A1	HHEX	ZIC3	EOMES	CDX2	STAT3	SMAD2	SOX2	PBX1	FOXD3	POU5F1	TDGF1
REACTOME_MITOTIC_G2_G2_M_PHASES	http://www.gsea-msigdb.org/gsea/msigdb/human/geneset/REACTOME_MITOTIC_G2_G2_M_PHASES	PRKAR2B	PAFAH1B1	PSMB1	CDK11A	PSMC4	MNAT1	TUBG2	PSMA4	OFD1	SDCCAG8	CUL1	PPP1R12A	PSME4	PRKACA	HMMR	FBXW11	NDE1	CLASP1	GTSE1	TUBA3D	PPP1R12B	DYNC1I2	PCM1	HSP90AA1	XPO1	PSMC5	AURKA	TPX2	DYNLL1	PSME1	HAUS4	PSMD5	HSP90AB1	PSMD8	RBX1	EP300	PSMC6	PSMA3	PSMC1	PSMB5	PSMA6	PSME2	NINL	MYBL2	TUBB1	PSMA7	CDC25B	MAPRE1	E2F1	CEP76	CEP192	PSMD10	PSMD7	CCP110	CEP152	PPP2CB	TUBB4A	PPP2R1A	CEP41	PSMA2	PSMD3	PSMD11	YWHAE	CEP164	PSMD9	FOXM1	E2F3	CEP72	SKP1	PPP2CA	CEP70	PSMD14	ALMS1	NEK2	CENPF	CNTRL	OPTN	CDK2	TUBA1B	CDKN1A	PSMF1	CEP250	PSMB2	TUBGCP3	PKMYT1	TUBA4A	AKAP9	SEM1	TUBGCP6	PSMA1	AJUBA	TUBGCP2	HAUS8	TUBG1	PSME3	CCNA1	CCNB1	CDK7	CCNH	BORA	ODF2	CDK5RAP2	PSMB7	DCTN3	TUBB2A	TUBB2B	PPP2R1B	HAUS2	TUBGCP4	ACTR1A	PHLDA1	NEDD1	TP53	CSNK1D	CEP131	PSMB6	PLK4	PSMA5	NME7	RPS27A	CCNA2	CETN2	HAUS6	CEP78	UBC	CENPJ	MZT2B	TUBA3E	HAUS1	PSMA8	FBXL18	CCNB2	CDC25C	PSMD4	PSMB4	PCNT	PSMC2	RBBP4	PSMD6	CDC25A	PSMC3	CEP57	BTRC	WEE1	PLK1	PPP2R3B	RAB8A	TUBA1A	TUBA1C	YWHAG	CDK1	UBB	TUBB8B	MZT2A	PSMD1	CEP135	PSMD2	DCTN2	CKAP5	TUBB6	SSNA1	TUBAL3	CEP63	TUBB	FBXL7	TUBA8	LIN9	PSMD13	TUBB4B	LIN54	DYNC1H1	PSMD12	TUBA3C	SFI1	CEP290	PSMB8	FKBPL	DCTN1	MZT1	PSMB10	LCMT1	LIN52	CEP43	HAUS7	PPP1CB	CSNK1E	HAUS3	PPME1	PPP2R2A	UBA52	PSMB11	PSMB9	TUBA4B	CDK11B	HAUS5	TUBB3	TUBB8	LIN37	TUBGCP5	PSMB3
REACTOME_MITOTIC_G1_PHASE_AND_G1_S_TRANSITION	http://www.gsea-msigdb.org/gsea/msigdb/human/geneset/REACTOME_MITOTIC_G1_PHASE_AND_G1_S_TRANSITION	DBF4	E2F2	PSMB1	PSMC4	POLA2	MNAT1	PSMA4	CUL1	MCM10	MCM2	MCM6	RBL1	ORC1	PSMC5	ORC6	PSME1	CDC45	CDC6	PSMD5	JAK2	ABL1	CDC7	PSMD8	MCM5	POLE2	PSMC6	PSMA3	PSMC1	PSMB5	PSMA6	PSME2	MYBL2	PSMA7	PTK6	E2F1	PSMD10	POLA1	PSMD7	RBL2	PPP2CB	MCM4	CCNE1	AKT2	PPP2R1A	CDK6	RPA3	PSMA2	PSMD3	PSMD11	CCND1	PSMD9	CDKN1B	FBXO5	MCM3	E2F3	GMNN	CCND3	SKP1	PPP2CA	TFDP2	PSMD14	POLE4	ORC2	ORC4	HDAC1	AKT3	RPA2	CCND2	CDKN2C	CDK2	CDKN1A	PSMF1	MCM8	MAX	PSMB2	SEM1	PSMA1	CDKN2D	CDKN1C	PSME3	TOP2A	RPA1	PCNA	CCNA1	E2F5	CCNB1	CDK7	CCNH	CABLES1	ORC3	CDK4	PSMB7	MYC	PPP2R1B	RB1	AKT1	PSMB6	PSMA5	RPS27A	CCNA2	SKP2	PRIM2	CDKN2B	CDKN2A	POLE3	UBC	DYRK1A	PSMD4	PSMB4	PSMC2	RBBP4	PSMD6	CDC25A	ORC5	PSMC3	WEE1	MCM7	PPP2R3B	CDT1	TK1	E2F6	CDK1	UBB	RRM2	CKS1B	PSMD1	PSMD2	CCNE2	TYMS	POLE	LIN9	PSMD13	LIN54	SRC	PSMD12	PRIM1	TFDP1	RPA4	PSMB8	PSMB10	E2F4	LIN52	PPP2R2A	UBA52	DHFR	PSMB9	LYN	LIN37	PSMB3
REACTOME_SUMOYLATION_OF_CHROMATIN_ORGANIZATION_PROTEINS	http://www.gsea-msigdb.org/gsea/msigdb/human/geneset/REACTOME_SUMOYLATION_OF_CHROMATIN_ORGANIZATION_PROTEINS	SCMH1	NUP160	PIAS1	TPR	NDC1	HDAC4	NUP133	NUP37	PIAS2	SEH1L	NUP50	AAAS	CBX5	NUP188	L3MBTL2	RAE1	NUP93	UBE2I	NUP88	NUP98	NUP107	PHC1	NUP155	SUMO1	HDAC1	SATB2	NUP43	RNF2	NUP153	NUP85	NUP214	NUP210	PHC2	NUP42	NUP54	NUP58	CBX8	CBX4	RANBP2	NUP205	SEC13	H4C8	NUP35	BMI1	CHD3	PHC3	CBX2	SUZ12	SATB1	SUMO3	SUMO2	POM121	HDAC2	H4C3	H4C11	H4C16	RING1	NUP62	ZBED1	H4C15	H4C14	POM121C	H4C12	H4C6	H4C13	H4C9	H4C5	H4C4	PCGF2	H4C1	H4C2
REACTOME_THROMBIN_SIGNALLING_THROUGH_PROTEINASE_ACTIVATED_RECEPTORS_PARS	http://www.gsea-msigdb.org/gsea/msigdb/human/geneset/REACTOME_THROMBIN_SIGNALLING_THROUGH_PROTEINASE_ACTIVATED_RECEPTORS_PARS	GNA15	GNB5	GNB1	GNA11	MAPK1	MAPK3	GNB3	GNB4	GNA13	F2RL3	GNG13	GNG11	GNGT1	ARRB1	ARRB2	GNA12	GNA14	GNAQ	GNG3	F2RL2	GNGT2	GNG8	GNG4	GNB2	GNG12	GNG5	GNG7	F2	F2R	GNG2	SRC	GNG10
REACTOME_SUMOYLATION_OF_RNA_BINDING_PROTEINS	http://www.gsea-msigdb.org/gsea/msigdb/human/geneset/REACTOME_SUMOYLATION_OF_RNA_BINDING_PROTEINS	SCMH1	NUP160	TPR	NOP58	NDC1	NUP133	NUP37	SEH1L	HNRNPC	NUP50	AAAS	NUP188	RAE1	NUP93	UBE2I	NUP88	NUP98	NUP107	PHC1	NUP155	SUMO1	NUP43	RNF2	NUP153	NUP85	NUP214	NUP210	PHC2	NUP42	NUP54	NUP58	CBX8	CBX4	RANBP2	NUP205	SEC13	NUP35	HNRNPK	BMI1	PHC3	CBX2	SUMO2	POM121	RING1	NUP62	POM121C	PCGF2
REACTOME_ASYMMETRIC_LOCALIZATION_OF_PCP_PROTEINS	http://www.gsea-msigdb.org/gsea/msigdb/human/geneset/REACTOME_ASYMMETRIC_LOCALIZATION_OF_PCP_PROTEINS	DVL2	PSMB1	PSMC4	PSMA4	PSME4	PSMC5	PSME1	PSMD5	PSMD8	PSMC6	PSMA3	PSMC1	PSMB5	PSMA6	PSME2	PSMA7	PSMD10	PARD6A	PSMD7	FZD3	PSMA2	PSMD3	PSMD11	SMURF2	PSMD9	WNT5A	PSMD14	PSMF1	PSMB2	SEM1	PSMA1	PSME3	PSMB7	PRICKLE1	PSMB6	PSMA5	RPS27A	UBC	PSMA8	FZD7	FZD1	PSMD4	PSMB4	PSMC2	VANGL2	FZD5	PSMD6	PSMC3	UBB	PSMD1	FZD4	PSMD2	FZD8	FZD2	SCRIB	PSMD13	PSMD12	SMURF1	PSMB8	PSMB10	UBA52	PSMB11	PSMB9	PSMB3
REACTOME_SUMOYLATION_OF_DNA_REPLICATION_PROTEINS	http://www.gsea-msigdb.org/gsea/msigdb/human/geneset/REACTOME_SUMOYLATION_OF_DNA_REPLICATION_PROTEINS	NUP160	TPR	NDC1	NUP133	NUP37	TOP2B	SEH1L	AURKA	BIRC5	NUP50	AAAS	NUP188	RANGAP1	RAE1	NUP93	UBE2I	PIAS4	NUP88	NUP98	NUP107	NUP155	SUMO1	NUP43	NUP153	NUP85	NUP214	TOP2A	PIAS3	NUP210	PCNA	CDCA8	NUP42	NUP54	NUP58	INCENP	RANBP2	NUP205	SEC13	NUP35	AURKB	SUMO3	SUMO2	POM121	TOP1	NUP62	POM121C
REACTOME_DEGRADATION_OF_AXIN	http://www.gsea-msigdb.org/gsea/msigdb/human/geneset/REACTOME_DEGRADATION_OF_AXIN	PSMB1	PSMC4	PSMA4	PSME4	PSMC5	PSME1	PSMD5	PSMD8	PSMC6	PSMA3	PSMC1	PSMB5	PSMA6	PSME2	PSMA7	PSMD10	PSMD7	AXIN1	PSMA2	TNKS2	PSMD3	PSMD11	SMURF2	PSMD9	PSMD14	RNF146	PSMF1	PSMB2	SEM1	PSMA1	PSME3	PSMB7	PSMB6	PSMA5	RPS27A	UBC	PSMA8	PSMD4	PSMB4	PSMC2	PSMD6	PSMC3	AXIN2	UBB	TNKS	PSMD1	PSMD2	PSMD13	PSMD12	PSMB8	PSMB10	UBA52	PSMB11	PSMB9	PSMB3
REACTOME_DEGRADATION_OF_DVL	http://www.gsea-msigdb.org/gsea/msigdb/human/geneset/REACTOME_DEGRADATION_OF_DVL	HECW1	DVL2	PSMB1	PSMC4	CUL3	PSMA4	PSME4	PSMC5	PSME1	PSMD5	PSMD8	RBX1	PSMC6	PSMA3	PSMC1	PSMB5	PSMA6	PSME2	PSMA7	PSMD10	PSMD7	PSMA2	DVL1	PSMD3	PSMD11	PSMD9	PSMD14	KLHL12	PSMF1	PSMB2	SEM1	PSMA1	PSME3	PSMB7	PSMB6	PSMA5	RPS27A	UBC	PSMA8	PSMD4	PSMB4	PSMC2	DVL3	PSMD6	DACT1	PSMC3	UBB	PSMD1	PSMD2	PSMD13	PSMD12	PSMB8	PSMB10	UBA52	PSMB11	PSMB9	PSMB3
REACTOME_DISASSEMBLY_OF_THE_DESTRUCTION_COMPLEX_AND_RECRUITMENT_OF_AXIN_TO_THE_MEMBRANE	http://www.gsea-msigdb.org/gsea/msigdb/human/geneset/REACTOME_DISASSEMBLY_OF_THE_DESTRUCTION_COMPLEX_AND_RECRUITMENT_OF_AXIN_TO_THE_MEMBRANE	DVL2	WNT8A	PPP2R5A	PPP2R5B	LRP6	WNT8B	PPP2R5C	GSK3B	AXIN1	PPP2CB	PPP2R1A	CAV1	DVL1	PPP2R5D	PPP2CA	CSNK1A1	WNT1	CSNK1G2	APC	PPP2R1B	PPP2R5E	WNT3A	FZD1	DVL3	LRP5	FZD5	FRAT1	CTNNB1	FZD2	FRAT2	AMER1
REACTOME_REGULATION_OF_FZD_BY_UBIQUITINATION	http://www.gsea-msigdb.org/gsea/msigdb/human/geneset/REACTOME_REGULATION_OF_FZD_BY_UBIQUITINATION	LRP6	RSPO4	RNF43	LGR6	USP8	LGR5	RPS27A	RSPO3	RSPO2	UBC	WNT3A	LRP5	FZD5	FZD6	RSPO1	UBB	FZD4	FZD8	ZNRF3	LGR4	UBA52
REACTOME_REPRESSION_OF_WNT_TARGET_GENES	http://www.gsea-msigdb.org/gsea/msigdb/human/geneset/REACTOME_REPRESSION_OF_WNT_TARGET_GENES	TLE2	TCF7	TLE5	TLE4	HDAC1	MYC	LEF1	TLE3	TCF7L2	TCF7L1	CTBP1	AXIN2	CTBP2	TLE1
REACTOME_SUMOYLATION_OF_DNA_METHYLATION_PROTEINS	http://www.gsea-msigdb.org/gsea/msigdb/human/geneset/REACTOME_SUMOYLATION_OF_DNA_METHYLATION_PROTEINS	SCMH1	DNMT3B	UBE2I	PHC1	SUMO1	DNMT3A	RNF2	DNMT1	PHC2	CBX8	CBX4	BMI1	PHC3	CBX2	RING1	PCGF2
REACTOME_SUMOYLATION_OF_IMMUNE_RESPONSE_PROTEINS	http://www.gsea-msigdb.org/gsea/msigdb/human/geneset/REACTOME_SUMOYLATION_OF_IMMUNE_RESPONSE_PROTEINS	NFKB2	NFKBIA	UBE2I	PIAS4	SUMO1	PIAS3	RELA	SUMO3	TOPORS	IKBKE	IKBKG
REACTOME_SIGNALING_BY_WNT_IN_CANCER	http://www.gsea-msigdb.org/gsea/msigdb/human/geneset/REACTOME_SIGNALING_BY_WNT_IN_CANCER	PPP2R5A	PPP2R5B	LRP6	PPP2R5C	GSK3B	PORCN	AXIN1	DKK4	PPP2CB	PPP2R1A	TNKS2	DKK1	RNF43	PPP2R5D	PPP2CA	CSNK1A1	KREMEN2	APC	PPP2R1B	TCF7L2	PPP2R5E	WNT3A	DKK2	CTBP1	LRP5	FZD5	FZD6	CTNNB1	TNKS	FZD4	CTBP2	FZD8	KREMEN1	AMER1
REACTOME_SIGNALING_BY_CTNNB1_PHOSPHO_SITE_MUTANTS	http://www.gsea-msigdb.org/gsea/msigdb/human/geneset/REACTOME_SIGNALING_BY_CTNNB1_PHOSPHO_SITE_MUTANTS	PPP2R5A	PPP2R5B	PPP2R5C	GSK3B	AXIN1	PPP2CB	PPP2R1A	PPP2R5D	PPP2CA	CSNK1A1	APC	PPP2R1B	PPP2R5E	CTNNB1	AMER1
REACTOME_INTERCONVERSION_OF_NUCLEOTIDE_DI_AND_TRIPHOSPHATES	http://www.gsea-msigdb.org/gsea/msigdb/human/geneset/REACTOME_INTERCONVERSION_OF_NUCLEOTIDE_DI_AND_TRIPHOSPHATES	AK2	CTPS2	RRM2B	AK6	NME3	NME4	GSR	AK1	DUT	DCTD	TXN	AK7	GUK1	AK5	AK9	CMPK1	AK4	AK8	NUDT13	RRM1	DTYMK	CTPS1	RRM2	GLRX	TYMS	DCTPP1	TXNRD1	NME1	NME2
REACTOME_PRESYNAPTIC_FUNCTION_OF_KAINATE_RECEPTORS	http://www.gsea-msigdb.org/gsea/msigdb/human/geneset/REACTOME_PRESYNAPTIC_FUNCTION_OF_KAINATE_RECEPTORS	GNB5	GNB1	GNB3	GNB4	GNG13	GNG11	GNGT1	PLCB2	PLCB3	GNG3	GRIK3	GNGT2	GNG8	GNG4	GNB2	GNG12	GNG5	GNG7	PLCB1	GNG2	GNG10
REACTOME_GPCR_LIGAND_BINDING	http://www.gsea-msigdb.org/gsea/msigdb/human/geneset/REACTOME_GPCR_LIGAND_BINDING	WNT16	CALCR	TAC1	CX3CL1	TBXA2R	GIPR	HEBP1	CASR	ADRB1	XK	UTS2	PTGER3	OPN3	NPFFR2	WNT8A	LPAR2	CALCRL	GLP2R	GAL	DRD4	GNB5	SCT	PRLH	TACR2	WNT8B	GNB1	EDN1	ADCYAP1R1	P2RY10	SCTR	CXCL2	OPRK1	WNT11	GNAS	PTHLH	MLN	BDKRB1	HRH3	NTSR1	AVP	PROKR2	PDYN	OXT	GPR143	OPN1LW	BRS3	HTR2A	MLNR	CCL22	CCL17	FZD3	LHB	PLPPR2	WNT2	VIPR2	CRHR2	GHRHR	C5	RLN2	CXCL12	WNT3	CCL7	CCL2	CCL1	PPY	GNRHR	NMU	CCKBR	CALCA	FZD10	GNB3	OPRM1	GLP1R	CCR6	GRM6	HRH2	KNG1	WNT5A	GNB4	VIPR1	CCL20	POMC	GCG	TACR1	WNT6	KISS1R	OPRD1	ECE1	PTCH2	PLPPR5	PLPPR4	CNR1	GHRH	GPR68	PRLHR	CRHR1	GPR31	ADRA1A	TAS2R8	TAS2R10	IAPP	TAS2R7	TAS2R9	HCRTR1	CCRL2	CCR2	GHSR	CXCR4	OPN4	PTGFR	NPY	RAMP3	ADGRE5	NLN	MC3R	EDN3	GRM4	OPN5	CXCL6	WNT1	GPR18	PTGER2	OPRL1	NPBWR2	C3	GNRH2	S1PR4	GRPR	FFAR2	FFAR1	CCR7	AVPR2	EDN2	TAS2R3	TAS2R4	TAS2R5	ADGRE2	F2RL3	GNG13	GNG11	GNGT1	ADM2	ADORA2A	MCHR1	GALR3	TAS2R16	SMO	OPN1SW	ACKR4	PLPPR3	PYY	CCL25	ADGRE3	RAMP2	FSHB	RAMP1	SSTR4	NMUR2	CHRM3	RXFP2	NTS	TSHB	WNT2B	GRP	HRH4	MTNR1B	APLNR	C5AR2	ANXA1	HTR1B	CGA	TAAR5	NMBR	AGT	GPR55	HTR2B	WNT10A	EDNRB	GABBR2	CCL21	HCRTR2	LHCGR	CXCL9	DHH	NPFF	LPAR6	SSTR1	GPR65	ADCYAP1	APP	PTH2	PROK1	XCL1	XCL2	WNT9A	GPR17	PTH2R	ACKR3	ACKR2	AGTR1	UCN2	ECE2	CRHBP	TAAR2	TAAR6	TAAR8	TAAR1	VIP	LPAR4	HTR2C	GNRH1	CRH	PLPPR1	RGR	HTR7	NPFFR1	ADM	DRD2	GPHA2	ADRA2A	DRD3	EDNRA	CCL28	MCHR2	CYSLTR2	PTH	GRM1	WNT3A	WNT7A	FZD7	CXCL13	SST	GHRL	HTR5A	FZD1	HTR6	WNT9B	GIP	PTGIR	CXCR5	CCR5	PTH1R	PTGER1	HCRT	CXCL16	SSTR5	GNG3	WNT4	OXER1	FZD5	CCKAR	PROK2	CXCR1	ADORA1	IHH	CXCL3	CXCL5	PPBP	PF4	CXCL1	UCN	CCR1	RHO	GRM2	NPY1R	NPY5R	F2RL2	F2RL1	HTR4	SHH	GPER1	FZD6	TSHR	OXGR1	AVPR1A	GALR1	MC4R	TAC3	GNGT2	GNG8	PNOC	PTGDR	GNG4	CX3CR1	BDKRB2	MTNR1A	CHRM1	HTR1E	GRM5	NTSR2	CXCL10	CXCL11	ADRB2	P2RY12	PTAFR	CXCL8	GPR183	PROKR1	DRD5	TAS2R1	TACR3	P2RY1	WNT10B	TAS1R3	GPR37L1	ADRA1B	ADORA2B	KISS1	GPR37	FSHR	TRH	S1PR1	FPR2	FPR1	RLN3	APLN	RXFP1	LPAR3	PTGER4	NMUR1	P2RY6	C3AR1	ADRA1D	CCL11	CXCR6	GNB2	GNG12	INSL5	CCL19	RXFP4	CYSLTR1	SAA1	XCR1	CCR9	GPRC6A	TAS1R1	GNG5	TRHR	CMKLR1	FZD4	ADGRE1	P2RY14	P2RY2	CALCB	MC5R	GNG7	FZD8	GPR4	HTR1A	UCN3	GPR35	TAS1R2	HTR1F	HTR1D	GPHB5	GRM8	GPBAR1	CCR8	F2	RRH	FZD2	SSTR2	CHRM4	S1PR5	AGTR2	CXCR2	OXTR	CHRM2	F2R	PENK	CCL13	UTS2R	P2RY13	RXFP3	GALR2	HCAR2	PTGDR2	PMCH	GPR132	CCR3	CCR4	GPR39	NPW	NPB	ADRA2C	CCR10	LPAR5	DRD1	CHRM5	NPY2R	MC2R	FFAR3	TAS2R60	PTCH1	TAS2R42	FFAR4	GNG2	CXCR3	QRFPR	P2RY4	CCK	NPSR1	FPR3	WNT7B	QRFP	FZD9	ADRB3	CNR2	UTS2B	GRM7	CD55	HRH1	HCAR1	C5AR1	NMB	PSAP	KEL	AVPR1B	LPAR1	GRM3	SUCNR1	NPY4R	NMS	GABBR1	TAS2R19	TAS2R50	TAS2R14	TAS2R13	ACKR1	S1PR3	LTB4R	LTB4R2	CCL27	NPS	GCGR	TAS2R41	TAS2R40	TAS2R46	TAS2R39	TAAR9	CORT	GNG10	P2RY11	INSL3	TAS2R43	HCAR3	TAS2R20	TAS2R30	TAS2R31	TAS2R38	MC1R	S1PR2	OPN1MW	CCL5	CCL3	ADRA2B	CCL23	CCL16	CCL4	CCL3L1	CCL3L3	SSTR3	ADORA3	NPBWR1
REACTOME_DEFECTIVE_GALNT3_CAUSES_HFTC	http://www.gsea-msigdb.org/gsea/msigdb/human/geneset/REACTOME_DEFECTIVE_GALNT3_CAUSES_HFTC	GALNT3	MUC5B	MUC4	MUC15	MUC17	MUC3A	MUC7	MUCL1	MUC13	MUC20	MUC16	MUC6	MUC1	MUC21	MUC12	MUC5AC
REACTOME_DEFECTIVE_LFNG_CAUSES_SCDO3	http://www.gsea-msigdb.org/gsea/msigdb/human/geneset/REACTOME_DEFECTIVE_LFNG_CAUSES_SCDO3	NOTCH3	LFNG	NOTCH2	NOTCH1	NOTCH4
REACTOME_DEFECTIVE_C1GALT1C1_CAUSES_TNPS	http://www.gsea-msigdb.org/gsea/msigdb/human/geneset/REACTOME_DEFECTIVE_C1GALT1C1_CAUSES_TNPS	C1GALT1	MUC5B	MUC4	MUC15	MUC17	MUC3A	C1GALT1C1	MUC7	MUCL1	MUC13	MUC20	MUC16	MUC6	MUC1	MUC21	MUC12	MUC5AC
REACTOME_WNT5A_DEPENDENT_INTERNALIZATION_OF_FZD4	http://www.gsea-msigdb.org/gsea/msigdb/human/geneset/REACTOME_WNT5A_DEPENDENT_INTERNALIZATION_OF_FZD4	DVL2	AP2B1	AP2S1	WNT5A	CLTA	PRKCG	CLTC	ARRB2	PRKCA	AP2M1	PRKCB	FZD4	CLTB	AP2A2	AP2A1
REACTOME_INTERLEUKIN_3_INTERLEUKIN_5_AND_GM_CSF_SIGNALING	http://www.gsea-msigdb.org/gsea/msigdb/human/geneset/REACTOME_INTERLEUKIN_3_INTERLEUKIN_5_AND_GM_CSF_SIGNALING	FYN	GAB2	PIK3CB	PRKACA	IL5RA	BLNK	JAK2	CRKL	CSF2RB	IL2RB	HCK	JAK3	PIK3R2	RAPGEF1	IL2	CBL	PTPN6	IL5	SOS1	PIK3R3	PIK3CA	STAT5A	IL2RA	TEC	VAV1	RPS27A	PIK3R1	IL2RG	UBC	SHC1	JAK1	IL3	CSF2	YWHAZ	SYK	INPPL1	CRK	INPP5D	UBB	PIK3CD	STAT5B	YES1	GRB2	PTPN11	IL3RA	CSF2RA	UBA52	LYN
REACTOME_WNT5A_DEPENDENT_INTERNALIZATION_OF_FZD2_FZD5_AND_ROR2	http://www.gsea-msigdb.org/gsea/msigdb/human/geneset/REACTOME_WNT5A_DEPENDENT_INTERNALIZATION_OF_FZD2_FZD5_AND_ROR2	AP2B1	AP2S1	WNT5A	CLTA	CLTC	AP2M1	FZD5	ROR2	CLTB	FZD2	AP2A2	ROR1	AP2A1
REACTOME_O_LINKED_GLYCOSYLATION	http://www.gsea-msigdb.org/gsea/msigdb/human/geneset/REACTOME_O_LINKED_GLYCOSYLATION	THSD7A	ST3GAL1	POMT2	ADAMTS6	ST6GALNAC2	ST6GAL1	SEMA5B	POMGNT1	ADAMTS2	GALNT16	C1GALT1	GALNTL5	GALNT7	ST3GAL4	GALNT18	SEMA5A	GALNT3	MUC5B	A4GNT	B4GALT6	GALNT12	GCNT7	ST3GAL3	CFP	GALNT8	POMT1	GALNT15	LARGE1	ADAMTS8	THSD1	ADAMTS7	GALNT5	ST6GALNAC4	THBS1	ADAMTS14	GALNT6	GCNT3	ADAMTS17	CHST4	ADAMTS18	GALNT1	ADAMTS10	ADAMTSL4	GALNT2	THSD7B	GALNT13	POMGNT2	MUC4	ADAMTS16	ADAMTS19	ADAMTS12	ADAMTS1	ADAMTS5	ADAMTS3	ADAMTSL3	B3GNT7	ST3GAL2	GALNT14	B4GALT5	ADAMTS4	SPON2	ADAMTS13	B3GALNT2	ADAMTS9	GALNT10	SBSPON	LARGE2	ADAMTS15	MUC15	MUC17	MUC3A	B3GNT2	C1GALT1C1	MUC7	MUCL1	ADAMTS20	DAG1	MUC13	GALNTL6	B4GAT1	B3GNTL1	B3GNT4	B3GNT5	GCNT4	MUC20	B3GNT8	ADAMTSL1	GALNT11	B3GNT3	MUC16	GALNT9	ST6GALNAC3	MUC6	GALNT17	MUC1	ADAMTSL5	POMK	THBS2	POFUT2	GCNT1	B3GLCT	THSD4	SSPOP	ADAMTSL2	B3GNT6	MUC21	MUC12	MUC5AC	B3GNT9	GALNT4	SPON1
REACTOME_O_GLYCOSYLATION_OF_TSR_DOMAIN_CONTAINING_PROTEINS	http://www.gsea-msigdb.org/gsea/msigdb/human/geneset/REACTOME_O_GLYCOSYLATION_OF_TSR_DOMAIN_CONTAINING_PROTEINS	THSD7A	ADAMTS6	SEMA5B	ADAMTS2	SEMA5A	CFP	ADAMTS8	THSD1	ADAMTS7	THBS1	ADAMTS14	ADAMTS17	ADAMTS18	ADAMTS10	ADAMTSL4	THSD7B	ADAMTS16	ADAMTS19	ADAMTS12	ADAMTS1	ADAMTS5	ADAMTS3	ADAMTSL3	ADAMTS4	SPON2	ADAMTS13	ADAMTS9	SBSPON	ADAMTS15	ADAMTS20	ADAMTSL1	ADAMTSL5	THBS2	POFUT2	B3GLCT	THSD4	SSPOP	ADAMTSL2	SPON1
REACTOME_MITOPHAGY	http://www.gsea-msigdb.org/gsea/msigdb/human/geneset/REACTOME_MITOPHAGY	ATG5	FUNDC1	CSNK2A2	TOMM22	CSNK2A1	MAP1LC3A	MFN2	TOMM40	MAP1LC3B	RPS27A	ATG12	UBC	TOMM70	MTERF3	PINK1	SQSTM1	UBB	MFN1	TOMM20	TOMM5	ULK1	PRKN	TOMM7	SRC	CSNK2B	VDAC1	TOMM6	UBA52	PGAM5
REACTOME_PINK1_PRKN_MEDIATED_MITOPHAGY	http://www.gsea-msigdb.org/gsea/msigdb/human/geneset/REACTOME_PINK1_PRKN_MEDIATED_MITOPHAGY	ATG5	TOMM22	MAP1LC3A	MFN2	TOMM40	MAP1LC3B	RPS27A	ATG12	UBC	TOMM70	MTERF3	PINK1	SQSTM1	UBB	MFN1	TOMM20	TOMM5	PRKN	TOMM7	VDAC1	TOMM6	UBA52
REACTOME_UPTAKE_AND_FUNCTION_OF_ANTHRAX_TOXINS	http://www.gsea-msigdb.org/gsea/msigdb/human/geneset/REACTOME_UPTAKE_AND_FUNCTION_OF_ANTHRAX_TOXINS	MAP2K3	MAP2K4	MAP2K7	MAP2K6	MAP2K2	FURIN	ANTXR2	MAP2K1	ANTXR1	PDCD6IP	CALM1
REACTOME_RIPK1_MEDIATED_REGULATED_NECROSIS	http://www.gsea-msigdb.org/gsea/msigdb/human/geneset/REACTOME_RIPK1_MEDIATED_REGULATED_NECROSIS	CFLAR	BIRC3	FAS	CASP8	ITCH	HSP90AA1	XIAP	TRADD	STUB1	TNFRSF10A	CDC37	BIRC2	FASLG	TNFRSF10B	TNFSF10	TRAF2	RIPK3	FLOT2	RIPK1	FLOT1	SDCBP	RPS27A	OGT	UBC	FADD	MLKL	PDCD6IP	UBB	PRKN	UBE2L3	PELI1	UBA52
REACTOME_REGULATED_NECROSIS	http://www.gsea-msigdb.org/gsea/msigdb/human/geneset/REACTOME_REGULATED_NECROSIS	CFLAR	BIRC3	FAS	BAK1	CASP8	TP63	ITCH	HSP90AA1	CHMP2B	BAX	GZMB	CHMP4B	XIAP	TRADD	STUB1	GSDMD	TNFRSF10A	CDC37	GSDME	BIRC2	IL1A	CHMP3	FASLG	TNFRSF10B	TNFSF10	IRF1	IL1B	TRAF2	RIPK3	CHMP2A	FLOT2	RIPK1	FLOT1	SDCBP	CASP1	CASP5	TP53	RPS27A	OGT	CHMP7	IL18	UBC	CASP3	CHMP4C	FADD	IRF2	MLKL	PDCD6IP	UBB	CYCS	CHMP6	PRKN	UBE2L3	HMGB1	CASP4	PELI1	ELANE	UBA52	CHMP4A
REACTOME_VEGFR2_MEDIATED_VASCULAR_PERMEABILITY	http://www.gsea-msigdb.org/gsea/msigdb/human/geneset/REACTOME_VEGFR2_MEDIATED_VASCULAR_PERMEABILITY	CTNNA1	PAK3	HSP90AA1	TRIB3	AKT2	CAV1	AKT3	MAPKAP1	VAV3	RAC1	PDPK1	VAV1	AKT1	PAK1	THEM4	VAV2	RICTOR	NOS3	MLST8	CTNNB1	JUP	CDH5	PAK2	PRR5	CTNND1	CALM1	MTOR
REACTOME_VEGFR2_MEDIATED_CELL_PROLIFERATION	http://www.gsea-msigdb.org/gsea/msigdb/human/geneset/REACTOME_VEGFR2_MEDIATED_CELL_PROLIFERATION	PRKCZ	ITPR3	VEGFA	ITPR2	PLCG1	KDR	KRAS	PDPK1	RASA1	ITPR1	PRKCA	PRKCD	PRKCB	AHCYL1	HRAS	SPHK1	SRC	CALM1	NRAS
REACTOME_MISCELLANEOUS_TRANSPORT_AND_BINDING_EVENTS	http://www.gsea-msigdb.org/gsea/msigdb/human/geneset/REACTOME_MISCELLANEOUS_TRANSPORT_AND_BINDING_EVENTS	NIPAL3	SLC66A1	CTNS	ADD2	ADD1	MAGT1	NIPAL2	TUSC3	MRS2	CSN1S1	LRRC8A	NIPA2	ADD3	ANKH	DMTN	PIP	AZGP1	NIPAL1	MMGT1	NIPA1	LRRC8E	CSN3	LRRC8C	LRRC8D	NIPAL4	LRRC8B
REACTOME_POSITIVE_EPIGENETIC_REGULATION_OF_RRNA_EXPRESSION	http://www.gsea-msigdb.org/gsea/msigdb/human/geneset/REACTOME_POSITIVE_EPIGENETIC_REGULATION_OF_RRNA_EXPRESSION	BAZ1B	MTA3	POLR1H	POLR1A	MBD3	ACTB	GSK3B	POLR2E	POLR2F	EP300	RBBP7	TAF1C	POLR1F	H2AZ2	KAT2A	CHD4	TBP	KAT2B	SF3B1	TAF1B	HDAC1	POLR1G	CBX3	H2BC11	DEK	TTF1	POLR1B	MYBBP1A	H3-3B	POLR1E	TAF1A	GATAD2B	H2BC1	POLR2K	MTA2	SMARCA5	H2BC5	H4C8	RBBP4	H3-3A	POLR2H	H2AZ1	DDX21	TAF1D	GATAD2A	CHD3	POLR1C	POLR2L	H2AC6	H2BC4	MTA1	H3C13	H2AC20	H2BC21	H2BC13	POLR1D	H2AX	HDAC2	H2AC7	H2BC26	H4C3	H3C12	H4C11	H3C4	H4C16	MYO1C	H2BC12	H3C14	H3C15	EHMT2	ERCC6	H2BC15	H2BC12L	H2AJ	H4C15	H4C14	H4C12	H2BC14	H2BC8	H3C8	H2AB1	H2BC6	H4C6	H2BC17	H3C6	H4C13	H3C11	H2BC9	H3C1	H4C9	H2AC14	H2BC3	H4C5	H2AC8	H4C4	H2BC7	H3C7	H2AC4	H2BC10	H4C1	H4C2	H3C10	H3C2	H3C3	H2AC18	H2AC19
[truncated: 409,373 more chars]
